# Supplementary material for: Multi-step partitioning combined with SOM neural network-based clustering technique effectively improves SAT solver performance
Source: PeerJ Comput Sci. 2025 Aug 14;11:e3076. doi: 10.7717/peerj-cs.3076 (PMC12453816; doi:10.7717/peerj-cs.3076)
Supplement: Supplemental Information 1 [file peerj-cs-11-3076-s001.py]

# coding=gbk


import random
import sys
import time
import copy
import math

path= open(r'bivium-40-200-0s0-0x92fc13b11169afbb2ef11a684d9fe9a19e743cd6aa5ce23fb5-19.cnf','r')
#path=open(sys.argv[1],'r')
#homer17.shuffled-as.sat03-428.cnf
#C880mul.miter.shuffled-as.sat03-348.cnf
#unif-k3-r4.25-v360-c1530-S144043535-002.cnf

source_in_lines = path.readlines()  
path.close()
ori=[]
b = {}
clu={}
maxloop=1


def del_files0(dir_path):
    shutil.rmtree(dir_path)


def same_variables(b,clu):
   
    same_vari = {}
    for i in range(len(clu)):
        for j in range(i + 1, len(clu)):
            same_vari[i, j] = b[i] & b[j]

    
    same_vari_name = set()
    for key in same_vari.keys():
        same_vari_name.update(same_vari[key])
    sum_same = len(same_vari_name)
    return sum_same


def sim(a,b):
#    return len(a&b)/len(a|b)
    return max(len(a & b)/len(a),len(a&b)/len(b))


def divide_vari(b1,b2):
    # divid_vari(b1,b2)[0] same variables name
    # divid_vari(b1,b2)[1] number of variables in maximum cluster
    b_sum={}
    b_sum[0]=copy.deepcopy(b1[0])
    b_sum[1]=copy.deepcopy(b2[0])
    for i in range(len(b1)):
        b_sum[0].update(b1[i])
    for i in range(len(b2)):
        b_sum[1].update(b2[i])
    if len(b_sum[0])>len(b_sum[1]):
        max=len(b_sum[0])
    else:
        max=len(b_sum[1])
    return b_sum[0]&b_sum[1],max

def df(b1,b2):
    lamda=1
    result=lamda*len(divide_vari(b1, b2)[0]) + (1-lamda)*divide_vari(b1, b2)[1]   
    return result


def realign(example_set):
    temp = {}
    i = 0
    for value in example_set.values():
        if not not value:
            temp[i] = value
            i += 1
    return temp

def SA(b1,b2,clu1,clu2):
    e=0.1**3
    L=5000
    at=0.99
    T=1
    for k in range(L):
        b1_temp = copy.deepcopy(b1)
        b2_temp = copy.deepcopy(b2)
        clu1_temp = copy.deepcopy(clu1)
        clu2_temp = copy.deepcopy(clu2)
        df0=df(b1,b2)
        for i in range(int(T*10)):
            rr = random.randint(0,1)
            if rr==0 and len(b1_temp)>=2:
                r1=random.randint(0, len(b1_temp)-1)
                b2_temp[len(b2_temp)]=copy.deepcopy(b1_temp[r1])
                clu2_temp[len(clu2_temp)] = copy.deepcopy(clu1_temp[r1])
                del b1_temp[r1]
                del clu1_temp[r1]
                b1_temp=realign(b1_temp)
                clu1_temp=realign(clu1_temp)
            elif rr==1 and len(b2_temp)>=2:
                r1=random.randint(0, len(b2_temp)-1)
                b1_temp[len(b1_temp)]=copy.deepcopy(b2_temp[r1])
                clu1_temp[len(clu1_temp)] = copy.deepcopy(clu2_temp[r1])
                del b2_temp[r1]
                del clu2_temp[r1]
                b2_temp=realign(b2_temp)
                clu2_temp=realign(clu2_temp)
        df1=df(b1_temp,b2_temp)

        if df1-df0<0:
            b1=copy.deepcopy(b1_temp)
            b2 = copy.deepcopy(b2_temp)
            clu1 = copy.deepcopy(clu1_temp)
            clu2 = copy.deepcopy(clu2_temp)
        elif math.exp((df0-df1)/T*0.2)>random.random():
            b1=copy.deepcopy(b1_temp)
            b2 = copy.deepcopy(b2_temp)
            clu1 = copy.deepcopy(clu1_temp)
            clu2 = copy.deepcopy(clu2_temp)

        T=T*at
        del b1_temp
        del b2_temp
        del clu1_temp
        del clu2_temp
        if T<e:
            break
        # if (len(b1)==1) |(len(b2)==1):
        #     break
    return b1,b2,clu1,clu2


def byte(iter,position):
    if iter&(1<<position):
        return 1
    else:
        return -1

def signal(num,i):
    result=[]
    for k in range(num):
        result.extend([byte(i,k)])
    return result


def same_var_generate(non,i):
    out=[]
    a=0
    num=len(non)
    for ele in non:
        out.extend([int(ele*signal(num,i)[a])])
        a+=1
    return out


i=0
while source_in_lines[i][0]=='c':
    i=i+1
if source_in_lines[i].find('p cnf ')==0:
    num_v=int(source_in_lines[i][6:].split(" ",1)[0])
    num_c=int(source_in_lines[i][6:].split(" ",1)[1])
    i=i+1
else:
    print("read file error!")
    sys.exit()


k=0
while i<len(source_in_lines):
    set_temp=set()
    ori.append(source_in_lines[i])
    for j in range(len(source_in_lines[i].split(' '))):
        if source_in_lines[i].split(' ')[j]!='0\n' and source_in_lines[i].split(' ')[j]!='0':
            if len(source_in_lines[i].split(' ')[j])!=0:
                set_temp.add(abs(int(source_in_lines[i].split(' ')[j])))
    b[k]=set_temp
    i+=1
    k+=1
for i in range(num_c):
    clu[i]={i}

print(
'''
============================[ Problem Statistics ]=============================
                                                                             
  Number of variables:          %d                                         
  Number of clauses:            %d                                         
                                                                             
============================[ Cluster Statistics ]============================='''%(num_v,num_c))


print("origin file cut-set variables: "+str(same_variables(b,clu)))


tic1 = time.perf_counter()
b_temp=copy.deepcopy(b)
max_len_index=[]
while 1:
    max_length=0
    for i in list(b_temp.keys()):
        if len(b_temp[i])>max_length:
            max_length=len(b_temp[i])
            temp_index=i
    if max_length!=0:
        max_len_index.append(temp_index)
        del b_temp[temp_index]
    if max_length<=1:
        break
del b_temp
print("\n\r")
print('Begin Preliminary Clustering...')


for i in range(maxloop):
    for j in list(max_len_index):
        for k in list(clu.keys()):
            if j!=k and j in b and k in b:
                if b[k].issubset(b[j]):
                    clu[j].update(clu[k])
                    del clu[k]
                    del b[k]


print('  Number of clusters:          %d'%(len(clu)))


b=realign(b)   
clu=realign(clu)


max_cluster=0
for i in range(len(b)):
    if len(b[i])>max_cluster:
        max_cluster=len(b[i])
print('  Largest cluster variables:   %d'%(max_cluster))


print("after preliminary cluster ,cut-set variables: "+str(same_variables(b,clu)))

print("\n\r")
print('Begin SOM Clustering...')
som_times=2
#ss=input("press 's' to begin SOM clustering")
#if ss=='s':
import numpy as np
import matplotlib.pyplot as plt
from minisom import MiniSom
for som_iter in range(som_times):
    #max_iter_times=int(50/(som_iter+1))
    max_iter_times = int(300 / (som_iter + 1))
    n_neurons = int((5 * len(clu) ** 0.5) ** 0.5) + 1
    m_neurons = int((5 * len(clu) ** 0.5) ** 0.5) + 1
    target = np.array([])  
    for i in range(int(len(clu)/2)):
        target=np.append(target,[int(1)])
    for i in range(int(len(clu)/2)):
        target = np.append(target, [int(2)])
    if len(clu)/2!=int(len(clu)/2):
        target = np.append(target, [int(2)])

    #target=np.array([2,1,1,1,1,1,2,2,2,2,2])


    data=np.zeros((len(b),num_v))   
    for i in range(len(b)):
        for ele in b[i]:
            data[i,ele-1]=1

    plt.title("original data")
    plt.imshow(data,cmap='bone_r')
    plt.show()

 
#    data = (data - np.mean(data, axis=0)) / np.std(data, axis=0)   triangle
    som = MiniSom(n_neurons, m_neurons, num_v, sigma=5,learning_rate=0.01,neighborhood_function='triangle',activation_distance = 'manhattan',topology='rectangular')
    
#    som.pca_weights_init(data)
    som.random_weights_init(data)  
#    som.mean_weights_init(data,n_neurons, m_neurons,num_v)
    
    som.train_batch(data, max_iter_times*len(b), verbose=True)
#    som.train_random(data, max_iter_times*len(b), verbose=True)

    #show data
    # plt.title("original data")
    # plt.imshow(data,cmap='bone_r')
    # plt.show()
    #plt.savefig('data.jpg')

    #show distance map
    plt.figure(figsize=(n_neurons, m_neurons))
    plt.pcolor(som.distance_map().T, cmap='bone_r')  # plotting the distance map as background
    plt.colorbar()
    #Plotting the response for each pattern in the iris dataset
    #different colors and markers for each label
    markers = ['o', 's', 'D']
    colors = ['C0', 'C1', 'C2']
    for cnt, xx in enumerate(data):
        w = som.winner(xx)  # getting the winner
        # palce a marker on the winning position for the sample xx
        plt.plot(w[0] + .5, w[1] + .5, markers[int(target[cnt] - 1)], markerfacecolor='None',
                 markeredgecolor=colors[int(target[cnt] - 1)], markersize=12, markeredgewidth=2)
    plt.title('distance map')
    plt.savefig('som_time' +str(som_iter+1) +' distance map.jpg')
    #plt.show()

    #activation map
    plt.figure(figsize=(n_neurons, m_neurons))
    frequencies = som.activation_response(data)
    plt.pcolor(frequencies.T, cmap='Blues')
    plt.colorbar()
    plt.title('activation map')
    plt.savefig('som_time' + str(som_iter + 1) + ' activation map.jpg')
    #plt.show()

    #win time map
    # plt.figure(figsize=(n_neurons, m_neurons))
    # plt.pcolor(som.win_time.T, cmap='Reds')
    # plt.xticks(fontsize=16)
    # plt.yticks(fontsize=16)
    # plt.colorbar()
    # plt.title('win time map')
    # plt.savefig('som_time' + str(som_iter + 1) + ' win time map.jpg')

    plt.figure(figsize=(n_neurons, m_neurons))
    h=plt.pcolor(som.win_time.T, cmap='Reds')
    cb = plt.colorbar(h)
    cb.ax.tick_params(labelsize=32)  
    plt.xticks(fontsize=32)
    plt.yticks(fontsize=32)
    font = {'family': 'serif',
            'color': 'darkred',
            'weight': 'normal',
            'size': 32,
            }
    cb.set_label('colorbar', fontdict=font)
    plt.savefig('som_time' + str(som_iter + 1) + ' win time map.jpg')

    #plt.show()

    b_={}
    clu_={}
    for i in range(n_neurons*m_neurons):
        b_[i]=set()
        clu_[i]=set()
    #cluster
    for cnt, xx in enumerate(data):
        w = som.winner(xx)  # getting the winner
        b_[w[1]*n_neurons+w[0]].update(b[cnt])
        clu_[w[1] * n_neurons + w[0]].update(clu[cnt])
    b_=realign(b_)
    clu_=realign(clu_)

    for i in range(len(b_)):
        if len(b_[i]) > max_cluster:
            max_cluster = len(b_[i])
    b=copy.deepcopy(b_)
    clu=copy.deepcopy(clu_)
    del b_
    del clu_
    sum_same=same_variables(b,clu)
    print('''
========SOM iteration %d==================
|
|  Number of clusters:          %d
|  Largest cluster variables:   %d
|  Cutset variables:            %d
|
=========================================
    '''%(som_iter + 1,len(b),max_cluster,sum_same))

#begin Simulated annealing algorithm
b1={}
b2={}
clu1={}
clu2={}
if len(b)%2==0:
    for i in range(int(len(b)/2)):
        b1[i]=copy.deepcopy(b[i])
    for i in range(int(len(b)/2)):
        b2[i]=copy.deepcopy(b[i+len(b)/2])
    for i in range(int(len(clu) / 2)):
        clu1[i] =copy.deepcopy(clu[i])
    for i in range(int(len(clu) / 2)):
        clu2[i] =copy.deepcopy(clu[i + len(clu) / 2])
else:
    for i in range(int(len(b)/2)):
        b1[i] =copy.deepcopy(b[i])
    for i in range(int(len(b) / 2)+1):
        b2[i] = copy.deepcopy(b[i + int(len(b) / 2)])
    for i in range(int(len(clu) / 2)):
        clu1[i] =copy.deepcopy(clu[i])
    for i in range(int(len(clu) / 2)+1):
        clu2[i] =copy.deepcopy(clu[i + int(len(clu) / 2)])

print("\n\r")
print('Begin Simulated annealing partition...')
SA_result = SA(b1, b2, clu1, clu2)
b1 = copy.deepcopy(SA_result[0])
b2 = copy.deepcopy(SA_result[1])
clu1 = copy.deepcopy(SA_result[2])
clu2 = copy.deepcopy(SA_result[3])
print("  Cutset variables:            %d"%(len(divide_vari(b1, b2)[0])))
print('  Largest cluster variables:   %d'%(divide_vari(b1, b2)[1]))
print("  Left-Right cluster:       %d-%d"%(len(b1),len(b2)))
sum_same = len(divide_vari(b1, b2)[0])

clu = {}
clu[0] = set()
clu[1] = set()
for i in range(len(clu1)):
    clu[0].update(clu1[i])
for i in range(len(clu2)):
    clu[1].update(clu2[i])

b = {}
b[0] = set()
b[1] = set()
for i in range(len(b1)):
    b[0].update(b1[i])
for i in range(len(b2)):
    b[1].update(b2[i])


toc1 = time.perf_counter()
total_time1 = toc1 - tic1
print('  time spent:                  %d s'%(total_time1))

print("\n\r")
print("============================[        Solve       ]=============================")
print('Begin Solving...')
gg=input("press 'g' to begin solving")
if gg=='g':
    signal_cnf=[0,0]
    satis=0
    import os
    import shutil
    #folder_num = int(input("press folder_num to generate file"))
    #os.mkdir(r"D:\document\pythonProjets\SAT_project\first_som_SA\cluser_solver" + str(folder_num))
    #os.mkdir(r".\cluser_solver" + str(folder_num))
    if os.path.exists("cluser_solver1"):
        del_files0("cluser_solver1")
        os.mkdir("cluser_solver1")
    else:
        os.mkdir("cluser_solver1")

    same_variable=copy.deepcopy(divide_vari(b1,b2)[0])

    tic2 = time.perf_counter()
    i=1
    while i:
        os.mkdir(r".\cluser_solver1" + "\CASE" + str(i))
        for j in range(2):
            signal_cnf[j] = 0
            fid = open(r".\cluser_solver1" + "\CASE" + str(
                i) + "\CNF" +
                       str(j + 1) + ".cnf", "w")
            fid.writelines("c\n")
            fid.writelines("p cnf %d %d\n"%(max(b[j]),len(clu[j])+sum_same))
            same_var_signed=same_var_generate(same_variable,i)
            for ele in same_var_signed:
                fid.write(str(ele) + ' 0\n')
            # for k in range(len(clu[j])):
            #     if list(clu[j])[k] != num_c - 1:
            #         fid.writelines(ori[list(clu[j])[k]])
            #     else:
            #         fid.writelines(ori[list(clu[j])[k]] + '\n')
            for k in range(len(clu[j])):
                fid.writelines(ori[list(clu[j])[k]])

            fid.close()
           
            s_temp = r".\Project1.exe " + r".\cluser_solver1"  + r"\CASE" + str(i) + r"\CNF" + str(j+1) + ".cnf > terminal_record.txt"
            if os.system(s_temp) == 0:
                print('\r', 'CASE '+str(i)+'CNF '+str(j+1)+' UNsat', end='')
                continue
            else:
                #print("CASE " + str(i) + "CNF " + str(j + 1) + " statisfiable")
                print('\r', 'CASE ' + str(i) + 'CNF ' + str(j + 1) + ' sat', end='')
                signal_cnf[j]=1
            sys.stdout.flush()
        if signal_cnf[0]&signal_cnf[1]:
            satis=1
            break
        if i!=1:
            shutil.rmtree(r".\cluser_solver1"  + "\CASE" + str(i-1))
        i+=1
        if i==2**len(same_variable)-1:
            break


    toc2 = time.perf_counter()
    total_time2 = toc2 - tic2
    print("\r")
    print('  time spent:                  %d s' % (total_time2))

    print("\n\r")
    print("============================[    Solve Result    ]=============================")
    print('CPU time              :' + "%.4f" % (total_time1+total_time2)  + ' s')
    print("\n\r")
    if satis==1:
        print("SATISFIABLE")
    else:
        print("UNSATISFIABLE")
