# Supplementary material for: Multi-step partitioning combined with SOM neural network-based clustering technique effectively improves SAT solver performance
Source: PeerJ Comput Sci. 2025 Aug 14;11:e3076. doi: 10.7717/peerj-cs.3076 (PMC12453816; doi:10.7717/peerj-cs.3076)
Supplement: Supplemental Information 3 [file peerj-cs-11-3076-s003.cnf]

p cnf 596 2780
-120 -119 -118 581 0
-582 -581 -119 -118 0
-582 -117 581 0
-582 -118 119 581 0
-583 -119 117 118 0
-583 -581 119 120 0
-583 -582 -120 118 0
-583 -120 -118 119 582 0
-581 117 583 0
-581 -119 120 583 0
-584 -118 117 119 0
-584 -120 -119 0
-584 -581 -118 0
-584 118 119 581 0
-584 -582 119 120 0
-584 -119 582 0
-584 -581 -120 -117 582 0
-584 -118 120 583 0
-119 117 120 584 0
118 582 584 0
-583 -117 584 0
119 583 584 0
-577 0
-578 0
-579 0
580 0
-257 65 577 581 0
-581 65 257 577 0
-65 257 577 581 0
-581 -257 -65 577 0
-577 65 257 581 0
-581 -577 -257 65 0
-577 -257 -65 581 0
-581 -577 -65 257 0
-258 66 578 582 0
-582 66 258 578 0
-66 258 578 582 0
-582 -258 -66 578 0
-578 66 258 582 0
-582 -578 -258 66 0
-578 -258 -66 582 0
-582 -578 -66 258 0
-259 67 579 583 0
-583 67 259 579 0
-67 259 579 583 0
-583 -259 -67 579 0
-579 67 259 583 0
-583 -579 -259 67 0
-579 -259 -67 583 0
-583 -579 -67 259 0
-260 68 580 584 0
-584 68 260 580 0
-68 260 580 584 0
-584 -260 -68 580 0
-580 68 260 584 0
-584 -580 -260 68 0
-580 -260 -68 584 0
-584 -580 -68 260 0
-124 -123 -122 585 0
-586 -585 -123 -122 0
-586 -121 585 0
-586 -122 123 585 0
-587 -123 121 122 0
-587 -585 123 124 0
-587 -586 -124 122 0
-587 -124 -122 123 586 0
-585 121 587 0
-585 -123 124 587 0
-588 -122 121 123 0
-588 -124 -123 0
-588 -585 -122 0
-588 122 123 585 0
-588 -586 123 124 0
-588 -123 586 0
-588 -585 -124 -121 586 0
-588 -122 124 587 0
-123 121 124 588 0
122 586 588 0
-587 -121 588 0
123 587 588 0
-261 69 585 0
-585 69 261 0
-69 261 585 0
-585 -261 -69 0
-262 70 586 0
-586 70 262 0
-70 262 586 0
-586 -262 -70 0
-263 71 587 0
-587 71 263 0
-71 263 587 0
-587 -263 -71 0
-264 72 588 0
-588 72 264 0
-72 264 588 0
-588 -264 -72 0
-128 -127 -126 589 0
-590 -589 -127 -126 0
-590 -125 589 0
-590 -126 127 589 0
-591 -127 125 126 0
-591 -589 127 128 0
-591 -590 -128 126 0
-591 -128 -126 127 590 0
-589 125 591 0
-589 -127 128 591 0
-592 -126 125 127 0
-592 -128 -127 0
-592 -589 -126 0
-592 126 127 589 0
-592 -590 127 128 0
-592 -127 590 0
-592 -589 -128 -125 590 0
-592 -126 128 591 0
-127 125 128 592 0
126 590 592 0
-591 -125 592 0
127 591 592 0
-265 73 589 0
-589 73 265 0
-73 265 589 0
-589 -265 -73 0
-266 74 590 0
-590 74 266 0
-74 266 590 0
-590 -266 -74 0
-267 75 591 0
-591 75 267 0
-75 267 591 0
-591 -267 -75 0
-268 76 592 0
-592 76 268 0
-76 268 592 0
-592 -268 -76 0
-116 -115 -114 593 0
-594 -593 -115 -114 0
-594 -113 593 0
-594 -114 115 593 0
-595 -115 113 114 0
-595 -593 115 116 0
-595 -594 -116 114 0
-595 -116 -114 115 594 0
-593 113 595 0
-593 -115 116 595 0
-596 -114 113 115 0
-596 -116 -115 0
-596 -593 -114 0
-596 114 115 593 0
-596 -594 115 116 0
-596 -115 594 0
-596 -593 -116 -113 594 0
-596 -114 116 595 0
-115 113 116 596 0
114 594 596 0
-595 -113 596 0
115 595 596 0
-269 77 593 0
-593 77 269 0
-77 269 593 0
-593 -269 -77 0
-270 78 594 0
-594 78 270 0
-78 270 594 0
-594 -270 -78 0
-271 79 595 0
-595 79 271 0
-79 271 595 0
-595 -271 -79 0
-272 80 596 0
-596 80 272 0
-80 272 596 0
-596 -272 -80 0
-273 81 257 0
-81 257 273 0
-257 81 273 0
-273 -257 -81 0
-274 82 258 0
-82 258 274 0
-258 82 274 0
-274 -258 -82 0
-275 83 259 0
-83 259 275 0
-259 83 275 0
-275 -259 -83 0
-276 84 260 0
-84 260 276 0
-260 84 276 0
-276 -260 -84 0
-277 85 261 0
-85 261 277 0
-261 85 277 0
-277 -261 -85 0
-278 86 262 0
-86 262 278 0
-262 86 278 0
-278 -262 -86 0
-279 87 263 0
-87 263 279 0
-263 87 279 0
-279 -263 -87 0
-280 88 264 0
-88 264 280 0
-264 88 280 0
-280 -264 -88 0
-281 89 265 0
-89 265 281 0
-265 89 281 0
-281 -265 -89 0
-282 90 266 0
-90 266 282 0
-266 90 282 0
-282 -266 -90 0
-283 91 267 0
-91 267 283 0
-267 91 283 0
-283 -267 -91 0
-284 92 268 0
-92 268 284 0
-268 92 284 0
-284 -268 -92 0
-285 93 269 0
-93 269 285 0
-269 93 285 0
-285 -269 -93 0
-286 94 270 0
-94 270 286 0
-270 94 286 0
-286 -270 -94 0
-287 95 271 0
-95 271 287 0
-271 95 287 0
-287 -271 -95 0
-288 96 272 0
-96 272 288 0
-272 96 288 0
-288 -272 -96 0
-289 97 273 0
-97 273 289 0
-273 97 289 0
-289 -273 -97 0
-290 98 274 0
-98 274 290 0
-274 98 290 0
-290 -274 -98 0
-291 99 275 0
-99 275 291 0
-275 99 291 0
-291 -275 -99 0
-292 100 276 0
-100 276 292 0
-276 100 292 0
-292 -276 -100 0
-293 101 277 0
-101 277 293 0
-277 101 293 0
-293 -277 -101 0
-294 102 278 0
-102 278 294 0
-278 102 294 0
-294 -278 -102 0
-295 103 279 0
-103 279 295 0
-279 103 295 0
-295 -279 -103 0
-296 104 280 0
-104 280 296 0
-280 104 296 0
-296 -280 -104 0
-297 105 281 0
-105 281 297 0
-281 105 297 0
-297 -281 -105 0
-298 106 282 0
-106 282 298 0
-282 106 298 0
-298 -282 -106 0
-299 107 283 0
-107 283 299 0
-283 107 299 0
-299 -283 -107 0
-300 108 284 0
-108 284 300 0
-284 108 300 0
-300 -284 -108 0
-301 109 285 0
-109 285 301 0
-285 109 301 0
-301 -285 -109 0
-302 110 286 0
-110 286 302 0
-286 110 302 0
-302 -286 -110 0
-303 111 287 0
-111 287 303 0
-287 111 303 0
-303 -287 -111 0
-304 112 288 0
-112 288 304 0
-288 112 304 0
-304 -288 -112 0
-305 113 289 0
-113 289 305 0
-289 113 305 0
-305 -289 -113 0
-306 114 290 0
-114 290 306 0
-290 114 306 0
-306 -290 -114 0
-307 115 291 0
-115 291 307 0
-291 115 307 0
-307 -291 -115 0
-308 116 292 0
-116 292 308 0
-292 116 308 0
-308 -292 -116 0
-309 117 293 0
-117 293 309 0
-293 117 309 0
-309 -293 -117 0
-310 118 294 0
-118 294 310 0
-294 118 310 0
-310 -294 -118 0
-311 119 295 0
-119 295 311 0
-295 119 311 0
-311 -295 -119 0
-312 120 296 0
-120 296 312 0
-296 120 312 0
-312 -296 -120 0
-313 121 297 0
-121 297 313 0
-297 121 313 0
-313 -297 -121 0
-314 122 298 0
-122 298 314 0
-298 122 314 0
-314 -298 -122 0
-315 123 299 0
-123 299 315 0
-299 123 315 0
-315 -299 -123 0
-316 124 300 0
-124 300 316 0
-300 124 316 0
-316 -300 -124 0
-317 125 301 0
-125 301 317 0
-301 125 317 0
-317 -301 -125 0
-318 126 302 0
-126 302 318 0
-302 126 318 0
-318 -302 -126 0
-319 127 303 0
-127 303 319 0
-303 127 319 0
-319 -303 -127 0
-320 128 304 0
-128 304 320 0
-304 128 320 0
-320 -304 -128 0
-193 1 65 0
-65 1 193 0
-1 65 193 0
-193 -65 -1 0
-194 2 66 0
-66 2 194 0
-2 66 194 0
-194 -66 -2 0
-195 3 67 0
-67 3 195 0
-3 67 195 0
-195 -67 -3 0
-196 4 68 0
-68 4 196 0
-4 68 196 0
-196 -68 -4 0
-197 5 69 0
-69 5 197 0
-5 69 197 0
-197 -69 -5 0
-198 6 70 0
-70 6 198 0
-6 70 198 0
-198 -70 -6 0
-199 7 71 0
-71 7 199 0
-7 71 199 0
-199 -71 -7 0
-200 8 72 0
-72 8 200 0
-8 72 200 0
-200 -72 -8 0
-201 9 73 0
-73 9 201 0
-9 73 201 0
-201 -73 -9 0
-202 10 74 0
-74 10 202 0
-10 74 202 0
-202 -74 -10 0
-203 11 75 0
-75 11 203 0
-11 75 203 0
-203 -75 -11 0
-204 12 76 0
-76 12 204 0
-12 76 204 0
-204 -76 -12 0
-205 13 77 0
-77 13 205 0
-13 77 205 0
-205 -77 -13 0
-206 14 78 0
-78 14 206 0
-14 78 206 0
-206 -78 -14 0
-207 15 79 0
-79 15 207 0
-15 79 207 0
-207 -79 -15 0
-208 16 80 0
-80 16 208 0
-16 80 208 0
-208 -80 -16 0
-209 17 81 0
-81 17 209 0
-17 81 209 0
-209 -81 -17 0
-210 18 82 0
-82 18 210 0
-18 82 210 0
-210 -82 -18 0
-211 19 83 0
-83 19 211 0
-19 83 211 0
-211 -83 -19 0
-212 20 84 0
-84 20 212 0
-20 84 212 0
-212 -84 -20 0
-213 21 85 0
-85 21 213 0
-21 85 213 0
-213 -85 -21 0
-214 22 86 0
-86 22 214 0
-22 86 214 0
-214 -86 -22 0
-215 23 87 0
-87 23 215 0
-23 87 215 0
-215 -87 -23 0
-216 24 88 0
-88 24 216 0
-24 88 216 0
-216 -88 -24 0
-217 25 89 0
-89 25 217 0
-25 89 217 0
-217 -89 -25 0
-218 26 90 0
-90 26 218 0
-26 90 218 0
-218 -90 -26 0
-219 27 91 0
-91 27 219 0
-27 91 219 0
-219 -91 -27 0
-220 28 92 0
-92 28 220 0
-28 92 220 0
-220 -92 -28 0
-221 29 93 0
-93 29 221 0
-29 93 221 0
-221 -93 -29 0
-222 30 94 0
-94 30 222 0
-30 94 222 0
-222 -94 -30 0
-223 31 95 0
-95 31 223 0
-31 95 223 0
-223 -95 -31 0
-224 32 96 0
-96 32 224 0
-32 96 224 0
-224 -96 -32 0
-225 33 97 0
-97 33 225 0
-33 97 225 0
-225 -97 -33 0
-226 34 98 0
-98 34 226 0
-34 98 226 0
-226 -98 -34 0
-227 35 99 0
-99 35 227 0
-35 99 227 0
-227 -99 -35 0
-228 36 100 0
-100 36 228 0
-36 100 228 0
-228 -100 -36 0
-229 37 101 0
-101 37 229 0
-37 101 229 0
-229 -101 -37 0
-230 38 102 0
-102 38 230 0
-38 102 230 0
-230 -102 -38 0
-231 39 103 0
-103 39 231 0
-39 103 231 0
-231 -103 -39 0
-232 40 104 0
-104 40 232 0
-40 104 232 0
-232 -104 -40 0
-233 41 105 0
-105 41 233 0
-41 105 233 0
-233 -105 -41 0
-234 42 106 0
-106 42 234 0
-42 106 234 0
-234 -106 -42 0
-235 43 107 0
-107 43 235 0
-43 107 235 0
-235 -107 -43 0
-236 44 108 0
-108 44 236 0
-44 108 236 0
-236 -108 -44 0
-237 45 109 0
-109 45 237 0
-45 109 237 0
-237 -109 -45 0
-238 46 110 0
-110 46 238 0
-46 110 238 0
-238 -110 -46 0
-239 47 111 0
-111 47 239 0
-47 111 239 0
-239 -111 -47 0
-240 48 112 0
-112 48 240 0
-48 112 240 0
-240 -112 -48 0
-241 49 113 0
-113 49 241 0
-49 113 241 0
-241 -113 -49 0
-242 50 114 0
-114 50 242 0
-50 114 242 0
-242 -114 -50 0
-243 51 115 0
-115 51 243 0
-51 115 243 0
-243 -115 -51 0
-244 52 116 0
-116 52 244 0
-52 116 244 0
-244 -116 -52 0
-245 53 117 0
-117 53 245 0
-53 117 245 0
-245 -117 -53 0
-246 54 118 0
-118 54 246 0
-54 118 246 0
-246 -118 -54 0
-247 55 119 0
-119 55 247 0
-55 119 247 0
-247 -119 -55 0
-248 56 120 0
-120 56 248 0
-56 120 248 0
-248 -120 -56 0
-249 57 121 0
-121 57 249 0
-57 121 249 0
-249 -121 -57 0
-250 58 122 0
-122 58 250 0
-58 122 250 0
-250 -122 -58 0
-251 59 123 0
-123 59 251 0
-59 123 251 0
-251 -123 -59 0
-252 60 124 0
-124 60 252 0
-60 124 252 0
-252 -124 -60 0
-253 61 125 0
-125 61 253 0
-61 125 253 0
-253 -125 -61 0
-254 62 126 0
-126 62 254 0
-62 126 254 0
-254 -126 -62 0
-255 63 127 0
-127 63 255 0
-63 127 255 0
-255 -127 -63 0
-256 64 128 0
-128 64 256 0
-64 128 256 0
-256 -128 -64 0
-196 -195 -194 385 0
-386 -385 -195 -194 0
-386 -193 385 0
-386 -194 195 385 0
-387 -195 193 194 0
-387 -385 195 196 0
-387 -386 -196 194 0
-387 -196 -194 195 386 0
-385 193 387 0
-385 -195 196 387 0
-388 -194 193 195 0
-388 -196 -195 0
-388 -385 -194 0
-388 194 195 385 0
-388 -386 195 196 0
-388 -195 386 0
-388 -385 -196 -193 386 0
-388 -194 196 387 0
-195 193 196 388 0
194 386 388 0
-387 -193 388 0
195 387 388 0
-200 -199 -198 437 0
-438 -437 -199 -198 0
-438 -197 437 0
-438 -198 199 437 0
-439 -199 197 198 0
-439 -437 199 200 0
-439 -438 -200 198 0
-439 -200 -198 199 438 0
-437 197 439 0
-437 -199 200 439 0
-440 -198 197 199 0
-440 -200 -199 0
-440 -437 -198 0
-440 198 199 437 0
-440 -438 199 200 0
-440 -199 438 0
-440 -437 -200 -197 438 0
-440 -198 200 439 0
-199 197 200 440 0
198 438 440 0
-439 -197 440 0
199 439 440 0
-204 -203 -202 425 0
-426 -425 -203 -202 0
-426 -201 425 0
-426 -202 203 425 0
-427 -203 201 202 0
-427 -425 203 204 0
-427 -426 -204 202 0
-427 -204 -202 203 426 0
-425 201 427 0
-425 -203 204 427 0
-428 -202 201 203 0
-428 -204 -203 0
-428 -425 -202 0
-428 202 203 425 0
-428 -426 203 204 0
-428 -203 426 0
-428 -425 -204 -201 426 0
-428 -202 204 427 0
-203 201 204 428 0
202 426 428 0
-427 -201 428 0
203 427 428 0
-208 -207 -206 413 0
-414 -413 -207 -206 0
-414 -205 413 0
-414 -206 207 413 0
-415 -207 205 206 0
-415 -413 207 208 0
-415 -414 -208 206 0
-415 -208 -206 207 414 0
-413 205 415 0
-413 -207 208 415 0
-416 -206 205 207 0
-416 -208 -207 0
-416 -413 -206 0
-416 206 207 413 0
-416 -414 207 208 0
-416 -207 414 0
-416 -413 -208 -205 414 0
-416 -206 208 415 0
-207 205 208 416 0
206 414 416 0
-415 -205 416 0
207 415 416 0
-212 -211 -210 401 0
-402 -401 -211 -210 0
-402 -209 401 0
-402 -210 211 401 0
-403 -211 209 210 0
-403 -401 211 212 0
-403 -402 -212 210 0
-403 -212 -210 211 402 0
-401 209 403 0
-401 -211 212 403 0
-404 -210 209 211 0
-404 -212 -211 0
-404 -401 -210 0
-404 210 211 401 0
-404 -402 211 212 0
-404 -211 402 0
-404 -401 -212 -209 402 0
-404 -210 212 403 0
-211 209 212 404 0
210 402 404 0
-403 -209 404 0
211 403 404 0
-216 -215 -214 389 0
-390 -389 -215 -214 0
-390 -213 389 0
-390 -214 215 389 0
-391 -215 213 214 0
-391 -389 215 216 0
-391 -390 -216 214 0
-391 -216 -214 215 390 0
-389 213 391 0
-389 -215 216 391 0
-392 -214 213 215 0
-392 -216 -215 0
-392 -389 -214 0
-392 214 215 389 0
-392 -390 215 216 0
-392 -215 390 0
-392 -389 -216 -213 390 0
-392 -214 216 391 0
-215 213 216 392 0
214 390 392 0
-391 -213 392 0
215 391 392 0
-220 -219 -218 441 0
-442 -441 -219 -218 0
-442 -217 441 0
-442 -218 219 441 0
-443 -219 217 218 0
-443 -441 219 220 0
-443 -442 -220 218 0
-443 -220 -218 219 442 0
-441 217 443 0
-441 -219 220 443 0
-444 -218 217 219 0
-444 -220 -219 0
-444 -441 -218 0
-444 218 219 441 0
-444 -442 219 220 0
-444 -219 442 0
-444 -441 -220 -217 442 0
-444 -218 220 443 0
-219 217 220 444 0
218 442 444 0
-443 -217 444 0
219 443 444 0
-224 -223 -222 429 0
-430 -429 -223 -222 0
-430 -221 429 0
-430 -222 223 429 0
-431 -223 221 222 0
-431 -429 223 224 0
-431 -430 -224 222 0
-431 -224 -222 223 430 0
-429 221 431 0
-429 -223 224 431 0
-432 -222 221 223 0
-432 -224 -223 0
-432 -429 -222 0
-432 222 223 429 0
-432 -430 223 224 0
-432 -223 430 0
-432 -429 -224 -221 430 0
-432 -222 224 431 0
-223 221 224 432 0
222 430 432 0
-431 -221 432 0
223 431 432 0
-228 -227 -226 417 0
-418 -417 -227 -226 0
-418 -225 417 0
-418 -226 227 417 0
-419 -227 225 226 0
-419 -417 227 228 0
-419 -418 -228 226 0
-419 -228 -226 227 418 0
-417 225 419 0
-417 -227 228 419 0
-420 -226 225 227 0
-420 -228 -227 0
-420 -417 -226 0
-420 226 227 417 0
-420 -418 227 228 0
-420 -227 418 0
-420 -417 -228 -225 418 0
-420 -226 228 419 0
-227 225 228 420 0
226 418 420 0
-419 -225 420 0
227 419 420 0
-232 -231 -230 405 0
-406 -405 -231 -230 0
-406 -229 405 0
-406 -230 231 405 0
-407 -231 229 230 0
-407 -405 231 232 0
-407 -406 -232 230 0
-407 -232 -230 231 406 0
-405 229 407 0
-405 -231 232 407 0
-408 -230 229 231 0
-408 -232 -231 0
-408 -405 -230 0
-408 230 231 405 0
-408 -406 231 232 0
-408 -231 406 0
-408 -405 -232 -229 406 0
-408 -230 232 407 0
-231 229 232 408 0
230 406 408 0
-407 -229 408 0
231 407 408 0
-236 -235 -234 393 0
-394 -393 -235 -234 0
-394 -233 393 0
-394 -234 235 393 0
-395 -235 233 234 0
-395 -393 235 236 0
-395 -394 -236 234 0
-395 -236 -234 235 394 0
-393 233 395 0
-393 -235 236 395 0
-396 -234 233 235 0
-396 -236 -235 0
-396 -393 -234 0
-396 234 235 393 0
-396 -394 235 236 0
-396 -235 394 0
-396 -393 -236 -233 394 0
-396 -234 236 395 0
-235 233 236 396 0
234 394 396 0
-395 -233 396 0
235 395 396 0
-240 -239 -238 445 0
-446 -445 -239 -238 0
-446 -237 445 0
-446 -238 239 445 0
-447 -239 237 238 0
-447 -445 239 240 0
-447 -446 -240 238 0
-447 -240 -238 239 446 0
-445 237 447 0
-445 -239 240 447 0
-448 -238 237 239 0
-448 -240 -239 0
-448 -445 -238 0
-448 238 239 445 0
-448 -446 239 240 0
-448 -239 446 0
-448 -445 -240 -237 446 0
-448 -238 240 447 0
-239 237 240 448 0
238 446 448 0
-447 -237 448 0
239 447 448 0
-244 -243 -242 433 0
-434 -433 -243 -242 0
-434 -241 433 0
-434 -242 243 433 0
-435 -243 241 242 0
-435 -433 243 244 0
-435 -434 -244 242 0
-435 -244 -242 243 434 0
-433 241 435 0
-433 -243 244 435 0
-436 -242 241 243 0
-436 -244 -243 0
-436 -433 -242 0
-436 242 243 433 0
-436 -434 243 244 0
-436 -243 434 0
-436 -433 -244 -241 434 0
-436 -242 244 435 0
-243 241 244 436 0
242 434 436 0
-435 -241 436 0
243 435 436 0
-248 -247 -246 421 0
-422 -421 -247 -246 0
-422 -245 421 0
-422 -246 247 421 0
-423 -247 245 246 0
-423 -421 247 248 0
-423 -422 -248 246 0
-423 -248 -246 247 422 0
-421 245 423 0
-421 -247 248 423 0
-424 -246 245 247 0
-424 -248 -247 0
-424 -421 -246 0
-424 246 247 421 0
-424 -422 247 248 0
-424 -247 422 0
-424 -421 -248 -245 422 0
-424 -246 248 423 0
-247 245 248 424 0
246 422 424 0
-423 -245 424 0
247 423 424 0
-252 -251 -250 409 0
-410 -409 -251 -250 0
-410 -249 409 0
-410 -250 251 409 0
-411 -251 249 250 0
-411 -409 251 252 0
-411 -410 -252 250 0
-411 -252 -250 251 410 0
-409 249 411 0
-409 -251 252 411 0
-412 -250 249 251 0
-412 -252 -251 0
-412 -409 -250 0
-412 250 251 409 0
-412 -410 251 252 0
-412 -251 410 0
-412 -409 -252 -249 410 0
-412 -250 252 411 0
-251 249 252 412 0
250 410 412 0
-411 -249 412 0
251 411 412 0
-256 -255 -254 397 0
-398 -397 -255 -254 0
-398 -253 397 0
-398 -254 255 397 0
-399 -255 253 254 0
-399 -397 255 256 0
-399 -398 -256 254 0
-399 -256 -254 255 398 0
-397 253 399 0
-397 -255 256 399 0
-400 -254 253 255 0
-400 -256 -255 0
-400 -397 -254 0
-400 254 255 397 0
-400 -398 255 256 0
-400 -255 398 0
-400 -397 -256 -253 398 0
-400 -254 256 399 0
-255 253 256 400 0
254 398 400 0
-399 -253 400 0
255 399 400 0
-569 437 438 0
-437 438 569 0
-570 -439 -438 0
-570 -569 -437 439 0
-570 437 439 569 0
-438 439 570 0
-569 -439 -437 570 0
-439 437 569 570 0
-572 -440 -437 0
-572 437 440 0
-572 -571 -439 0
-572 439 571 0
-440 437 572 0
-437 440 572 0
-571 439 572 0
-439 571 572 0
-573 434 0
-434 573 0
-574 435 0
-435 574 0
-575 -436 -433 0
-433 436 575 0
-576 433 0
-575 436 576 0
-436 575 576 0
-369 441 445 569 573 0
-445 369 441 569 573 0
-441 369 445 569 573 0
-445 -441 -369 569 573 0
-569 369 441 445 573 0
-569 -445 -369 441 573 0
-569 -441 -369 445 573 0
-569 -445 -441 369 573 0
-573 369 441 445 569 0
-573 -445 -369 441 569 0
-573 -441 -369 445 569 0
-573 -445 -441 369 569 0
-573 -569 -369 441 445 0
-573 -569 -445 369 441 0
-573 -569 -441 369 445 0
-573 -569 -445 -441 -369 0
-370 442 446 570 574 0
-446 370 442 570 574 0
-442 370 446 570 574 0
-446 -442 -370 570 574 0
-570 370 442 446 574 0
-570 -446 -370 442 574 0
-570 -442 -370 446 574 0
-570 -446 -442 370 574 0
-574 370 442 446 570 0
-574 -446 -370 442 570 0
-574 -442 -370 446 570 0
-574 -446 -442 370 570 0
-574 -570 -370 442 446 0
-574 -570 -446 370 442 0
-574 -570 -442 370 446 0
-574 -570 -446 -442 -370 0
-371 443 447 571 575 0
-447 371 443 571 575 0
-443 371 447 571 575 0
-447 -443 -371 571 575 0
-571 371 443 447 575 0
-571 -447 -371 443 575 0
-571 -443 -371 447 575 0
-571 -447 -443 371 575 0
-575 371 443 447 571 0
-575 -447 -371 443 571 0
-575 -443 -371 447 571 0
-575 -447 -443 371 571 0
-575 -571 -371 443 447 0
-575 -571 -447 371 443 0
-575 -571 -443 371 447 0
-575 -571 -447 -443 -371 0
-372 444 448 572 576 0
-448 372 444 572 576 0
-444 372 448 572 576 0
-448 -444 -372 572 576 0
-572 372 444 448 576 0
-572 -448 -372 444 576 0
-572 -444 -372 448 576 0
-572 -448 -444 372 576 0
-576 372 444 448 572 0
-576 -448 -372 444 572 0
-576 -444 -372 448 572 0
-576 -448 -444 372 572 0
-576 -572 -372 444 448 0
-576 -572 -448 372 444 0
-576 -572 -444 372 448 0
-576 -572 -448 -444 -372 0
-561 441 442 0
-441 442 561 0
-562 -443 -442 0
-562 -561 -441 443 0
-562 441 443 561 0
-442 443 562 0
-561 -443 -441 562 0
-443 441 561 562 0
-564 -444 -441 0
-564 441 444 0
-564 -563 -443 0
-564 443 563 0
-444 441 564 0
-441 444 564 0
-563 443 564 0
-443 563 564 0
-565 438 0
-438 565 0
-566 439 0
-439 566 0
-567 -440 -437 0
-437 440 567 0
-568 437 0
-567 440 568 0
-440 567 568 0
-373 433 445 561 565 0
-445 373 433 561 565 0
-561 373 433 445 565 0
-561 -445 -373 433 565 0
-565 373 433 445 561 0
-565 -445 -373 433 561 0
-565 -561 -373 433 445 0
-565 -561 -445 373 433 0
-433 373 445 561 565 0
-445 -433 -373 561 565 0
-561 -433 -373 445 565 0
-561 -445 -433 373 565 0
-565 -433 -373 445 561 0
-565 -445 -433 373 561 0
-565 -561 -433 373 445 0
-565 -561 -445 -433 -373 0
-374 434 446 562 566 0
-446 374 434 562 566 0
-562 374 434 446 566 0
-562 -446 -374 434 566 0
-566 374 434 446 562 0
-566 -446 -374 434 562 0
-566 -562 -374 434 446 0
-566 -562 -446 374 434 0
-434 374 446 562 566 0
-446 -434 -374 562 566 0
-562 -434 -374 446 566 0
-562 -446 -434 374 566 0
-566 -434 -374 446 562 0
-566 -446 -434 374 562 0
-566 -562 -434 374 446 0
-566 -562 -446 -434 -374 0
-375 435 447 563 567 0
-447 375 435 563 567 0
-563 375 435 447 567 0
-563 -447 -375 435 567 0
-567 375 435 447 563 0
-567 -447 -375 435 563 0
-567 -563 -375 435 447 0
-567 -563 -447 375 435 0
-435 375 447 563 567 0
-447 -435 -375 563 567 0
-563 -435 -375 447 567 0
-563 -447 -435 375 567 0
-567 -435 -375 447 563 0
-567 -447 -435 375 563 0
-567 -563 -435 375 447 0
-567 -563 -447 -435 -375 0
-376 436 448 564 568 0
-448 376 436 564 568 0
-564 376 436 448 568 0
-564 -448 -376 436 568 0
-568 376 436 448 564 0
-568 -448 -376 436 564 0
-568 -564 -376 436 448 0
-568 -564 -448 376 436 0
-436 376 448 564 568 0
-448 -436 -376 564 568 0
-564 -436 -376 448 568 0
-564 -448 -436 376 568 0
-568 -436 -376 448 564 0
-568 -448 -436 376 564 0
-568 -564 -436 376 448 0
-568 -564 -448 -436 -376 0
-553 445 446 0
-445 446 553 0
-554 -447 -446 0
-554 -553 -445 447 0
-554 445 447 553 0
-446 447 554 0
-553 -447 -445 554 0
-447 445 553 554 0
-556 -448 -445 0
-556 445 448 0
-556 -555 -447 0
-556 447 555 0
-448 445 556 0
-445 448 556 0
-555 447 556 0
-447 555 556 0
-557 442 0
-442 557 0
-558 443 0
-443 558 0
-559 -444 -441 0
-441 444 559 0
-560 441 0
-559 444 560 0
-444 559 560 0
-377 433 437 553 557 0
-553 377 433 437 557 0
-557 377 433 437 553 0
-557 -553 -377 433 437 0
-437 377 433 553 557 0
-553 -437 -377 433 557 0
-557 -437 -377 433 553 0
-557 -553 -437 377 433 0
-433 377 437 553 557 0
-553 -433 -377 437 557 0
-557 -433 -377 437 553 0
-557 -553 -433 377 437 0
-437 -433 -377 553 557 0
-553 -437 -433 377 557 0
-557 -437 -433 377 553 0
-557 -553 -437 -433 -377 0
-378 434 438 554 558 0
-554 378 434 438 558 0
-558 378 434 438 554 0
-558 -554 -378 434 438 0
-438 378 434 554 558 0
-554 -438 -378 434 558 0
-558 -438 -378 434 554 0
-558 -554 -438 378 434 0
-434 378 438 554 558 0
-554 -434 -378 438 558 0
-558 -434 -378 438 554 0
-558 -554 -434 378 438 0
-438 -434 -378 554 558 0
-554 -438 -434 378 558 0
-558 -438 -434 378 554 0
-558 -554 -438 -434 -378 0
-379 435 439 555 559 0
-555 379 435 439 559 0
-559 379 435 439 555 0
-559 -555 -379 435 439 0
-439 379 435 555 559 0
-555 -439 -379 435 559 0
-559 -439 -379 435 555 0
-559 -555 -439 379 435 0
-435 379 439 555 559 0
-555 -435 -379 439 559 0
-559 -435 -379 439 555 0
-559 -555 -435 379 439 0
-439 -435 -379 555 559 0
-555 -439 -435 379 559 0
-559 -439 -435 379 555 0
-559 -555 -439 -435 -379 0
-380 436 440 556 560 0
-556 380 436 440 560 0
-560 380 436 440 556 0
-560 -556 -380 436 440 0
-440 380 436 556 560 0
-556 -440 -380 436 560 0
-560 -440 -380 436 556 0
-560 -556 -440 380 436 0
-436 380 440 556 560 0
-556 -436 -380 440 560 0
-560 -436 -380 440 556 0
-560 -556 -436 380 440 0
-440 -436 -380 556 560 0
-556 -440 -436 380 560 0
-560 -440 -436 380 556 0
-560 -556 -440 -436 -380 0
-545 446 0
-446 545 0
-546 447 0
-447 546 0
-547 -448 -445 0
-445 448 547 0
-548 445 0
-547 448 548 0
-448 547 548 0
-549 433 434 0
-433 434 549 0
-550 -435 -434 0
-550 -549 -433 435 0
-550 433 435 549 0
-434 435 550 0
-549 -435 -433 550 0
-435 433 549 550 0
-552 -436 -433 0
-552 433 436 0
-552 -551 -435 0
-552 435 551 0
-436 433 552 0
-433 436 552 0
-551 435 552 0
-435 551 552 0
-381 437 441 545 549 0
-545 381 437 441 549 0
-441 381 437 545 549 0
-545 -441 -381 437 549 0
-437 381 441 545 549 0
-545 -437 -381 441 549 0
-441 -437 -381 545 549 0
-545 -441 -437 381 549 0
-549 381 437 441 545 0
-549 -545 -381 437 441 0
-549 -441 -381 437 545 0
-549 -545 -441 381 437 0
-549 -437 -381 441 545 0
-549 -545 -437 381 441 0
-549 -441 -437 381 545 0
-549 -545 -441 -437 -381 0
-382 438 442 546 550 0
-546 382 438 442 550 0
-442 382 438 546 550 0
-546 -442 -382 438 550 0
-438 382 442 546 550 0
-546 -438 -382 442 550 0
-442 -438 -382 546 550 0
-546 -442 -438 382 550 0
-550 382 438 442 546 0
-550 -546 -382 438 442 0
-550 -442 -382 438 546 0
-550 -546 -442 382 438 0
-550 -438 -382 442 546 0
-550 -546 -438 382 442 0
-550 -442 -438 382 546 0
-550 -546 -442 -438 -382 0
-383 439 443 547 551 0
-547 383 439 443 551 0
-443 383 439 547 551 0
-547 -443 -383 439 551 0
-439 383 443 547 551 0
-547 -439 -383 443 551 0
-443 -439 -383 547 551 0
-547 -443 -439 383 551 0
-551 383 439 443 547 0
-551 -547 -383 439 443 0
-551 -443 -383 439 547 0
-551 -547 -443 383 439 0
-551 -439 -383 443 547 0
-551 -547 -439 383 443 0
-551 -443 -439 383 547 0
-551 -547 -443 -439 -383 0
-384 440 444 548 552 0
-548 384 440 444 552 0
-444 384 440 548 552 0
-548 -444 -384 440 552 0
-440 384 444 548 552 0
-548 -440 -384 444 552 0
-444 -440 -384 548 552 0
-548 -444 -440 384 552 0
-552 384 440 444 548 0
-552 -548 -384 440 444 0
-552 -444 -384 440 548 0
-552 -548 -444 384 440 0
-552 -440 -384 444 548 0
-552 -548 -440 384 444 0
-552 -444 -440 384 548 0
-552 -548 -444 -440 -384 0
-537 421 422 0
-421 422 537 0
-538 -423 -422 0
-538 -537 -421 423 0
-538 421 423 537 0
-422 423 538 0
-537 -423 -421 538 0
-423 421 537 538 0
-540 -424 -421 0
-540 421 424 0
-540 -539 -423 0
-540 423 539 0
-424 421 540 0
-421 424 540 0
-539 423 540 0
-423 539 540 0
-541 418 0
-418 541 0
-542 419 0
-419 542 0
-543 -420 -417 0
-417 420 543 0
-544 417 0
-543 420 544 0
-420 543 544 0
-353 425 429 537 541 0
-429 353 425 537 541 0
-425 353 429 537 541 0
-429 -425 -353 537 541 0
-537 353 425 429 541 0
-537 -429 -353 425 541 0
-537 -425 -353 429 541 0
-537 -429 -425 353 541 0
-541 353 425 429 537 0
-541 -429 -353 425 537 0
-541 -425 -353 429 537 0
-541 -429 -425 353 537 0
-541 -537 -353 425 429 0
-541 -537 -429 353 425 0
-541 -537 -425 353 429 0
-541 -537 -429 -425 -353 0
-354 426 430 538 542 0
-430 354 426 538 542 0
-426 354 430 538 542 0
-430 -426 -354 538 542 0
-538 354 426 430 542 0
-538 -430 -354 426 542 0
-538 -426 -354 430 542 0
-538 -430 -426 354 542 0
-542 354 426 430 538 0
-542 -430 -354 426 538 0
-542 -426 -354 430 538 0
-542 -430 -426 354 538 0
-542 -538 -354 426 430 0
-542 -538 -430 354 426 0
-542 -538 -426 354 430 0
-542 -538 -430 -426 -354 0
-355 427 431 539 543 0
-431 355 427 539 543 0
-427 355 431 539 543 0
-431 -427 -355 539 543 0
-539 355 427 431 543 0
-539 -431 -355 427 543 0
-539 -427 -355 431 543 0
-539 -431 -427 355 543 0
-543 355 427 431 539 0
-543 -431 -355 427 539 0
-543 -427 -355 431 539 0
-543 -431 -427 355 539 0
-543 -539 -355 427 431 0
-543 -539 -431 355 427 0
-543 -539 -427 355 431 0
-543 -539 -431 -427 -355 0
-356 428 432 540 544 0
-432 356 428 540 544 0
-428 356 432 540 544 0
-432 -428 -356 540 544 0
-540 356 428 432 544 0
-540 -432 -356 428 544 0
-540 -428 -356 432 544 0
-540 -432 -428 356 544 0
-544 356 428 432 540 0
-544 -432 -356 428 540 0
-544 -428 -356 432 540 0
-544 -432 -428 356 540 0
-544 -540 -356 428 432 0
-544 -540 -432 356 428 0
-544 -540 -428 356 432 0
-544 -540 -432 -428 -356 0
-529 425 426 0
-425 426 529 0
-530 -427 -426 0
-530 -529 -425 427 0
-530 425 427 529 0
-426 427 530 0
-529 -427 -425 530 0
-427 425 529 530 0
-532 -428 -425 0
-532 425 428 0
-532 -531 -427 0
-532 427 531 0
-428 425 532 0
-425 428 532 0
-531 427 532 0
-427 531 532 0
-533 422 0
-422 533 0
-534 423 0
-423 534 0
-535 -424 -421 0
-421 424 535 0
-536 421 0
-535 424 536 0
-424 535 536 0
-357 417 429 529 533 0
-429 357 417 529 533 0
-529 357 417 429 533 0
-529 -429 -357 417 533 0
-533 357 417 429 529 0
-533 -429 -357 417 529 0
-533 -529 -357 417 429 0
-533 -529 -429 357 417 0
-417 357 429 529 533 0
-429 -417 -357 529 533 0
-529 -417 -357 429 533 0
-529 -429 -417 357 533 0
-533 -417 -357 429 529 0
-533 -429 -417 357 529 0
-533 -529 -417 357 429 0
-533 -529 -429 -417 -357 0
-358 418 430 530 534 0
-430 358 418 530 534 0
-530 358 418 430 534 0
-530 -430 -358 418 534 0
-534 358 418 430 530 0
-534 -430 -358 418 530 0
-534 -530 -358 418 430 0
-534 -530 -430 358 418 0
-418 358 430 530 534 0
-430 -418 -358 530 534 0
-530 -418 -358 430 534 0
-530 -430 -418 358 534 0
-534 -418 -358 430 530 0
-534 -430 -418 358 530 0
-534 -530 -418 358 430 0
-534 -530 -430 -418 -358 0
-359 419 431 531 535 0
-431 359 419 531 535 0
-531 359 419 431 535 0
-531 -431 -359 419 535 0
-535 359 419 431 531 0
-535 -431 -359 419 531 0
-535 -531 -359 419 431 0
-535 -531 -431 359 419 0
-419 359 431 531 535 0
-431 -419 -359 531 535 0
-531 -419 -359 431 535 0
-531 -431 -419 359 535 0
-535 -419 -359 431 531 0
-535 -431 -419 359 531 0
-535 -531 -419 359 431 0
-535 -531 -431 -419 -359 0
-360 420 432 532 536 0
-432 360 420 532 536 0
-532 360 420 432 536 0
-532 -432 -360 420 536 0
-536 360 420 432 532 0
-536 -432 -360 420 532 0
-536 -532 -360 420 432 0
-536 -532 -432 360 420 0
-420 360 432 532 536 0
-432 -420 -360 532 536 0
-532 -420 -360 432 536 0
-532 -432 -420 360 536 0
-536 -420 -360 432 532 0
-536 -432 -420 360 532 0
-536 -532 -420 360 432 0
-536 -532 -432 -420 -360 0
-521 429 430 0
-429 430 521 0
-522 -431 -430 0
-522 -521 -429 431 0
-522 429 431 521 0
-430 431 522 0
-521 -431 -429 522 0
-431 429 521 522 0
-524 -432 -429 0
-524 429 432 0
-524 -523 -431 0
-524 431 523 0
-432 429 524 0
-429 432 524 0
-523 431 524 0
-431 523 524 0
-525 426 0
-426 525 0
-526 427 0
-427 526 0
-527 -428 -425 0
-425 428 527 0
-528 425 0
-527 428 528 0
-428 527 528 0
-361 417 421 521 525 0
-521 361 417 421 525 0
-525 361 417 421 521 0
-525 -521 -361 417 421 0
-421 361 417 521 525 0
-521 -421 -361 417 525 0
-525 -421 -361 417 521 0
-525 -521 -421 361 417 0
-417 361 421 521 525 0
-521 -417 -361 421 525 0
-525 -417 -361 421 521 0
-525 -521 -417 361 421 0
-421 -417 -361 521 525 0
-521 -421 -417 361 525 0
-525 -421 -417 361 521 0
-525 -521 -421 -417 -361 0
-362 418 422 522 526 0
-522 362 418 422 526 0
-526 362 418 422 522 0
-526 -522 -362 418 422 0
-422 362 418 522 526 0
-522 -422 -362 418 526 0
-526 -422 -362 418 522 0
-526 -522 -422 362 418 0
-418 362 422 522 526 0
-522 -418 -362 422 526 0
-526 -418 -362 422 522 0
-526 -522 -418 362 422 0
-422 -418 -362 522 526 0
-522 -422 -418 362 526 0
-526 -422 -418 362 522 0
-526 -522 -422 -418 -362 0
-363 419 423 523 527 0
-523 363 419 423 527 0
-527 363 419 423 523 0
-527 -523 -363 419 423 0
-423 363 419 523 527 0
-523 -423 -363 419 527 0
-527 -423 -363 419 523 0
-527 -523 -423 363 419 0
-419 363 423 523 527 0
-523 -419 -363 423 527 0
-527 -419 -363 423 523 0
-527 -523 -419 363 423 0
-423 -419 -363 523 527 0
-523 -423 -419 363 527 0
-527 -423 -419 363 523 0
-527 -523 -423 -419 -363 0
-364 420 424 524 528 0
-524 364 420 424 528 0
-528 364 420 424 524 0
-528 -524 -364 420 424 0
-424 364 420 524 528 0
-524 -424 -364 420 528 0
-528 -424 -364 420 524 0
-528 -524 -424 364 420 0
-420 364 424 524 528 0
-524 -420 -364 424 528 0
-528 -420 -364 424 524 0
-528 -524 -420 364 424 0
-424 -420 -364 524 528 0
-524 -424 -420 364 528 0
-528 -424 -420 364 524 0
-528 -524 -424 -420 -364 0
-513 430 0
-430 513 0
-514 431 0
-431 514 0
-515 -432 -429 0
-429 432 515 0
-516 429 0
-515 432 516 0
-432 515 516 0
-517 417 418 0
-417 418 517 0
-518 -419 -418 0
-518 -517 -417 419 0
-518 417 419 517 0
-418 419 518 0
-517 -419 -417 518 0
-419 417 517 518 0
-520 -420 -417 0
-520 417 420 0
-520 -519 -419 0
-520 419 519 0
-420 417 520 0
-417 420 520 0
-519 419 520 0
-419 519 520 0
-365 421 425 513 517 0
-513 365 421 425 517 0
-425 365 421 513 517 0
-513 -425 -365 421 517 0
-421 365 425 513 517 0
-513 -421 -365 425 517 0
-425 -421 -365 513 517 0
-513 -425 -421 365 517 0
-517 365 421 425 513 0
-517 -513 -365 421 425 0
-517 -425 -365 421 513 0
-517 -513 -425 365 421 0
-517 -421 -365 425 513 0
-517 -513 -421 365 425 0
-517 -425 -421 365 513 0
-517 -513 -425 -421 -365 0
-366 422 426 514 518 0
-514 366 422 426 518 0
-426 366 422 514 518 0
-514 -426 -366 422 518 0
-422 366 426 514 518 0
-514 -422 -366 426 518 0
-426 -422 -366 514 518 0
-514 -426 -422 366 518 0
-518 366 422 426 514 0
-518 -514 -366 422 426 0
-518 -426 -366 422 514 0
-518 -514 -426 366 422 0
-518 -422 -366 426 514 0
-518 -514 -422 366 426 0
-518 -426 -422 366 514 0
-518 -514 -426 -422 -366 0
-367 423 427 515 519 0
-515 367 423 427 519 0
-427 367 423 515 519 0
-515 -427 -367 423 519 0
-423 367 427 515 519 0
-515 -423 -367 427 519 0
-427 -423 -367 515 519 0
-515 -427 -423 367 519 0
-519 367 423 427 515 0
-519 -515 -367 423 427 0
-519 -427 -367 423 515 0
-519 -515 -427 367 423 0
-519 -423 -367 427 515 0
-519 -515 -423 367 427 0
-519 -427 -423 367 515 0
-519 -515 -427 -423 -367 0
-368 424 428 516 520 0
-516 368 424 428 520 0
-428 368 424 516 520 0
-516 -428 -368 424 520 0
-424 368 428 516 520 0
-516 -424 -368 428 520 0
-428 -424 -368 516 520 0
-516 -428 -424 368 520 0
-520 368 424 428 516 0
-520 -516 -368 424 428 0
-520 -428 -368 424 516 0
-520 -516 -428 368 424 0
-520 -424 -368 428 516 0
-520 -516 -424 368 428 0
-520 -428 -424 368 516 0
-520 -516 -428 -424 -368 0
-505 405 406 0
-405 406 505 0
-506 -407 -406 0
-506 -505 -405 407 0
-506 405 407 505 0
-406 407 506 0
-505 -407 -405 506 0
-407 405 505 506 0
-508 -408 -405 0
-508 405 408 0
-508 -507 -407 0
-508 407 507 0
-408 405 508 0
-405 408 508 0
-507 407 508 0
-407 507 508 0
-509 402 0
-402 509 0
-510 403 0
-403 510 0
-511 -404 -401 0
-401 404 511 0
-512 401 0
-511 404 512 0
-404 511 512 0
-337 409 413 505 509 0
-413 337 409 505 509 0
-409 337 413 505 509 0
-413 -409 -337 505 509 0
-505 337 409 413 509 0
-505 -413 -337 409 509 0
-505 -409 -337 413 509 0
-505 -413 -409 337 509 0
-509 337 409 413 505 0
-509 -413 -337 409 505 0
-509 -409 -337 413 505 0
-509 -413 -409 337 505 0
-509 -505 -337 409 413 0
-509 -505 -413 337 409 0
-509 -505 -409 337 413 0
-509 -505 -413 -409 -337 0
-338 410 414 506 510 0
-414 338 410 506 510 0
-410 338 414 506 510 0
-414 -410 -338 506 510 0
-506 338 410 414 510 0
-506 -414 -338 410 510 0
-506 -410 -338 414 510 0
-506 -414 -410 338 510 0
-510 338 410 414 506 0
-510 -414 -338 410 506 0
-510 -410 -338 414 506 0
-510 -414 -410 338 506 0
-510 -506 -338 410 414 0
-510 -506 -414 338 410 0
-510 -506 -410 338 414 0
-510 -506 -414 -410 -338 0
-339 411 415 507 511 0
-415 339 411 507 511 0
-411 339 415 507 511 0
-415 -411 -339 507 511 0
-507 339 411 415 511 0
-507 -415 -339 411 511 0
-507 -411 -339 415 511 0
-507 -415 -411 339 511 0
-511 339 411 415 507 0
-511 -415 -339 411 507 0
-511 -411 -339 415 507 0
-511 -415 -411 339 507 0
-511 -507 -339 411 415 0
-511 -507 -415 339 411 0
-511 -507 -411 339 415 0
-511 -507 -415 -411 -339 0
-340 412 416 508 512 0
-416 340 412 508 512 0
-412 340 416 508 512 0
-416 -412 -340 508 512 0
-508 340 412 416 512 0
-508 -416 -340 412 512 0
-508 -412 -340 416 512 0
-508 -416 -412 340 512 0
-512 340 412 416 508 0
-512 -416 -340 412 508 0
-512 -412 -340 416 508 0
-512 -416 -412 340 508 0
-512 -508 -340 412 416 0
-512 -508 -416 340 412 0
-512 -508 -412 340 416 0
-512 -508 -416 -412 -340 0
-497 409 410 0
-409 410 497 0
-498 -411 -410 0
-498 -497 -409 411 0
-498 409 411 497 0
-410 411 498 0
-497 -411 -409 498 0
-411 409 497 498 0
-500 -412 -409 0
-500 409 412 0
-500 -499 -411 0
-500 411 499 0
-412 409 500 0
-409 412 500 0
-499 411 500 0
-411 499 500 0
-501 406 0
-406 501 0
-502 407 0
-407 502 0
-503 -408 -405 0
-405 408 503 0
-504 405 0
-503 408 504 0
-408 503 504 0
-341 401 413 497 501 0
-413 341 401 497 501 0
-497 341 401 413 501 0
-497 -413 -341 401 501 0
-501 341 401 413 497 0
-501 -413 -341 401 497 0
-501 -497 -341 401 413 0
-501 -497 -413 341 401 0
-401 341 413 497 501 0
-413 -401 -341 497 501 0
-497 -401 -341 413 501 0
-497 -413 -401 341 501 0
-501 -401 -341 413 497 0
-501 -413 -401 341 497 0
-501 -497 -401 341 413 0
-501 -497 -413 -401 -341 0
-342 402 414 498 502 0
-414 342 402 498 502 0
-498 342 402 414 502 0
-498 -414 -342 402 502 0
-502 342 402 414 498 0
-502 -414 -342 402 498 0
-502 -498 -342 402 414 0
-502 -498 -414 342 402 0
-402 342 414 498 502 0
-414 -402 -342 498 502 0
-498 -402 -342 414 502 0
-498 -414 -402 342 502 0
-502 -402 -342 414 498 0
-502 -414 -402 342 498 0
-502 -498 -402 342 414 0
-502 -498 -414 -402 -342 0
-343 403 415 499 503 0
-415 343 403 499 503 0
-499 343 403 415 503 0
-499 -415 -343 403 503 0
-503 343 403 415 499 0
-503 -415 -343 403 499 0
-503 -499 -343 403 415 0
-503 -499 -415 343 403 0
-403 343 415 499 503 0
-415 -403 -343 499 503 0
-499 -403 -343 415 503 0
-499 -415 -403 343 503 0
-503 -403 -343 415 499 0
-503 -415 -403 343 499 0
-503 -499 -403 343 415 0
-503 -499 -415 -403 -343 0
-344 404 416 500 504 0
-416 344 404 500 504 0
-500 344 404 416 504 0
-500 -416 -344 404 504 0
-504 344 404 416 500 0
-504 -416 -344 404 500 0
-504 -500 -344 404 416 0
-504 -500 -416 344 404 0
-404 344 416 500 504 0
-416 -404 -344 500 504 0
-500 -404 -344 416 504 0
-500 -416 -404 344 504 0
-504 -404 -344 416 500 0
-504 -416 -404 344 500 0
-504 -500 -404 344 416 0
-504 -500 -416 -404 -344 0
-489 413 414 0
-413 414 489 0
-490 -415 -414 0
-490 -489 -413 415 0
-490 413 415 489 0
-414 415 490 0
-489 -415 -413 490 0
-415 413 489 490 0
-492 -416 -413 0
-492 413 416 0
-492 -491 -415 0
-492 415 491 0
-416 413 492 0
-413 416 492 0
-491 415 492 0
-415 491 492 0
-493 410 0
-410 493 0
-494 411 0
-411 494 0
-495 -412 -409 0
-409 412 495 0
-496 409 0
-495 412 496 0
-412 495 496 0
-345 401 405 489 493 0
-489 345 401 405 493 0
-493 345 401 405 489 0
-493 -489 -345 401 405 0
-405 345 401 489 493 0
-489 -405 -345 401 493 0
-493 -405 -345 401 489 0
-493 -489 -405 345 401 0
-401 345 405 489 493 0
-489 -401 -345 405 493 0
-493 -401 -345 405 489 0
-493 -489 -401 345 405 0
-405 -401 -345 489 493 0
-489 -405 -401 345 493 0
-493 -405 -401 345 489 0
-493 -489 -405 -401 -345 0
-346 402 406 490 494 0
-490 346 402 406 494 0
-494 346 402 406 490 0
-494 -490 -346 402 406 0
-406 346 402 490 494 0
-490 -406 -346 402 494 0
-494 -406 -346 402 490 0
-494 -490 -406 346 402 0
-402 346 406 490 494 0
-490 -402 -346 406 494 0
-494 -402 -346 406 490 0
-494 -490 -402 346 406 0
-406 -402 -346 490 494 0
-490 -406 -402 346 494 0
-494 -406 -402 346 490 0
-494 -490 -406 -402 -346 0
-347 403 407 491 495 0
-491 347 403 407 495 0
-495 347 403 407 491 0
-495 -491 -347 403 407 0
-407 347 403 491 495 0
-491 -407 -347 403 495 0
-495 -407 -347 403 491 0
-495 -491 -407 347 403 0
-403 347 407 491 495 0
-491 -403 -347 407 495 0
-495 -403 -347 407 491 0
-495 -491 -403 347 407 0
-407 -403 -347 491 495 0
-491 -407 -403 347 495 0
-495 -407 -403 347 491 0
-495 -491 -407 -403 -347 0
-348 404 408 492 496 0
-492 348 404 408 496 0
-496 348 404 408 492 0
-496 -492 -348 404 408 0
-408 348 404 492 496 0
-492 -408 -348 404 496 0
-496 -408 -348 404 492 0
-496 -492 -408 348 404 0
-404 348 408 492 496 0
-492 -404 -348 408 496 0
-496 -404 -348 408 492 0
-496 -492 -404 348 408 0
-408 -404 -348 492 496 0
-492 -408 -404 348 496 0
-496 -408 -404 348 492 0
-496 -492 -408 -404 -348 0
-481 414 0
-414 481 0
-482 415 0
-415 482 0
-483 -416 -413 0
-413 416 483 0
-484 413 0
-483 416 484 0
-416 483 484 0
-485 401 402 0
-401 402 485 0
-486 -403 -402 0
-486 -485 -401 403 0
-486 401 403 485 0
-402 403 486 0
-485 -403 -401 486 0
-403 401 485 486 0
-488 -404 -401 0
-488 401 404 0
-488 -487 -403 0
-488 403 487 0
-404 401 488 0
-401 404 488 0
-487 403 488 0
-403 487 488 0
-349 405 409 481 485 0
-481 349 405 409 485 0
-409 349 405 481 485 0
-481 -409 -349 405 485 0
-405 349 409 481 485 0
-481 -405 -349 409 485 0
-409 -405 -349 481 485 0
-481 -409 -405 349 485 0
-485 349 405 409 481 0
-485 -481 -349 405 409 0
-485 -409 -349 405 481 0
-485 -481 -409 349 405 0
-485 -405 -349 409 481 0
-485 -481 -405 349 409 0
-485 -409 -405 349 481 0
-485 -481 -409 -405 -349 0
-350 406 410 482 486 0
-482 350 406 410 486 0
-410 350 406 482 486 0
-482 -410 -350 406 486 0
-406 350 410 482 486 0
-482 -406 -350 410 486 0
-410 -406 -350 482 486 0
-482 -410 -406 350 486 0
-486 350 406 410 482 0
-486 -482 -350 406 410 0
-486 -410 -350 406 482 0
-486 -482 -410 350 406 0
-486 -406 -350 410 482 0
-486 -482 -406 350 410 0
-486 -410 -406 350 482 0
-486 -482 -410 -406 -350 0
-351 407 411 483 487 0
-483 351 407 411 487 0
-411 351 407 483 487 0
-483 -411 -351 407 487 0
-407 351 411 483 487 0
-483 -407 -351 411 487 0
-411 -407 -351 483 487 0
-483 -411 -407 351 487 0
-487 351 407 411 483 0
-487 -483 -351 407 411 0
-487 -411 -351 407 483 0
-487 -483 -411 351 407 0
-487 -407 -351 411 483 0
-487 -483 -407 351 411 0
-487 -411 -407 351 483 0
-487 -483 -411 -407 -351 0
-352 408 412 484 488 0
-484 352 408 412 488 0
-412 352 408 484 488 0
-484 -412 -352 408 488 0
-408 352 412 484 488 0
-484 -408 -352 412 488 0
-412 -408 -352 484 488 0
-484 -412 -408 352 488 0
-488 352 408 412 484 0
-488 -484 -352 408 412 0
-488 -412 -352 408 484 0
-488 -484 -412 352 408 0
-488 -408 -352 412 484 0
-488 -484 -408 352 412 0
-488 -412 -408 352 484 0
-488 -484 -412 -408 -352 0
-473 389 390 0
-389 390 473 0
-474 -391 -390 0
-474 -473 -389 391 0
-474 389 391 473 0
-390 391 474 0
-473 -391 -389 474 0
-391 389 473 474 0
-476 -392 -389 0
-476 389 392 0
-476 -475 -391 0
-476 391 475 0
-392 389 476 0
-389 392 476 0
-475 391 476 0
-391 475 476 0
-477 386 0
-386 477 0
-478 387 0
-387 478 0
-479 -388 -385 0
-385 388 479 0
-480 385 0
-479 388 480 0
-388 479 480 0
-321 393 397 473 477 0
-397 321 393 473 477 0
-393 321 397 473 477 0
-397 -393 -321 473 477 0
-473 321 393 397 477 0
-473 -397 -321 393 477 0
-473 -393 -321 397 477 0
-473 -397 -393 321 477 0
-477 321 393 397 473 0
-477 -397 -321 393 473 0
-477 -393 -321 397 473 0
-477 -397 -393 321 473 0
-477 -473 -321 393 397 0
-477 -473 -397 321 393 0
-477 -473 -393 321 397 0
-477 -473 -397 -393 -321 0
-322 394 398 474 478 0
-398 322 394 474 478 0
-394 322 398 474 478 0
-398 -394 -322 474 478 0
-474 322 394 398 478 0
-474 -398 -322 394 478 0
-474 -394 -322 398 478 0
-474 -398 -394 322 478 0
-478 322 394 398 474 0
-478 -398 -322 394 474 0
-478 -394 -322 398 474 0
-478 -398 -394 322 474 0
-478 -474 -322 394 398 0
-478 -474 -398 322 394 0
-478 -474 -394 322 398 0
-478 -474 -398 -394 -322 0
-323 395 399 475 479 0
-399 323 395 475 479 0
-395 323 399 475 479 0
-399 -395 -323 475 479 0
-475 323 395 399 479 0
-475 -399 -323 395 479 0
-475 -395 -323 399 479 0
-475 -399 -395 323 479 0
-479 323 395 399 475 0
-479 -399 -323 395 475 0
-479 -395 -323 399 475 0
-479 -399 -395 323 475 0
-479 -475 -323 395 399 0
-479 -475 -399 323 395 0
-479 -475 -395 323 399 0
-479 -475 -399 -395 -323 0
-324 396 400 476 480 0
-400 324 396 476 480 0
-396 324 400 476 480 0
-400 -396 -324 476 480 0
-476 324 396 400 480 0
-476 -400 -324 396 480 0
-476 -396 -324 400 480 0
-476 -400 -396 324 480 0
-480 324 396 400 476 0
-480 -400 -324 396 476 0
-480 -396 -324 400 476 0
-480 -400 -396 324 476 0
-480 -476 -324 396 400 0
-480 -476 -400 324 396 0
-480 -476 -396 324 400 0
-480 -476 -400 -396 -324 0
-465 393 394 0
-393 394 465 0
-466 -395 -394 0
-466 -465 -393 395 0
-466 393 395 465 0
-394 395 466 0
-465 -395 -393 466 0
-395 393 465 466 0
-468 -396 -393 0
-468 393 396 0
-468 -467 -395 0
-468 395 467 0
-396 393 468 0
-393 396 468 0
-467 395 468 0
-395 467 468 0
-469 390 0
-390 469 0
-470 391 0
-391 470 0
-471 -392 -389 0
-389 392 471 0
-472 389 0
-471 392 472 0
-392 471 472 0
-325 385 397 465 469 0
-397 325 385 465 469 0
-465 325 385 397 469 0
-465 -397 -325 385 469 0
-469 325 385 397 465 0
-469 -397 -325 385 465 0
-469 -465 -325 385 397 0
-469 -465 -397 325 385 0
-385 325 397 465 469 0
-397 -385 -325 465 469 0
-465 -385 -325 397 469 0
-465 -397 -385 325 469 0
-469 -385 -325 397 465 0
-469 -397 -385 325 465 0
-469 -465 -385 325 397 0
-469 -465 -397 -385 -325 0
-326 386 398 466 470 0
-398 326 386 466 470 0
-466 326 386 398 470 0
-466 -398 -326 386 470 0
-470 326 386 398 466 0
-470 -398 -326 386 466 0
-470 -466 -326 386 398 0
-470 -466 -398 326 386 0
-386 326 398 466 470 0
-398 -386 -326 466 470 0
-466 -386 -326 398 470 0
-466 -398 -386 326 470 0
-470 -386 -326 398 466 0
-470 -398 -386 326 466 0
-470 -466 -386 326 398 0
-470 -466 -398 -386 -326 0
-327 387 399 467 471 0
-399 327 387 467 471 0
-467 327 387 399 471 0
-467 -399 -327 387 471 0
-471 327 387 399 467 0
-471 -399 -327 387 467 0
-471 -467 -327 387 399 0
-471 -467 -399 327 387 0
-387 327 399 467 471 0
-399 -387 -327 467 471 0
-467 -387 -327 399 471 0
-467 -399 -387 327 471 0
-471 -387 -327 399 467 0
-471 -399 -387 327 467 0
-471 -467 -387 327 399 0
-471 -467 -399 -387 -327 0
-328 388 400 468 472 0
-400 328 388 468 472 0
-468 328 388 400 472 0
-468 -400 -328 388 472 0
-472 328 388 400 468 0
-472 -400 -328 388 468 0
-472 -468 -328 388 400 0
-472 -468 -400 328 388 0
-388 328 400 468 472 0
-400 -388 -328 468 472 0
-468 -388 -328 400 472 0
-468 -400 -388 328 472 0
-472 -388 -328 400 468 0
-472 -400 -388 328 468 0
-472 -468 -388 328 400 0
-472 -468 -400 -388 -328 0
-457 397 398 0
-397 398 457 0
-458 -399 -398 0
-458 -457 -397 399 0
-458 397 399 457 0
-398 399 458 0
-457 -399 -397 458 0
-399 397 457 458 0
-460 -400 -397 0
-460 397 400 0
-460 -459 -399 0
-460 399 459 0
-400 397 460 0
-397 400 460 0
-459 399 460 0
-399 459 460 0
-461 394 0
-394 461 0
-462 395 0
-395 462 0
-463 -396 -393 0
-393 396 463 0
-464 393 0
-463 396 464 0
-396 463 464 0
-329 385 389 457 461 0
-457 329 385 389 461 0
-461 329 385 389 457 0
-461 -457 -329 385 389 0
-389 329 385 457 461 0
-457 -389 -329 385 461 0
-461 -389 -329 385 457 0
-461 -457 -389 329 385 0
-385 329 389 457 461 0
-457 -385 -329 389 461 0
-461 -385 -329 389 457 0
-461 -457 -385 329 389 0
-389 -385 -329 457 461 0
-457 -389 -385 329 461 0
-461 -389 -385 329 457 0
-461 -457 -389 -385 -329 0
-330 386 390 458 462 0
-458 330 386 390 462 0
-462 330 386 390 458 0
-462 -458 -330 386 390 0
-390 330 386 458 462 0
-458 -390 -330 386 462 0
-462 -390 -330 386 458 0
-462 -458 -390 330 386 0
-386 330 390 458 462 0
-458 -386 -330 390 462 0
-462 -386 -330 390 458 0
-462 -458 -386 330 390 0
-390 -386 -330 458 462 0
-458 -390 -386 330 462 0
-462 -390 -386 330 458 0
-462 -458 -390 -386 -330 0
-331 387 391 459 463 0
-459 331 387 391 463 0
-463 331 387 391 459 0
-463 -459 -331 387 391 0
-391 331 387 459 463 0
-459 -391 -331 387 463 0
-463 -391 -331 387 459 0
-463 -459 -391 331 387 0
-387 331 391 459 463 0
-459 -387 -331 391 463 0
-463 -387 -331 391 459 0
-463 -459 -387 331 391 0
-391 -387 -331 459 463 0
-459 -391 -387 331 463 0
-463 -391 -387 331 459 0
-463 -459 -391 -387 -331 0
-332 388 392 460 464 0
-460 332 388 392 464 0
-464 332 388 392 460 0
-464 -460 -332 388 392 0
-392 332 388 460 464 0
-460 -392 -332 388 464 0
-464 -392 -332 388 460 0
-464 -460 -392 332 388 0
-388 332 392 460 464 0
-460 -388 -332 392 464 0
-464 -388 -332 392 460 0
-464 -460 -388 332 392 0
-392 -388 -332 460 464 0
-460 -392 -388 332 464 0
-464 -392 -388 332 460 0
-464 -460 -392 -388 -332 0
-449 398 0
-398 449 0
-450 399 0
-399 450 0
-451 -400 -397 0
-397 400 451 0
-452 397 0
-451 400 452 0
-400 451 452 0
-453 385 386 0
-385 386 453 0
-454 -387 -386 0
-454 -453 -385 387 0
-454 385 387 453 0
-386 387 454 0
-453 -387 -385 454 0
-387 385 453 454 0
-456 -388 -385 0
-456 385 388 0
-456 -455 -387 0
-456 387 455 0
-388 385 456 0
-385 388 456 0
-455 387 456 0
-387 455 456 0
-333 389 393 449 453 0
-449 333 389 393 453 0
-393 333 389 449 453 0
-449 -393 -333 389 453 0
-389 333 393 449 453 0
-449 -389 -333 393 453 0
-393 -389 -333 449 453 0
-449 -393 -389 333 453 0
-453 333 389 393 449 0
-453 -449 -333 389 393 0
-453 -393 -333 389 449 0
-453 -449 -393 333 389 0
-453 -389 -333 393 449 0
-453 -449 -389 333 393 0
-453 -393 -389 333 449 0
-453 -449 -393 -389 -333 0
-334 390 394 450 454 0
-450 334 390 394 454 0
-394 334 390 450 454 0
-450 -394 -334 390 454 0
-390 334 394 450 454 0
-450 -390 -334 394 454 0
-394 -390 -334 450 454 0
-450 -394 -390 334 454 0
-454 334 390 394 450 0
-454 -450 -334 390 394 0
-454 -394 -334 390 450 0
-454 -450 -394 334 390 0
-454 -390 -334 394 450 0
-454 -450 -390 334 394 0
-454 -394 -390 334 450 0
-454 -450 -394 -390 -334 0
-335 391 395 451 455 0
-451 335 391 395 455 0
-395 335 391 451 455 0
-451 -395 -335 391 455 0
-391 335 395 451 455 0
-451 -391 -335 395 455 0
-395 -391 -335 451 455 0
-451 -395 -391 335 455 0
-455 335 391 395 451 0
-455 -451 -335 391 395 0
-455 -395 -335 391 451 0
-455 -451 -395 335 391 0
-455 -391 -335 395 451 0
-455 -451 -391 335 395 0
-455 -395 -391 335 451 0
-455 -451 -395 -391 -335 0
-336 392 396 452 456 0
-452 336 392 396 456 0
-396 336 392 452 456 0
-452 -396 -336 392 456 0
-392 336 396 452 456 0
-452 -392 -336 396 456 0
-396 -392 -336 452 456 0
-452 -396 -392 336 456 0
-456 336 392 396 452 0
-456 -452 -336 392 396 0
-456 -396 -336 392 452 0
-456 -452 -396 336 392 0
-456 -392 -336 396 452 0
-456 -452 -392 336 396 0
-456 -396 -392 336 452 0
-456 -452 -396 -392 -336 0
-129 257 321 0
-257 129 321 0
-321 129 257 0
-321 -257 -129 0
-130 258 322 0
-258 130 322 0
-322 130 258 0
-322 -258 -130 0
-131 259 323 0
-259 131 323 0
-323 131 259 0
-323 -259 -131 0
-132 260 324 0
-260 132 324 0
-324 132 260 0
-324 -260 -132 0
-133 261 325 0
-261 133 325 0
-325 133 261 0
-325 -261 -133 0
-134 262 326 0
-262 134 326 0
-326 134 262 0
-326 -262 -134 0
-135 263 327 0
-263 135 327 0
-327 135 263 0
-327 -263 -135 0
-136 264 328 0
-264 136 328 0
-328 136 264 0
-328 -264 -136 0
-137 265 329 0
-265 137 329 0
-329 137 265 0
-329 -265 -137 0
-138 266 330 0
-266 138 330 0
-330 138 266 0
-330 -266 -138 0
-139 267 331 0
-267 139 331 0
-331 139 267 0
-331 -267 -139 0
-140 268 332 0
-268 140 332 0
-332 140 268 0
-332 -268 -140 0
-141 269 333 0
-269 141 333 0
-333 141 269 0
-333 -269 -141 0
-142 270 334 0
-270 142 334 0
-334 142 270 0
-334 -270 -142 0
-143 271 335 0
-271 143 335 0
-335 143 271 0
-335 -271 -143 0
-144 272 336 0
-272 144 336 0
-336 144 272 0
-336 -272 -144 0
-145 273 337 0
-273 145 337 0
-337 145 273 0
-337 -273 -145 0
-146 274 338 0
-274 146 338 0
-338 146 274 0
-338 -274 -146 0
-147 275 339 0
-275 147 339 0
-339 147 275 0
-339 -275 -147 0
-148 276 340 0
-276 148 340 0
-340 148 276 0
-340 -276 -148 0
-149 277 341 0
-277 149 341 0
-341 149 277 0
-341 -277 -149 0
-150 278 342 0
-278 150 342 0
-342 150 278 0
-342 -278 -150 0
-151 279 343 0
-279 151 343 0
-343 151 279 0
-343 -279 -151 0
-152 280 344 0
-280 152 344 0
-344 152 280 0
-344 -280 -152 0
-153 281 345 0
-281 153 345 0
-345 153 281 0
-345 -281 -153 0
-154 282 346 0
-282 154 346 0
-346 154 282 0
-346 -282 -154 0
-155 283 347 0
-283 155 347 0
-347 155 283 0
-347 -283 -155 0
-156 284 348 0
-284 156 348 0
-348 156 284 0
-348 -284 -156 0
-157 285 349 0
-285 157 349 0
-349 157 285 0
-349 -285 -157 0
-158 286 350 0
-286 158 350 0
-350 158 286 0
-350 -286 -158 0
-159 287 351 0
-287 159 351 0
-351 159 287 0
-351 -287 -159 0
-160 288 352 0
-288 160 352 0
-352 160 288 0
-352 -288 -160 0
-161 289 353 0
-289 161 353 0
-353 161 289 0
-353 -289 -161 0
-162 290 354 0
-290 162 354 0
-354 162 290 0
-354 -290 -162 0
-163 291 355 0
-291 163 355 0
-355 163 291 0
-355 -291 -163 0
-164 292 356 0
-292 164 356 0
-356 164 292 0
-356 -292 -164 0
-165 293 357 0
-293 165 357 0
-357 165 293 0
-357 -293 -165 0
-166 294 358 0
-294 166 358 0
-358 166 294 0
-358 -294 -166 0
-167 295 359 0
-295 167 359 0
-359 167 295 0
-359 -295 -167 0
-168 296 360 0
-296 168 360 0
-360 168 296 0
-360 -296 -168 0
-169 297 361 0
-297 169 361 0
-361 169 297 0
-361 -297 -169 0
-170 298 362 0
-298 170 362 0
-362 170 298 0
-362 -298 -170 0
-171 299 363 0
-299 171 363 0
-363 171 299 0
-363 -299 -171 0
-172 300 364 0
-300 172 364 0
-364 172 300 0
-364 -300 -172 0
-173 301 365 0
-301 173 365 0
-365 173 301 0
-365 -301 -173 0
-174 302 366 0
-302 174 366 0
-366 174 302 0
-366 -302 -174 0
-175 303 367 0
-303 175 367 0
-367 175 303 0
-367 -303 -175 0
-176 304 368 0
-304 176 368 0
-368 176 304 0
-368 -304 -176 0
-177 305 369 0
-305 177 369 0
-369 177 305 0
-369 -305 -177 0
-178 306 370 0
-306 178 370 0
-370 178 306 0
-370 -306 -178 0
-179 307 371 0
-307 179 371 0
-371 179 307 0
-371 -307 -179 0
-180 308 372 0
-308 180 372 0
-372 180 308 0
-372 -308 -180 0
-181 309 373 0
-309 181 373 0
-373 181 309 0
-373 -309 -181 0
-182 310 374 0
-310 182 374 0
-374 182 310 0
-374 -310 -182 0
-183 311 375 0
-311 183 375 0
-375 183 311 0
-375 -311 -183 0
-184 312 376 0
-312 184 376 0
-376 184 312 0
-376 -312 -184 0
-185 313 377 0
-313 185 377 0
-377 185 313 0
-377 -313 -185 0
-186 314 378 0
-314 186 378 0
-378 186 314 0
-378 -314 -186 0
-187 315 379 0
-315 187 379 0
-379 187 315 0
-379 -315 -187 0
-188 316 380 0
-316 188 380 0
-380 188 316 0
-380 -316 -188 0
-189 317 381 0
-317 189 381 0
-381 189 317 0
-381 -317 -189 0
-190 318 382 0
-318 190 382 0
-382 190 318 0
-382 -318 -190 0
-191 319 383 0
-319 191 383 0
-383 191 319 0
-383 -319 -191 0
-192 320 384 0
-320 192 384 0
-384 192 320 0
-384 -320 -192 0
-191 0
-190 0
-188 0
-185 0
-183 0
-181 0
-179 0
-178 0
-174 0
-173 0
-172 0
-171 0
-169 0
-168 0
-167 0
-165 0
-157 0
-155 0
-154 0
-153 0
-152 0
-151 0
-148 0
-147 0
-146 0
-144 0
-138 0
-136 0
-135 0
-133 0
-132 0
-64 0
-63 0
-59 0
-58 0
-57 0
-55 0
-53 0
-52 0
-51 0
-50 0
-47 0
-44 0
-43 0
-42 0
-41 0
-38 0
-36 0
-35 0
-29 0
-28 0
-27 0
-26 0
-25 0
-23 0
-22 0
-18 0
-16 0
-15 0
-3 0
-1 0
2 0
4 0
5 0
6 0
7 0
8 0
9 0
10 0
11 0
12 0
13 0
14 0
17 0
19 0
20 0
21 0
24 0
30 0
31 0
32 0
33 0
34 0
37 0
39 0
40 0
45 0
46 0
48 0
49 0
54 0
56 0
60 0
61 0
62 0
129 0
130 0
131 0
134 0
137 0
139 0
140 0
141 0
142 0
143 0
145 0
149 0
150 0
156 0
158 0
159 0
160 0
161 0
162 0
163 0
164 0
166 0
170 0
175 0
176 0
177 0
180 0
182 0
184 0
186 0
187 0
189 0
192 0
