# Supplementary material for: Multi-step partitioning combined with SOM neural network-based clustering technique effectively improves SAT solver performance
Source: PeerJ Comput Sci. 2025 Aug 14;11:e3076. doi: 10.7717/peerj-cs.3076 (PMC12453816; doi:10.7717/peerj-cs.3076)
Supplement: Supplemental Information 4 [file peerj-cs-11-3076-s004.cnf]

c Small Scale AES with r=4,c=3,rw=1,e=8,final=false,box_tran=aes_small_box,mc_tran=aes_mc_forward
c 1 : aes_v(1,"ss_cst")
c 2 : aes_v(2,"ss_cst")
c 3 : aes_v(3,"ss_cst")
c 4 : aes_v(4,"ss_cst")
c 5 : aes_v(5,"ss_cst")
c 6 : aes_v(6,"ss_cst")
c 7 : aes_v(7,"ss_cst")
c 8 : aes_v(8,"ss_cst")
c 9 : aes_v(9,"ss_cst")
c 10 : aes_v(10,"ss_cst")
c 11 : aes_v(11,"ss_cst")
c 12 : aes_v(12,"ss_cst")
c 13 : aes_v(13,"ss_cst")
c 14 : aes_v(14,"ss_cst")
c 15 : aes_v(15,"ss_cst")
c 16 : aes_v(16,"ss_cst")
c 17 : aes_v(17,"ss_cst")
c 18 : aes_v(18,"ss_cst")
c 19 : aes_v(19,"ss_cst")
c 20 : aes_v(20,"ss_cst")
c 21 : aes_v(21,"ss_cst")
c 22 : aes_v(22,"ss_cst")
c 23 : aes_v(23,"ss_cst")
c 24 : aes_v(24,"ss_cst")
c 25 : veq(aes_v(25,"ss_cst"),ss_ctr_ns(ss_v(1,k),["ss_cst",4,3,1,2,8,x^8+x^4+x^3+x+1,matrix([1,1,1,1,1,0,0,0],[0,1,1,1,1,1,0,0],[0,0,1,1,1,1,1,0],[0,0,0,1,1,1,1,1],[1,0,0,0,1,1,1,1],[1,1,0,0,0,1,1,1],[1,1,1,0,0,0,1,1],[1,1,1,1,0,0,0,1]),x^6+x^5+x+1,matrix([1]),false,cstt_id_ns]))
c 26 : veq(aes_v(26,"ss_cst"),ss_ctr_ns(ss_v(2,k),["ss_cst",4,3,1,2,8,x^8+x^4+x^3+x+1,matrix([1,1,1,1,1,0,0,0],[0,1,1,1,1,1,0,0],[0,0,1,1,1,1,1,0],[0,0,0,1,1,1,1,1],[1,0,0,0,1,1,1,1],[1,1,0,0,0,1,1,1],[1,1,1,0,0,0,1,1],[1,1,1,1,0,0,0,1]),x^6+x^5+x+1,matrix([1]),false,cstt_id_ns]))
c 27 : veq(aes_v(27,"ss_cst"),ss_ctr_ns(ss_v(3,k),["ss_cst",4,3,1,2,8,x^8+x^4+x^3+x+1,matrix([1,1,1,1,1,0,0,0],[0,1,1,1,1,1,0,0],[0,0,1,1,1,1,1,0],[0,0,0,1,1,1,1,1],[1,0,0,0,1,1,1,1],[1,1,0,0,0,1,1,1],[1,1,1,0,0,0,1,1],[1,1,1,1,0,0,0,1]),x^6+x^5+x+1,matrix([1]),false,cstt_id_ns]))
c 28 : veq(aes_v(28,"ss_cst"),ss_ctr_ns(ss_v(4,k),["ss_cst",4,3,1,2,8,x^8+x^4+x^3+x+1,matrix([1,1,1,1,1,0,0,0],[0,1,1,1,1,1,0,0],[0,0,1,1,1,1,1,0],[0,0,0,1,1,1,1,1],[1,0,0,0,1,1,1,1],[1,1,0,0,0,1,1,1],[1,1,1,0,0,0,1,1],[1,1,1,1,0,0,0,1]),x^6+x^5+x+1,matrix([1]),false,cstt_id_ns]))
c 29 : veq(aes_v(29,"ss_cst"),ss_ctr_ns(ss_v(5,k),["ss_cst",4,3,1,2,8,x^8+x^4+x^3+x+1,matrix([1,1,1,1,1,0,0,0],[0,1,1,1,1,1,0,0],[0,0,1,1,1,1,1,0],[0,0,0,1,1,1,1,1],[1,0,0,0,1,1,1,1],[1,1,0,0,0,1,1,1],[1,1,1,0,0,0,1,1],[1,1,1,1,0,0,0,1]),x^6+x^5+x+1,matrix([1]),false,cstt_id_ns]))
c 30 : veq(aes_v(30,"ss_cst"),ss_ctr_ns(ss_v(6,k),["ss_cst",4,3,1,2,8,x^8+x^4+x^3+x+1,matrix([1,1,1,1,1,0,0,0],[0,1,1,1,1,1,0,0],[0,0,1,1,1,1,1,0],[0,0,0,1,1,1,1,1],[1,0,0,0,1,1,1,1],[1,1,0,0,0,1,1,1],[1,1,1,0,0,0,1,1],[1,1,1,1,0,0,0,1]),x^6+x^5+x+1,matrix([1]),false,cstt_id_ns]))
c 31 : veq(aes_v(31,"ss_cst"),ss_ctr_ns(ss_v(7,k),["ss_cst",4,3,1,2,8,x^8+x^4+x^3+x+1,matrix([1,1,1,1,1,0,0,0],[0,1,1,1,1,1,0,0],[0,0,1,1,1,1,1,0],[0,0,0,1,1,1,1,1],[1,0,0,0,1,1,1,1],[1,1,0,0,0,1,1,1],[1,1,1,0,0,0,1,1],[1,1,1,1,0,0,0,1]),x^6+x^5+x+1,matrix([1]),false,cstt_id_ns]))
c 32 : veq(aes_v(32,"ss_cst"),ss_ctr_ns(ss_v(8,k),["ss_cst",4,3,1,2,8,x^8+x^4+x^3+x+1,matrix([1,1,1,1,1,0,0,0],[0,1,1,1,1,1,0,0],[0,0,1,1,1,1,1,0],[0,0,0,1,1,1,1,1],[1,0,0,0,1,1,1,1],[1,1,0,0,0,1,1,1],[1,1,1,0,0,0,1,1],[1,1,1,1,0,0,0,1]),x^6+x^5+x+1,matrix([1]),false,cstt_id_ns]))
c 33 : veq(aes_v(33,"ss_cst"),ss_ctr_ns(ss_v(9,k),["ss_cst",4,3,1,2,8,x^8+x^4+x^3+x+1,matrix([1,1,1,1,1,0,0,0],[0,1,1,1,1,1,0,0],[0,0,1,1,1,1,1,0],[0,0,0,1,1,1,1,1],[1,0,0,0,1,1,1,1],[1,1,0,0,0,1,1,1],[1,1,1,0,0,0,1,1],[1,1,1,1,0,0,0,1]),x^6+x^5+x+1,matrix([1]),false,cstt_id_ns]))
c 34 : veq(aes_v(34,"ss_cst"),ss_ctr_ns(ss_v(10,k),["ss_cst",4,3,1,2,8,x^8+x^4+x^3+x+1,matrix([1,1,1,1,1,0,0,0],[0,1,1,1,1,1,0,0],[0,0,1,1,1,1,1,0],[0,0,0,1,1,1,1,1],[1,0,0,0,1,1,1,1],[1,1,0,0,0,1,1,1],[1,1,1,0,0,0,1,1],[1,1,1,1,0,0,0,1]),x^6+x^5+x+1,matrix([1]),false,cstt_id_ns]))
c 35 : veq(aes_v(35,"ss_cst"),ss_ctr_ns(ss_v(11,k),["ss_cst",4,3,1,2,8,x^8+x^4+x^3+x+1,matrix([1,1,1,1,1,0,0,0],[0,1,1,1,1,1,0,0],[0,0,1,1,1,1,1,0],[0,0,0,1,1,1,1,1],[1,0,0,0,1,1,1,1],[1,1,0,0,0,1,1,1],[1,1,1,0,0,0,1,1],[1,1,1,1,0,0,0,1]),x^6+x^5+x+1,matrix([1]),false,cstt_id_ns]))
c 36 : veq(aes_v(36,"ss_cst"),ss_ctr_ns(ss_v(12,k),["ss_cst",4,3,1,2,8,x^8+x^4+x^3+x+1,matrix([1,1,1,1,1,0,0,0],[0,1,1,1,1,1,0,0],[0,0,1,1,1,1,1,0],[0,0,0,1,1,1,1,1],[1,0,0,0,1,1,1,1],[1,1,0,0,0,1,1,1],[1,1,1,0,0,0,1,1],[1,1,1,1,0,0,0,1]),x^6+x^5+x+1,matrix([1]),false,cstt_id_ns]))
c 37 : veq(aes_v(37,"ss_cst"),ss_ctr_ns(ss_v(13,k),["ss_cst",4,3,1,2,8,x^8+x^4+x^3+x+1,matrix([1,1,1,1,1,0,0,0],[0,1,1,1,1,1,0,0],[0,0,1,1,1,1,1,0],[0,0,0,1,1,1,1,1],[1,0,0,0,1,1,1,1],[1,1,0,0,0,1,1,1],[1,1,1,0,0,0,1,1],[1,1,1,1,0,0,0,1]),x^6+x^5+x+1,matrix([1]),false,cstt_id_ns]))
c 38 : veq(aes_v(38,"ss_cst"),ss_ctr_ns(ss_v(14,k),["ss_cst",4,3,1,2,8,x^8+x^4+x^3+x+1,matrix([1,1,1,1,1,0,0,0],[0,1,1,1,1,1,0,0],[0,0,1,1,1,1,1,0],[0,0,0,1,1,1,1,1],[1,0,0,0,1,1,1,1],[1,1,0,0,0,1,1,1],[1,1,1,0,0,0,1,1],[1,1,1,1,0,0,0,1]),x^6+x^5+x+1,matrix([1]),false,cstt_id_ns]))
c 39 : veq(aes_v(39,"ss_cst"),ss_ctr_ns(ss_v(15,k),["ss_cst",4,3,1,2,8,x^8+x^4+x^3+x+1,matrix([1,1,1,1,1,0,0,0],[0,1,1,1,1,1,0,0],[0,0,1,1,1,1,1,0],[0,0,0,1,1,1,1,1],[1,0,0,0,1,1,1,1],[1,1,0,0,0,1,1,1],[1,1,1,0,0,0,1,1],[1,1,1,1,0,0,0,1]),x^6+x^5+x+1,matrix([1]),false,cstt_id_ns]))
c 40 : veq(aes_v(40,"ss_cst"),ss_ctr_ns(ss_v(16,k),["ss_cst",4,3,1,2,8,x^8+x^4+x^3+x+1,matrix([1,1,1,1,1,0,0,0],[0,1,1,1,1,1,0,0],[0,0,1,1,1,1,1,0],[0,0,0,1,1,1,1,1],[1,0,0,0,1,1,1,1],[1,1,0,0,0,1,1,1],[1,1,1,0,0,0,1,1],[1,1,1,1,0,0,0,1]),x^6+x^5+x+1,matrix([1]),false,cstt_id_ns]))
c 41 : veq(aes_v(41,"ss_cst"),ss_ctr_ns(ss_v(17,k),["ss_cst",4,3,1,2,8,x^8+x^4+x^3+x+1,matrix([1,1,1,1,1,0,0,0],[0,1,1,1,1,1,0,0],[0,0,1,1,1,1,1,0],[0,0,0,1,1,1,1,1],[1,0,0,0,1,1,1,1],[1,1,0,0,0,1,1,1],[1,1,1,0,0,0,1,1],[1,1,1,1,0,0,0,1]),x^6+x^5+x+1,matrix([1]),false,cstt_id_ns]))
c 42 : veq(aes_v(42,"ss_cst"),ss_ctr_ns(ss_v(18,k),["ss_cst",4,3,1,2,8,x^8+x^4+x^3+x+1,matrix([1,1,1,1,1,0,0,0],[0,1,1,1,1,1,0,0],[0,0,1,1,1,1,1,0],[0,0,0,1,1,1,1,1],[1,0,0,0,1,1,1,1],[1,1,0,0,0,1,1,1],[1,1,1,0,0,0,1,1],[1,1,1,1,0,0,0,1]),x^6+x^5+x+1,matrix([1]),false,cstt_id_ns]))
c 43 : veq(aes_v(43,"ss_cst"),ss_ctr_ns(ss_v(19,k),["ss_cst",4,3,1,2,8,x^8+x^4+x^3+x+1,matrix([1,1,1,1,1,0,0,0],[0,1,1,1,1,1,0,0],[0,0,1,1,1,1,1,0],[0,0,0,1,1,1,1,1],[1,0,0,0,1,1,1,1],[1,1,0,0,0,1,1,1],[1,1,1,0,0,0,1,1],[1,1,1,1,0,0,0,1]),x^6+x^5+x+1,matrix([1]),false,cstt_id_ns]))
c 44 : veq(aes_v(44,"ss_cst"),ss_ctr_ns(ss_v(20,k),["ss_cst",4,3,1,2,8,x^8+x^4+x^3+x+1,matrix([1,1,1,1,1,0,0,0],[0,1,1,1,1,1,0,0],[0,0,1,1,1,1,1,0],[0,0,0,1,1,1,1,1],[1,0,0,0,1,1,1,1],[1,1,0,0,0,1,1,1],[1,1,1,0,0,0,1,1],[1,1,1,1,0,0,0,1]),x^6+x^5+x+1,matrix([1]),false,cstt_id_ns]))
c 45 : veq(aes_v(45,"ss_cst"),ss_ctr_ns(ss_v(21,k),["ss_cst",4,3,1,2,8,x^8+x^4+x^3+x+1,matrix([1,1,1,1,1,0,0,0],[0,1,1,1,1,1,0,0],[0,0,1,1,1,1,1,0],[0,0,0,1,1,1,1,1],[1,0,0,0,1,1,1,1],[1,1,0,0,0,1,1,1],[1,1,1,0,0,0,1,1],[1,1,1,1,0,0,0,1]),x^6+x^5+x+1,matrix([1]),false,cstt_id_ns]))
c 46 : veq(aes_v(46,"ss_cst"),ss_ctr_ns(ss_v(22,k),["ss_cst",4,3,1,2,8,x^8+x^4+x^3+x+1,matrix([1,1,1,1,1,0,0,0],[0,1,1,1,1,1,0,0],[0,0,1,1,1,1,1,0],[0,0,0,1,1,1,1,1],[1,0,0,0,1,1,1,1],[1,1,0,0,0,1,1,1],[1,1,1,0,0,0,1,1],[1,1,1,1,0,0,0,1]),x^6+x^5+x+1,matrix([1]),false,cstt_id_ns]))
c 47 : veq(aes_v(47,"ss_cst"),ss_ctr_ns(ss_v(23,k),["ss_cst",4,3,1,2,8,x^8+x^4+x^3+x+1,matrix([1,1,1,1,1,0,0,0],[0,1,1,1,1,1,0,0],[0,0,1,1,1,1,1,0],[0,0,0,1,1,1,1,1],[1,0,0,0,1,1,1,1],[1,1,0,0,0,1,1,1],[1,1,1,0,0,0,1,1],[1,1,1,1,0,0,0,1]),x^6+x^5+x+1,matrix([1]),false,cstt_id_ns]))
c 48 : veq(aes_v(48,"ss_cst"),ss_ctr_ns(ss_v(24,k),["ss_cst",4,3,1,2,8,x^8+x^4+x^3+x+1,matrix([1,1,1,1,1,0,0,0],[0,1,1,1,1,1,0,0],[0,0,1,1,1,1,1,0],[0,0,0,1,1,1,1,1],[1,0,0,0,1,1,1,1],[1,1,0,0,0,1,1,1],[1,1,1,0,0,0,1,1],[1,1,1,1,0,0,0,1]),x^6+x^5+x+1,matrix([1]),false,cstt_id_ns]))
c 49 : aes_v(49,"ss_cst")
c 50 : aes_v(50,"ss_cst")
c 51 : aes_v(51,"ss_cst")
c 52 : aes_v(52,"ss_cst")
c 53 : aes_v(53,"ss_cst")
c 54 : aes_v(54,"ss_cst")
c 55 : aes_v(55,"ss_cst")
c 56 : aes_v(56,"ss_cst")
c 57 : aes_v(57,"ss_cst")
c 58 : aes_v(58,"ss_cst")
c 59 : aes_v(59,"ss_cst")
c 60 : aes_v(60,"ss_cst")
c 61 : aes_v(61,"ss_cst")
c 62 : aes_v(62,"ss_cst")
c 63 : aes_v(63,"ss_cst")
c 64 : aes_v(64,"ss_cst")
c 65 : aes_v(65,"ss_cst")
c 66 : aes_v(66,"ss_cst")
c 67 : aes_v(67,"ss_cst")
c 68 : aes_v(68,"ss_cst")
c 69 : aes_v(69,"ss_cst")
c 70 : aes_v(70,"ss_cst")
c 71 : aes_v(71,"ss_cst")
c 72 : aes_v(72,"ss_cst")
c 73 : ss_ctr_ns(ss_v(1,o),["ss_cst",4,3,1,2,8,x^8+x^4+x^3+x+1,matrix([1,1,1,1,1,0,0,0],[0,1,1,1,1,1,0,0],[0,0,1,1,1,1,1,0],[0,0,0,1,1,1,1,1],[1,0,0,0,1,1,1,1],[1,1,0,0,0,1,1,1],[1,1,1,0,0,0,1,1],[1,1,1,1,0,0,0,1]),x^6+x^5+x+1,matrix([1]),false,cstt_id_ns])
c 74 : ss_ctr_ns(ss_v(2,o),["ss_cst",4,3,1,2,8,x^8+x^4+x^3+x+1,matrix([1,1,1,1,1,0,0,0],[0,1,1,1,1,1,0,0],[0,0,1,1,1,1,1,0],[0,0,0,1,1,1,1,1],[1,0,0,0,1,1,1,1],[1,1,0,0,0,1,1,1],[1,1,1,0,0,0,1,1],[1,1,1,1,0,0,0,1]),x^6+x^5+x+1,matrix([1]),false,cstt_id_ns])
c 75 : ss_ctr_ns(ss_v(3,o),["ss_cst",4,3,1,2,8,x^8+x^4+x^3+x+1,matrix([1,1,1,1,1,0,0,0],[0,1,1,1,1,1,0,0],[0,0,1,1,1,1,1,0],[0,0,0,1,1,1,1,1],[1,0,0,0,1,1,1,1],[1,1,0,0,0,1,1,1],[1,1,1,0,0,0,1,1],[1,1,1,1,0,0,0,1]),x^6+x^5+x+1,matrix([1]),false,cstt_id_ns])
c 76 : ss_ctr_ns(ss_v(4,o),["ss_cst",4,3,1,2,8,x^8+x^4+x^3+x+1,matrix([1,1,1,1,1,0,0,0],[0,1,1,1,1,1,0,0],[0,0,1,1,1,1,1,0],[0,0,0,1,1,1,1,1],[1,0,0,0,1,1,1,1],[1,1,0,0,0,1,1,1],[1,1,1,0,0,0,1,1],[1,1,1,1,0,0,0,1]),x^6+x^5+x+1,matrix([1]),false,cstt_id_ns])
c 77 : ss_ctr_ns(ss_v(5,o),["ss_cst",4,3,1,2,8,x^8+x^4+x^3+x+1,matrix([1,1,1,1,1,0,0,0],[0,1,1,1,1,1,0,0],[0,0,1,1,1,1,1,0],[0,0,0,1,1,1,1,1],[1,0,0,0,1,1,1,1],[1,1,0,0,0,1,1,1],[1,1,1,0,0,0,1,1],[1,1,1,1,0,0,0,1]),x^6+x^5+x+1,matrix([1]),false,cstt_id_ns])
c 78 : ss_ctr_ns(ss_v(6,o),["ss_cst",4,3,1,2,8,x^8+x^4+x^3+x+1,matrix([1,1,1,1,1,0,0,0],[0,1,1,1,1,1,0,0],[0,0,1,1,1,1,1,0],[0,0,0,1,1,1,1,1],[1,0,0,0,1,1,1,1],[1,1,0,0,0,1,1,1],[1,1,1,0,0,0,1,1],[1,1,1,1,0,0,0,1]),x^6+x^5+x+1,matrix([1]),false,cstt_id_ns])
c 79 : ss_ctr_ns(ss_v(7,o),["ss_cst",4,3,1,2,8,x^8+x^4+x^3+x+1,matrix([1,1,1,1,1,0,0,0],[0,1,1,1,1,1,0,0],[0,0,1,1,1,1,1,0],[0,0,0,1,1,1,1,1],[1,0,0,0,1,1,1,1],[1,1,0,0,0,1,1,1],[1,1,1,0,0,0,1,1],[1,1,1,1,0,0,0,1]),x^6+x^5+x+1,matrix([1]),false,cstt_id_ns])
c 80 : ss_ctr_ns(ss_v(8,o),["ss_cst",4,3,1,2,8,x^8+x^4+x^3+x+1,matrix([1,1,1,1,1,0,0,0],[0,1,1,1,1,1,0,0],[0,0,1,1,1,1,1,0],[0,0,0,1,1,1,1,1],[1,0,0,0,1,1,1,1],[1,1,0,0,0,1,1,1],[1,1,1,0,0,0,1,1],[1,1,1,1,0,0,0,1]),x^6+x^5+x+1,matrix([1]),false,cstt_id_ns])
c 81 : ss_ctr_ns(ss_v(9,o),["ss_cst",4,3,1,2,8,x^8+x^4+x^3+x+1,matrix([1,1,1,1,1,0,0,0],[0,1,1,1,1,1,0,0],[0,0,1,1,1,1,1,0],[0,0,0,1,1,1,1,1],[1,0,0,0,1,1,1,1],[1,1,0,0,0,1,1,1],[1,1,1,0,0,0,1,1],[1,1,1,1,0,0,0,1]),x^6+x^5+x+1,matrix([1]),false,cstt_id_ns])
c 82 : ss_ctr_ns(ss_v(10,o),["ss_cst",4,3,1,2,8,x^8+x^4+x^3+x+1,matrix([1,1,1,1,1,0,0,0],[0,1,1,1,1,1,0,0],[0,0,1,1,1,1,1,0],[0,0,0,1,1,1,1,1],[1,0,0,0,1,1,1,1],[1,1,0,0,0,1,1,1],[1,1,1,0,0,0,1,1],[1,1,1,1,0,0,0,1]),x^6+x^5+x+1,matrix([1]),false,cstt_id_ns])
c 83 : ss_ctr_ns(ss_v(11,o),["ss_cst",4,3,1,2,8,x^8+x^4+x^3+x+1,matrix([1,1,1,1,1,0,0,0],[0,1,1,1,1,1,0,0],[0,0,1,1,1,1,1,0],[0,0,0,1,1,1,1,1],[1,0,0,0,1,1,1,1],[1,1,0,0,0,1,1,1],[1,1,1,0,0,0,1,1],[1,1,1,1,0,0,0,1]),x^6+x^5+x+1,matrix([1]),false,cstt_id_ns])
c 84 : ss_ctr_ns(ss_v(12,o),["ss_cst",4,3,1,2,8,x^8+x^4+x^3+x+1,matrix([1,1,1,1,1,0,0,0],[0,1,1,1,1,1,0,0],[0,0,1,1,1,1,1,0],[0,0,0,1,1,1,1,1],[1,0,0,0,1,1,1,1],[1,1,0,0,0,1,1,1],[1,1,1,0,0,0,1,1],[1,1,1,1,0,0,0,1]),x^6+x^5+x+1,matrix([1]),false,cstt_id_ns])
c 85 : ss_ctr_ns(ss_v(13,o),["ss_cst",4,3,1,2,8,x^8+x^4+x^3+x+1,matrix([1,1,1,1,1,0,0,0],[0,1,1,1,1,1,0,0],[0,0,1,1,1,1,1,0],[0,0,0,1,1,1,1,1],[1,0,0,0,1,1,1,1],[1,1,0,0,0,1,1,1],[1,1,1,0,0,0,1,1],[1,1,1,1,0,0,0,1]),x^6+x^5+x+1,matrix([1]),false,cstt_id_ns])
c 86 : ss_ctr_ns(ss_v(14,o),["ss_cst",4,3,1,2,8,x^8+x^4+x^3+x+1,matrix([1,1,1,1,1,0,0,0],[0,1,1,1,1,1,0,0],[0,0,1,1,1,1,1,0],[0,0,0,1,1,1,1,1],[1,0,0,0,1,1,1,1],[1,1,0,0,0,1,1,1],[1,1,1,0,0,0,1,1],[1,1,1,1,0,0,0,1]),x^6+x^5+x+1,matrix([1]),false,cstt_id_ns])
c 87 : ss_ctr_ns(ss_v(15,o),["ss_cst",4,3,1,2,8,x^8+x^4+x^3+x+1,matrix([1,1,1,1,1,0,0,0],[0,1,1,1,1,1,0,0],[0,0,1,1,1,1,1,0],[0,0,0,1,1,1,1,1],[1,0,0,0,1,1,1,1],[1,1,0,0,0,1,1,1],[1,1,1,0,0,0,1,1],[1,1,1,1,0,0,0,1]),x^6+x^5+x+1,matrix([1]),false,cstt_id_ns])
c 88 : ss_ctr_ns(ss_v(16,o),["ss_cst",4,3,1,2,8,x^8+x^4+x^3+x+1,matrix([1,1,1,1,1,0,0,0],[0,1,1,1,1,1,0,0],[0,0,1,1,1,1,1,0],[0,0,0,1,1,1,1,1],[1,0,0,0,1,1,1,1],[1,1,0,0,0,1,1,1],[1,1,1,0,0,0,1,1],[1,1,1,1,0,0,0,1]),x^6+x^5+x+1,matrix([1]),false,cstt_id_ns])
c 89 : ss_ctr_ns(ss_v(17,o),["ss_cst",4,3,1,2,8,x^8+x^4+x^3+x+1,matrix([1,1,1,1,1,0,0,0],[0,1,1,1,1,1,0,0],[0,0,1,1,1,1,1,0],[0,0,0,1,1,1,1,1],[1,0,0,0,1,1,1,1],[1,1,0,0,0,1,1,1],[1,1,1,0,0,0,1,1],[1,1,1,1,0,0,0,1]),x^6+x^5+x+1,matrix([1]),false,cstt_id_ns])
c 90 : ss_ctr_ns(ss_v(18,o),["ss_cst",4,3,1,2,8,x^8+x^4+x^3+x+1,matrix([1,1,1,1,1,0,0,0],[0,1,1,1,1,1,0,0],[0,0,1,1,1,1,1,0],[0,0,0,1,1,1,1,1],[1,0,0,0,1,1,1,1],[1,1,0,0,0,1,1,1],[1,1,1,0,0,0,1,1],[1,1,1,1,0,0,0,1]),x^6+x^5+x+1,matrix([1]),false,cstt_id_ns])
c 91 : ss_ctr_ns(ss_v(19,o),["ss_cst",4,3,1,2,8,x^8+x^4+x^3+x+1,matrix([1,1,1,1,1,0,0,0],[0,1,1,1,1,1,0,0],[0,0,1,1,1,1,1,0],[0,0,0,1,1,1,1,1],[1,0,0,0,1,1,1,1],[1,1,0,0,0,1,1,1],[1,1,1,0,0,0,1,1],[1,1,1,1,0,0,0,1]),x^6+x^5+x+1,matrix([1]),false,cstt_id_ns])
c 92 : ss_ctr_ns(ss_v(20,o),["ss_cst",4,3,1,2,8,x^8+x^4+x^3+x+1,matrix([1,1,1,1,1,0,0,0],[0,1,1,1,1,1,0,0],[0,0,1,1,1,1,1,0],[0,0,0,1,1,1,1,1],[1,0,0,0,1,1,1,1],[1,1,0,0,0,1,1,1],[1,1,1,0,0,0,1,1],[1,1,1,1,0,0,0,1]),x^6+x^5+x+1,matrix([1]),false,cstt_id_ns])
c 93 : ss_ctr_ns(ss_v(21,o),["ss_cst",4,3,1,2,8,x^8+x^4+x^3+x+1,matrix([1,1,1,1,1,0,0,0],[0,1,1,1,1,1,0,0],[0,0,1,1,1,1,1,0],[0,0,0,1,1,1,1,1],[1,0,0,0,1,1,1,1],[1,1,0,0,0,1,1,1],[1,1,1,0,0,0,1,1],[1,1,1,1,0,0,0,1]),x^6+x^5+x+1,matrix([1]),false,cstt_id_ns])
c 94 : ss_ctr_ns(ss_v(22,o),["ss_cst",4,3,1,2,8,x^8+x^4+x^3+x+1,matrix([1,1,1,1,1,0,0,0],[0,1,1,1,1,1,0,0],[0,0,1,1,1,1,1,0],[0,0,0,1,1,1,1,1],[1,0,0,0,1,1,1,1],[1,1,0,0,0,1,1,1],[1,1,1,0,0,0,1,1],[1,1,1,1,0,0,0,1]),x^6+x^5+x+1,matrix([1]),false,cstt_id_ns])
c 95 : ss_ctr_ns(ss_v(23,o),["ss_cst",4,3,1,2,8,x^8+x^4+x^3+x+1,matrix([1,1,1,1,1,0,0,0],[0,1,1,1,1,1,0,0],[0,0,1,1,1,1,1,0],[0,0,0,1,1,1,1,1],[1,0,0,0,1,1,1,1],[1,1,0,0,0,1,1,1],[1,1,1,0,0,0,1,1],[1,1,1,1,0,0,0,1]),x^6+x^5+x+1,matrix([1]),false,cstt_id_ns])
c 96 : ss_ctr_ns(ss_v(24,o),["ss_cst",4,3,1,2,8,x^8+x^4+x^3+x+1,matrix([1,1,1,1,1,0,0,0],[0,1,1,1,1,1,0,0],[0,0,1,1,1,1,1,0],[0,0,0,1,1,1,1,1],[1,0,0,0,1,1,1,1],[1,1,0,0,0,1,1,1],[1,1,1,0,0,0,1,1],[1,1,1,1,0,0,0,1]),x^6+x^5+x+1,matrix([1]),false,cstt_id_ns])
c 97 : ss_ctr_ns(ss_v(25,o),["ss_cst",4,3,1,2,8,x^8+x^4+x^3+x+1,matrix([1,1,1,1,1,0,0,0],[0,1,1,1,1,1,0,0],[0,0,1,1,1,1,1,0],[0,0,0,1,1,1,1,1],[1,0,0,0,1,1,1,1],[1,1,0,0,0,1,1,1],[1,1,1,0,0,0,1,1],[1,1,1,1,0,0,0,1]),x^6+x^5+x+1,matrix([1]),false,cstt_id_ns])
c 98 : ss_ctr_ns(ss_v(26,o),["ss_cst",4,3,1,2,8,x^8+x^4+x^3+x+1,matrix([1,1,1,1,1,0,0,0],[0,1,1,1,1,1,0,0],[0,0,1,1,1,1,1,0],[0,0,0,1,1,1,1,1],[1,0,0,0,1,1,1,1],[1,1,0,0,0,1,1,1],[1,1,1,0,0,0,1,1],[1,1,1,1,0,0,0,1]),x^6+x^5+x+1,matrix([1]),false,cstt_id_ns])
c 99 : ss_ctr_ns(ss_v(27,o),["ss_cst",4,3,1,2,8,x^8+x^4+x^3+x+1,matrix([1,1,1,1,1,0,0,0],[0,1,1,1,1,1,0,0],[0,0,1,1,1,1,1,0],[0,0,0,1,1,1,1,1],[1,0,0,0,1,1,1,1],[1,1,0,0,0,1,1,1],[1,1,1,0,0,0,1,1],[1,1,1,1,0,0,0,1]),x^6+x^5+x+1,matrix([1]),false,cstt_id_ns])
c 100 : ss_ctr_ns(ss_v(28,o),["ss_cst",4,3,1,2,8,x^8+x^4+x^3+x+1,matrix([1,1,1,1,1,0,0,0],[0,1,1,1,1,1,0,0],[0,0,1,1,1,1,1,0],[0,0,0,1,1,1,1,1],[1,0,0,0,1,1,1,1],[1,1,0,0,0,1,1,1],[1,1,1,0,0,0,1,1],[1,1,1,1,0,0,0,1]),x^6+x^5+x+1,matrix([1]),false,cstt_id_ns])
c 101 : ss_ctr_ns(ss_v(29,o),["ss_cst",4,3,1,2,8,x^8+x^4+x^3+x+1,matrix([1,1,1,1,1,0,0,0],[0,1,1,1,1,1,0,0],[0,0,1,1,1,1,1,0],[0,0,0,1,1,1,1,1],[1,0,0,0,1,1,1,1],[1,1,0,0,0,1,1,1],[1,1,1,0,0,0,1,1],[1,1,1,1,0,0,0,1]),x^6+x^5+x+1,matrix([1]),false,cstt_id_ns])
c 102 : ss_ctr_ns(ss_v(30,o),["ss_cst",4,3,1,2,8,x^8+x^4+x^3+x+1,matrix([1,1,1,1,1,0,0,0],[0,1,1,1,1,1,0,0],[0,0,1,1,1,1,1,0],[0,0,0,1,1,1,1,1],[1,0,0,0,1,1,1,1],[1,1,0,0,0,1,1,1],[1,1,1,0,0,0,1,1],[1,1,1,1,0,0,0,1]),x^6+x^5+x+1,matrix([1]),false,cstt_id_ns])
c 103 : ss_ctr_ns(ss_v(31,o),["ss_cst",4,3,1,2,8,x^8+x^4+x^3+x+1,matrix([1,1,1,1,1,0,0,0],[0,1,1,1,1,1,0,0],[0,0,1,1,1,1,1,0],[0,0,0,1,1,1,1,1],[1,0,0,0,1,1,1,1],[1,1,0,0,0,1,1,1],[1,1,1,0,0,0,1,1],[1,1,1,1,0,0,0,1]),x^6+x^5+x+1,matrix([1]),false,cstt_id_ns])
c 104 : ss_ctr_ns(ss_v(32,o),["ss_cst",4,3,1,2,8,x^8+x^4+x^3+x+1,matrix([1,1,1,1,1,0,0,0],[0,1,1,1,1,1,0,0],[0,0,1,1,1,1,1,0],[0,0,0,1,1,1,1,1],[1,0,0,0,1,1,1,1],[1,1,0,0,0,1,1,1],[1,1,1,0,0,0,1,1],[1,1,1,1,0,0,0,1]),x^6+x^5+x+1,matrix([1]),false,cstt_id_ns])
c 105 : ss_ctr_ns(ss_v(33,o),["ss_cst",4,3,1,2,8,x^8+x^4+x^3+x+1,matrix([1,1,1,1,1,0,0,0],[0,1,1,1,1,1,0,0],[0,0,1,1,1,1,1,0],[0,0,0,1,1,1,1,1],[1,0,0,0,1,1,1,1],[1,1,0,0,0,1,1,1],[1,1,1,0,0,0,1,1],[1,1,1,1,0,0,0,1]),x^6+x^5+x+1,matrix([1]),false,cstt_id_ns])
c 106 : ss_ctr_ns(ss_v(34,o),["ss_cst",4,3,1,2,8,x^8+x^4+x^3+x+1,matrix([1,1,1,1,1,0,0,0],[0,1,1,1,1,1,0,0],[0,0,1,1,1,1,1,0],[0,0,0,1,1,1,1,1],[1,0,0,0,1,1,1,1],[1,1,0,0,0,1,1,1],[1,1,1,0,0,0,1,1],[1,1,1,1,0,0,0,1]),x^6+x^5+x+1,matrix([1]),false,cstt_id_ns])
c 107 : ss_ctr_ns(ss_v(35,o),["ss_cst",4,3,1,2,8,x^8+x^4+x^3+x+1,matrix([1,1,1,1,1,0,0,0],[0,1,1,1,1,1,0,0],[0,0,1,1,1,1,1,0],[0,0,0,1,1,1,1,1],[1,0,0,0,1,1,1,1],[1,1,0,0,0,1,1,1],[1,1,1,0,0,0,1,1],[1,1,1,1,0,0,0,1]),x^6+x^5+x+1,matrix([1]),false,cstt_id_ns])
c 108 : ss_ctr_ns(ss_v(36,o),["ss_cst",4,3,1,2,8,x^8+x^4+x^3+x+1,matrix([1,1,1,1,1,0,0,0],[0,1,1,1,1,1,0,0],[0,0,1,1,1,1,1,0],[0,0,0,1,1,1,1,1],[1,0,0,0,1,1,1,1],[1,1,0,0,0,1,1,1],[1,1,1,0,0,0,1,1],[1,1,1,1,0,0,0,1]),x^6+x^5+x+1,matrix([1]),false,cstt_id_ns])
c 109 : ss_ctr_ns(ss_v(37,o),["ss_cst",4,3,1,2,8,x^8+x^4+x^3+x+1,matrix([1,1,1,1,1,0,0,0],[0,1,1,1,1,1,0,0],[0,0,1,1,1,1,1,0],[0,0,0,1,1,1,1,1],[1,0,0,0,1,1,1,1],[1,1,0,0,0,1,1,1],[1,1,1,0,0,0,1,1],[1,1,1,1,0,0,0,1]),x^6+x^5+x+1,matrix([1]),false,cstt_id_ns])
c 110 : ss_ctr_ns(ss_v(38,o),["ss_cst",4,3,1,2,8,x^8+x^4+x^3+x+1,matrix([1,1,1,1,1,0,0,0],[0,1,1,1,1,1,0,0],[0,0,1,1,1,1,1,0],[0,0,0,1,1,1,1,1],[1,0,0,0,1,1,1,1],[1,1,0,0,0,1,1,1],[1,1,1,0,0,0,1,1],[1,1,1,1,0,0,0,1]),x^6+x^5+x+1,matrix([1]),false,cstt_id_ns])
c 111 : ss_ctr_ns(ss_v(39,o),["ss_cst",4,3,1,2,8,x^8+x^4+x^3+x+1,matrix([1,1,1,1,1,0,0,0],[0,1,1,1,1,1,0,0],[0,0,1,1,1,1,1,0],[0,0,0,1,1,1,1,1],[1,0,0,0,1,1,1,1],[1,1,0,0,0,1,1,1],[1,1,1,0,0,0,1,1],[1,1,1,1,0,0,0,1]),x^6+x^5+x+1,matrix([1]),false,cstt_id_ns])
c 112 : ss_ctr_ns(ss_v(40,o),["ss_cst",4,3,1,2,8,x^8+x^4+x^3+x+1,matrix([1,1,1,1,1,0,0,0],[0,1,1,1,1,1,0,0],[0,0,1,1,1,1,1,0],[0,0,0,1,1,1,1,1],[1,0,0,0,1,1,1,1],[1,1,0,0,0,1,1,1],[1,1,1,0,0,0,1,1],[1,1,1,1,0,0,0,1]),x^6+x^5+x+1,matrix([1]),false,cstt_id_ns])
c 113 : ss_ctr_ns(ss_v(41,o),["ss_cst",4,3,1,2,8,x^8+x^4+x^3+x+1,matrix([1,1,1,1,1,0,0,0],[0,1,1,1,1,1,0,0],[0,0,1,1,1,1,1,0],[0,0,0,1,1,1,1,1],[1,0,0,0,1,1,1,1],[1,1,0,0,0,1,1,1],[1,1,1,0,0,0,1,1],[1,1,1,1,0,0,0,1]),x^6+x^5+x+1,matrix([1]),false,cstt_id_ns])
c 114 : ss_ctr_ns(ss_v(42,o),["ss_cst",4,3,1,2,8,x^8+x^4+x^3+x+1,matrix([1,1,1,1,1,0,0,0],[0,1,1,1,1,1,0,0],[0,0,1,1,1,1,1,0],[0,0,0,1,1,1,1,1],[1,0,0,0,1,1,1,1],[1,1,0,0,0,1,1,1],[1,1,1,0,0,0,1,1],[1,1,1,1,0,0,0,1]),x^6+x^5+x+1,matrix([1]),false,cstt_id_ns])
c 115 : ss_ctr_ns(ss_v(43,o),["ss_cst",4,3,1,2,8,x^8+x^4+x^3+x+1,matrix([1,1,1,1,1,0,0,0],[0,1,1,1,1,1,0,0],[0,0,1,1,1,1,1,0],[0,0,0,1,1,1,1,1],[1,0,0,0,1,1,1,1],[1,1,0,0,0,1,1,1],[1,1,1,0,0,0,1,1],[1,1,1,1,0,0,0,1]),x^6+x^5+x+1,matrix([1]),false,cstt_id_ns])
c 116 : ss_ctr_ns(ss_v(44,o),["ss_cst",4,3,1,2,8,x^8+x^4+x^3+x+1,matrix([1,1,1,1,1,0,0,0],[0,1,1,1,1,1,0,0],[0,0,1,1,1,1,1,0],[0,0,0,1,1,1,1,1],[1,0,0,0,1,1,1,1],[1,1,0,0,0,1,1,1],[1,1,1,0,0,0,1,1],[1,1,1,1,0,0,0,1]),x^6+x^5+x+1,matrix([1]),false,cstt_id_ns])
c 117 : ss_ctr_ns(ss_v(45,o),["ss_cst",4,3,1,2,8,x^8+x^4+x^3+x+1,matrix([1,1,1,1,1,0,0,0],[0,1,1,1,1,1,0,0],[0,0,1,1,1,1,1,0],[0,0,0,1,1,1,1,1],[1,0,0,0,1,1,1,1],[1,1,0,0,0,1,1,1],[1,1,1,0,0,0,1,1],[1,1,1,1,0,0,0,1]),x^6+x^5+x+1,matrix([1]),false,cstt_id_ns])
c 118 : ss_ctr_ns(ss_v(46,o),["ss_cst",4,3,1,2,8,x^8+x^4+x^3+x+1,matrix([1,1,1,1,1,0,0,0],[0,1,1,1,1,1,0,0],[0,0,1,1,1,1,1,0],[0,0,0,1,1,1,1,1],[1,0,0,0,1,1,1,1],[1,1,0,0,0,1,1,1],[1,1,1,0,0,0,1,1],[1,1,1,1,0,0,0,1]),x^6+x^5+x+1,matrix([1]),false,cstt_id_ns])
c 119 : ss_ctr_ns(ss_v(47,o),["ss_cst",4,3,1,2,8,x^8+x^4+x^3+x+1,matrix([1,1,1,1,1,0,0,0],[0,1,1,1,1,1,0,0],[0,0,1,1,1,1,1,0],[0,0,0,1,1,1,1,1],[1,0,0,0,1,1,1,1],[1,1,0,0,0,1,1,1],[1,1,1,0,0,0,1,1],[1,1,1,1,0,0,0,1]),x^6+x^5+x+1,matrix([1]),false,cstt_id_ns])
c 120 : ss_ctr_ns(ss_v(48,o),["ss_cst",4,3,1,2,8,x^8+x^4+x^3+x+1,matrix([1,1,1,1,1,0,0,0],[0,1,1,1,1,1,0,0],[0,0,1,1,1,1,1,0],[0,0,0,1,1,1,1,1],[1,0,0,0,1,1,1,1],[1,1,0,0,0,1,1,1],[1,1,1,0,0,0,1,1],[1,1,1,1,0,0,0,1]),x^6+x^5+x+1,matrix([1]),false,cstt_id_ns])
c 121 : ss_ctr_ns(ss_v(49,o),["ss_cst",4,3,1,2,8,x^8+x^4+x^3+x+1,matrix([1,1,1,1,1,0,0,0],[0,1,1,1,1,1,0,0],[0,0,1,1,1,1,1,0],[0,0,0,1,1,1,1,1],[1,0,0,0,1,1,1,1],[1,1,0,0,0,1,1,1],[1,1,1,0,0,0,1,1],[1,1,1,1,0,0,0,1]),x^6+x^5+x+1,matrix([1]),false,cstt_id_ns])
c 122 : ss_ctr_ns(ss_v(50,o),["ss_cst",4,3,1,2,8,x^8+x^4+x^3+x+1,matrix([1,1,1,1,1,0,0,0],[0,1,1,1,1,1,0,0],[0,0,1,1,1,1,1,0],[0,0,0,1,1,1,1,1],[1,0,0,0,1,1,1,1],[1,1,0,0,0,1,1,1],[1,1,1,0,0,0,1,1],[1,1,1,1,0,0,0,1]),x^6+x^5+x+1,matrix([1]),false,cstt_id_ns])
c 123 : ss_ctr_ns(ss_v(51,o),["ss_cst",4,3,1,2,8,x^8+x^4+x^3+x+1,matrix([1,1,1,1,1,0,0,0],[0,1,1,1,1,1,0,0],[0,0,1,1,1,1,1,0],[0,0,0,1,1,1,1,1],[1,0,0,0,1,1,1,1],[1,1,0,0,0,1,1,1],[1,1,1,0,0,0,1,1],[1,1,1,1,0,0,0,1]),x^6+x^5+x+1,matrix([1]),false,cstt_id_ns])
c 124 : ss_ctr_ns(ss_v(52,o),["ss_cst",4,3,1,2,8,x^8+x^4+x^3+x+1,matrix([1,1,1,1,1,0,0,0],[0,1,1,1,1,1,0,0],[0,0,1,1,1,1,1,0],[0,0,0,1,1,1,1,1],[1,0,0,0,1,1,1,1],[1,1,0,0,0,1,1,1],[1,1,1,0,0,0,1,1],[1,1,1,1,0,0,0,1]),x^6+x^5+x+1,matrix([1]),false,cstt_id_ns])
c 125 : ss_ctr_ns(ss_v(53,o),["ss_cst",4,3,1,2,8,x^8+x^4+x^3+x+1,matrix([1,1,1,1,1,0,0,0],[0,1,1,1,1,1,0,0],[0,0,1,1,1,1,1,0],[0,0,0,1,1,1,1,1],[1,0,0,0,1,1,1,1],[1,1,0,0,0,1,1,1],[1,1,1,0,0,0,1,1],[1,1,1,1,0,0,0,1]),x^6+x^5+x+1,matrix([1]),false,cstt_id_ns])
c 126 : ss_ctr_ns(ss_v(54,o),["ss_cst",4,3,1,2,8,x^8+x^4+x^3+x+1,matrix([1,1,1,1,1,0,0,0],[0,1,1,1,1,1,0,0],[0,0,1,1,1,1,1,0],[0,0,0,1,1,1,1,1],[1,0,0,0,1,1,1,1],[1,1,0,0,0,1,1,1],[1,1,1,0,0,0,1,1],[1,1,1,1,0,0,0,1]),x^6+x^5+x+1,matrix([1]),false,cstt_id_ns])
c 127 : ss_ctr_ns(ss_v(55,o),["ss_cst",4,3,1,2,8,x^8+x^4+x^3+x+1,matrix([1,1,1,1,1,0,0,0],[0,1,1,1,1,1,0,0],[0,0,1,1,1,1,1,0],[0,0,0,1,1,1,1,1],[1,0,0,0,1,1,1,1],[1,1,0,0,0,1,1,1],[1,1,1,0,0,0,1,1],[1,1,1,1,0,0,0,1]),x^6+x^5+x+1,matrix([1]),false,cstt_id_ns])
c 128 : ss_ctr_ns(ss_v(56,o),["ss_cst",4,3,1,2,8,x^8+x^4+x^3+x+1,matrix([1,1,1,1,1,0,0,0],[0,1,1,1,1,1,0,0],[0,0,1,1,1,1,1,0],[0,0,0,1,1,1,1,1],[1,0,0,0,1,1,1,1],[1,1,0,0,0,1,1,1],[1,1,1,0,0,0,1,1],[1,1,1,1,0,0,0,1]),x^6+x^5+x+1,matrix([1]),false,cstt_id_ns])
c 129 : ss_ctr_ns(ss_v(57,o),["ss_cst",4,3,1,2,8,x^8+x^4+x^3+x+1,matrix([1,1,1,1,1,0,0,0],[0,1,1,1,1,1,0,0],[0,0,1,1,1,1,1,0],[0,0,0,1,1,1,1,1],[1,0,0,0,1,1,1,1],[1,1,0,0,0,1,1,1],[1,1,1,0,0,0,1,1],[1,1,1,1,0,0,0,1]),x^6+x^5+x+1,matrix([1]),false,cstt_id_ns])
c 130 : ss_ctr_ns(ss_v(58,o),["ss_cst",4,3,1,2,8,x^8+x^4+x^3+x+1,matrix([1,1,1,1,1,0,0,0],[0,1,1,1,1,1,0,0],[0,0,1,1,1,1,1,0],[0,0,0,1,1,1,1,1],[1,0,0,0,1,1,1,1],[1,1,0,0,0,1,1,1],[1,1,1,0,0,0,1,1],[1,1,1,1,0,0,0,1]),x^6+x^5+x+1,matrix([1]),false,cstt_id_ns])
c 131 : ss_ctr_ns(ss_v(59,o),["ss_cst",4,3,1,2,8,x^8+x^4+x^3+x+1,matrix([1,1,1,1,1,0,0,0],[0,1,1,1,1,1,0,0],[0,0,1,1,1,1,1,0],[0,0,0,1,1,1,1,1],[1,0,0,0,1,1,1,1],[1,1,0,0,0,1,1,1],[1,1,1,0,0,0,1,1],[1,1,1,1,0,0,0,1]),x^6+x^5+x+1,matrix([1]),false,cstt_id_ns])
c 132 : ss_ctr_ns(ss_v(60,o),["ss_cst",4,3,1,2,8,x^8+x^4+x^3+x+1,matrix([1,1,1,1,1,0,0,0],[0,1,1,1,1,1,0,0],[0,0,1,1,1,1,1,0],[0,0,0,1,1,1,1,1],[1,0,0,0,1,1,1,1],[1,1,0,0,0,1,1,1],[1,1,1,0,0,0,1,1],[1,1,1,1,0,0,0,1]),x^6+x^5+x+1,matrix([1]),false,cstt_id_ns])
c 133 : ss_ctr_ns(ss_v(61,o),["ss_cst",4,3,1,2,8,x^8+x^4+x^3+x+1,matrix([1,1,1,1,1,0,0,0],[0,1,1,1,1,1,0,0],[0,0,1,1,1,1,1,0],[0,0,0,1,1,1,1,1],[1,0,0,0,1,1,1,1],[1,1,0,0,0,1,1,1],[1,1,1,0,0,0,1,1],[1,1,1,1,0,0,0,1]),x^6+x^5+x+1,matrix([1]),false,cstt_id_ns])
c 134 : ss_ctr_ns(ss_v(62,o),["ss_cst",4,3,1,2,8,x^8+x^4+x^3+x+1,matrix([1,1,1,1,1,0,0,0],[0,1,1,1,1,1,0,0],[0,0,1,1,1,1,1,0],[0,0,0,1,1,1,1,1],[1,0,0,0,1,1,1,1],[1,1,0,0,0,1,1,1],[1,1,1,0,0,0,1,1],[1,1,1,1,0,0,0,1]),x^6+x^5+x+1,matrix([1]),false,cstt_id_ns])
c 135 : ss_ctr_ns(ss_v(63,o),["ss_cst",4,3,1,2,8,x^8+x^4+x^3+x+1,matrix([1,1,1,1,1,0,0,0],[0,1,1,1,1,1,0,0],[0,0,1,1,1,1,1,0],[0,0,0,1,1,1,1,1],[1,0,0,0,1,1,1,1],[1,1,0,0,0,1,1,1],[1,1,1,0,0,0,1,1],[1,1,1,1,0,0,0,1]),x^6+x^5+x+1,matrix([1]),false,cstt_id_ns])
c 136 : ss_ctr_ns(ss_v(64,o),["ss_cst",4,3,1,2,8,x^8+x^4+x^3+x+1,matrix([1,1,1,1,1,0,0,0],[0,1,1,1,1,1,0,0],[0,0,1,1,1,1,1,0],[0,0,0,1,1,1,1,1],[1,0,0,0,1,1,1,1],[1,1,0,0,0,1,1,1],[1,1,1,0,0,0,1,1],[1,1,1,1,0,0,0,1]),x^6+x^5+x+1,matrix([1]),false,cstt_id_ns])
c 137 : ss_ctr_ns(ss_v(65,o),["ss_cst",4,3,1,2,8,x^8+x^4+x^3+x+1,matrix([1,1,1,1,1,0,0,0],[0,1,1,1,1,1,0,0],[0,0,1,1,1,1,1,0],[0,0,0,1,1,1,1,1],[1,0,0,0,1,1,1,1],[1,1,0,0,0,1,1,1],[1,1,1,0,0,0,1,1],[1,1,1,1,0,0,0,1]),x^6+x^5+x+1,matrix([1]),false,cstt_id_ns])
c 138 : ss_ctr_ns(ss_v(66,o),["ss_cst",4,3,1,2,8,x^8+x^4+x^3+x+1,matrix([1,1,1,1,1,0,0,0],[0,1,1,1,1,1,0,0],[0,0,1,1,1,1,1,0],[0,0,0,1,1,1,1,1],[1,0,0,0,1,1,1,1],[1,1,0,0,0,1,1,1],[1,1,1,0,0,0,1,1],[1,1,1,1,0,0,0,1]),x^6+x^5+x+1,matrix([1]),false,cstt_id_ns])
c 139 : ss_ctr_ns(ss_v(67,o),["ss_cst",4,3,1,2,8,x^8+x^4+x^3+x+1,matrix([1,1,1,1,1,0,0,0],[0,1,1,1,1,1,0,0],[0,0,1,1,1,1,1,0],[0,0,0,1,1,1,1,1],[1,0,0,0,1,1,1,1],[1,1,0,0,0,1,1,1],[1,1,1,0,0,0,1,1],[1,1,1,1,0,0,0,1]),x^6+x^5+x+1,matrix([1]),false,cstt_id_ns])
c 140 : ss_ctr_ns(ss_v(68,o),["ss_cst",4,3,1,2,8,x^8+x^4+x^3+x+1,matrix([1,1,1,1,1,0,0,0],[0,1,1,1,1,1,0,0],[0,0,1,1,1,1,1,0],[0,0,0,1,1,1,1,1],[1,0,0,0,1,1,1,1],[1,1,0,0,0,1,1,1],[1,1,1,0,0,0,1,1],[1,1,1,1,0,0,0,1]),x^6+x^5+x+1,matrix([1]),false,cstt_id_ns])
c 141 : ss_ctr_ns(ss_v(69,o),["ss_cst",4,3,1,2,8,x^8+x^4+x^3+x+1,matrix([1,1,1,1,1,0,0,0],[0,1,1,1,1,1,0,0],[0,0,1,1,1,1,1,0],[0,0,0,1,1,1,1,1],[1,0,0,0,1,1,1,1],[1,1,0,0,0,1,1,1],[1,1,1,0,0,0,1,1],[1,1,1,1,0,0,0,1]),x^6+x^5+x+1,matrix([1]),false,cstt_id_ns])
c 142 : ss_ctr_ns(ss_v(70,o),["ss_cst",4,3,1,2,8,x^8+x^4+x^3+x+1,matrix([1,1,1,1,1,0,0,0],[0,1,1,1,1,1,0,0],[0,0,1,1,1,1,1,0],[0,0,0,1,1,1,1,1],[1,0,0,0,1,1,1,1],[1,1,0,0,0,1,1,1],[1,1,1,0,0,0,1,1],[1,1,1,1,0,0,0,1]),x^6+x^5+x+1,matrix([1]),false,cstt_id_ns])
c 143 : ss_ctr_ns(ss_v(71,o),["ss_cst",4,3,1,2,8,x^8+x^4+x^3+x+1,matrix([1,1,1,1,1,0,0,0],[0,1,1,1,1,1,0,0],[0,0,1,1,1,1,1,0],[0,0,0,1,1,1,1,1],[1,0,0,0,1,1,1,1],[1,1,0,0,0,1,1,1],[1,1,1,0,0,0,1,1],[1,1,1,1,0,0,0,1]),x^6+x^5+x+1,matrix([1]),false,cstt_id_ns])
c 144 : ss_ctr_ns(ss_v(72,o),["ss_cst",4,3,1,2,8,x^8+x^4+x^3+x+1,matrix([1,1,1,1,1,0,0,0],[0,1,1,1,1,1,0,0],[0,0,1,1,1,1,1,0],[0,0,0,1,1,1,1,1],[1,0,0,0,1,1,1,1],[1,1,0,0,0,1,1,1],[1,1,1,0,0,0,1,1],[1,1,1,1,0,0,0,1]),x^6+x^5+x+1,matrix([1]),false,cstt_id_ns])
c 145 : ss_ctr_ns(ss_v(73,o),["ss_cst",4,3,1,2,8,x^8+x^4+x^3+x+1,matrix([1,1,1,1,1,0,0,0],[0,1,1,1,1,1,0,0],[0,0,1,1,1,1,1,0],[0,0,0,1,1,1,1,1],[1,0,0,0,1,1,1,1],[1,1,0,0,0,1,1,1],[1,1,1,0,0,0,1,1],[1,1,1,1,0,0,0,1]),x^6+x^5+x+1,matrix([1]),false,cstt_id_ns])
c 146 : ss_ctr_ns(ss_v(74,o),["ss_cst",4,3,1,2,8,x^8+x^4+x^3+x+1,matrix([1,1,1,1,1,0,0,0],[0,1,1,1,1,1,0,0],[0,0,1,1,1,1,1,0],[0,0,0,1,1,1,1,1],[1,0,0,0,1,1,1,1],[1,1,0,0,0,1,1,1],[1,1,1,0,0,0,1,1],[1,1,1,1,0,0,0,1]),x^6+x^5+x+1,matrix([1]),false,cstt_id_ns])
c 147 : ss_ctr_ns(ss_v(75,o),["ss_cst",4,3,1,2,8,x^8+x^4+x^3+x+1,matrix([1,1,1,1,1,0,0,0],[0,1,1,1,1,1,0,0],[0,0,1,1,1,1,1,0],[0,0,0,1,1,1,1,1],[1,0,0,0,1,1,1,1],[1,1,0,0,0,1,1,1],[1,1,1,0,0,0,1,1],[1,1,1,1,0,0,0,1]),x^6+x^5+x+1,matrix([1]),false,cstt_id_ns])
c 148 : ss_ctr_ns(ss_v(76,o),["ss_cst",4,3,1,2,8,x^8+x^4+x^3+x+1,matrix([1,1,1,1,1,0,0,0],[0,1,1,1,1,1,0,0],[0,0,1,1,1,1,1,0],[0,0,0,1,1,1,1,1],[1,0,0,0,1,1,1,1],[1,1,0,0,0,1,1,1],[1,1,1,0,0,0,1,1],[1,1,1,1,0,0,0,1]),x^6+x^5+x+1,matrix([1]),false,cstt_id_ns])
c 149 : ss_ctr_ns(ss_v(77,o),["ss_cst",4,3,1,2,8,x^8+x^4+x^3+x+1,matrix([1,1,1,1,1,0,0,0],[0,1,1,1,1,1,0,0],[0,0,1,1,1,1,1,0],[0,0,0,1,1,1,1,1],[1,0,0,0,1,1,1,1],[1,1,0,0,0,1,1,1],[1,1,1,0,0,0,1,1],[1,1,1,1,0,0,0,1]),x^6+x^5+x+1,matrix([1]),false,cstt_id_ns])
c 150 : ss_ctr_ns(ss_v(78,o),["ss_cst",4,3,1,2,8,x^8+x^4+x^3+x+1,matrix([1,1,1,1,1,0,0,0],[0,1,1,1,1,1,0,0],[0,0,1,1,1,1,1,0],[0,0,0,1,1,1,1,1],[1,0,0,0,1,1,1,1],[1,1,0,0,0,1,1,1],[1,1,1,0,0,0,1,1],[1,1,1,1,0,0,0,1]),x^6+x^5+x+1,matrix([1]),false,cstt_id_ns])
c 151 : ss_ctr_ns(ss_v(79,o),["ss_cst",4,3,1,2,8,x^8+x^4+x^3+x+1,matrix([1,1,1,1,1,0,0,0],[0,1,1,1,1,1,0,0],[0,0,1,1,1,1,1,0],[0,0,0,1,1,1,1,1],[1,0,0,0,1,1,1,1],[1,1,0,0,0,1,1,1],[1,1,1,0,0,0,1,1],[1,1,1,1,0,0,0,1]),x^6+x^5+x+1,matrix([1]),false,cstt_id_ns])
c 152 : ss_ctr_ns(ss_v(80,o),["ss_cst",4,3,1,2,8,x^8+x^4+x^3+x+1,matrix([1,1,1,1,1,0,0,0],[0,1,1,1,1,1,0,0],[0,0,1,1,1,1,1,0],[0,0,0,1,1,1,1,1],[1,0,0,0,1,1,1,1],[1,1,0,0,0,1,1,1],[1,1,1,0,0,0,1,1],[1,1,1,1,0,0,0,1]),x^6+x^5+x+1,matrix([1]),false,cstt_id_ns])
c 153 : ss_ctr_ns(ss_v(81,o),["ss_cst",4,3,1,2,8,x^8+x^4+x^3+x+1,matrix([1,1,1,1,1,0,0,0],[0,1,1,1,1,1,0,0],[0,0,1,1,1,1,1,0],[0,0,0,1,1,1,1,1],[1,0,0,0,1,1,1,1],[1,1,0,0,0,1,1,1],[1,1,1,0,0,0,1,1],[1,1,1,1,0,0,0,1]),x^6+x^5+x+1,matrix([1]),false,cstt_id_ns])
c 154 : ss_ctr_ns(ss_v(82,o),["ss_cst",4,3,1,2,8,x^8+x^4+x^3+x+1,matrix([1,1,1,1,1,0,0,0],[0,1,1,1,1,1,0,0],[0,0,1,1,1,1,1,0],[0,0,0,1,1,1,1,1],[1,0,0,0,1,1,1,1],[1,1,0,0,0,1,1,1],[1,1,1,0,0,0,1,1],[1,1,1,1,0,0,0,1]),x^6+x^5+x+1,matrix([1]),false,cstt_id_ns])
c 155 : ss_ctr_ns(ss_v(83,o),["ss_cst",4,3,1,2,8,x^8+x^4+x^3+x+1,matrix([1,1,1,1,1,0,0,0],[0,1,1,1,1,1,0,0],[0,0,1,1,1,1,1,0],[0,0,0,1,1,1,1,1],[1,0,0,0,1,1,1,1],[1,1,0,0,0,1,1,1],[1,1,1,0,0,0,1,1],[1,1,1,1,0,0,0,1]),x^6+x^5+x+1,matrix([1]),false,cstt_id_ns])
c 156 : ss_ctr_ns(ss_v(84,o),["ss_cst",4,3,1,2,8,x^8+x^4+x^3+x+1,matrix([1,1,1,1,1,0,0,0],[0,1,1,1,1,1,0,0],[0,0,1,1,1,1,1,0],[0,0,0,1,1,1,1,1],[1,0,0,0,1,1,1,1],[1,1,0,0,0,1,1,1],[1,1,1,0,0,0,1,1],[1,1,1,1,0,0,0,1]),x^6+x^5+x+1,matrix([1]),false,cstt_id_ns])
c 157 : ss_ctr_ns(ss_v(85,o),["ss_cst",4,3,1,2,8,x^8+x^4+x^3+x+1,matrix([1,1,1,1,1,0,0,0],[0,1,1,1,1,1,0,0],[0,0,1,1,1,1,1,0],[0,0,0,1,1,1,1,1],[1,0,0,0,1,1,1,1],[1,1,0,0,0,1,1,1],[1,1,1,0,0,0,1,1],[1,1,1,1,0,0,0,1]),x^6+x^5+x+1,matrix([1]),false,cstt_id_ns])
c 158 : ss_ctr_ns(ss_v(86,o),["ss_cst",4,3,1,2,8,x^8+x^4+x^3+x+1,matrix([1,1,1,1,1,0,0,0],[0,1,1,1,1,1,0,0],[0,0,1,1,1,1,1,0],[0,0,0,1,1,1,1,1],[1,0,0,0,1,1,1,1],[1,1,0,0,0,1,1,1],[1,1,1,0,0,0,1,1],[1,1,1,1,0,0,0,1]),x^6+x^5+x+1,matrix([1]),false,cstt_id_ns])
c 159 : ss_ctr_ns(ss_v(87,o),["ss_cst",4,3,1,2,8,x^8+x^4+x^3+x+1,matrix([1,1,1,1,1,0,0,0],[0,1,1,1,1,1,0,0],[0,0,1,1,1,1,1,0],[0,0,0,1,1,1,1,1],[1,0,0,0,1,1,1,1],[1,1,0,0,0,1,1,1],[1,1,1,0,0,0,1,1],[1,1,1,1,0,0,0,1]),x^6+x^5+x+1,matrix([1]),false,cstt_id_ns])
c 160 : ss_ctr_ns(ss_v(88,o),["ss_cst",4,3,1,2,8,x^8+x^4+x^3+x+1,matrix([1,1,1,1,1,0,0,0],[0,1,1,1,1,1,0,0],[0,0,1,1,1,1,1,0],[0,0,0,1,1,1,1,1],[1,0,0,0,1,1,1,1],[1,1,0,0,0,1,1,1],[1,1,1,0,0,0,1,1],[1,1,1,1,0,0,0,1]),x^6+x^5+x+1,matrix([1]),false,cstt_id_ns])
c 161 : ss_ctr_ns(ss_v(89,o),["ss_cst",4,3,1,2,8,x^8+x^4+x^3+x+1,matrix([1,1,1,1,1,0,0,0],[0,1,1,1,1,1,0,0],[0,0,1,1,1,1,1,0],[0,0,0,1,1,1,1,1],[1,0,0,0,1,1,1,1],[1,1,0,0,0,1,1,1],[1,1,1,0,0,0,1,1],[1,1,1,1,0,0,0,1]),x^6+x^5+x+1,matrix([1]),false,cstt_id_ns])
c 162 : ss_ctr_ns(ss_v(90,o),["ss_cst",4,3,1,2,8,x^8+x^4+x^3+x+1,matrix([1,1,1,1,1,0,0,0],[0,1,1,1,1,1,0,0],[0,0,1,1,1,1,1,0],[0,0,0,1,1,1,1,1],[1,0,0,0,1,1,1,1],[1,1,0,0,0,1,1,1],[1,1,1,0,0,0,1,1],[1,1,1,1,0,0,0,1]),x^6+x^5+x+1,matrix([1]),false,cstt_id_ns])
c 163 : ss_ctr_ns(ss_v(91,o),["ss_cst",4,3,1,2,8,x^8+x^4+x^3+x+1,matrix([1,1,1,1,1,0,0,0],[0,1,1,1,1,1,0,0],[0,0,1,1,1,1,1,0],[0,0,0,1,1,1,1,1],[1,0,0,0,1,1,1,1],[1,1,0,0,0,1,1,1],[1,1,1,0,0,0,1,1],[1,1,1,1,0,0,0,1]),x^6+x^5+x+1,matrix([1]),false,cstt_id_ns])
c 164 : ss_ctr_ns(ss_v(92,o),["ss_cst",4,3,1,2,8,x^8+x^4+x^3+x+1,matrix([1,1,1,1,1,0,0,0],[0,1,1,1,1,1,0,0],[0,0,1,1,1,1,1,0],[0,0,0,1,1,1,1,1],[1,0,0,0,1,1,1,1],[1,1,0,0,0,1,1,1],[1,1,1,0,0,0,1,1],[1,1,1,1,0,0,0,1]),x^6+x^5+x+1,matrix([1]),false,cstt_id_ns])
c 165 : ss_ctr_ns(ss_v(93,o),["ss_cst",4,3,1,2,8,x^8+x^4+x^3+x+1,matrix([1,1,1,1,1,0,0,0],[0,1,1,1,1,1,0,0],[0,0,1,1,1,1,1,0],[0,0,0,1,1,1,1,1],[1,0,0,0,1,1,1,1],[1,1,0,0,0,1,1,1],[1,1,1,0,0,0,1,1],[1,1,1,1,0,0,0,1]),x^6+x^5+x+1,matrix([1]),false,cstt_id_ns])
c 166 : ss_ctr_ns(ss_v(94,o),["ss_cst",4,3,1,2,8,x^8+x^4+x^3+x+1,matrix([1,1,1,1,1,0,0,0],[0,1,1,1,1,1,0,0],[0,0,1,1,1,1,1,0],[0,0,0,1,1,1,1,1],[1,0,0,0,1,1,1,1],[1,1,0,0,0,1,1,1],[1,1,1,0,0,0,1,1],[1,1,1,1,0,0,0,1]),x^6+x^5+x+1,matrix([1]),false,cstt_id_ns])
c 167 : ss_ctr_ns(ss_v(95,o),["ss_cst",4,3,1,2,8,x^8+x^4+x^3+x+1,matrix([1,1,1,1,1,0,0,0],[0,1,1,1,1,1,0,0],[0,0,1,1,1,1,1,0],[0,0,0,1,1,1,1,1],[1,0,0,0,1,1,1,1],[1,1,0,0,0,1,1,1],[1,1,1,0,0,0,1,1],[1,1,1,1,0,0,0,1]),x^6+x^5+x+1,matrix([1]),false,cstt_id_ns])
c 168 : ss_ctr_ns(ss_v(96,o),["ss_cst",4,3,1,2,8,x^8+x^4+x^3+x+1,matrix([1,1,1,1,1,0,0,0],[0,1,1,1,1,1,0,0],[0,0,1,1,1,1,1,0],[0,0,0,1,1,1,1,1],[1,0,0,0,1,1,1,1],[1,1,0,0,0,1,1,1],[1,1,1,0,0,0,1,1],[1,1,1,1,0,0,0,1]),x^6+x^5+x+1,matrix([1]),false,cstt_id_ns])
c 169 : ss_ctr_ns(ss_v(25,k),["ss_cst",4,3,1,2,8,x^8+x^4+x^3+x+1,matrix([1,1,1,1,1,0,0,0],[0,1,1,1,1,1,0,0],[0,0,1,1,1,1,1,0],[0,0,0,1,1,1,1,1],[1,0,0,0,1,1,1,1],[1,1,0,0,0,1,1,1],[1,1,1,0,0,0,1,1],[1,1,1,1,0,0,0,1]),x^6+x^5+x+1,matrix([1]),false,cstt_id_ns])
c 170 : ss_ctr_ns(ss_v(26,k),["ss_cst",4,3,1,2,8,x^8+x^4+x^3+x+1,matrix([1,1,1,1,1,0,0,0],[0,1,1,1,1,1,0,0],[0,0,1,1,1,1,1,0],[0,0,0,1,1,1,1,1],[1,0,0,0,1,1,1,1],[1,1,0,0,0,1,1,1],[1,1,1,0,0,0,1,1],[1,1,1,1,0,0,0,1]),x^6+x^5+x+1,matrix([1]),false,cstt_id_ns])
c 171 : ss_ctr_ns(ss_v(27,k),["ss_cst",4,3,1,2,8,x^8+x^4+x^3+x+1,matrix([1,1,1,1,1,0,0,0],[0,1,1,1,1,1,0,0],[0,0,1,1,1,1,1,0],[0,0,0,1,1,1,1,1],[1,0,0,0,1,1,1,1],[1,1,0,0,0,1,1,1],[1,1,1,0,0,0,1,1],[1,1,1,1,0,0,0,1]),x^6+x^5+x+1,matrix([1]),false,cstt_id_ns])
c 172 : ss_ctr_ns(ss_v(28,k),["ss_cst",4,3,1,2,8,x^8+x^4+x^3+x+1,matrix([1,1,1,1,1,0,0,0],[0,1,1,1,1,1,0,0],[0,0,1,1,1,1,1,0],[0,0,0,1,1,1,1,1],[1,0,0,0,1,1,1,1],[1,1,0,0,0,1,1,1],[1,1,1,0,0,0,1,1],[1,1,1,1,0,0,0,1]),x^6+x^5+x+1,matrix([1]),false,cstt_id_ns])
c 173 : ss_ctr_ns(ss_v(29,k),["ss_cst",4,3,1,2,8,x^8+x^4+x^3+x+1,matrix([1,1,1,1,1,0,0,0],[0,1,1,1,1,1,0,0],[0,0,1,1,1,1,1,0],[0,0,0,1,1,1,1,1],[1,0,0,0,1,1,1,1],[1,1,0,0,0,1,1,1],[1,1,1,0,0,0,1,1],[1,1,1,1,0,0,0,1]),x^6+x^5+x+1,matrix([1]),false,cstt_id_ns])
c 174 : ss_ctr_ns(ss_v(30,k),["ss_cst",4,3,1,2,8,x^8+x^4+x^3+x+1,matrix([1,1,1,1,1,0,0,0],[0,1,1,1,1,1,0,0],[0,0,1,1,1,1,1,0],[0,0,0,1,1,1,1,1],[1,0,0,0,1,1,1,1],[1,1,0,0,0,1,1,1],[1,1,1,0,0,0,1,1],[1,1,1,1,0,0,0,1]),x^6+x^5+x+1,matrix([1]),false,cstt_id_ns])
c 175 : ss_ctr_ns(ss_v(31,k),["ss_cst",4,3,1,2,8,x^8+x^4+x^3+x+1,matrix([1,1,1,1,1,0,0,0],[0,1,1,1,1,1,0,0],[0,0,1,1,1,1,1,0],[0,0,0,1,1,1,1,1],[1,0,0,0,1,1,1,1],[1,1,0,0,0,1,1,1],[1,1,1,0,0,0,1,1],[1,1,1,1,0,0,0,1]),x^6+x^5+x+1,matrix([1]),false,cstt_id_ns])
c 176 : ss_ctr_ns(ss_v(32,k),["ss_cst",4,3,1,2,8,x^8+x^4+x^3+x+1,matrix([1,1,1,1,1,0,0,0],[0,1,1,1,1,1,0,0],[0,0,1,1,1,1,1,0],[0,0,0,1,1,1,1,1],[1,0,0,0,1,1,1,1],[1,1,0,0,0,1,1,1],[1,1,1,0,0,0,1,1],[1,1,1,1,0,0,0,1]),x^6+x^5+x+1,matrix([1]),false,cstt_id_ns])
c 177 : ss_ctr_ns(ss_v(33,k),["ss_cst",4,3,1,2,8,x^8+x^4+x^3+x+1,matrix([1,1,1,1,1,0,0,0],[0,1,1,1,1,1,0,0],[0,0,1,1,1,1,1,0],[0,0,0,1,1,1,1,1],[1,0,0,0,1,1,1,1],[1,1,0,0,0,1,1,1],[1,1,1,0,0,0,1,1],[1,1,1,1,0,0,0,1]),x^6+x^5+x+1,matrix([1]),false,cstt_id_ns])
c 178 : ss_ctr_ns(ss_v(34,k),["ss_cst",4,3,1,2,8,x^8+x^4+x^3+x+1,matrix([1,1,1,1,1,0,0,0],[0,1,1,1,1,1,0,0],[0,0,1,1,1,1,1,0],[0,0,0,1,1,1,1,1],[1,0,0,0,1,1,1,1],[1,1,0,0,0,1,1,1],[1,1,1,0,0,0,1,1],[1,1,1,1,0,0,0,1]),x^6+x^5+x+1,matrix([1]),false,cstt_id_ns])
c 179 : ss_ctr_ns(ss_v(35,k),["ss_cst",4,3,1,2,8,x^8+x^4+x^3+x+1,matrix([1,1,1,1,1,0,0,0],[0,1,1,1,1,1,0,0],[0,0,1,1,1,1,1,0],[0,0,0,1,1,1,1,1],[1,0,0,0,1,1,1,1],[1,1,0,0,0,1,1,1],[1,1,1,0,0,0,1,1],[1,1,1,1,0,0,0,1]),x^6+x^5+x+1,matrix([1]),false,cstt_id_ns])
c 180 : ss_ctr_ns(ss_v(36,k),["ss_cst",4,3,1,2,8,x^8+x^4+x^3+x+1,matrix([1,1,1,1,1,0,0,0],[0,1,1,1,1,1,0,0],[0,0,1,1,1,1,1,0],[0,0,0,1,1,1,1,1],[1,0,0,0,1,1,1,1],[1,1,0,0,0,1,1,1],[1,1,1,0,0,0,1,1],[1,1,1,1,0,0,0,1]),x^6+x^5+x+1,matrix([1]),false,cstt_id_ns])
c 181 : ss_ctr_ns(ss_v(37,k),["ss_cst",4,3,1,2,8,x^8+x^4+x^3+x+1,matrix([1,1,1,1,1,0,0,0],[0,1,1,1,1,1,0,0],[0,0,1,1,1,1,1,0],[0,0,0,1,1,1,1,1],[1,0,0,0,1,1,1,1],[1,1,0,0,0,1,1,1],[1,1,1,0,0,0,1,1],[1,1,1,1,0,0,0,1]),x^6+x^5+x+1,matrix([1]),false,cstt_id_ns])
c 182 : ss_ctr_ns(ss_v(38,k),["ss_cst",4,3,1,2,8,x^8+x^4+x^3+x+1,matrix([1,1,1,1,1,0,0,0],[0,1,1,1,1,1,0,0],[0,0,1,1,1,1,1,0],[0,0,0,1,1,1,1,1],[1,0,0,0,1,1,1,1],[1,1,0,0,0,1,1,1],[1,1,1,0,0,0,1,1],[1,1,1,1,0,0,0,1]),x^6+x^5+x+1,matrix([1]),false,cstt_id_ns])
c 183 : ss_ctr_ns(ss_v(39,k),["ss_cst",4,3,1,2,8,x^8+x^4+x^3+x+1,matrix([1,1,1,1,1,0,0,0],[0,1,1,1,1,1,0,0],[0,0,1,1,1,1,1,0],[0,0,0,1,1,1,1,1],[1,0,0,0,1,1,1,1],[1,1,0,0,0,1,1,1],[1,1,1,0,0,0,1,1],[1,1,1,1,0,0,0,1]),x^6+x^5+x+1,matrix([1]),false,cstt_id_ns])
c 184 : ss_ctr_ns(ss_v(40,k),["ss_cst",4,3,1,2,8,x^8+x^4+x^3+x+1,matrix([1,1,1,1,1,0,0,0],[0,1,1,1,1,1,0,0],[0,0,1,1,1,1,1,0],[0,0,0,1,1,1,1,1],[1,0,0,0,1,1,1,1],[1,1,0,0,0,1,1,1],[1,1,1,0,0,0,1,1],[1,1,1,1,0,0,0,1]),x^6+x^5+x+1,matrix([1]),false,cstt_id_ns])
c 185 : ss_ctr_ns(ss_v(41,k),["ss_cst",4,3,1,2,8,x^8+x^4+x^3+x+1,matrix([1,1,1,1,1,0,0,0],[0,1,1,1,1,1,0,0],[0,0,1,1,1,1,1,0],[0,0,0,1,1,1,1,1],[1,0,0,0,1,1,1,1],[1,1,0,0,0,1,1,1],[1,1,1,0,0,0,1,1],[1,1,1,1,0,0,0,1]),x^6+x^5+x+1,matrix([1]),false,cstt_id_ns])
c 186 : ss_ctr_ns(ss_v(42,k),["ss_cst",4,3,1,2,8,x^8+x^4+x^3+x+1,matrix([1,1,1,1,1,0,0,0],[0,1,1,1,1,1,0,0],[0,0,1,1,1,1,1,0],[0,0,0,1,1,1,1,1],[1,0,0,0,1,1,1,1],[1,1,0,0,0,1,1,1],[1,1,1,0,0,0,1,1],[1,1,1,1,0,0,0,1]),x^6+x^5+x+1,matrix([1]),false,cstt_id_ns])
c 187 : ss_ctr_ns(ss_v(43,k),["ss_cst",4,3,1,2,8,x^8+x^4+x^3+x+1,matrix([1,1,1,1,1,0,0,0],[0,1,1,1,1,1,0,0],[0,0,1,1,1,1,1,0],[0,0,0,1,1,1,1,1],[1,0,0,0,1,1,1,1],[1,1,0,0,0,1,1,1],[1,1,1,0,0,0,1,1],[1,1,1,1,0,0,0,1]),x^6+x^5+x+1,matrix([1]),false,cstt_id_ns])
c 188 : ss_ctr_ns(ss_v(44,k),["ss_cst",4,3,1,2,8,x^8+x^4+x^3+x+1,matrix([1,1,1,1,1,0,0,0],[0,1,1,1,1,1,0,0],[0,0,1,1,1,1,1,0],[0,0,0,1,1,1,1,1],[1,0,0,0,1,1,1,1],[1,1,0,0,0,1,1,1],[1,1,1,0,0,0,1,1],[1,1,1,1,0,0,0,1]),x^6+x^5+x+1,matrix([1]),false,cstt_id_ns])
c 189 : ss_ctr_ns(ss_v(45,k),["ss_cst",4,3,1,2,8,x^8+x^4+x^3+x+1,matrix([1,1,1,1,1,0,0,0],[0,1,1,1,1,1,0,0],[0,0,1,1,1,1,1,0],[0,0,0,1,1,1,1,1],[1,0,0,0,1,1,1,1],[1,1,0,0,0,1,1,1],[1,1,1,0,0,0,1,1],[1,1,1,1,0,0,0,1]),x^6+x^5+x+1,matrix([1]),false,cstt_id_ns])
c 190 : ss_ctr_ns(ss_v(46,k),["ss_cst",4,3,1,2,8,x^8+x^4+x^3+x+1,matrix([1,1,1,1,1,0,0,0],[0,1,1,1,1,1,0,0],[0,0,1,1,1,1,1,0],[0,0,0,1,1,1,1,1],[1,0,0,0,1,1,1,1],[1,1,0,0,0,1,1,1],[1,1,1,0,0,0,1,1],[1,1,1,1,0,0,0,1]),x^6+x^5+x+1,matrix([1]),false,cstt_id_ns])
c 191 : ss_ctr_ns(ss_v(47,k),["ss_cst",4,3,1,2,8,x^8+x^4+x^3+x+1,matrix([1,1,1,1,1,0,0,0],[0,1,1,1,1,1,0,0],[0,0,1,1,1,1,1,0],[0,0,0,1,1,1,1,1],[1,0,0,0,1,1,1,1],[1,1,0,0,0,1,1,1],[1,1,1,0,0,0,1,1],[1,1,1,1,0,0,0,1]),x^6+x^5+x+1,matrix([1]),false,cstt_id_ns])
c 192 : ss_ctr_ns(ss_v(48,k),["ss_cst",4,3,1,2,8,x^8+x^4+x^3+x+1,matrix([1,1,1,1,1,0,0,0],[0,1,1,1,1,1,0,0],[0,0,1,1,1,1,1,0],[0,0,0,1,1,1,1,1],[1,0,0,0,1,1,1,1],[1,1,0,0,0,1,1,1],[1,1,1,0,0,0,1,1],[1,1,1,1,0,0,0,1]),x^6+x^5+x+1,matrix([1]),false,cstt_id_ns])
c 193 : ss_ctr_ns(ss_v(49,k),["ss_cst",4,3,1,2,8,x^8+x^4+x^3+x+1,matrix([1,1,1,1,1,0,0,0],[0,1,1,1,1,1,0,0],[0,0,1,1,1,1,1,0],[0,0,0,1,1,1,1,1],[1,0,0,0,1,1,1,1],[1,1,0,0,0,1,1,1],[1,1,1,0,0,0,1,1],[1,1,1,1,0,0,0,1]),x^6+x^5+x+1,matrix([1]),false,cstt_id_ns])
c 194 : ss_ctr_ns(ss_v(50,k),["ss_cst",4,3,1,2,8,x^8+x^4+x^3+x+1,matrix([1,1,1,1,1,0,0,0],[0,1,1,1,1,1,0,0],[0,0,1,1,1,1,1,0],[0,0,0,1,1,1,1,1],[1,0,0,0,1,1,1,1],[1,1,0,0,0,1,1,1],[1,1,1,0,0,0,1,1],[1,1,1,1,0,0,0,1]),x^6+x^5+x+1,matrix([1]),false,cstt_id_ns])
c 195 : ss_ctr_ns(ss_v(51,k),["ss_cst",4,3,1,2,8,x^8+x^4+x^3+x+1,matrix([1,1,1,1,1,0,0,0],[0,1,1,1,1,1,0,0],[0,0,1,1,1,1,1,0],[0,0,0,1,1,1,1,1],[1,0,0,0,1,1,1,1],[1,1,0,0,0,1,1,1],[1,1,1,0,0,0,1,1],[1,1,1,1,0,0,0,1]),x^6+x^5+x+1,matrix([1]),false,cstt_id_ns])
c 196 : ss_ctr_ns(ss_v(52,k),["ss_cst",4,3,1,2,8,x^8+x^4+x^3+x+1,matrix([1,1,1,1,1,0,0,0],[0,1,1,1,1,1,0,0],[0,0,1,1,1,1,1,0],[0,0,0,1,1,1,1,1],[1,0,0,0,1,1,1,1],[1,1,0,0,0,1,1,1],[1,1,1,0,0,0,1,1],[1,1,1,1,0,0,0,1]),x^6+x^5+x+1,matrix([1]),false,cstt_id_ns])
c 197 : ss_ctr_ns(ss_v(53,k),["ss_cst",4,3,1,2,8,x^8+x^4+x^3+x+1,matrix([1,1,1,1,1,0,0,0],[0,1,1,1,1,1,0,0],[0,0,1,1,1,1,1,0],[0,0,0,1,1,1,1,1],[1,0,0,0,1,1,1,1],[1,1,0,0,0,1,1,1],[1,1,1,0,0,0,1,1],[1,1,1,1,0,0,0,1]),x^6+x^5+x+1,matrix([1]),false,cstt_id_ns])
c 198 : ss_ctr_ns(ss_v(54,k),["ss_cst",4,3,1,2,8,x^8+x^4+x^3+x+1,matrix([1,1,1,1,1,0,0,0],[0,1,1,1,1,1,0,0],[0,0,1,1,1,1,1,0],[0,0,0,1,1,1,1,1],[1,0,0,0,1,1,1,1],[1,1,0,0,0,1,1,1],[1,1,1,0,0,0,1,1],[1,1,1,1,0,0,0,1]),x^6+x^5+x+1,matrix([1]),false,cstt_id_ns])
c 199 : ss_ctr_ns(ss_v(55,k),["ss_cst",4,3,1,2,8,x^8+x^4+x^3+x+1,matrix([1,1,1,1,1,0,0,0],[0,1,1,1,1,1,0,0],[0,0,1,1,1,1,1,0],[0,0,0,1,1,1,1,1],[1,0,0,0,1,1,1,1],[1,1,0,0,0,1,1,1],[1,1,1,0,0,0,1,1],[1,1,1,1,0,0,0,1]),x^6+x^5+x+1,matrix([1]),false,cstt_id_ns])
c 200 : ss_ctr_ns(ss_v(56,k),["ss_cst",4,3,1,2,8,x^8+x^4+x^3+x+1,matrix([1,1,1,1,1,0,0,0],[0,1,1,1,1,1,0,0],[0,0,1,1,1,1,1,0],[0,0,0,1,1,1,1,1],[1,0,0,0,1,1,1,1],[1,1,0,0,0,1,1,1],[1,1,1,0,0,0,1,1],[1,1,1,1,0,0,0,1]),x^6+x^5+x+1,matrix([1]),false,cstt_id_ns])
c 201 : ss_ctr_ns(ss_v(57,k),["ss_cst",4,3,1,2,8,x^8+x^4+x^3+x+1,matrix([1,1,1,1,1,0,0,0],[0,1,1,1,1,1,0,0],[0,0,1,1,1,1,1,0],[0,0,0,1,1,1,1,1],[1,0,0,0,1,1,1,1],[1,1,0,0,0,1,1,1],[1,1,1,0,0,0,1,1],[1,1,1,1,0,0,0,1]),x^6+x^5+x+1,matrix([1]),false,cstt_id_ns])
c 202 : ss_ctr_ns(ss_v(58,k),["ss_cst",4,3,1,2,8,x^8+x^4+x^3+x+1,matrix([1,1,1,1,1,0,0,0],[0,1,1,1,1,1,0,0],[0,0,1,1,1,1,1,0],[0,0,0,1,1,1,1,1],[1,0,0,0,1,1,1,1],[1,1,0,0,0,1,1,1],[1,1,1,0,0,0,1,1],[1,1,1,1,0,0,0,1]),x^6+x^5+x+1,matrix([1]),false,cstt_id_ns])
c 203 : ss_ctr_ns(ss_v(59,k),["ss_cst",4,3,1,2,8,x^8+x^4+x^3+x+1,matrix([1,1,1,1,1,0,0,0],[0,1,1,1,1,1,0,0],[0,0,1,1,1,1,1,0],[0,0,0,1,1,1,1,1],[1,0,0,0,1,1,1,1],[1,1,0,0,0,1,1,1],[1,1,1,0,0,0,1,1],[1,1,1,1,0,0,0,1]),x^6+x^5+x+1,matrix([1]),false,cstt_id_ns])
c 204 : ss_ctr_ns(ss_v(60,k),["ss_cst",4,3,1,2,8,x^8+x^4+x^3+x+1,matrix([1,1,1,1,1,0,0,0],[0,1,1,1,1,1,0,0],[0,0,1,1,1,1,1,0],[0,0,0,1,1,1,1,1],[1,0,0,0,1,1,1,1],[1,1,0,0,0,1,1,1],[1,1,1,0,0,0,1,1],[1,1,1,1,0,0,0,1]),x^6+x^5+x+1,matrix([1]),false,cstt_id_ns])
c 205 : ss_ctr_ns(ss_v(61,k),["ss_cst",4,3,1,2,8,x^8+x^4+x^3+x+1,matrix([1,1,1,1,1,0,0,0],[0,1,1,1,1,1,0,0],[0,0,1,1,1,1,1,0],[0,0,0,1,1,1,1,1],[1,0,0,0,1,1,1,1],[1,1,0,0,0,1,1,1],[1,1,1,0,0,0,1,1],[1,1,1,1,0,0,0,1]),x^6+x^5+x+1,matrix([1]),false,cstt_id_ns])
c 206 : ss_ctr_ns(ss_v(62,k),["ss_cst",4,3,1,2,8,x^8+x^4+x^3+x+1,matrix([1,1,1,1,1,0,0,0],[0,1,1,1,1,1,0,0],[0,0,1,1,1,1,1,0],[0,0,0,1,1,1,1,1],[1,0,0,0,1,1,1,1],[1,1,0,0,0,1,1,1],[1,1,1,0,0,0,1,1],[1,1,1,1,0,0,0,1]),x^6+x^5+x+1,matrix([1]),false,cstt_id_ns])
c 207 : ss_ctr_ns(ss_v(63,k),["ss_cst",4,3,1,2,8,x^8+x^4+x^3+x+1,matrix([1,1,1,1,1,0,0,0],[0,1,1,1,1,1,0,0],[0,0,1,1,1,1,1,0],[0,0,0,1,1,1,1,1],[1,0,0,0,1,1,1,1],[1,1,0,0,0,1,1,1],[1,1,1,0,0,0,1,1],[1,1,1,1,0,0,0,1]),x^6+x^5+x+1,matrix([1]),false,cstt_id_ns])
c 208 : ss_ctr_ns(ss_v(64,k),["ss_cst",4,3,1,2,8,x^8+x^4+x^3+x+1,matrix([1,1,1,1,1,0,0,0],[0,1,1,1,1,1,0,0],[0,0,1,1,1,1,1,0],[0,0,0,1,1,1,1,1],[1,0,0,0,1,1,1,1],[1,1,0,0,0,1,1,1],[1,1,1,0,0,0,1,1],[1,1,1,1,0,0,0,1]),x^6+x^5+x+1,matrix([1]),false,cstt_id_ns])
c 209 : ss_ctr_ns(ss_v(65,k),["ss_cst",4,3,1,2,8,x^8+x^4+x^3+x+1,matrix([1,1,1,1,1,0,0,0],[0,1,1,1,1,1,0,0],[0,0,1,1,1,1,1,0],[0,0,0,1,1,1,1,1],[1,0,0,0,1,1,1,1],[1,1,0,0,0,1,1,1],[1,1,1,0,0,0,1,1],[1,1,1,1,0,0,0,1]),x^6+x^5+x+1,matrix([1]),false,cstt_id_ns])
c 210 : ss_ctr_ns(ss_v(66,k),["ss_cst",4,3,1,2,8,x^8+x^4+x^3+x+1,matrix([1,1,1,1,1,0,0,0],[0,1,1,1,1,1,0,0],[0,0,1,1,1,1,1,0],[0,0,0,1,1,1,1,1],[1,0,0,0,1,1,1,1],[1,1,0,0,0,1,1,1],[1,1,1,0,0,0,1,1],[1,1,1,1,0,0,0,1]),x^6+x^5+x+1,matrix([1]),false,cstt_id_ns])
c 211 : ss_ctr_ns(ss_v(67,k),["ss_cst",4,3,1,2,8,x^8+x^4+x^3+x+1,matrix([1,1,1,1,1,0,0,0],[0,1,1,1,1,1,0,0],[0,0,1,1,1,1,1,0],[0,0,0,1,1,1,1,1],[1,0,0,0,1,1,1,1],[1,1,0,0,0,1,1,1],[1,1,1,0,0,0,1,1],[1,1,1,1,0,0,0,1]),x^6+x^5+x+1,matrix([1]),false,cstt_id_ns])
c 212 : ss_ctr_ns(ss_v(68,k),["ss_cst",4,3,1,2,8,x^8+x^4+x^3+x+1,matrix([1,1,1,1,1,0,0,0],[0,1,1,1,1,1,0,0],[0,0,1,1,1,1,1,0],[0,0,0,1,1,1,1,1],[1,0,0,0,1,1,1,1],[1,1,0,0,0,1,1,1],[1,1,1,0,0,0,1,1],[1,1,1,1,0,0,0,1]),x^6+x^5+x+1,matrix([1]),false,cstt_id_ns])
c 213 : ss_ctr_ns(ss_v(69,k),["ss_cst",4,3,1,2,8,x^8+x^4+x^3+x+1,matrix([1,1,1,1,1,0,0,0],[0,1,1,1,1,1,0,0],[0,0,1,1,1,1,1,0],[0,0,0,1,1,1,1,1],[1,0,0,0,1,1,1,1],[1,1,0,0,0,1,1,1],[1,1,1,0,0,0,1,1],[1,1,1,1,0,0,0,1]),x^6+x^5+x+1,matrix([1]),false,cstt_id_ns])
c 214 : ss_ctr_ns(ss_v(70,k),["ss_cst",4,3,1,2,8,x^8+x^4+x^3+x+1,matrix([1,1,1,1,1,0,0,0],[0,1,1,1,1,1,0,0],[0,0,1,1,1,1,1,0],[0,0,0,1,1,1,1,1],[1,0,0,0,1,1,1,1],[1,1,0,0,0,1,1,1],[1,1,1,0,0,0,1,1],[1,1,1,1,0,0,0,1]),x^6+x^5+x+1,matrix([1]),false,cstt_id_ns])
c 215 : ss_ctr_ns(ss_v(71,k),["ss_cst",4,3,1,2,8,x^8+x^4+x^3+x+1,matrix([1,1,1,1,1,0,0,0],[0,1,1,1,1,1,0,0],[0,0,1,1,1,1,1,0],[0,0,0,1,1,1,1,1],[1,0,0,0,1,1,1,1],[1,1,0,0,0,1,1,1],[1,1,1,0,0,0,1,1],[1,1,1,1,0,0,0,1]),x^6+x^5+x+1,matrix([1]),false,cstt_id_ns])
c 216 : ss_ctr_ns(ss_v(72,k),["ss_cst",4,3,1,2,8,x^8+x^4+x^3+x+1,matrix([1,1,1,1,1,0,0,0],[0,1,1,1,1,1,0,0],[0,0,1,1,1,1,1,0],[0,0,0,1,1,1,1,1],[1,0,0,0,1,1,1,1],[1,1,0,0,0,1,1,1],[1,1,1,0,0,0,1,1],[1,1,1,1,0,0,0,1]),x^6+x^5+x+1,matrix([1]),false,cstt_id_ns])
c 217 : ss_ctr_ns(ss_v(73,k),["ss_cst",4,3,1,2,8,x^8+x^4+x^3+x+1,matrix([1,1,1,1,1,0,0,0],[0,1,1,1,1,1,0,0],[0,0,1,1,1,1,1,0],[0,0,0,1,1,1,1,1],[1,0,0,0,1,1,1,1],[1,1,0,0,0,1,1,1],[1,1,1,0,0,0,1,1],[1,1,1,1,0,0,0,1]),x^6+x^5+x+1,matrix([1]),false,cstt_id_ns])
c 218 : ss_ctr_ns(ss_v(74,k),["ss_cst",4,3,1,2,8,x^8+x^4+x^3+x+1,matrix([1,1,1,1,1,0,0,0],[0,1,1,1,1,1,0,0],[0,0,1,1,1,1,1,0],[0,0,0,1,1,1,1,1],[1,0,0,0,1,1,1,1],[1,1,0,0,0,1,1,1],[1,1,1,0,0,0,1,1],[1,1,1,1,0,0,0,1]),x^6+x^5+x+1,matrix([1]),false,cstt_id_ns])
c 219 : ss_ctr_ns(ss_v(75,k),["ss_cst",4,3,1,2,8,x^8+x^4+x^3+x+1,matrix([1,1,1,1,1,0,0,0],[0,1,1,1,1,1,0,0],[0,0,1,1,1,1,1,0],[0,0,0,1,1,1,1,1],[1,0,0,0,1,1,1,1],[1,1,0,0,0,1,1,1],[1,1,1,0,0,0,1,1],[1,1,1,1,0,0,0,1]),x^6+x^5+x+1,matrix([1]),false,cstt_id_ns])
c 220 : ss_ctr_ns(ss_v(76,k),["ss_cst",4,3,1,2,8,x^8+x^4+x^3+x+1,matrix([1,1,1,1,1,0,0,0],[0,1,1,1,1,1,0,0],[0,0,1,1,1,1,1,0],[0,0,0,1,1,1,1,1],[1,0,0,0,1,1,1,1],[1,1,0,0,0,1,1,1],[1,1,1,0,0,0,1,1],[1,1,1,1,0,0,0,1]),x^6+x^5+x+1,matrix([1]),false,cstt_id_ns])
c 221 : ss_ctr_ns(ss_v(77,k),["ss_cst",4,3,1,2,8,x^8+x^4+x^3+x+1,matrix([1,1,1,1,1,0,0,0],[0,1,1,1,1,1,0,0],[0,0,1,1,1,1,1,0],[0,0,0,1,1,1,1,1],[1,0,0,0,1,1,1,1],[1,1,0,0,0,1,1,1],[1,1,1,0,0,0,1,1],[1,1,1,1,0,0,0,1]),x^6+x^5+x+1,matrix([1]),false,cstt_id_ns])
c 222 : ss_ctr_ns(ss_v(78,k),["ss_cst",4,3,1,2,8,x^8+x^4+x^3+x+1,matrix([1,1,1,1,1,0,0,0],[0,1,1,1,1,1,0,0],[0,0,1,1,1,1,1,0],[0,0,0,1,1,1,1,1],[1,0,0,0,1,1,1,1],[1,1,0,0,0,1,1,1],[1,1,1,0,0,0,1,1],[1,1,1,1,0,0,0,1]),x^6+x^5+x+1,matrix([1]),false,cstt_id_ns])
c 223 : ss_ctr_ns(ss_v(79,k),["ss_cst",4,3,1,2,8,x^8+x^4+x^3+x+1,matrix([1,1,1,1,1,0,0,0],[0,1,1,1,1,1,0,0],[0,0,1,1,1,1,1,0],[0,0,0,1,1,1,1,1],[1,0,0,0,1,1,1,1],[1,1,0,0,0,1,1,1],[1,1,1,0,0,0,1,1],[1,1,1,1,0,0,0,1]),x^6+x^5+x+1,matrix([1]),false,cstt_id_ns])
c 224 : ss_ctr_ns(ss_v(80,k),["ss_cst",4,3,1,2,8,x^8+x^4+x^3+x+1,matrix([1,1,1,1,1,0,0,0],[0,1,1,1,1,1,0,0],[0,0,1,1,1,1,1,0],[0,0,0,1,1,1,1,1],[1,0,0,0,1,1,1,1],[1,1,0,0,0,1,1,1],[1,1,1,0,0,0,1,1],[1,1,1,1,0,0,0,1]),x^6+x^5+x+1,matrix([1]),false,cstt_id_ns])
c 225 : ss_ctr_ns(ss_v(81,k),["ss_cst",4,3,1,2,8,x^8+x^4+x^3+x+1,matrix([1,1,1,1,1,0,0,0],[0,1,1,1,1,1,0,0],[0,0,1,1,1,1,1,0],[0,0,0,1,1,1,1,1],[1,0,0,0,1,1,1,1],[1,1,0,0,0,1,1,1],[1,1,1,0,0,0,1,1],[1,1,1,1,0,0,0,1]),x^6+x^5+x+1,matrix([1]),false,cstt_id_ns])
c 226 : ss_ctr_ns(ss_v(82,k),["ss_cst",4,3,1,2,8,x^8+x^4+x^3+x+1,matrix([1,1,1,1,1,0,0,0],[0,1,1,1,1,1,0,0],[0,0,1,1,1,1,1,0],[0,0,0,1,1,1,1,1],[1,0,0,0,1,1,1,1],[1,1,0,0,0,1,1,1],[1,1,1,0,0,0,1,1],[1,1,1,1,0,0,0,1]),x^6+x^5+x+1,matrix([1]),false,cstt_id_ns])
c 227 : ss_ctr_ns(ss_v(83,k),["ss_cst",4,3,1,2,8,x^8+x^4+x^3+x+1,matrix([1,1,1,1,1,0,0,0],[0,1,1,1,1,1,0,0],[0,0,1,1,1,1,1,0],[0,0,0,1,1,1,1,1],[1,0,0,0,1,1,1,1],[1,1,0,0,0,1,1,1],[1,1,1,0,0,0,1,1],[1,1,1,1,0,0,0,1]),x^6+x^5+x+1,matrix([1]),false,cstt_id_ns])
c 228 : ss_ctr_ns(ss_v(84,k),["ss_cst",4,3,1,2,8,x^8+x^4+x^3+x+1,matrix([1,1,1,1,1,0,0,0],[0,1,1,1,1,1,0,0],[0,0,1,1,1,1,1,0],[0,0,0,1,1,1,1,1],[1,0,0,0,1,1,1,1],[1,1,0,0,0,1,1,1],[1,1,1,0,0,0,1,1],[1,1,1,1,0,0,0,1]),x^6+x^5+x+1,matrix([1]),false,cstt_id_ns])
c 229 : ss_ctr_ns(ss_v(85,k),["ss_cst",4,3,1,2,8,x^8+x^4+x^3+x+1,matrix([1,1,1,1,1,0,0,0],[0,1,1,1,1,1,0,0],[0,0,1,1,1,1,1,0],[0,0,0,1,1,1,1,1],[1,0,0,0,1,1,1,1],[1,1,0,0,0,1,1,1],[1,1,1,0,0,0,1,1],[1,1,1,1,0,0,0,1]),x^6+x^5+x+1,matrix([1]),false,cstt_id_ns])
c 230 : ss_ctr_ns(ss_v(86,k),["ss_cst",4,3,1,2,8,x^8+x^4+x^3+x+1,matrix([1,1,1,1,1,0,0,0],[0,1,1,1,1,1,0,0],[0,0,1,1,1,1,1,0],[0,0,0,1,1,1,1,1],[1,0,0,0,1,1,1,1],[1,1,0,0,0,1,1,1],[1,1,1,0,0,0,1,1],[1,1,1,1,0,0,0,1]),x^6+x^5+x+1,matrix([1]),false,cstt_id_ns])
c 231 : ss_ctr_ns(ss_v(87,k),["ss_cst",4,3,1,2,8,x^8+x^4+x^3+x+1,matrix([1,1,1,1,1,0,0,0],[0,1,1,1,1,1,0,0],[0,0,1,1,1,1,1,0],[0,0,0,1,1,1,1,1],[1,0,0,0,1,1,1,1],[1,1,0,0,0,1,1,1],[1,1,1,0,0,0,1,1],[1,1,1,1,0,0,0,1]),x^6+x^5+x+1,matrix([1]),false,cstt_id_ns])
c 232 : ss_ctr_ns(ss_v(88,k),["ss_cst",4,3,1,2,8,x^8+x^4+x^3+x+1,matrix([1,1,1,1,1,0,0,0],[0,1,1,1,1,1,0,0],[0,0,1,1,1,1,1,0],[0,0,0,1,1,1,1,1],[1,0,0,0,1,1,1,1],[1,1,0,0,0,1,1,1],[1,1,1,0,0,0,1,1],[1,1,1,1,0,0,0,1]),x^6+x^5+x+1,matrix([1]),false,cstt_id_ns])
c 233 : ss_ctr_ns(ss_v(89,k),["ss_cst",4,3,1,2,8,x^8+x^4+x^3+x+1,matrix([1,1,1,1,1,0,0,0],[0,1,1,1,1,1,0,0],[0,0,1,1,1,1,1,0],[0,0,0,1,1,1,1,1],[1,0,0,0,1,1,1,1],[1,1,0,0,0,1,1,1],[1,1,1,0,0,0,1,1],[1,1,1,1,0,0,0,1]),x^6+x^5+x+1,matrix([1]),false,cstt_id_ns])
c 234 : ss_ctr_ns(ss_v(90,k),["ss_cst",4,3,1,2,8,x^8+x^4+x^3+x+1,matrix([1,1,1,1,1,0,0,0],[0,1,1,1,1,1,0,0],[0,0,1,1,1,1,1,0],[0,0,0,1,1,1,1,1],[1,0,0,0,1,1,1,1],[1,1,0,0,0,1,1,1],[1,1,1,0,0,0,1,1],[1,1,1,1,0,0,0,1]),x^6+x^5+x+1,matrix([1]),false,cstt_id_ns])
c 235 : ss_ctr_ns(ss_v(91,k),["ss_cst",4,3,1,2,8,x^8+x^4+x^3+x+1,matrix([1,1,1,1,1,0,0,0],[0,1,1,1,1,1,0,0],[0,0,1,1,1,1,1,0],[0,0,0,1,1,1,1,1],[1,0,0,0,1,1,1,1],[1,1,0,0,0,1,1,1],[1,1,1,0,0,0,1,1],[1,1,1,1,0,0,0,1]),x^6+x^5+x+1,matrix([1]),false,cstt_id_ns])
c 236 : ss_ctr_ns(ss_v(92,k),["ss_cst",4,3,1,2,8,x^8+x^4+x^3+x+1,matrix([1,1,1,1,1,0,0,0],[0,1,1,1,1,1,0,0],[0,0,1,1,1,1,1,0],[0,0,0,1,1,1,1,1],[1,0,0,0,1,1,1,1],[1,1,0,0,0,1,1,1],[1,1,1,0,0,0,1,1],[1,1,1,1,0,0,0,1]),x^6+x^5+x+1,matrix([1]),false,cstt_id_ns])
c 237 : ss_ctr_ns(ss_v(93,k),["ss_cst",4,3,1,2,8,x^8+x^4+x^3+x+1,matrix([1,1,1,1,1,0,0,0],[0,1,1,1,1,1,0,0],[0,0,1,1,1,1,1,0],[0,0,0,1,1,1,1,1],[1,0,0,0,1,1,1,1],[1,1,0,0,0,1,1,1],[1,1,1,0,0,0,1,1],[1,1,1,1,0,0,0,1]),x^6+x^5+x+1,matrix([1]),false,cstt_id_ns])
c 238 : ss_ctr_ns(ss_v(94,k),["ss_cst",4,3,1,2,8,x^8+x^4+x^3+x+1,matrix([1,1,1,1,1,0,0,0],[0,1,1,1,1,1,0,0],[0,0,1,1,1,1,1,0],[0,0,0,1,1,1,1,1],[1,0,0,0,1,1,1,1],[1,1,0,0,0,1,1,1],[1,1,1,0,0,0,1,1],[1,1,1,1,0,0,0,1]),x^6+x^5+x+1,matrix([1]),false,cstt_id_ns])
c 239 : ss_ctr_ns(ss_v(95,k),["ss_cst",4,3,1,2,8,x^8+x^4+x^3+x+1,matrix([1,1,1,1,1,0,0,0],[0,1,1,1,1,1,0,0],[0,0,1,1,1,1,1,0],[0,0,0,1,1,1,1,1],[1,0,0,0,1,1,1,1],[1,1,0,0,0,1,1,1],[1,1,1,0,0,0,1,1],[1,1,1,1,0,0,0,1]),x^6+x^5+x+1,matrix([1]),false,cstt_id_ns])
c 240 : ss_ctr_ns(ss_v(96,k),["ss_cst",4,3,1,2,8,x^8+x^4+x^3+x+1,matrix([1,1,1,1,1,0,0,0],[0,1,1,1,1,1,0,0],[0,0,1,1,1,1,1,0],[0,0,0,1,1,1,1,1],[1,0,0,0,1,1,1,1],[1,1,0,0,0,1,1,1],[1,1,1,0,0,0,1,1],[1,1,1,1,0,0,0,1]),x^6+x^5+x+1,matrix([1]),false,cstt_id_ns])
c 241 : ss_ctr_ns(ss_v(97,k),["ss_cst",4,3,1,2,8,x^8+x^4+x^3+x+1,matrix([1,1,1,1,1,0,0,0],[0,1,1,1,1,1,0,0],[0,0,1,1,1,1,1,0],[0,0,0,1,1,1,1,1],[1,0,0,0,1,1,1,1],[1,1,0,0,0,1,1,1],[1,1,1,0,0,0,1,1],[1,1,1,1,0,0,0,1]),x^6+x^5+x+1,matrix([1]),false,cstt_id_ns])
c 242 : ss_ctr_ns(ss_v(98,k),["ss_cst",4,3,1,2,8,x^8+x^4+x^3+x+1,matrix([1,1,1,1,1,0,0,0],[0,1,1,1,1,1,0,0],[0,0,1,1,1,1,1,0],[0,0,0,1,1,1,1,1],[1,0,0,0,1,1,1,1],[1,1,0,0,0,1,1,1],[1,1,1,0,0,0,1,1],[1,1,1,1,0,0,0,1]),x^6+x^5+x+1,matrix([1]),false,cstt_id_ns])
c 243 : ss_ctr_ns(ss_v(99,k),["ss_cst",4,3,1,2,8,x^8+x^4+x^3+x+1,matrix([1,1,1,1,1,0,0,0],[0,1,1,1,1,1,0,0],[0,0,1,1,1,1,1,0],[0,0,0,1,1,1,1,1],[1,0,0,0,1,1,1,1],[1,1,0,0,0,1,1,1],[1,1,1,0,0,0,1,1],[1,1,1,1,0,0,0,1]),x^6+x^5+x+1,matrix([1]),false,cstt_id_ns])
c 244 : ss_ctr_ns(ss_v(100,k),["ss_cst",4,3,1,2,8,x^8+x^4+x^3+x+1,matrix([1,1,1,1,1,0,0,0],[0,1,1,1,1,1,0,0],[0,0,1,1,1,1,1,0],[0,0,0,1,1,1,1,1],[1,0,0,0,1,1,1,1],[1,1,0,0,0,1,1,1],[1,1,1,0,0,0,1,1],[1,1,1,1,0,0,0,1]),x^6+x^5+x+1,matrix([1]),false,cstt_id_ns])
c 245 : ss_ctr_ns(ss_v(101,k),["ss_cst",4,3,1,2,8,x^8+x^4+x^3+x+1,matrix([1,1,1,1,1,0,0,0],[0,1,1,1,1,1,0,0],[0,0,1,1,1,1,1,0],[0,0,0,1,1,1,1,1],[1,0,0,0,1,1,1,1],[1,1,0,0,0,1,1,1],[1,1,1,0,0,0,1,1],[1,1,1,1,0,0,0,1]),x^6+x^5+x+1,matrix([1]),false,cstt_id_ns])
c 246 : ss_ctr_ns(ss_v(102,k),["ss_cst",4,3,1,2,8,x^8+x^4+x^3+x+1,matrix([1,1,1,1,1,0,0,0],[0,1,1,1,1,1,0,0],[0,0,1,1,1,1,1,0],[0,0,0,1,1,1,1,1],[1,0,0,0,1,1,1,1],[1,1,0,0,0,1,1,1],[1,1,1,0,0,0,1,1],[1,1,1,1,0,0,0,1]),x^6+x^5+x+1,matrix([1]),false,cstt_id_ns])
c 247 : ss_ctr_ns(ss_v(103,k),["ss_cst",4,3,1,2,8,x^8+x^4+x^3+x+1,matrix([1,1,1,1,1,0,0,0],[0,1,1,1,1,1,0,0],[0,0,1,1,1,1,1,0],[0,0,0,1,1,1,1,1],[1,0,0,0,1,1,1,1],[1,1,0,0,0,1,1,1],[1,1,1,0,0,0,1,1],[1,1,1,1,0,0,0,1]),x^6+x^5+x+1,matrix([1]),false,cstt_id_ns])
c 248 : ss_ctr_ns(ss_v(104,k),["ss_cst",4,3,1,2,8,x^8+x^4+x^3+x+1,matrix([1,1,1,1,1,0,0,0],[0,1,1,1,1,1,0,0],[0,0,1,1,1,1,1,0],[0,0,0,1,1,1,1,1],[1,0,0,0,1,1,1,1],[1,1,0,0,0,1,1,1],[1,1,1,0,0,0,1,1],[1,1,1,1,0,0,0,1]),x^6+x^5+x+1,matrix([1]),false,cstt_id_ns])
c 249 : ss_ctr_ns(ss_v(105,k),["ss_cst",4,3,1,2,8,x^8+x^4+x^3+x+1,matrix([1,1,1,1,1,0,0,0],[0,1,1,1,1,1,0,0],[0,0,1,1,1,1,1,0],[0,0,0,1,1,1,1,1],[1,0,0,0,1,1,1,1],[1,1,0,0,0,1,1,1],[1,1,1,0,0,0,1,1],[1,1,1,1,0,0,0,1]),x^6+x^5+x+1,matrix([1]),false,cstt_id_ns])
c 250 : ss_ctr_ns(ss_v(106,k),["ss_cst",4,3,1,2,8,x^8+x^4+x^3+x+1,matrix([1,1,1,1,1,0,0,0],[0,1,1,1,1,1,0,0],[0,0,1,1,1,1,1,0],[0,0,0,1,1,1,1,1],[1,0,0,0,1,1,1,1],[1,1,0,0,0,1,1,1],[1,1,1,0,0,0,1,1],[1,1,1,1,0,0,0,1]),x^6+x^5+x+1,matrix([1]),false,cstt_id_ns])
c 251 : ss_ctr_ns(ss_v(107,k),["ss_cst",4,3,1,2,8,x^8+x^4+x^3+x+1,matrix([1,1,1,1,1,0,0,0],[0,1,1,1,1,1,0,0],[0,0,1,1,1,1,1,0],[0,0,0,1,1,1,1,1],[1,0,0,0,1,1,1,1],[1,1,0,0,0,1,1,1],[1,1,1,0,0,0,1,1],[1,1,1,1,0,0,0,1]),x^6+x^5+x+1,matrix([1]),false,cstt_id_ns])
c 252 : ss_ctr_ns(ss_v(108,k),["ss_cst",4,3,1,2,8,x^8+x^4+x^3+x+1,matrix([1,1,1,1,1,0,0,0],[0,1,1,1,1,1,0,0],[0,0,1,1,1,1,1,0],[0,0,0,1,1,1,1,1],[1,0,0,0,1,1,1,1],[1,1,0,0,0,1,1,1],[1,1,1,0,0,0,1,1],[1,1,1,1,0,0,0,1]),x^6+x^5+x+1,matrix([1]),false,cstt_id_ns])
c 253 : ss_ctr_ns(ss_v(109,k),["ss_cst",4,3,1,2,8,x^8+x^4+x^3+x+1,matrix([1,1,1,1,1,0,0,0],[0,1,1,1,1,1,0,0],[0,0,1,1,1,1,1,0],[0,0,0,1,1,1,1,1],[1,0,0,0,1,1,1,1],[1,1,0,0,0,1,1,1],[1,1,1,0,0,0,1,1],[1,1,1,1,0,0,0,1]),x^6+x^5+x+1,matrix([1]),false,cstt_id_ns])
c 254 : ss_ctr_ns(ss_v(110,k),["ss_cst",4,3,1,2,8,x^8+x^4+x^3+x+1,matrix([1,1,1,1,1,0,0,0],[0,1,1,1,1,1,0,0],[0,0,1,1,1,1,1,0],[0,0,0,1,1,1,1,1],[1,0,0,0,1,1,1,1],[1,1,0,0,0,1,1,1],[1,1,1,0,0,0,1,1],[1,1,1,1,0,0,0,1]),x^6+x^5+x+1,matrix([1]),false,cstt_id_ns])
c 255 : ss_ctr_ns(ss_v(111,k),["ss_cst",4,3,1,2,8,x^8+x^4+x^3+x+1,matrix([1,1,1,1,1,0,0,0],[0,1,1,1,1,1,0,0],[0,0,1,1,1,1,1,0],[0,0,0,1,1,1,1,1],[1,0,0,0,1,1,1,1],[1,1,0,0,0,1,1,1],[1,1,1,0,0,0,1,1],[1,1,1,1,0,0,0,1]),x^6+x^5+x+1,matrix([1]),false,cstt_id_ns])
c 256 : ss_ctr_ns(ss_v(112,k),["ss_cst",4,3,1,2,8,x^8+x^4+x^3+x+1,matrix([1,1,1,1,1,0,0,0],[0,1,1,1,1,1,0,0],[0,0,1,1,1,1,1,0],[0,0,0,1,1,1,1,1],[1,0,0,0,1,1,1,1],[1,1,0,0,0,1,1,1],[1,1,1,0,0,0,1,1],[1,1,1,1,0,0,0,1]),x^6+x^5+x+1,matrix([1]),false,cstt_id_ns])
c 257 : ss_ctr_ns(ss_v(113,k),["ss_cst",4,3,1,2,8,x^8+x^4+x^3+x+1,matrix([1,1,1,1,1,0,0,0],[0,1,1,1,1,1,0,0],[0,0,1,1,1,1,1,0],[0,0,0,1,1,1,1,1],[1,0,0,0,1,1,1,1],[1,1,0,0,0,1,1,1],[1,1,1,0,0,0,1,1],[1,1,1,1,0,0,0,1]),x^6+x^5+x+1,matrix([1]),false,cstt_id_ns])
c 258 : ss_ctr_ns(ss_v(114,k),["ss_cst",4,3,1,2,8,x^8+x^4+x^3+x+1,matrix([1,1,1,1,1,0,0,0],[0,1,1,1,1,1,0,0],[0,0,1,1,1,1,1,0],[0,0,0,1,1,1,1,1],[1,0,0,0,1,1,1,1],[1,1,0,0,0,1,1,1],[1,1,1,0,0,0,1,1],[1,1,1,1,0,0,0,1]),x^6+x^5+x+1,matrix([1]),false,cstt_id_ns])
c 259 : ss_ctr_ns(ss_v(115,k),["ss_cst",4,3,1,2,8,x^8+x^4+x^3+x+1,matrix([1,1,1,1,1,0,0,0],[0,1,1,1,1,1,0,0],[0,0,1,1,1,1,1,0],[0,0,0,1,1,1,1,1],[1,0,0,0,1,1,1,1],[1,1,0,0,0,1,1,1],[1,1,1,0,0,0,1,1],[1,1,1,1,0,0,0,1]),x^6+x^5+x+1,matrix([1]),false,cstt_id_ns])
c 260 : ss_ctr_ns(ss_v(116,k),["ss_cst",4,3,1,2,8,x^8+x^4+x^3+x+1,matrix([1,1,1,1,1,0,0,0],[0,1,1,1,1,1,0,0],[0,0,1,1,1,1,1,0],[0,0,0,1,1,1,1,1],[1,0,0,0,1,1,1,1],[1,1,0,0,0,1,1,1],[1,1,1,0,0,0,1,1],[1,1,1,1,0,0,0,1]),x^6+x^5+x+1,matrix([1]),false,cstt_id_ns])
c 261 : ss_ctr_ns(ss_v(117,k),["ss_cst",4,3,1,2,8,x^8+x^4+x^3+x+1,matrix([1,1,1,1,1,0,0,0],[0,1,1,1,1,1,0,0],[0,0,1,1,1,1,1,0],[0,0,0,1,1,1,1,1],[1,0,0,0,1,1,1,1],[1,1,0,0,0,1,1,1],[1,1,1,0,0,0,1,1],[1,1,1,1,0,0,0,1]),x^6+x^5+x+1,matrix([1]),false,cstt_id_ns])
c 262 : ss_ctr_ns(ss_v(118,k),["ss_cst",4,3,1,2,8,x^8+x^4+x^3+x+1,matrix([1,1,1,1,1,0,0,0],[0,1,1,1,1,1,0,0],[0,0,1,1,1,1,1,0],[0,0,0,1,1,1,1,1],[1,0,0,0,1,1,1,1],[1,1,0,0,0,1,1,1],[1,1,1,0,0,0,1,1],[1,1,1,1,0,0,0,1]),x^6+x^5+x+1,matrix([1]),false,cstt_id_ns])
c 263 : ss_ctr_ns(ss_v(119,k),["ss_cst",4,3,1,2,8,x^8+x^4+x^3+x+1,matrix([1,1,1,1,1,0,0,0],[0,1,1,1,1,1,0,0],[0,0,1,1,1,1,1,0],[0,0,0,1,1,1,1,1],[1,0,0,0,1,1,1,1],[1,1,0,0,0,1,1,1],[1,1,1,0,0,0,1,1],[1,1,1,1,0,0,0,1]),x^6+x^5+x+1,matrix([1]),false,cstt_id_ns])
c 264 : ss_ctr_ns(ss_v(120,k),["ss_cst",4,3,1,2,8,x^8+x^4+x^3+x+1,matrix([1,1,1,1,1,0,0,0],[0,1,1,1,1,1,0,0],[0,0,1,1,1,1,1,0],[0,0,0,1,1,1,1,1],[1,0,0,0,1,1,1,1],[1,1,0,0,0,1,1,1],[1,1,1,0,0,0,1,1],[1,1,1,1,0,0,0,1]),x^6+x^5+x+1,matrix([1]),false,cstt_id_ns])
c 265 : ss_ctr_ns(ss_round_ns(ss_v(1,mo),["ss_round_cst",4,3,1,2,8,x^8+x^4+x^3+x+1,matrix([1,1,1,1,1,0,0,0],[0,1,1,1,1,1,0,0],[0,0,1,1,1,1,1,0],[0,0,0,1,1,1,1,1],[1,0,0,0,1,1,1,1],[1,1,0,0,0,1,1,1],[1,1,1,0,0,0,1,1],[1,1,1,1,0,0,0,1]),x^6+x^5+x+1,matrix([1]),lambda([a],cstt_id_ns(ss_namespace(a,["ss_cst",4,3,1,2,8,x^8+x^4+x^3+x+1,matrix([1,1,1,1,1,0,0,0],[0,1,1,1,1,1,0,0],[0,0,1,1,1,1,1,0],[0,0,0,1,1,1,1,1],[1,0,0,0,1,1,1,1],[1,1,0,0,0,1,1,1],[1,1,1,0,0,0,1,1],[1,1,1,1,0,0,0,1]),x^6+x^5+x+1,matrix([1]),false,cstt_id_ns])))]),["ss_cst",4,3,1,2,8,x^8+x^4+x^3+x+1,matrix([1,1,1,1,1,0,0,0],[0,1,1,1,1,1,0,0],[0,0,1,1,1,1,1,0],[0,0,0,1,1,1,1,1],[1,0,0,0,1,1,1,1],[1,1,0,0,0,1,1,1],[1,1,1,0,0,0,1,1],[1,1,1,1,0,0,0,1]),x^6+x^5+x+1,matrix([1]),false,cstt_id_ns])
c 266 : ss_ctr_ns(ss_round_ns(ss_v(2,mo),["ss_round_cst",4,3,1,2,8,x^8+x^4+x^3+x+1,matrix([1,1,1,1,1,0,0,0],[0,1,1,1,1,1,0,0],[0,0,1,1,1,1,1,0],[0,0,0,1,1,1,1,1],[1,0,0,0,1,1,1,1],[1,1,0,0,0,1,1,1],[1,1,1,0,0,0,1,1],[1,1,1,1,0,0,0,1]),x^6+x^5+x+1,matrix([1]),lambda([a],cstt_id_ns(ss_namespace(a,["ss_cst",4,3,1,2,8,x^8+x^4+x^3+x+1,matrix([1,1,1,1,1,0,0,0],[0,1,1,1,1,1,0,0],[0,0,1,1,1,1,1,0],[0,0,0,1,1,1,1,1],[1,0,0,0,1,1,1,1],[1,1,0,0,0,1,1,1],[1,1,1,0,0,0,1,1],[1,1,1,1,0,0,0,1]),x^6+x^5+x+1,matrix([1]),false,cstt_id_ns])))]),["ss_cst",4,3,1,2,8,x^8+x^4+x^3+x+1,matrix([1,1,1,1,1,0,0,0],[0,1,1,1,1,1,0,0],[0,0,1,1,1,1,1,0],[0,0,0,1,1,1,1,1],[1,0,0,0,1,1,1,1],[1,1,0,0,0,1,1,1],[1,1,1,0,0,0,1,1],[1,1,1,1,0,0,0,1]),x^6+x^5+x+1,matrix([1]),false,cstt_id_ns])
c 267 : ss_ctr_ns(ss_round_ns(ss_v(3,mo),["ss_round_cst",4,3,1,2,8,x^8+x^4+x^3+x+1,matrix([1,1,1,1,1,0,0,0],[0,1,1,1,1,1,0,0],[0,0,1,1,1,1,1,0],[0,0,0,1,1,1,1,1],[1,0,0,0,1,1,1,1],[1,1,0,0,0,1,1,1],[1,1,1,0,0,0,1,1],[1,1,1,1,0,0,0,1]),x^6+x^5+x+1,matrix([1]),lambda([a],cstt_id_ns(ss_namespace(a,["ss_cst",4,3,1,2,8,x^8+x^4+x^3+x+1,matrix([1,1,1,1,1,0,0,0],[0,1,1,1,1,1,0,0],[0,0,1,1,1,1,1,0],[0,0,0,1,1,1,1,1],[1,0,0,0,1,1,1,1],[1,1,0,0,0,1,1,1],[1,1,1,0,0,0,1,1],[1,1,1,1,0,0,0,1]),x^6+x^5+x+1,matrix([1]),false,cstt_id_ns])))]),["ss_cst",4,3,1,2,8,x^8+x^4+x^3+x+1,matrix([1,1,1,1,1,0,0,0],[0,1,1,1,1,1,0,0],[0,0,1,1,1,1,1,0],[0,0,0,1,1,1,1,1],[1,0,0,0,1,1,1,1],[1,1,0,0,0,1,1,1],[1,1,1,0,0,0,1,1],[1,1,1,1,0,0,0,1]),x^6+x^5+x+1,matrix([1]),false,cstt_id_ns])
c 268 : ss_ctr_ns(ss_round_ns(ss_v(4,mo),["ss_round_cst",4,3,1,2,8,x^8+x^4+x^3+x+1,matrix([1,1,1,1,1,0,0,0],[0,1,1,1,1,1,0,0],[0,0,1,1,1,1,1,0],[0,0,0,1,1,1,1,1],[1,0,0,0,1,1,1,1],[1,1,0,0,0,1,1,1],[1,1,1,0,0,0,1,1],[1,1,1,1,0,0,0,1]),x^6+x^5+x+1,matrix([1]),lambda([a],cstt_id_ns(ss_namespace(a,["ss_cst",4,3,1,2,8,x^8+x^4+x^3+x+1,matrix([1,1,1,1,1,0,0,0],[0,1,1,1,1,1,0,0],[0,0,1,1,1,1,1,0],[0,0,0,1,1,1,1,1],[1,0,0,0,1,1,1,1],[1,1,0,0,0,1,1,1],[1,1,1,0,0,0,1,1],[1,1,1,1,0,0,0,1]),x^6+x^5+x+1,matrix([1]),false,cstt_id_ns])))]),["ss_cst",4,3,1,2,8,x^8+x^4+x^3+x+1,matrix([1,1,1,1,1,0,0,0],[0,1,1,1,1,1,0,0],[0,0,1,1,1,1,1,0],[0,0,0,1,1,1,1,1],[1,0,0,0,1,1,1,1],[1,1,0,0,0,1,1,1],[1,1,1,0,0,0,1,1],[1,1,1,1,0,0,0,1]),x^6+x^5+x+1,matrix([1]),false,cstt_id_ns])
c 269 : ss_ctr_ns(ss_round_ns(ss_v(5,mo),["ss_round_cst",4,3,1,2,8,x^8+x^4+x^3+x+1,matrix([1,1,1,1,1,0,0,0],[0,1,1,1,1,1,0,0],[0,0,1,1,1,1,1,0],[0,0,0,1,1,1,1,1],[1,0,0,0,1,1,1,1],[1,1,0,0,0,1,1,1],[1,1,1,0,0,0,1,1],[1,1,1,1,0,0,0,1]),x^6+x^5+x+1,matrix([1]),lambda([a],cstt_id_ns(ss_namespace(a,["ss_cst",4,3,1,2,8,x^8+x^4+x^3+x+1,matrix([1,1,1,1,1,0,0,0],[0,1,1,1,1,1,0,0],[0,0,1,1,1,1,1,0],[0,0,0,1,1,1,1,1],[1,0,0,0,1,1,1,1],[1,1,0,0,0,1,1,1],[1,1,1,0,0,0,1,1],[1,1,1,1,0,0,0,1]),x^6+x^5+x+1,matrix([1]),false,cstt_id_ns])))]),["ss_cst",4,3,1,2,8,x^8+x^4+x^3+x+1,matrix([1,1,1,1,1,0,0,0],[0,1,1,1,1,1,0,0],[0,0,1,1,1,1,1,0],[0,0,0,1,1,1,1,1],[1,0,0,0,1,1,1,1],[1,1,0,0,0,1,1,1],[1,1,1,0,0,0,1,1],[1,1,1,1,0,0,0,1]),x^6+x^5+x+1,matrix([1]),false,cstt_id_ns])
c 270 : ss_ctr_ns(ss_round_ns(ss_v(6,mo),["ss_round_cst",4,3,1,2,8,x^8+x^4+x^3+x+1,matrix([1,1,1,1,1,0,0,0],[0,1,1,1,1,1,0,0],[0,0,1,1,1,1,1,0],[0,0,0,1,1,1,1,1],[1,0,0,0,1,1,1,1],[1,1,0,0,0,1,1,1],[1,1,1,0,0,0,1,1],[1,1,1,1,0,0,0,1]),x^6+x^5+x+1,matrix([1]),lambda([a],cstt_id_ns(ss_namespace(a,["ss_cst",4,3,1,2,8,x^8+x^4+x^3+x+1,matrix([1,1,1,1,1,0,0,0],[0,1,1,1,1,1,0,0],[0,0,1,1,1,1,1,0],[0,0,0,1,1,1,1,1],[1,0,0,0,1,1,1,1],[1,1,0,0,0,1,1,1],[1,1,1,0,0,0,1,1],[1,1,1,1,0,0,0,1]),x^6+x^5+x+1,matrix([1]),false,cstt_id_ns])))]),["ss_cst",4,3,1,2,8,x^8+x^4+x^3+x+1,matrix([1,1,1,1,1,0,0,0],[0,1,1,1,1,1,0,0],[0,0,1,1,1,1,1,0],[0,0,0,1,1,1,1,1],[1,0,0,0,1,1,1,1],[1,1,0,0,0,1,1,1],[1,1,1,0,0,0,1,1],[1,1,1,1,0,0,0,1]),x^6+x^5+x+1,matrix([1]),false,cstt_id_ns])
c 271 : ss_ctr_ns(ss_round_ns(ss_v(7,mo),["ss_round_cst",4,3,1,2,8,x^8+x^4+x^3+x+1,matrix([1,1,1,1,1,0,0,0],[0,1,1,1,1,1,0,0],[0,0,1,1,1,1,1,0],[0,0,0,1,1,1,1,1],[1,0,0,0,1,1,1,1],[1,1,0,0,0,1,1,1],[1,1,1,0,0,0,1,1],[1,1,1,1,0,0,0,1]),x^6+x^5+x+1,matrix([1]),lambda([a],cstt_id_ns(ss_namespace(a,["ss_cst",4,3,1,2,8,x^8+x^4+x^3+x+1,matrix([1,1,1,1,1,0,0,0],[0,1,1,1,1,1,0,0],[0,0,1,1,1,1,1,0],[0,0,0,1,1,1,1,1],[1,0,0,0,1,1,1,1],[1,1,0,0,0,1,1,1],[1,1,1,0,0,0,1,1],[1,1,1,1,0,0,0,1]),x^6+x^5+x+1,matrix([1]),false,cstt_id_ns])))]),["ss_cst",4,3,1,2,8,x^8+x^4+x^3+x+1,matrix([1,1,1,1,1,0,0,0],[0,1,1,1,1,1,0,0],[0,0,1,1,1,1,1,0],[0,0,0,1,1,1,1,1],[1,0,0,0,1,1,1,1],[1,1,0,0,0,1,1,1],[1,1,1,0,0,0,1,1],[1,1,1,1,0,0,0,1]),x^6+x^5+x+1,matrix([1]),false,cstt_id_ns])
c 272 : ss_ctr_ns(ss_round_ns(ss_v(8,mo),["ss_round_cst",4,3,1,2,8,x^8+x^4+x^3+x+1,matrix([1,1,1,1,1,0,0,0],[0,1,1,1,1,1,0,0],[0,0,1,1,1,1,1,0],[0,0,0,1,1,1,1,1],[1,0,0,0,1,1,1,1],[1,1,0,0,0,1,1,1],[1,1,1,0,0,0,1,1],[1,1,1,1,0,0,0,1]),x^6+x^5+x+1,matrix([1]),lambda([a],cstt_id_ns(ss_namespace(a,["ss_cst",4,3,1,2,8,x^8+x^4+x^3+x+1,matrix([1,1,1,1,1,0,0,0],[0,1,1,1,1,1,0,0],[0,0,1,1,1,1,1,0],[0,0,0,1,1,1,1,1],[1,0,0,0,1,1,1,1],[1,1,0,0,0,1,1,1],[1,1,1,0,0,0,1,1],[1,1,1,1,0,0,0,1]),x^6+x^5+x+1,matrix([1]),false,cstt_id_ns])))]),["ss_cst",4,3,1,2,8,x^8+x^4+x^3+x+1,matrix([1,1,1,1,1,0,0,0],[0,1,1,1,1,1,0,0],[0,0,1,1,1,1,1,0],[0,0,0,1,1,1,1,1],[1,0,0,0,1,1,1,1],[1,1,0,0,0,1,1,1],[1,1,1,0,0,0,1,1],[1,1,1,1,0,0,0,1]),x^6+x^5+x+1,matrix([1]),false,cstt_id_ns])
c 273 : ss_ctr_ns(ss_round_ns(ss_v(9,mo),["ss_round_cst",4,3,1,2,8,x^8+x^4+x^3+x+1,matrix([1,1,1,1,1,0,0,0],[0,1,1,1,1,1,0,0],[0,0,1,1,1,1,1,0],[0,0,0,1,1,1,1,1],[1,0,0,0,1,1,1,1],[1,1,0,0,0,1,1,1],[1,1,1,0,0,0,1,1],[1,1,1,1,0,0,0,1]),x^6+x^5+x+1,matrix([1]),lambda([a],cstt_id_ns(ss_namespace(a,["ss_cst",4,3,1,2,8,x^8+x^4+x^3+x+1,matrix([1,1,1,1,1,0,0,0],[0,1,1,1,1,1,0,0],[0,0,1,1,1,1,1,0],[0,0,0,1,1,1,1,1],[1,0,0,0,1,1,1,1],[1,1,0,0,0,1,1,1],[1,1,1,0,0,0,1,1],[1,1,1,1,0,0,0,1]),x^6+x^5+x+1,matrix([1]),false,cstt_id_ns])))]),["ss_cst",4,3,1,2,8,x^8+x^4+x^3+x+1,matrix([1,1,1,1,1,0,0,0],[0,1,1,1,1,1,0,0],[0,0,1,1,1,1,1,0],[0,0,0,1,1,1,1,1],[1,0,0,0,1,1,1,1],[1,1,0,0,0,1,1,1],[1,1,1,0,0,0,1,1],[1,1,1,1,0,0,0,1]),x^6+x^5+x+1,matrix([1]),false,cstt_id_ns])
c 274 : ss_ctr_ns(ss_round_ns(ss_v(10,mo),["ss_round_cst",4,3,1,2,8,x^8+x^4+x^3+x+1,matrix([1,1,1,1,1,0,0,0],[0,1,1,1,1,1,0,0],[0,0,1,1,1,1,1,0],[0,0,0,1,1,1,1,1],[1,0,0,0,1,1,1,1],[1,1,0,0,0,1,1,1],[1,1,1,0,0,0,1,1],[1,1,1,1,0,0,0,1]),x^6+x^5+x+1,matrix([1]),lambda([a],cstt_id_ns(ss_namespace(a,["ss_cst",4,3,1,2,8,x^8+x^4+x^3+x+1,matrix([1,1,1,1,1,0,0,0],[0,1,1,1,1,1,0,0],[0,0,1,1,1,1,1,0],[0,0,0,1,1,1,1,1],[1,0,0,0,1,1,1,1],[1,1,0,0,0,1,1,1],[1,1,1,0,0,0,1,1],[1,1,1,1,0,0,0,1]),x^6+x^5+x+1,matrix([1]),false,cstt_id_ns])))]),["ss_cst",4,3,1,2,8,x^8+x^4+x^3+x+1,matrix([1,1,1,1,1,0,0,0],[0,1,1,1,1,1,0,0],[0,0,1,1,1,1,1,0],[0,0,0,1,1,1,1,1],[1,0,0,0,1,1,1,1],[1,1,0,0,0,1,1,1],[1,1,1,0,0,0,1,1],[1,1,1,1,0,0,0,1]),x^6+x^5+x+1,matrix([1]),false,cstt_id_ns])
c 275 : ss_ctr_ns(ss_round_ns(ss_v(11,mo),["ss_round_cst",4,3,1,2,8,x^8+x^4+x^3+x+1,matrix([1,1,1,1,1,0,0,0],[0,1,1,1,1,1,0,0],[0,0,1,1,1,1,1,0],[0,0,0,1,1,1,1,1],[1,0,0,0,1,1,1,1],[1,1,0,0,0,1,1,1],[1,1,1,0,0,0,1,1],[1,1,1,1,0,0,0,1]),x^6+x^5+x+1,matrix([1]),lambda([a],cstt_id_ns(ss_namespace(a,["ss_cst",4,3,1,2,8,x^8+x^4+x^3+x+1,matrix([1,1,1,1,1,0,0,0],[0,1,1,1,1,1,0,0],[0,0,1,1,1,1,1,0],[0,0,0,1,1,1,1,1],[1,0,0,0,1,1,1,1],[1,1,0,0,0,1,1,1],[1,1,1,0,0,0,1,1],[1,1,1,1,0,0,0,1]),x^6+x^5+x+1,matrix([1]),false,cstt_id_ns])))]),["ss_cst",4,3,1,2,8,x^8+x^4+x^3+x+1,matrix([1,1,1,1,1,0,0,0],[0,1,1,1,1,1,0,0],[0,0,1,1,1,1,1,0],[0,0,0,1,1,1,1,1],[1,0,0,0,1,1,1,1],[1,1,0,0,0,1,1,1],[1,1,1,0,0,0,1,1],[1,1,1,1,0,0,0,1]),x^6+x^5+x+1,matrix([1]),false,cstt_id_ns])
c 276 : ss_ctr_ns(ss_round_ns(ss_v(12,mo),["ss_round_cst",4,3,1,2,8,x^8+x^4+x^3+x+1,matrix([1,1,1,1,1,0,0,0],[0,1,1,1,1,1,0,0],[0,0,1,1,1,1,1,0],[0,0,0,1,1,1,1,1],[1,0,0,0,1,1,1,1],[1,1,0,0,0,1,1,1],[1,1,1,0,0,0,1,1],[1,1,1,1,0,0,0,1]),x^6+x^5+x+1,matrix([1]),lambda([a],cstt_id_ns(ss_namespace(a,["ss_cst",4,3,1,2,8,x^8+x^4+x^3+x+1,matrix([1,1,1,1,1,0,0,0],[0,1,1,1,1,1,0,0],[0,0,1,1,1,1,1,0],[0,0,0,1,1,1,1,1],[1,0,0,0,1,1,1,1],[1,1,0,0,0,1,1,1],[1,1,1,0,0,0,1,1],[1,1,1,1,0,0,0,1]),x^6+x^5+x+1,matrix([1]),false,cstt_id_ns])))]),["ss_cst",4,3,1,2,8,x^8+x^4+x^3+x+1,matrix([1,1,1,1,1,0,0,0],[0,1,1,1,1,1,0,0],[0,0,1,1,1,1,1,0],[0,0,0,1,1,1,1,1],[1,0,0,0,1,1,1,1],[1,1,0,0,0,1,1,1],[1,1,1,0,0,0,1,1],[1,1,1,1,0,0,0,1]),x^6+x^5+x+1,matrix([1]),false,cstt_id_ns])
c 277 : ss_ctr_ns(ss_round_ns(ss_v(13,mo),["ss_round_cst",4,3,1,2,8,x^8+x^4+x^3+x+1,matrix([1,1,1,1,1,0,0,0],[0,1,1,1,1,1,0,0],[0,0,1,1,1,1,1,0],[0,0,0,1,1,1,1,1],[1,0,0,0,1,1,1,1],[1,1,0,0,0,1,1,1],[1,1,1,0,0,0,1,1],[1,1,1,1,0,0,0,1]),x^6+x^5+x+1,matrix([1]),lambda([a],cstt_id_ns(ss_namespace(a,["ss_cst",4,3,1,2,8,x^8+x^4+x^3+x+1,matrix([1,1,1,1,1,0,0,0],[0,1,1,1,1,1,0,0],[0,0,1,1,1,1,1,0],[0,0,0,1,1,1,1,1],[1,0,0,0,1,1,1,1],[1,1,0,0,0,1,1,1],[1,1,1,0,0,0,1,1],[1,1,1,1,0,0,0,1]),x^6+x^5+x+1,matrix([1]),false,cstt_id_ns])))]),["ss_cst",4,3,1,2,8,x^8+x^4+x^3+x+1,matrix([1,1,1,1,1,0,0,0],[0,1,1,1,1,1,0,0],[0,0,1,1,1,1,1,0],[0,0,0,1,1,1,1,1],[1,0,0,0,1,1,1,1],[1,1,0,0,0,1,1,1],[1,1,1,0,0,0,1,1],[1,1,1,1,0,0,0,1]),x^6+x^5+x+1,matrix([1]),false,cstt_id_ns])
c 278 : ss_ctr_ns(ss_round_ns(ss_v(14,mo),["ss_round_cst",4,3,1,2,8,x^8+x^4+x^3+x+1,matrix([1,1,1,1,1,0,0,0],[0,1,1,1,1,1,0,0],[0,0,1,1,1,1,1,0],[0,0,0,1,1,1,1,1],[1,0,0,0,1,1,1,1],[1,1,0,0,0,1,1,1],[1,1,1,0,0,0,1,1],[1,1,1,1,0,0,0,1]),x^6+x^5+x+1,matrix([1]),lambda([a],cstt_id_ns(ss_namespace(a,["ss_cst",4,3,1,2,8,x^8+x^4+x^3+x+1,matrix([1,1,1,1,1,0,0,0],[0,1,1,1,1,1,0,0],[0,0,1,1,1,1,1,0],[0,0,0,1,1,1,1,1],[1,0,0,0,1,1,1,1],[1,1,0,0,0,1,1,1],[1,1,1,0,0,0,1,1],[1,1,1,1,0,0,0,1]),x^6+x^5+x+1,matrix([1]),false,cstt_id_ns])))]),["ss_cst",4,3,1,2,8,x^8+x^4+x^3+x+1,matrix([1,1,1,1,1,0,0,0],[0,1,1,1,1,1,0,0],[0,0,1,1,1,1,1,0],[0,0,0,1,1,1,1,1],[1,0,0,0,1,1,1,1],[1,1,0,0,0,1,1,1],[1,1,1,0,0,0,1,1],[1,1,1,1,0,0,0,1]),x^6+x^5+x+1,matrix([1]),false,cstt_id_ns])
c 279 : ss_ctr_ns(ss_round_ns(ss_v(15,mo),["ss_round_cst",4,3,1,2,8,x^8+x^4+x^3+x+1,matrix([1,1,1,1,1,0,0,0],[0,1,1,1,1,1,0,0],[0,0,1,1,1,1,1,0],[0,0,0,1,1,1,1,1],[1,0,0,0,1,1,1,1],[1,1,0,0,0,1,1,1],[1,1,1,0,0,0,1,1],[1,1,1,1,0,0,0,1]),x^6+x^5+x+1,matrix([1]),lambda([a],cstt_id_ns(ss_namespace(a,["ss_cst",4,3,1,2,8,x^8+x^4+x^3+x+1,matrix([1,1,1,1,1,0,0,0],[0,1,1,1,1,1,0,0],[0,0,1,1,1,1,1,0],[0,0,0,1,1,1,1,1],[1,0,0,0,1,1,1,1],[1,1,0,0,0,1,1,1],[1,1,1,0,0,0,1,1],[1,1,1,1,0,0,0,1]),x^6+x^5+x+1,matrix([1]),false,cstt_id_ns])))]),["ss_cst",4,3,1,2,8,x^8+x^4+x^3+x+1,matrix([1,1,1,1,1,0,0,0],[0,1,1,1,1,1,0,0],[0,0,1,1,1,1,1,0],[0,0,0,1,1,1,1,1],[1,0,0,0,1,1,1,1],[1,1,0,0,0,1,1,1],[1,1,1,0,0,0,1,1],[1,1,1,1,0,0,0,1]),x^6+x^5+x+1,matrix([1]),false,cstt_id_ns])
c 280 : ss_ctr_ns(ss_round_ns(ss_v(16,mo),["ss_round_cst",4,3,1,2,8,x^8+x^4+x^3+x+1,matrix([1,1,1,1,1,0,0,0],[0,1,1,1,1,1,0,0],[0,0,1,1,1,1,1,0],[0,0,0,1,1,1,1,1],[1,0,0,0,1,1,1,1],[1,1,0,0,0,1,1,1],[1,1,1,0,0,0,1,1],[1,1,1,1,0,0,0,1]),x^6+x^5+x+1,matrix([1]),lambda([a],cstt_id_ns(ss_namespace(a,["ss_cst",4,3,1,2,8,x^8+x^4+x^3+x+1,matrix([1,1,1,1,1,0,0,0],[0,1,1,1,1,1,0,0],[0,0,1,1,1,1,1,0],[0,0,0,1,1,1,1,1],[1,0,0,0,1,1,1,1],[1,1,0,0,0,1,1,1],[1,1,1,0,0,0,1,1],[1,1,1,1,0,0,0,1]),x^6+x^5+x+1,matrix([1]),false,cstt_id_ns])))]),["ss_cst",4,3,1,2,8,x^8+x^4+x^3+x+1,matrix([1,1,1,1,1,0,0,0],[0,1,1,1,1,1,0,0],[0,0,1,1,1,1,1,0],[0,0,0,1,1,1,1,1],[1,0,0,0,1,1,1,1],[1,1,0,0,0,1,1,1],[1,1,1,0,0,0,1,1],[1,1,1,1,0,0,0,1]),x^6+x^5+x+1,matrix([1]),false,cstt_id_ns])
c 281 : ss_ctr_ns(ss_round_ns(ss_v(17,mo),["ss_round_cst",4,3,1,2,8,x^8+x^4+x^3+x+1,matrix([1,1,1,1,1,0,0,0],[0,1,1,1,1,1,0,0],[0,0,1,1,1,1,1,0],[0,0,0,1,1,1,1,1],[1,0,0,0,1,1,1,1],[1,1,0,0,0,1,1,1],[1,1,1,0,0,0,1,1],[1,1,1,1,0,0,0,1]),x^6+x^5+x+1,matrix([1]),lambda([a],cstt_id_ns(ss_namespace(a,["ss_cst",4,3,1,2,8,x^8+x^4+x^3+x+1,matrix([1,1,1,1,1,0,0,0],[0,1,1,1,1,1,0,0],[0,0,1,1,1,1,1,0],[0,0,0,1,1,1,1,1],[1,0,0,0,1,1,1,1],[1,1,0,0,0,1,1,1],[1,1,1,0,0,0,1,1],[1,1,1,1,0,0,0,1]),x^6+x^5+x+1,matrix([1]),false,cstt_id_ns])))]),["ss_cst",4,3,1,2,8,x^8+x^4+x^3+x+1,matrix([1,1,1,1,1,0,0,0],[0,1,1,1,1,1,0,0],[0,0,1,1,1,1,1,0],[0,0,0,1,1,1,1,1],[1,0,0,0,1,1,1,1],[1,1,0,0,0,1,1,1],[1,1,1,0,0,0,1,1],[1,1,1,1,0,0,0,1]),x^6+x^5+x+1,matrix([1]),false,cstt_id_ns])
c 282 : ss_ctr_ns(ss_round_ns(ss_v(18,mo),["ss_round_cst",4,3,1,2,8,x^8+x^4+x^3+x+1,matrix([1,1,1,1,1,0,0,0],[0,1,1,1,1,1,0,0],[0,0,1,1,1,1,1,0],[0,0,0,1,1,1,1,1],[1,0,0,0,1,1,1,1],[1,1,0,0,0,1,1,1],[1,1,1,0,0,0,1,1],[1,1,1,1,0,0,0,1]),x^6+x^5+x+1,matrix([1]),lambda([a],cstt_id_ns(ss_namespace(a,["ss_cst",4,3,1,2,8,x^8+x^4+x^3+x+1,matrix([1,1,1,1,1,0,0,0],[0,1,1,1,1,1,0,0],[0,0,1,1,1,1,1,0],[0,0,0,1,1,1,1,1],[1,0,0,0,1,1,1,1],[1,1,0,0,0,1,1,1],[1,1,1,0,0,0,1,1],[1,1,1,1,0,0,0,1]),x^6+x^5+x+1,matrix([1]),false,cstt_id_ns])))]),["ss_cst",4,3,1,2,8,x^8+x^4+x^3+x+1,matrix([1,1,1,1,1,0,0,0],[0,1,1,1,1,1,0,0],[0,0,1,1,1,1,1,0],[0,0,0,1,1,1,1,1],[1,0,0,0,1,1,1,1],[1,1,0,0,0,1,1,1],[1,1,1,0,0,0,1,1],[1,1,1,1,0,0,0,1]),x^6+x^5+x+1,matrix([1]),false,cstt_id_ns])
c 283 : ss_ctr_ns(ss_round_ns(ss_v(19,mo),["ss_round_cst",4,3,1,2,8,x^8+x^4+x^3+x+1,matrix([1,1,1,1,1,0,0,0],[0,1,1,1,1,1,0,0],[0,0,1,1,1,1,1,0],[0,0,0,1,1,1,1,1],[1,0,0,0,1,1,1,1],[1,1,0,0,0,1,1,1],[1,1,1,0,0,0,1,1],[1,1,1,1,0,0,0,1]),x^6+x^5+x+1,matrix([1]),lambda([a],cstt_id_ns(ss_namespace(a,["ss_cst",4,3,1,2,8,x^8+x^4+x^3+x+1,matrix([1,1,1,1,1,0,0,0],[0,1,1,1,1,1,0,0],[0,0,1,1,1,1,1,0],[0,0,0,1,1,1,1,1],[1,0,0,0,1,1,1,1],[1,1,0,0,0,1,1,1],[1,1,1,0,0,0,1,1],[1,1,1,1,0,0,0,1]),x^6+x^5+x+1,matrix([1]),false,cstt_id_ns])))]),["ss_cst",4,3,1,2,8,x^8+x^4+x^3+x+1,matrix([1,1,1,1,1,0,0,0],[0,1,1,1,1,1,0,0],[0,0,1,1,1,1,1,0],[0,0,0,1,1,1,1,1],[1,0,0,0,1,1,1,1],[1,1,0,0,0,1,1,1],[1,1,1,0,0,0,1,1],[1,1,1,1,0,0,0,1]),x^6+x^5+x+1,matrix([1]),false,cstt_id_ns])
c 284 : ss_ctr_ns(ss_round_ns(ss_v(20,mo),["ss_round_cst",4,3,1,2,8,x^8+x^4+x^3+x+1,matrix([1,1,1,1,1,0,0,0],[0,1,1,1,1,1,0,0],[0,0,1,1,1,1,1,0],[0,0,0,1,1,1,1,1],[1,0,0,0,1,1,1,1],[1,1,0,0,0,1,1,1],[1,1,1,0,0,0,1,1],[1,1,1,1,0,0,0,1]),x^6+x^5+x+1,matrix([1]),lambda([a],cstt_id_ns(ss_namespace(a,["ss_cst",4,3,1,2,8,x^8+x^4+x^3+x+1,matrix([1,1,1,1,1,0,0,0],[0,1,1,1,1,1,0,0],[0,0,1,1,1,1,1,0],[0,0,0,1,1,1,1,1],[1,0,0,0,1,1,1,1],[1,1,0,0,0,1,1,1],[1,1,1,0,0,0,1,1],[1,1,1,1,0,0,0,1]),x^6+x^5+x+1,matrix([1]),false,cstt_id_ns])))]),["ss_cst",4,3,1,2,8,x^8+x^4+x^3+x+1,matrix([1,1,1,1,1,0,0,0],[0,1,1,1,1,1,0,0],[0,0,1,1,1,1,1,0],[0,0,0,1,1,1,1,1],[1,0,0,0,1,1,1,1],[1,1,0,0,0,1,1,1],[1,1,1,0,0,0,1,1],[1,1,1,1,0,0,0,1]),x^6+x^5+x+1,matrix([1]),false,cstt_id_ns])
c 285 : ss_ctr_ns(ss_round_ns(ss_v(21,mo),["ss_round_cst",4,3,1,2,8,x^8+x^4+x^3+x+1,matrix([1,1,1,1,1,0,0,0],[0,1,1,1,1,1,0,0],[0,0,1,1,1,1,1,0],[0,0,0,1,1,1,1,1],[1,0,0,0,1,1,1,1],[1,1,0,0,0,1,1,1],[1,1,1,0,0,0,1,1],[1,1,1,1,0,0,0,1]),x^6+x^5+x+1,matrix([1]),lambda([a],cstt_id_ns(ss_namespace(a,["ss_cst",4,3,1,2,8,x^8+x^4+x^3+x+1,matrix([1,1,1,1,1,0,0,0],[0,1,1,1,1,1,0,0],[0,0,1,1,1,1,1,0],[0,0,0,1,1,1,1,1],[1,0,0,0,1,1,1,1],[1,1,0,0,0,1,1,1],[1,1,1,0,0,0,1,1],[1,1,1,1,0,0,0,1]),x^6+x^5+x+1,matrix([1]),false,cstt_id_ns])))]),["ss_cst",4,3,1,2,8,x^8+x^4+x^3+x+1,matrix([1,1,1,1,1,0,0,0],[0,1,1,1,1,1,0,0],[0,0,1,1,1,1,1,0],[0,0,0,1,1,1,1,1],[1,0,0,0,1,1,1,1],[1,1,0,0,0,1,1,1],[1,1,1,0,0,0,1,1],[1,1,1,1,0,0,0,1]),x^6+x^5+x+1,matrix([1]),false,cstt_id_ns])
c 286 : ss_ctr_ns(ss_round_ns(ss_v(22,mo),["ss_round_cst",4,3,1,2,8,x^8+x^4+x^3+x+1,matrix([1,1,1,1,1,0,0,0],[0,1,1,1,1,1,0,0],[0,0,1,1,1,1,1,0],[0,0,0,1,1,1,1,1],[1,0,0,0,1,1,1,1],[1,1,0,0,0,1,1,1],[1,1,1,0,0,0,1,1],[1,1,1,1,0,0,0,1]),x^6+x^5+x+1,matrix([1]),lambda([a],cstt_id_ns(ss_namespace(a,["ss_cst",4,3,1,2,8,x^8+x^4+x^3+x+1,matrix([1,1,1,1,1,0,0,0],[0,1,1,1,1,1,0,0],[0,0,1,1,1,1,1,0],[0,0,0,1,1,1,1,1],[1,0,0,0,1,1,1,1],[1,1,0,0,0,1,1,1],[1,1,1,0,0,0,1,1],[1,1,1,1,0,0,0,1]),x^6+x^5+x+1,matrix([1]),false,cstt_id_ns])))]),["ss_cst",4,3,1,2,8,x^8+x^4+x^3+x+1,matrix([1,1,1,1,1,0,0,0],[0,1,1,1,1,1,0,0],[0,0,1,1,1,1,1,0],[0,0,0,1,1,1,1,1],[1,0,0,0,1,1,1,1],[1,1,0,0,0,1,1,1],[1,1,1,0,0,0,1,1],[1,1,1,1,0,0,0,1]),x^6+x^5+x+1,matrix([1]),false,cstt_id_ns])
c 287 : ss_ctr_ns(ss_round_ns(ss_v(23,mo),["ss_round_cst",4,3,1,2,8,x^8+x^4+x^3+x+1,matrix([1,1,1,1,1,0,0,0],[0,1,1,1,1,1,0,0],[0,0,1,1,1,1,1,0],[0,0,0,1,1,1,1,1],[1,0,0,0,1,1,1,1],[1,1,0,0,0,1,1,1],[1,1,1,0,0,0,1,1],[1,1,1,1,0,0,0,1]),x^6+x^5+x+1,matrix([1]),lambda([a],cstt_id_ns(ss_namespace(a,["ss_cst",4,3,1,2,8,x^8+x^4+x^3+x+1,matrix([1,1,1,1,1,0,0,0],[0,1,1,1,1,1,0,0],[0,0,1,1,1,1,1,0],[0,0,0,1,1,1,1,1],[1,0,0,0,1,1,1,1],[1,1,0,0,0,1,1,1],[1,1,1,0,0,0,1,1],[1,1,1,1,0,0,0,1]),x^6+x^5+x+1,matrix([1]),false,cstt_id_ns])))]),["ss_cst",4,3,1,2,8,x^8+x^4+x^3+x+1,matrix([1,1,1,1,1,0,0,0],[0,1,1,1,1,1,0,0],[0,0,1,1,1,1,1,0],[0,0,0,1,1,1,1,1],[1,0,0,0,1,1,1,1],[1,1,0,0,0,1,1,1],[1,1,1,0,0,0,1,1],[1,1,1,1,0,0,0,1]),x^6+x^5+x+1,matrix([1]),false,cstt_id_ns])
c 288 : ss_ctr_ns(ss_round_ns(ss_v(24,mo),["ss_round_cst",4,3,1,2,8,x^8+x^4+x^3+x+1,matrix([1,1,1,1,1,0,0,0],[0,1,1,1,1,1,0,0],[0,0,1,1,1,1,1,0],[0,0,0,1,1,1,1,1],[1,0,0,0,1,1,1,1],[1,1,0,0,0,1,1,1],[1,1,1,0,0,0,1,1],[1,1,1,1,0,0,0,1]),x^6+x^5+x+1,matrix([1]),lambda([a],cstt_id_ns(ss_namespace(a,["ss_cst",4,3,1,2,8,x^8+x^4+x^3+x+1,matrix([1,1,1,1,1,0,0,0],[0,1,1,1,1,1,0,0],[0,0,1,1,1,1,1,0],[0,0,0,1,1,1,1,1],[1,0,0,0,1,1,1,1],[1,1,0,0,0,1,1,1],[1,1,1,0,0,0,1,1],[1,1,1,1,0,0,0,1]),x^6+x^5+x+1,matrix([1]),false,cstt_id_ns])))]),["ss_cst",4,3,1,2,8,x^8+x^4+x^3+x+1,matrix([1,1,1,1,1,0,0,0],[0,1,1,1,1,1,0,0],[0,0,1,1,1,1,1,0],[0,0,0,1,1,1,1,1],[1,0,0,0,1,1,1,1],[1,1,0,0,0,1,1,1],[1,1,1,0,0,0,1,1],[1,1,1,1,0,0,0,1]),x^6+x^5+x+1,matrix([1]),false,cstt_id_ns])
c 289 : veq(ss_ctr_ns(ss_round_ns(ss_v(1,ro),["ss_round_cst",4,3,1,2,8,x^8+x^4+x^3+x+1,matrix([1,1,1,1,1,0,0,0],[0,1,1,1,1,1,0,0],[0,0,1,1,1,1,1,0],[0,0,0,1,1,1,1,1],[1,0,0,0,1,1,1,1],[1,1,0,0,0,1,1,1],[1,1,1,0,0,0,1,1],[1,1,1,1,0,0,0,1]),x^6+x^5+x+1,matrix([1]),lambda([a],cstt_id_ns(ss_namespace(a,["ss_cst",4,3,1,2,8,x^8+x^4+x^3+x+1,matrix([1,1,1,1,1,0,0,0],[0,1,1,1,1,1,0,0],[0,0,1,1,1,1,1,0],[0,0,0,1,1,1,1,1],[1,0,0,0,1,1,1,1],[1,1,0,0,0,1,1,1],[1,1,1,0,0,0,1,1],[1,1,1,1,0,0,0,1]),x^6+x^5+x+1,matrix([1]),false,cstt_id_ns])))]),["ss_cst",4,3,1,2,8,x^8+x^4+x^3+x+1,matrix([1,1,1,1,1,0,0,0],[0,1,1,1,1,1,0,0],[0,0,1,1,1,1,1,0],[0,0,0,1,1,1,1,1],[1,0,0,0,1,1,1,1],[1,1,0,0,0,1,1,1],[1,1,1,0,0,0,1,1],[1,1,1,1,0,0,0,1]),x^6+x^5+x+1,matrix([1]),false,cstt_id_ns]),ss_ctr_ns(ss_round_ns(ss_v(1,so),["ss_round_cst",4,3,1,2,8,x^8+x^4+x^3+x+1,matrix([1,1,1,1,1,0,0,0],[0,1,1,1,1,1,0,0],[0,0,1,1,1,1,1,0],[0,0,0,1,1,1,1,1],[1,0,0,0,1,1,1,1],[1,1,0,0,0,1,1,1],[1,1,1,0,0,0,1,1],[1,1,1,1,0,0,0,1]),x^6+x^5+x+1,matrix([1]),lambda([a],cstt_id_ns(ss_namespace(a,["ss_cst",4,3,1,2,8,x^8+x^4+x^3+x+1,matrix([1,1,1,1,1,0,0,0],[0,1,1,1,1,1,0,0],[0,0,1,1,1,1,1,0],[0,0,0,1,1,1,1,1],[1,0,0,0,1,1,1,1],[1,1,0,0,0,1,1,1],[1,1,1,0,0,0,1,1],[1,1,1,1,0,0,0,1]),x^6+x^5+x+1,matrix([1]),false,cstt_id_ns])))]),["ss_cst",4,3,1,2,8,x^8+x^4+x^3+x+1,matrix([1,1,1,1,1,0,0,0],[0,1,1,1,1,1,0,0],[0,0,1,1,1,1,1,0],[0,0,0,1,1,1,1,1],[1,0,0,0,1,1,1,1],[1,1,0,0,0,1,1,1],[1,1,1,0,0,0,1,1],[1,1,1,1,0,0,0,1]),x^6+x^5+x+1,matrix([1]),false,cstt_id_ns]))
c 290 : veq(ss_ctr_ns(ss_round_ns(ss_v(2,ro),["ss_round_cst",4,3,1,2,8,x^8+x^4+x^3+x+1,matrix([1,1,1,1,1,0,0,0],[0,1,1,1,1,1,0,0],[0,0,1,1,1,1,1,0],[0,0,0,1,1,1,1,1],[1,0,0,0,1,1,1,1],[1,1,0,0,0,1,1,1],[1,1,1,0,0,0,1,1],[1,1,1,1,0,0,0,1]),x^6+x^5+x+1,matrix([1]),lambda([a],cstt_id_ns(ss_namespace(a,["ss_cst",4,3,1,2,8,x^8+x^4+x^3+x+1,matrix([1,1,1,1,1,0,0,0],[0,1,1,1,1,1,0,0],[0,0,1,1,1,1,1,0],[0,0,0,1,1,1,1,1],[1,0,0,0,1,1,1,1],[1,1,0,0,0,1,1,1],[1,1,1,0,0,0,1,1],[1,1,1,1,0,0,0,1]),x^6+x^5+x+1,matrix([1]),false,cstt_id_ns])))]),["ss_cst",4,3,1,2,8,x^8+x^4+x^3+x+1,matrix([1,1,1,1,1,0,0,0],[0,1,1,1,1,1,0,0],[0,0,1,1,1,1,1,0],[0,0,0,1,1,1,1,1],[1,0,0,0,1,1,1,1],[1,1,0,0,0,1,1,1],[1,1,1,0,0,0,1,1],[1,1,1,1,0,0,0,1]),x^6+x^5+x+1,matrix([1]),false,cstt_id_ns]),ss_ctr_ns(ss_round_ns(ss_v(2,so),["ss_round_cst",4,3,1,2,8,x^8+x^4+x^3+x+1,matrix([1,1,1,1,1,0,0,0],[0,1,1,1,1,1,0,0],[0,0,1,1,1,1,1,0],[0,0,0,1,1,1,1,1],[1,0,0,0,1,1,1,1],[1,1,0,0,0,1,1,1],[1,1,1,0,0,0,1,1],[1,1,1,1,0,0,0,1]),x^6+x^5+x+1,matrix([1]),lambda([a],cstt_id_ns(ss_namespace(a,["ss_cst",4,3,1,2,8,x^8+x^4+x^3+x+1,matrix([1,1,1,1,1,0,0,0],[0,1,1,1,1,1,0,0],[0,0,1,1,1,1,1,0],[0,0,0,1,1,1,1,1],[1,0,0,0,1,1,1,1],[1,1,0,0,0,1,1,1],[1,1,1,0,0,0,1,1],[1,1,1,1,0,0,0,1]),x^6+x^5+x+1,matrix([1]),false,cstt_id_ns])))]),["ss_cst",4,3,1,2,8,x^8+x^4+x^3+x+1,matrix([1,1,1,1,1,0,0,0],[0,1,1,1,1,1,0,0],[0,0,1,1,1,1,1,0],[0,0,0,1,1,1,1,1],[1,0,0,0,1,1,1,1],[1,1,0,0,0,1,1,1],[1,1,1,0,0,0,1,1],[1,1,1,1,0,0,0,1]),x^6+x^5+x+1,matrix([1]),false,cstt_id_ns]))
c 291 : veq(ss_ctr_ns(ss_round_ns(ss_v(3,ro),["ss_round_cst",4,3,1,2,8,x^8+x^4+x^3+x+1,matrix([1,1,1,1,1,0,0,0],[0,1,1,1,1,1,0,0],[0,0,1,1,1,1,1,0],[0,0,0,1,1,1,1,1],[1,0,0,0,1,1,1,1],[1,1,0,0,0,1,1,1],[1,1,1,0,0,0,1,1],[1,1,1,1,0,0,0,1]),x^6+x^5+x+1,matrix([1]),lambda([a],cstt_id_ns(ss_namespace(a,["ss_cst",4,3,1,2,8,x^8+x^4+x^3+x+1,matrix([1,1,1,1,1,0,0,0],[0,1,1,1,1,1,0,0],[0,0,1,1,1,1,1,0],[0,0,0,1,1,1,1,1],[1,0,0,0,1,1,1,1],[1,1,0,0,0,1,1,1],[1,1,1,0,0,0,1,1],[1,1,1,1,0,0,0,1]),x^6+x^5+x+1,matrix([1]),false,cstt_id_ns])))]),["ss_cst",4,3,1,2,8,x^8+x^4+x^3+x+1,matrix([1,1,1,1,1,0,0,0],[0,1,1,1,1,1,0,0],[0,0,1,1,1,1,1,0],[0,0,0,1,1,1,1,1],[1,0,0,0,1,1,1,1],[1,1,0,0,0,1,1,1],[1,1,1,0,0,0,1,1],[1,1,1,1,0,0,0,1]),x^6+x^5+x+1,matrix([1]),false,cstt_id_ns]),ss_ctr_ns(ss_round_ns(ss_v(3,so),["ss_round_cst",4,3,1,2,8,x^8+x^4+x^3+x+1,matrix([1,1,1,1,1,0,0,0],[0,1,1,1,1,1,0,0],[0,0,1,1,1,1,1,0],[0,0,0,1,1,1,1,1],[1,0,0,0,1,1,1,1],[1,1,0,0,0,1,1,1],[1,1,1,0,0,0,1,1],[1,1,1,1,0,0,0,1]),x^6+x^5+x+1,matrix([1]),lambda([a],cstt_id_ns(ss_namespace(a,["ss_cst",4,3,1,2,8,x^8+x^4+x^3+x+1,matrix([1,1,1,1,1,0,0,0],[0,1,1,1,1,1,0,0],[0,0,1,1,1,1,1,0],[0,0,0,1,1,1,1,1],[1,0,0,0,1,1,1,1],[1,1,0,0,0,1,1,1],[1,1,1,0,0,0,1,1],[1,1,1,1,0,0,0,1]),x^6+x^5+x+1,matrix([1]),false,cstt_id_ns])))]),["ss_cst",4,3,1,2,8,x^8+x^4+x^3+x+1,matrix([1,1,1,1,1,0,0,0],[0,1,1,1,1,1,0,0],[0,0,1,1,1,1,1,0],[0,0,0,1,1,1,1,1],[1,0,0,0,1,1,1,1],[1,1,0,0,0,1,1,1],[1,1,1,0,0,0,1,1],[1,1,1,1,0,0,0,1]),x^6+x^5+x+1,matrix([1]),false,cstt_id_ns]))
c 292 : veq(ss_ctr_ns(ss_round_ns(ss_v(4,ro),["ss_round_cst",4,3,1,2,8,x^8+x^4+x^3+x+1,matrix([1,1,1,1,1,0,0,0],[0,1,1,1,1,1,0,0],[0,0,1,1,1,1,1,0],[0,0,0,1,1,1,1,1],[1,0,0,0,1,1,1,1],[1,1,0,0,0,1,1,1],[1,1,1,0,0,0,1,1],[1,1,1,1,0,0,0,1]),x^6+x^5+x+1,matrix([1]),lambda([a],cstt_id_ns(ss_namespace(a,["ss_cst",4,3,1,2,8,x^8+x^4+x^3+x+1,matrix([1,1,1,1,1,0,0,0],[0,1,1,1,1,1,0,0],[0,0,1,1,1,1,1,0],[0,0,0,1,1,1,1,1],[1,0,0,0,1,1,1,1],[1,1,0,0,0,1,1,1],[1,1,1,0,0,0,1,1],[1,1,1,1,0,0,0,1]),x^6+x^5+x+1,matrix([1]),false,cstt_id_ns])))]),["ss_cst",4,3,1,2,8,x^8+x^4+x^3+x+1,matrix([1,1,1,1,1,0,0,0],[0,1,1,1,1,1,0,0],[0,0,1,1,1,1,1,0],[0,0,0,1,1,1,1,1],[1,0,0,0,1,1,1,1],[1,1,0,0,0,1,1,1],[1,1,1,0,0,0,1,1],[1,1,1,1,0,0,0,1]),x^6+x^5+x+1,matrix([1]),false,cstt_id_ns]),ss_ctr_ns(ss_round_ns(ss_v(4,so),["ss_round_cst",4,3,1,2,8,x^8+x^4+x^3+x+1,matrix([1,1,1,1,1,0,0,0],[0,1,1,1,1,1,0,0],[0,0,1,1,1,1,1,0],[0,0,0,1,1,1,1,1],[1,0,0,0,1,1,1,1],[1,1,0,0,0,1,1,1],[1,1,1,0,0,0,1,1],[1,1,1,1,0,0,0,1]),x^6+x^5+x+1,matrix([1]),lambda([a],cstt_id_ns(ss_namespace(a,["ss_cst",4,3,1,2,8,x^8+x^4+x^3+x+1,matrix([1,1,1,1,1,0,0,0],[0,1,1,1,1,1,0,0],[0,0,1,1,1,1,1,0],[0,0,0,1,1,1,1,1],[1,0,0,0,1,1,1,1],[1,1,0,0,0,1,1,1],[1,1,1,0,0,0,1,1],[1,1,1,1,0,0,0,1]),x^6+x^5+x+1,matrix([1]),false,cstt_id_ns])))]),["ss_cst",4,3,1,2,8,x^8+x^4+x^3+x+1,matrix([1,1,1,1,1,0,0,0],[0,1,1,1,1,1,0,0],[0,0,1,1,1,1,1,0],[0,0,0,1,1,1,1,1],[1,0,0,0,1,1,1,1],[1,1,0,0,0,1,1,1],[1,1,1,0,0,0,1,1],[1,1,1,1,0,0,0,1]),x^6+x^5+x+1,matrix([1]),false,cstt_id_ns]))
c 293 : veq(ss_ctr_ns(ss_round_ns(ss_v(5,ro),["ss_round_cst",4,3,1,2,8,x^8+x^4+x^3+x+1,matrix([1,1,1,1,1,0,0,0],[0,1,1,1,1,1,0,0],[0,0,1,1,1,1,1,0],[0,0,0,1,1,1,1,1],[1,0,0,0,1,1,1,1],[1,1,0,0,0,1,1,1],[1,1,1,0,0,0,1,1],[1,1,1,1,0,0,0,1]),x^6+x^5+x+1,matrix([1]),lambda([a],cstt_id_ns(ss_namespace(a,["ss_cst",4,3,1,2,8,x^8+x^4+x^3+x+1,matrix([1,1,1,1,1,0,0,0],[0,1,1,1,1,1,0,0],[0,0,1,1,1,1,1,0],[0,0,0,1,1,1,1,1],[1,0,0,0,1,1,1,1],[1,1,0,0,0,1,1,1],[1,1,1,0,0,0,1,1],[1,1,1,1,0,0,0,1]),x^6+x^5+x+1,matrix([1]),false,cstt_id_ns])))]),["ss_cst",4,3,1,2,8,x^8+x^4+x^3+x+1,matrix([1,1,1,1,1,0,0,0],[0,1,1,1,1,1,0,0],[0,0,1,1,1,1,1,0],[0,0,0,1,1,1,1,1],[1,0,0,0,1,1,1,1],[1,1,0,0,0,1,1,1],[1,1,1,0,0,0,1,1],[1,1,1,1,0,0,0,1]),x^6+x^5+x+1,matrix([1]),false,cstt_id_ns]),ss_ctr_ns(ss_round_ns(ss_v(5,so),["ss_round_cst",4,3,1,2,8,x^8+x^4+x^3+x+1,matrix([1,1,1,1,1,0,0,0],[0,1,1,1,1,1,0,0],[0,0,1,1,1,1,1,0],[0,0,0,1,1,1,1,1],[1,0,0,0,1,1,1,1],[1,1,0,0,0,1,1,1],[1,1,1,0,0,0,1,1],[1,1,1,1,0,0,0,1]),x^6+x^5+x+1,matrix([1]),lambda([a],cstt_id_ns(ss_namespace(a,["ss_cst",4,3,1,2,8,x^8+x^4+x^3+x+1,matrix([1,1,1,1,1,0,0,0],[0,1,1,1,1,1,0,0],[0,0,1,1,1,1,1,0],[0,0,0,1,1,1,1,1],[1,0,0,0,1,1,1,1],[1,1,0,0,0,1,1,1],[1,1,1,0,0,0,1,1],[1,1,1,1,0,0,0,1]),x^6+x^5+x+1,matrix([1]),false,cstt_id_ns])))]),["ss_cst",4,3,1,2,8,x^8+x^4+x^3+x+1,matrix([1,1,1,1,1,0,0,0],[0,1,1,1,1,1,0,0],[0,0,1,1,1,1,1,0],[0,0,0,1,1,1,1,1],[1,0,0,0,1,1,1,1],[1,1,0,0,0,1,1,1],[1,1,1,0,0,0,1,1],[1,1,1,1,0,0,0,1]),x^6+x^5+x+1,matrix([1]),false,cstt_id_ns]))
c 294 : veq(ss_ctr_ns(ss_round_ns(ss_v(6,ro),["ss_round_cst",4,3,1,2,8,x^8+x^4+x^3+x+1,matrix([1,1,1,1,1,0,0,0],[0,1,1,1,1,1,0,0],[0,0,1,1,1,1,1,0],[0,0,0,1,1,1,1,1],[1,0,0,0,1,1,1,1],[1,1,0,0,0,1,1,1],[1,1,1,0,0,0,1,1],[1,1,1,1,0,0,0,1]),x^6+x^5+x+1,matrix([1]),lambda([a],cstt_id_ns(ss_namespace(a,["ss_cst",4,3,1,2,8,x^8+x^4+x^3+x+1,matrix([1,1,1,1,1,0,0,0],[0,1,1,1,1,1,0,0],[0,0,1,1,1,1,1,0],[0,0,0,1,1,1,1,1],[1,0,0,0,1,1,1,1],[1,1,0,0,0,1,1,1],[1,1,1,0,0,0,1,1],[1,1,1,1,0,0,0,1]),x^6+x^5+x+1,matrix([1]),false,cstt_id_ns])))]),["ss_cst",4,3,1,2,8,x^8+x^4+x^3+x+1,matrix([1,1,1,1,1,0,0,0],[0,1,1,1,1,1,0,0],[0,0,1,1,1,1,1,0],[0,0,0,1,1,1,1,1],[1,0,0,0,1,1,1,1],[1,1,0,0,0,1,1,1],[1,1,1,0,0,0,1,1],[1,1,1,1,0,0,0,1]),x^6+x^5+x+1,matrix([1]),false,cstt_id_ns]),ss_ctr_ns(ss_round_ns(ss_v(6,so),["ss_round_cst",4,3,1,2,8,x^8+x^4+x^3+x+1,matrix([1,1,1,1,1,0,0,0],[0,1,1,1,1,1,0,0],[0,0,1,1,1,1,1,0],[0,0,0,1,1,1,1,1],[1,0,0,0,1,1,1,1],[1,1,0,0,0,1,1,1],[1,1,1,0,0,0,1,1],[1,1,1,1,0,0,0,1]),x^6+x^5+x+1,matrix([1]),lambda([a],cstt_id_ns(ss_namespace(a,["ss_cst",4,3,1,2,8,x^8+x^4+x^3+x+1,matrix([1,1,1,1,1,0,0,0],[0,1,1,1,1,1,0,0],[0,0,1,1,1,1,1,0],[0,0,0,1,1,1,1,1],[1,0,0,0,1,1,1,1],[1,1,0,0,0,1,1,1],[1,1,1,0,0,0,1,1],[1,1,1,1,0,0,0,1]),x^6+x^5+x+1,matrix([1]),false,cstt_id_ns])))]),["ss_cst",4,3,1,2,8,x^8+x^4+x^3+x+1,matrix([1,1,1,1,1,0,0,0],[0,1,1,1,1,1,0,0],[0,0,1,1,1,1,1,0],[0,0,0,1,1,1,1,1],[1,0,0,0,1,1,1,1],[1,1,0,0,0,1,1,1],[1,1,1,0,0,0,1,1],[1,1,1,1,0,0,0,1]),x^6+x^5+x+1,matrix([1]),false,cstt_id_ns]))
c 295 : veq(ss_ctr_ns(ss_round_ns(ss_v(7,ro),["ss_round_cst",4,3,1,2,8,x^8+x^4+x^3+x+1,matrix([1,1,1,1,1,0,0,0],[0,1,1,1,1,1,0,0],[0,0,1,1,1,1,1,0],[0,0,0,1,1,1,1,1],[1,0,0,0,1,1,1,1],[1,1,0,0,0,1,1,1],[1,1,1,0,0,0,1,1],[1,1,1,1,0,0,0,1]),x^6+x^5+x+1,matrix([1]),lambda([a],cstt_id_ns(ss_namespace(a,["ss_cst",4,3,1,2,8,x^8+x^4+x^3+x+1,matrix([1,1,1,1,1,0,0,0],[0,1,1,1,1,1,0,0],[0,0,1,1,1,1,1,0],[0,0,0,1,1,1,1,1],[1,0,0,0,1,1,1,1],[1,1,0,0,0,1,1,1],[1,1,1,0,0,0,1,1],[1,1,1,1,0,0,0,1]),x^6+x^5+x+1,matrix([1]),false,cstt_id_ns])))]),["ss_cst",4,3,1,2,8,x^8+x^4+x^3+x+1,matrix([1,1,1,1,1,0,0,0],[0,1,1,1,1,1,0,0],[0,0,1,1,1,1,1,0],[0,0,0,1,1,1,1,1],[1,0,0,0,1,1,1,1],[1,1,0,0,0,1,1,1],[1,1,1,0,0,0,1,1],[1,1,1,1,0,0,0,1]),x^6+x^5+x+1,matrix([1]),false,cstt_id_ns]),ss_ctr_ns(ss_round_ns(ss_v(7,so),["ss_round_cst",4,3,1,2,8,x^8+x^4+x^3+x+1,matrix([1,1,1,1,1,0,0,0],[0,1,1,1,1,1,0,0],[0,0,1,1,1,1,1,0],[0,0,0,1,1,1,1,1],[1,0,0,0,1,1,1,1],[1,1,0,0,0,1,1,1],[1,1,1,0,0,0,1,1],[1,1,1,1,0,0,0,1]),x^6+x^5+x+1,matrix([1]),lambda([a],cstt_id_ns(ss_namespace(a,["ss_cst",4,3,1,2,8,x^8+x^4+x^3+x+1,matrix([1,1,1,1,1,0,0,0],[0,1,1,1,1,1,0,0],[0,0,1,1,1,1,1,0],[0,0,0,1,1,1,1,1],[1,0,0,0,1,1,1,1],[1,1,0,0,0,1,1,1],[1,1,1,0,0,0,1,1],[1,1,1,1,0,0,0,1]),x^6+x^5+x+1,matrix([1]),false,cstt_id_ns])))]),["ss_cst",4,3,1,2,8,x^8+x^4+x^3+x+1,matrix([1,1,1,1,1,0,0,0],[0,1,1,1,1,1,0,0],[0,0,1,1,1,1,1,0],[0,0,0,1,1,1,1,1],[1,0,0,0,1,1,1,1],[1,1,0,0,0,1,1,1],[1,1,1,0,0,0,1,1],[1,1,1,1,0,0,0,1]),x^6+x^5+x+1,matrix([1]),false,cstt_id_ns]))
c 296 : veq(ss_ctr_ns(ss_round_ns(ss_v(8,ro),["ss_round_cst",4,3,1,2,8,x^8+x^4+x^3+x+1,matrix([1,1,1,1,1,0,0,0],[0,1,1,1,1,1,0,0],[0,0,1,1,1,1,1,0],[0,0,0,1,1,1,1,1],[1,0,0,0,1,1,1,1],[1,1,0,0,0,1,1,1],[1,1,1,0,0,0,1,1],[1,1,1,1,0,0,0,1]),x^6+x^5+x+1,matrix([1]),lambda([a],cstt_id_ns(ss_namespace(a,["ss_cst",4,3,1,2,8,x^8+x^4+x^3+x+1,matrix([1,1,1,1,1,0,0,0],[0,1,1,1,1,1,0,0],[0,0,1,1,1,1,1,0],[0,0,0,1,1,1,1,1],[1,0,0,0,1,1,1,1],[1,1,0,0,0,1,1,1],[1,1,1,0,0,0,1,1],[1,1,1,1,0,0,0,1]),x^6+x^5+x+1,matrix([1]),false,cstt_id_ns])))]),["ss_cst",4,3,1,2,8,x^8+x^4+x^3+x+1,matrix([1,1,1,1,1,0,0,0],[0,1,1,1,1,1,0,0],[0,0,1,1,1,1,1,0],[0,0,0,1,1,1,1,1],[1,0,0,0,1,1,1,1],[1,1,0,0,0,1,1,1],[1,1,1,0,0,0,1,1],[1,1,1,1,0,0,0,1]),x^6+x^5+x+1,matrix([1]),false,cstt_id_ns]),ss_ctr_ns(ss_round_ns(ss_v(8,so),["ss_round_cst",4,3,1,2,8,x^8+x^4+x^3+x+1,matrix([1,1,1,1,1,0,0,0],[0,1,1,1,1,1,0,0],[0,0,1,1,1,1,1,0],[0,0,0,1,1,1,1,1],[1,0,0,0,1,1,1,1],[1,1,0,0,0,1,1,1],[1,1,1,0,0,0,1,1],[1,1,1,1,0,0,0,1]),x^6+x^5+x+1,matrix([1]),lambda([a],cstt_id_ns(ss_namespace(a,["ss_cst",4,3,1,2,8,x^8+x^4+x^3+x+1,matrix([1,1,1,1,1,0,0,0],[0,1,1,1,1,1,0,0],[0,0,1,1,1,1,1,0],[0,0,0,1,1,1,1,1],[1,0,0,0,1,1,1,1],[1,1,0,0,0,1,1,1],[1,1,1,0,0,0,1,1],[1,1,1,1,0,0,0,1]),x^6+x^5+x+1,matrix([1]),false,cstt_id_ns])))]),["ss_cst",4,3,1,2,8,x^8+x^4+x^3+x+1,matrix([1,1,1,1,1,0,0,0],[0,1,1,1,1,1,0,0],[0,0,1,1,1,1,1,0],[0,0,0,1,1,1,1,1],[1,0,0,0,1,1,1,1],[1,1,0,0,0,1,1,1],[1,1,1,0,0,0,1,1],[1,1,1,1,0,0,0,1]),x^6+x^5+x+1,matrix([1]),false,cstt_id_ns]))
c 297 : veq(ss_ctr_ns(ss_round_ns(ss_v(9,ro),["ss_round_cst",4,3,1,2,8,x^8+x^4+x^3+x+1,matrix([1,1,1,1,1,0,0,0],[0,1,1,1,1,1,0,0],[0,0,1,1,1,1,1,0],[0,0,0,1,1,1,1,1],[1,0,0,0,1,1,1,1],[1,1,0,0,0,1,1,1],[1,1,1,0,0,0,1,1],[1,1,1,1,0,0,0,1]),x^6+x^5+x+1,matrix([1]),lambda([a],cstt_id_ns(ss_namespace(a,["ss_cst",4,3,1,2,8,x^8+x^4+x^3+x+1,matrix([1,1,1,1,1,0,0,0],[0,1,1,1,1,1,0,0],[0,0,1,1,1,1,1,0],[0,0,0,1,1,1,1,1],[1,0,0,0,1,1,1,1],[1,1,0,0,0,1,1,1],[1,1,1,0,0,0,1,1],[1,1,1,1,0,0,0,1]),x^6+x^5+x+1,matrix([1]),false,cstt_id_ns])))]),["ss_cst",4,3,1,2,8,x^8+x^4+x^3+x+1,matrix([1,1,1,1,1,0,0,0],[0,1,1,1,1,1,0,0],[0,0,1,1,1,1,1,0],[0,0,0,1,1,1,1,1],[1,0,0,0,1,1,1,1],[1,1,0,0,0,1,1,1],[1,1,1,0,0,0,1,1],[1,1,1,1,0,0,0,1]),x^6+x^5+x+1,matrix([1]),false,cstt_id_ns]),ss_ctr_ns(ss_round_ns(ss_v(9,so),["ss_round_cst",4,3,1,2,8,x^8+x^4+x^3+x+1,matrix([1,1,1,1,1,0,0,0],[0,1,1,1,1,1,0,0],[0,0,1,1,1,1,1,0],[0,0,0,1,1,1,1,1],[1,0,0,0,1,1,1,1],[1,1,0,0,0,1,1,1],[1,1,1,0,0,0,1,1],[1,1,1,1,0,0,0,1]),x^6+x^5+x+1,matrix([1]),lambda([a],cstt_id_ns(ss_namespace(a,["ss_cst",4,3,1,2,8,x^8+x^4+x^3+x+1,matrix([1,1,1,1,1,0,0,0],[0,1,1,1,1,1,0,0],[0,0,1,1,1,1,1,0],[0,0,0,1,1,1,1,1],[1,0,0,0,1,1,1,1],[1,1,0,0,0,1,1,1],[1,1,1,0,0,0,1,1],[1,1,1,1,0,0,0,1]),x^6+x^5+x+1,matrix([1]),false,cstt_id_ns])))]),["ss_cst",4,3,1,2,8,x^8+x^4+x^3+x+1,matrix([1,1,1,1,1,0,0,0],[0,1,1,1,1,1,0,0],[0,0,1,1,1,1,1,0],[0,0,0,1,1,1,1,1],[1,0,0,0,1,1,1,1],[1,1,0,0,0,1,1,1],[1,1,1,0,0,0,1,1],[1,1,1,1,0,0,0,1]),x^6+x^5+x+1,matrix([1]),false,cstt_id_ns]))
c 298 : veq(ss_ctr_ns(ss_round_ns(ss_v(10,ro),["ss_round_cst",4,3,1,2,8,x^8+x^4+x^3+x+1,matrix([1,1,1,1,1,0,0,0],[0,1,1,1,1,1,0,0],[0,0,1,1,1,1,1,0],[0,0,0,1,1,1,1,1],[1,0,0,0,1,1,1,1],[1,1,0,0,0,1,1,1],[1,1,1,0,0,0,1,1],[1,1,1,1,0,0,0,1]),x^6+x^5+x+1,matrix([1]),lambda([a],cstt_id_ns(ss_namespace(a,["ss_cst",4,3,1,2,8,x^8+x^4+x^3+x+1,matrix([1,1,1,1,1,0,0,0],[0,1,1,1,1,1,0,0],[0,0,1,1,1,1,1,0],[0,0,0,1,1,1,1,1],[1,0,0,0,1,1,1,1],[1,1,0,0,0,1,1,1],[1,1,1,0,0,0,1,1],[1,1,1,1,0,0,0,1]),x^6+x^5+x+1,matrix([1]),false,cstt_id_ns])))]),["ss_cst",4,3,1,2,8,x^8+x^4+x^3+x+1,matrix([1,1,1,1,1,0,0,0],[0,1,1,1,1,1,0,0],[0,0,1,1,1,1,1,0],[0,0,0,1,1,1,1,1],[1,0,0,0,1,1,1,1],[1,1,0,0,0,1,1,1],[1,1,1,0,0,0,1,1],[1,1,1,1,0,0,0,1]),x^6+x^5+x+1,matrix([1]),false,cstt_id_ns]),ss_ctr_ns(ss_round_ns(ss_v(10,so),["ss_round_cst",4,3,1,2,8,x^8+x^4+x^3+x+1,matrix([1,1,1,1,1,0,0,0],[0,1,1,1,1,1,0,0],[0,0,1,1,1,1,1,0],[0,0,0,1,1,1,1,1],[1,0,0,0,1,1,1,1],[1,1,0,0,0,1,1,1],[1,1,1,0,0,0,1,1],[1,1,1,1,0,0,0,1]),x^6+x^5+x+1,matrix([1]),lambda([a],cstt_id_ns(ss_namespace(a,["ss_cst",4,3,1,2,8,x^8+x^4+x^3+x+1,matrix([1,1,1,1,1,0,0,0],[0,1,1,1,1,1,0,0],[0,0,1,1,1,1,1,0],[0,0,0,1,1,1,1,1],[1,0,0,0,1,1,1,1],[1,1,0,0,0,1,1,1],[1,1,1,0,0,0,1,1],[1,1,1,1,0,0,0,1]),x^6+x^5+x+1,matrix([1]),false,cstt_id_ns])))]),["ss_cst",4,3,1,2,8,x^8+x^4+x^3+x+1,matrix([1,1,1,1,1,0,0,0],[0,1,1,1,1,1,0,0],[0,0,1,1,1,1,1,0],[0,0,0,1,1,1,1,1],[1,0,0,0,1,1,1,1],[1,1,0,0,0,1,1,1],[1,1,1,0,0,0,1,1],[1,1,1,1,0,0,0,1]),x^6+x^5+x+1,matrix([1]),false,cstt_id_ns]))
c 299 : veq(ss_ctr_ns(ss_round_ns(ss_v(11,ro),["ss_round_cst",4,3,1,2,8,x^8+x^4+x^3+x+1,matrix([1,1,1,1,1,0,0,0],[0,1,1,1,1,1,0,0],[0,0,1,1,1,1,1,0],[0,0,0,1,1,1,1,1],[1,0,0,0,1,1,1,1],[1,1,0,0,0,1,1,1],[1,1,1,0,0,0,1,1],[1,1,1,1,0,0,0,1]),x^6+x^5+x+1,matrix([1]),lambda([a],cstt_id_ns(ss_namespace(a,["ss_cst",4,3,1,2,8,x^8+x^4+x^3+x+1,matrix([1,1,1,1,1,0,0,0],[0,1,1,1,1,1,0,0],[0,0,1,1,1,1,1,0],[0,0,0,1,1,1,1,1],[1,0,0,0,1,1,1,1],[1,1,0,0,0,1,1,1],[1,1,1,0,0,0,1,1],[1,1,1,1,0,0,0,1]),x^6+x^5+x+1,matrix([1]),false,cstt_id_ns])))]),["ss_cst",4,3,1,2,8,x^8+x^4+x^3+x+1,matrix([1,1,1,1,1,0,0,0],[0,1,1,1,1,1,0,0],[0,0,1,1,1,1,1,0],[0,0,0,1,1,1,1,1],[1,0,0,0,1,1,1,1],[1,1,0,0,0,1,1,1],[1,1,1,0,0,0,1,1],[1,1,1,1,0,0,0,1]),x^6+x^5+x+1,matrix([1]),false,cstt_id_ns]),ss_ctr_ns(ss_round_ns(ss_v(11,so),["ss_round_cst",4,3,1,2,8,x^8+x^4+x^3+x+1,matrix([1,1,1,1,1,0,0,0],[0,1,1,1,1,1,0,0],[0,0,1,1,1,1,1,0],[0,0,0,1,1,1,1,1],[1,0,0,0,1,1,1,1],[1,1,0,0,0,1,1,1],[1,1,1,0,0,0,1,1],[1,1,1,1,0,0,0,1]),x^6+x^5+x+1,matrix([1]),lambda([a],cstt_id_ns(ss_namespace(a,["ss_cst",4,3,1,2,8,x^8+x^4+x^3+x+1,matrix([1,1,1,1,1,0,0,0],[0,1,1,1,1,1,0,0],[0,0,1,1,1,1,1,0],[0,0,0,1,1,1,1,1],[1,0,0,0,1,1,1,1],[1,1,0,0,0,1,1,1],[1,1,1,0,0,0,1,1],[1,1,1,1,0,0,0,1]),x^6+x^5+x+1,matrix([1]),false,cstt_id_ns])))]),["ss_cst",4,3,1,2,8,x^8+x^4+x^3+x+1,matrix([1,1,1,1,1,0,0,0],[0,1,1,1,1,1,0,0],[0,0,1,1,1,1,1,0],[0,0,0,1,1,1,1,1],[1,0,0,0,1,1,1,1],[1,1,0,0,0,1,1,1],[1,1,1,0,0,0,1,1],[1,1,1,1,0,0,0,1]),x^6+x^5+x+1,matrix([1]),false,cstt_id_ns]))
c 300 : veq(ss_ctr_ns(ss_round_ns(ss_v(12,ro),["ss_round_cst",4,3,1,2,8,x^8+x^4+x^3+x+1,matrix([1,1,1,1,1,0,0,0],[0,1,1,1,1,1,0,0],[0,0,1,1,1,1,1,0],[0,0,0,1,1,1,1,1],[1,0,0,0,1,1,1,1],[1,1,0,0,0,1,1,1],[1,1,1,0,0,0,1,1],[1,1,1,1,0,0,0,1]),x^6+x^5+x+1,matrix([1]),lambda([a],cstt_id_ns(ss_namespace(a,["ss_cst",4,3,1,2,8,x^8+x^4+x^3+x+1,matrix([1,1,1,1,1,0,0,0],[0,1,1,1,1,1,0,0],[0,0,1,1,1,1,1,0],[0,0,0,1,1,1,1,1],[1,0,0,0,1,1,1,1],[1,1,0,0,0,1,1,1],[1,1,1,0,0,0,1,1],[1,1,1,1,0,0,0,1]),x^6+x^5+x+1,matrix([1]),false,cstt_id_ns])))]),["ss_cst",4,3,1,2,8,x^8+x^4+x^3+x+1,matrix([1,1,1,1,1,0,0,0],[0,1,1,1,1,1,0,0],[0,0,1,1,1,1,1,0],[0,0,0,1,1,1,1,1],[1,0,0,0,1,1,1,1],[1,1,0,0,0,1,1,1],[1,1,1,0,0,0,1,1],[1,1,1,1,0,0,0,1]),x^6+x^5+x+1,matrix([1]),false,cstt_id_ns]),ss_ctr_ns(ss_round_ns(ss_v(12,so),["ss_round_cst",4,3,1,2,8,x^8+x^4+x^3+x+1,matrix([1,1,1,1,1,0,0,0],[0,1,1,1,1,1,0,0],[0,0,1,1,1,1,1,0],[0,0,0,1,1,1,1,1],[1,0,0,0,1,1,1,1],[1,1,0,0,0,1,1,1],[1,1,1,0,0,0,1,1],[1,1,1,1,0,0,0,1]),x^6+x^5+x+1,matrix([1]),lambda([a],cstt_id_ns(ss_namespace(a,["ss_cst",4,3,1,2,8,x^8+x^4+x^3+x+1,matrix([1,1,1,1,1,0,0,0],[0,1,1,1,1,1,0,0],[0,0,1,1,1,1,1,0],[0,0,0,1,1,1,1,1],[1,0,0,0,1,1,1,1],[1,1,0,0,0,1,1,1],[1,1,1,0,0,0,1,1],[1,1,1,1,0,0,0,1]),x^6+x^5+x+1,matrix([1]),false,cstt_id_ns])))]),["ss_cst",4,3,1,2,8,x^8+x^4+x^3+x+1,matrix([1,1,1,1,1,0,0,0],[0,1,1,1,1,1,0,0],[0,0,1,1,1,1,1,0],[0,0,0,1,1,1,1,1],[1,0,0,0,1,1,1,1],[1,1,0,0,0,1,1,1],[1,1,1,0,0,0,1,1],[1,1,1,1,0,0,0,1]),x^6+x^5+x+1,matrix([1]),false,cstt_id_ns]))
c 301 : veq(ss_ctr_ns(ss_round_ns(ss_v(13,ro),["ss_round_cst",4,3,1,2,8,x^8+x^4+x^3+x+1,matrix([1,1,1,1,1,0,0,0],[0,1,1,1,1,1,0,0],[0,0,1,1,1,1,1,0],[0,0,0,1,1,1,1,1],[1,0,0,0,1,1,1,1],[1,1,0,0,0,1,1,1],[1,1,1,0,0,0,1,1],[1,1,1,1,0,0,0,1]),x^6+x^5+x+1,matrix([1]),lambda([a],cstt_id_ns(ss_namespace(a,["ss_cst",4,3,1,2,8,x^8+x^4+x^3+x+1,matrix([1,1,1,1,1,0,0,0],[0,1,1,1,1,1,0,0],[0,0,1,1,1,1,1,0],[0,0,0,1,1,1,1,1],[1,0,0,0,1,1,1,1],[1,1,0,0,0,1,1,1],[1,1,1,0,0,0,1,1],[1,1,1,1,0,0,0,1]),x^6+x^5+x+1,matrix([1]),false,cstt_id_ns])))]),["ss_cst",4,3,1,2,8,x^8+x^4+x^3+x+1,matrix([1,1,1,1,1,0,0,0],[0,1,1,1,1,1,0,0],[0,0,1,1,1,1,1,0],[0,0,0,1,1,1,1,1],[1,0,0,0,1,1,1,1],[1,1,0,0,0,1,1,1],[1,1,1,0,0,0,1,1],[1,1,1,1,0,0,0,1]),x^6+x^5+x+1,matrix([1]),false,cstt_id_ns]),ss_ctr_ns(ss_round_ns(ss_v(13,so),["ss_round_cst",4,3,1,2,8,x^8+x^4+x^3+x+1,matrix([1,1,1,1,1,0,0,0],[0,1,1,1,1,1,0,0],[0,0,1,1,1,1,1,0],[0,0,0,1,1,1,1,1],[1,0,0,0,1,1,1,1],[1,1,0,0,0,1,1,1],[1,1,1,0,0,0,1,1],[1,1,1,1,0,0,0,1]),x^6+x^5+x+1,matrix([1]),lambda([a],cstt_id_ns(ss_namespace(a,["ss_cst",4,3,1,2,8,x^8+x^4+x^3+x+1,matrix([1,1,1,1,1,0,0,0],[0,1,1,1,1,1,0,0],[0,0,1,1,1,1,1,0],[0,0,0,1,1,1,1,1],[1,0,0,0,1,1,1,1],[1,1,0,0,0,1,1,1],[1,1,1,0,0,0,1,1],[1,1,1,1,0,0,0,1]),x^6+x^5+x+1,matrix([1]),false,cstt_id_ns])))]),["ss_cst",4,3,1,2,8,x^8+x^4+x^3+x+1,matrix([1,1,1,1,1,0,0,0],[0,1,1,1,1,1,0,0],[0,0,1,1,1,1,1,0],[0,0,0,1,1,1,1,1],[1,0,0,0,1,1,1,1],[1,1,0,0,0,1,1,1],[1,1,1,0,0,0,1,1],[1,1,1,1,0,0,0,1]),x^6+x^5+x+1,matrix([1]),false,cstt_id_ns]))
c 302 : veq(ss_ctr_ns(ss_round_ns(ss_v(14,ro),["ss_round_cst",4,3,1,2,8,x^8+x^4+x^3+x+1,matrix([1,1,1,1,1,0,0,0],[0,1,1,1,1,1,0,0],[0,0,1,1,1,1,1,0],[0,0,0,1,1,1,1,1],[1,0,0,0,1,1,1,1],[1,1,0,0,0,1,1,1],[1,1,1,0,0,0,1,1],[1,1,1,1,0,0,0,1]),x^6+x^5+x+1,matrix([1]),lambda([a],cstt_id_ns(ss_namespace(a,["ss_cst",4,3,1,2,8,x^8+x^4+x^3+x+1,matrix([1,1,1,1,1,0,0,0],[0,1,1,1,1,1,0,0],[0,0,1,1,1,1,1,0],[0,0,0,1,1,1,1,1],[1,0,0,0,1,1,1,1],[1,1,0,0,0,1,1,1],[1,1,1,0,0,0,1,1],[1,1,1,1,0,0,0,1]),x^6+x^5+x+1,matrix([1]),false,cstt_id_ns])))]),["ss_cst",4,3,1,2,8,x^8+x^4+x^3+x+1,matrix([1,1,1,1,1,0,0,0],[0,1,1,1,1,1,0,0],[0,0,1,1,1,1,1,0],[0,0,0,1,1,1,1,1],[1,0,0,0,1,1,1,1],[1,1,0,0,0,1,1,1],[1,1,1,0,0,0,1,1],[1,1,1,1,0,0,0,1]),x^6+x^5+x+1,matrix([1]),false,cstt_id_ns]),ss_ctr_ns(ss_round_ns(ss_v(14,so),["ss_round_cst",4,3,1,2,8,x^8+x^4+x^3+x+1,matrix([1,1,1,1,1,0,0,0],[0,1,1,1,1,1,0,0],[0,0,1,1,1,1,1,0],[0,0,0,1,1,1,1,1],[1,0,0,0,1,1,1,1],[1,1,0,0,0,1,1,1],[1,1,1,0,0,0,1,1],[1,1,1,1,0,0,0,1]),x^6+x^5+x+1,matrix([1]),lambda([a],cstt_id_ns(ss_namespace(a,["ss_cst",4,3,1,2,8,x^8+x^4+x^3+x+1,matrix([1,1,1,1,1,0,0,0],[0,1,1,1,1,1,0,0],[0,0,1,1,1,1,1,0],[0,0,0,1,1,1,1,1],[1,0,0,0,1,1,1,1],[1,1,0,0,0,1,1,1],[1,1,1,0,0,0,1,1],[1,1,1,1,0,0,0,1]),x^6+x^5+x+1,matrix([1]),false,cstt_id_ns])))]),["ss_cst",4,3,1,2,8,x^8+x^4+x^3+x+1,matrix([1,1,1,1,1,0,0,0],[0,1,1,1,1,1,0,0],[0,0,1,1,1,1,1,0],[0,0,0,1,1,1,1,1],[1,0,0,0,1,1,1,1],[1,1,0,0,0,1,1,1],[1,1,1,0,0,0,1,1],[1,1,1,1,0,0,0,1]),x^6+x^5+x+1,matrix([1]),false,cstt_id_ns]))
c 303 : veq(ss_ctr_ns(ss_round_ns(ss_v(15,ro),["ss_round_cst",4,3,1,2,8,x^8+x^4+x^3+x+1,matrix([1,1,1,1,1,0,0,0],[0,1,1,1,1,1,0,0],[0,0,1,1,1,1,1,0],[0,0,0,1,1,1,1,1],[1,0,0,0,1,1,1,1],[1,1,0,0,0,1,1,1],[1,1,1,0,0,0,1,1],[1,1,1,1,0,0,0,1]),x^6+x^5+x+1,matrix([1]),lambda([a],cstt_id_ns(ss_namespace(a,["ss_cst",4,3,1,2,8,x^8+x^4+x^3+x+1,matrix([1,1,1,1,1,0,0,0],[0,1,1,1,1,1,0,0],[0,0,1,1,1,1,1,0],[0,0,0,1,1,1,1,1],[1,0,0,0,1,1,1,1],[1,1,0,0,0,1,1,1],[1,1,1,0,0,0,1,1],[1,1,1,1,0,0,0,1]),x^6+x^5+x+1,matrix([1]),false,cstt_id_ns])))]),["ss_cst",4,3,1,2,8,x^8+x^4+x^3+x+1,matrix([1,1,1,1,1,0,0,0],[0,1,1,1,1,1,0,0],[0,0,1,1,1,1,1,0],[0,0,0,1,1,1,1,1],[1,0,0,0,1,1,1,1],[1,1,0,0,0,1,1,1],[1,1,1,0,0,0,1,1],[1,1,1,1,0,0,0,1]),x^6+x^5+x+1,matrix([1]),false,cstt_id_ns]),ss_ctr_ns(ss_round_ns(ss_v(15,so),["ss_round_cst",4,3,1,2,8,x^8+x^4+x^3+x+1,matrix([1,1,1,1,1,0,0,0],[0,1,1,1,1,1,0,0],[0,0,1,1,1,1,1,0],[0,0,0,1,1,1,1,1],[1,0,0,0,1,1,1,1],[1,1,0,0,0,1,1,1],[1,1,1,0,0,0,1,1],[1,1,1,1,0,0,0,1]),x^6+x^5+x+1,matrix([1]),lambda([a],cstt_id_ns(ss_namespace(a,["ss_cst",4,3,1,2,8,x^8+x^4+x^3+x+1,matrix([1,1,1,1,1,0,0,0],[0,1,1,1,1,1,0,0],[0,0,1,1,1,1,1,0],[0,0,0,1,1,1,1,1],[1,0,0,0,1,1,1,1],[1,1,0,0,0,1,1,1],[1,1,1,0,0,0,1,1],[1,1,1,1,0,0,0,1]),x^6+x^5+x+1,matrix([1]),false,cstt_id_ns])))]),["ss_cst",4,3,1,2,8,x^8+x^4+x^3+x+1,matrix([1,1,1,1,1,0,0,0],[0,1,1,1,1,1,0,0],[0,0,1,1,1,1,1,0],[0,0,0,1,1,1,1,1],[1,0,0,0,1,1,1,1],[1,1,0,0,0,1,1,1],[1,1,1,0,0,0,1,1],[1,1,1,1,0,0,0,1]),x^6+x^5+x+1,matrix([1]),false,cstt_id_ns]))
c 304 : veq(ss_ctr_ns(ss_round_ns(ss_v(16,ro),["ss_round_cst",4,3,1,2,8,x^8+x^4+x^3+x+1,matrix([1,1,1,1,1,0,0,0],[0,1,1,1,1,1,0,0],[0,0,1,1,1,1,1,0],[0,0,0,1,1,1,1,1],[1,0,0,0,1,1,1,1],[1,1,0,0,0,1,1,1],[1,1,1,0,0,0,1,1],[1,1,1,1,0,0,0,1]),x^6+x^5+x+1,matrix([1]),lambda([a],cstt_id_ns(ss_namespace(a,["ss_cst",4,3,1,2,8,x^8+x^4+x^3+x+1,matrix([1,1,1,1,1,0,0,0],[0,1,1,1,1,1,0,0],[0,0,1,1,1,1,1,0],[0,0,0,1,1,1,1,1],[1,0,0,0,1,1,1,1],[1,1,0,0,0,1,1,1],[1,1,1,0,0,0,1,1],[1,1,1,1,0,0,0,1]),x^6+x^5+x+1,matrix([1]),false,cstt_id_ns])))]),["ss_cst",4,3,1,2,8,x^8+x^4+x^3+x+1,matrix([1,1,1,1,1,0,0,0],[0,1,1,1,1,1,0,0],[0,0,1,1,1,1,1,0],[0,0,0,1,1,1,1,1],[1,0,0,0,1,1,1,1],[1,1,0,0,0,1,1,1],[1,1,1,0,0,0,1,1],[1,1,1,1,0,0,0,1]),x^6+x^5+x+1,matrix([1]),false,cstt_id_ns]),ss_ctr_ns(ss_round_ns(ss_v(16,so),["ss_round_cst",4,3,1,2,8,x^8+x^4+x^3+x+1,matrix([1,1,1,1,1,0,0,0],[0,1,1,1,1,1,0,0],[0,0,1,1,1,1,1,0],[0,0,0,1,1,1,1,1],[1,0,0,0,1,1,1,1],[1,1,0,0,0,1,1,1],[1,1,1,0,0,0,1,1],[1,1,1,1,0,0,0,1]),x^6+x^5+x+1,matrix([1]),lambda([a],cstt_id_ns(ss_namespace(a,["ss_cst",4,3,1,2,8,x^8+x^4+x^3+x+1,matrix([1,1,1,1,1,0,0,0],[0,1,1,1,1,1,0,0],[0,0,1,1,1,1,1,0],[0,0,0,1,1,1,1,1],[1,0,0,0,1,1,1,1],[1,1,0,0,0,1,1,1],[1,1,1,0,0,0,1,1],[1,1,1,1,0,0,0,1]),x^6+x^5+x+1,matrix([1]),false,cstt_id_ns])))]),["ss_cst",4,3,1,2,8,x^8+x^4+x^3+x+1,matrix([1,1,1,1,1,0,0,0],[0,1,1,1,1,1,0,0],[0,0,1,1,1,1,1,0],[0,0,0,1,1,1,1,1],[1,0,0,0,1,1,1,1],[1,1,0,0,0,1,1,1],[1,1,1,0,0,0,1,1],[1,1,1,1,0,0,0,1]),x^6+x^5+x+1,matrix([1]),false,cstt_id_ns]))
c 305 : veq(ss_ctr_ns(ss_round_ns(ss_v(17,ro),["ss_round_cst",4,3,1,2,8,x^8+x^4+x^3+x+1,matrix([1,1,1,1,1,0,0,0],[0,1,1,1,1,1,0,0],[0,0,1,1,1,1,1,0],[0,0,0,1,1,1,1,1],[1,0,0,0,1,1,1,1],[1,1,0,0,0,1,1,1],[1,1,1,0,0,0,1,1],[1,1,1,1,0,0,0,1]),x^6+x^5+x+1,matrix([1]),lambda([a],cstt_id_ns(ss_namespace(a,["ss_cst",4,3,1,2,8,x^8+x^4+x^3+x+1,matrix([1,1,1,1,1,0,0,0],[0,1,1,1,1,1,0,0],[0,0,1,1,1,1,1,0],[0,0,0,1,1,1,1,1],[1,0,0,0,1,1,1,1],[1,1,0,0,0,1,1,1],[1,1,1,0,0,0,1,1],[1,1,1,1,0,0,0,1]),x^6+x^5+x+1,matrix([1]),false,cstt_id_ns])))]),["ss_cst",4,3,1,2,8,x^8+x^4+x^3+x+1,matrix([1,1,1,1,1,0,0,0],[0,1,1,1,1,1,0,0],[0,0,1,1,1,1,1,0],[0,0,0,1,1,1,1,1],[1,0,0,0,1,1,1,1],[1,1,0,0,0,1,1,1],[1,1,1,0,0,0,1,1],[1,1,1,1,0,0,0,1]),x^6+x^5+x+1,matrix([1]),false,cstt_id_ns]),ss_ctr_ns(ss_round_ns(ss_v(17,so),["ss_round_cst",4,3,1,2,8,x^8+x^4+x^3+x+1,matrix([1,1,1,1,1,0,0,0],[0,1,1,1,1,1,0,0],[0,0,1,1,1,1,1,0],[0,0,0,1,1,1,1,1],[1,0,0,0,1,1,1,1],[1,1,0,0,0,1,1,1],[1,1,1,0,0,0,1,1],[1,1,1,1,0,0,0,1]),x^6+x^5+x+1,matrix([1]),lambda([a],cstt_id_ns(ss_namespace(a,["ss_cst",4,3,1,2,8,x^8+x^4+x^3+x+1,matrix([1,1,1,1,1,0,0,0],[0,1,1,1,1,1,0,0],[0,0,1,1,1,1,1,0],[0,0,0,1,1,1,1,1],[1,0,0,0,1,1,1,1],[1,1,0,0,0,1,1,1],[1,1,1,0,0,0,1,1],[1,1,1,1,0,0,0,1]),x^6+x^5+x+1,matrix([1]),false,cstt_id_ns])))]),["ss_cst",4,3,1,2,8,x^8+x^4+x^3+x+1,matrix([1,1,1,1,1,0,0,0],[0,1,1,1,1,1,0,0],[0,0,1,1,1,1,1,0],[0,0,0,1,1,1,1,1],[1,0,0,0,1,1,1,1],[1,1,0,0,0,1,1,1],[1,1,1,0,0,0,1,1],[1,1,1,1,0,0,0,1]),x^6+x^5+x+1,matrix([1]),false,cstt_id_ns]))
c 306 : veq(ss_ctr_ns(ss_round_ns(ss_v(18,ro),["ss_round_cst",4,3,1,2,8,x^8+x^4+x^3+x+1,matrix([1,1,1,1,1,0,0,0],[0,1,1,1,1,1,0,0],[0,0,1,1,1,1,1,0],[0,0,0,1,1,1,1,1],[1,0,0,0,1,1,1,1],[1,1,0,0,0,1,1,1],[1,1,1,0,0,0,1,1],[1,1,1,1,0,0,0,1]),x^6+x^5+x+1,matrix([1]),lambda([a],cstt_id_ns(ss_namespace(a,["ss_cst",4,3,1,2,8,x^8+x^4+x^3+x+1,matrix([1,1,1,1,1,0,0,0],[0,1,1,1,1,1,0,0],[0,0,1,1,1,1,1,0],[0,0,0,1,1,1,1,1],[1,0,0,0,1,1,1,1],[1,1,0,0,0,1,1,1],[1,1,1,0,0,0,1,1],[1,1,1,1,0,0,0,1]),x^6+x^5+x+1,matrix([1]),false,cstt_id_ns])))]),["ss_cst",4,3,1,2,8,x^8+x^4+x^3+x+1,matrix([1,1,1,1,1,0,0,0],[0,1,1,1,1,1,0,0],[0,0,1,1,1,1,1,0],[0,0,0,1,1,1,1,1],[1,0,0,0,1,1,1,1],[1,1,0,0,0,1,1,1],[1,1,1,0,0,0,1,1],[1,1,1,1,0,0,0,1]),x^6+x^5+x+1,matrix([1]),false,cstt_id_ns]),ss_ctr_ns(ss_round_ns(ss_v(18,so),["ss_round_cst",4,3,1,2,8,x^8+x^4+x^3+x+1,matrix([1,1,1,1,1,0,0,0],[0,1,1,1,1,1,0,0],[0,0,1,1,1,1,1,0],[0,0,0,1,1,1,1,1],[1,0,0,0,1,1,1,1],[1,1,0,0,0,1,1,1],[1,1,1,0,0,0,1,1],[1,1,1,1,0,0,0,1]),x^6+x^5+x+1,matrix([1]),lambda([a],cstt_id_ns(ss_namespace(a,["ss_cst",4,3,1,2,8,x^8+x^4+x^3+x+1,matrix([1,1,1,1,1,0,0,0],[0,1,1,1,1,1,0,0],[0,0,1,1,1,1,1,0],[0,0,0,1,1,1,1,1],[1,0,0,0,1,1,1,1],[1,1,0,0,0,1,1,1],[1,1,1,0,0,0,1,1],[1,1,1,1,0,0,0,1]),x^6+x^5+x+1,matrix([1]),false,cstt_id_ns])))]),["ss_cst",4,3,1,2,8,x^8+x^4+x^3+x+1,matrix([1,1,1,1,1,0,0,0],[0,1,1,1,1,1,0,0],[0,0,1,1,1,1,1,0],[0,0,0,1,1,1,1,1],[1,0,0,0,1,1,1,1],[1,1,0,0,0,1,1,1],[1,1,1,0,0,0,1,1],[1,1,1,1,0,0,0,1]),x^6+x^5+x+1,matrix([1]),false,cstt_id_ns]))
c 307 : veq(ss_ctr_ns(ss_round_ns(ss_v(19,ro),["ss_round_cst",4,3,1,2,8,x^8+x^4+x^3+x+1,matrix([1,1,1,1,1,0,0,0],[0,1,1,1,1,1,0,0],[0,0,1,1,1,1,1,0],[0,0,0,1,1,1,1,1],[1,0,0,0,1,1,1,1],[1,1,0,0,0,1,1,1],[1,1,1,0,0,0,1,1],[1,1,1,1,0,0,0,1]),x^6+x^5+x+1,matrix([1]),lambda([a],cstt_id_ns(ss_namespace(a,["ss_cst",4,3,1,2,8,x^8+x^4+x^3+x+1,matrix([1,1,1,1,1,0,0,0],[0,1,1,1,1,1,0,0],[0,0,1,1,1,1,1,0],[0,0,0,1,1,1,1,1],[1,0,0,0,1,1,1,1],[1,1,0,0,0,1,1,1],[1,1,1,0,0,0,1,1],[1,1,1,1,0,0,0,1]),x^6+x^5+x+1,matrix([1]),false,cstt_id_ns])))]),["ss_cst",4,3,1,2,8,x^8+x^4+x^3+x+1,matrix([1,1,1,1,1,0,0,0],[0,1,1,1,1,1,0,0],[0,0,1,1,1,1,1,0],[0,0,0,1,1,1,1,1],[1,0,0,0,1,1,1,1],[1,1,0,0,0,1,1,1],[1,1,1,0,0,0,1,1],[1,1,1,1,0,0,0,1]),x^6+x^5+x+1,matrix([1]),false,cstt_id_ns]),ss_ctr_ns(ss_round_ns(ss_v(19,so),["ss_round_cst",4,3,1,2,8,x^8+x^4+x^3+x+1,matrix([1,1,1,1,1,0,0,0],[0,1,1,1,1,1,0,0],[0,0,1,1,1,1,1,0],[0,0,0,1,1,1,1,1],[1,0,0,0,1,1,1,1],[1,1,0,0,0,1,1,1],[1,1,1,0,0,0,1,1],[1,1,1,1,0,0,0,1]),x^6+x^5+x+1,matrix([1]),lambda([a],cstt_id_ns(ss_namespace(a,["ss_cst",4,3,1,2,8,x^8+x^4+x^3+x+1,matrix([1,1,1,1,1,0,0,0],[0,1,1,1,1,1,0,0],[0,0,1,1,1,1,1,0],[0,0,0,1,1,1,1,1],[1,0,0,0,1,1,1,1],[1,1,0,0,0,1,1,1],[1,1,1,0,0,0,1,1],[1,1,1,1,0,0,0,1]),x^6+x^5+x+1,matrix([1]),false,cstt_id_ns])))]),["ss_cst",4,3,1,2,8,x^8+x^4+x^3+x+1,matrix([1,1,1,1,1,0,0,0],[0,1,1,1,1,1,0,0],[0,0,1,1,1,1,1,0],[0,0,0,1,1,1,1,1],[1,0,0,0,1,1,1,1],[1,1,0,0,0,1,1,1],[1,1,1,0,0,0,1,1],[1,1,1,1,0,0,0,1]),x^6+x^5+x+1,matrix([1]),false,cstt_id_ns]))
c 308 : veq(ss_ctr_ns(ss_round_ns(ss_v(20,ro),["ss_round_cst",4,3,1,2,8,x^8+x^4+x^3+x+1,matrix([1,1,1,1,1,0,0,0],[0,1,1,1,1,1,0,0],[0,0,1,1,1,1,1,0],[0,0,0,1,1,1,1,1],[1,0,0,0,1,1,1,1],[1,1,0,0,0,1,1,1],[1,1,1,0,0,0,1,1],[1,1,1,1,0,0,0,1]),x^6+x^5+x+1,matrix([1]),lambda([a],cstt_id_ns(ss_namespace(a,["ss_cst",4,3,1,2,8,x^8+x^4+x^3+x+1,matrix([1,1,1,1,1,0,0,0],[0,1,1,1,1,1,0,0],[0,0,1,1,1,1,1,0],[0,0,0,1,1,1,1,1],[1,0,0,0,1,1,1,1],[1,1,0,0,0,1,1,1],[1,1,1,0,0,0,1,1],[1,1,1,1,0,0,0,1]),x^6+x^5+x+1,matrix([1]),false,cstt_id_ns])))]),["ss_cst",4,3,1,2,8,x^8+x^4+x^3+x+1,matrix([1,1,1,1,1,0,0,0],[0,1,1,1,1,1,0,0],[0,0,1,1,1,1,1,0],[0,0,0,1,1,1,1,1],[1,0,0,0,1,1,1,1],[1,1,0,0,0,1,1,1],[1,1,1,0,0,0,1,1],[1,1,1,1,0,0,0,1]),x^6+x^5+x+1,matrix([1]),false,cstt_id_ns]),ss_ctr_ns(ss_round_ns(ss_v(20,so),["ss_round_cst",4,3,1,2,8,x^8+x^4+x^3+x+1,matrix([1,1,1,1,1,0,0,0],[0,1,1,1,1,1,0,0],[0,0,1,1,1,1,1,0],[0,0,0,1,1,1,1,1],[1,0,0,0,1,1,1,1],[1,1,0,0,0,1,1,1],[1,1,1,0,0,0,1,1],[1,1,1,1,0,0,0,1]),x^6+x^5+x+1,matrix([1]),lambda([a],cstt_id_ns(ss_namespace(a,["ss_cst",4,3,1,2,8,x^8+x^4+x^3+x+1,matrix([1,1,1,1,1,0,0,0],[0,1,1,1,1,1,0,0],[0,0,1,1,1,1,1,0],[0,0,0,1,1,1,1,1],[1,0,0,0,1,1,1,1],[1,1,0,0,0,1,1,1],[1,1,1,0,0,0,1,1],[1,1,1,1,0,0,0,1]),x^6+x^5+x+1,matrix([1]),false,cstt_id_ns])))]),["ss_cst",4,3,1,2,8,x^8+x^4+x^3+x+1,matrix([1,1,1,1,1,0,0,0],[0,1,1,1,1,1,0,0],[0,0,1,1,1,1,1,0],[0,0,0,1,1,1,1,1],[1,0,0,0,1,1,1,1],[1,1,0,0,0,1,1,1],[1,1,1,0,0,0,1,1],[1,1,1,1,0,0,0,1]),x^6+x^5+x+1,matrix([1]),false,cstt_id_ns]))
c 309 : veq(ss_ctr_ns(ss_round_ns(ss_v(21,ro),["ss_round_cst",4,3,1,2,8,x^8+x^4+x^3+x+1,matrix([1,1,1,1,1,0,0,0],[0,1,1,1,1,1,0,0],[0,0,1,1,1,1,1,0],[0,0,0,1,1,1,1,1],[1,0,0,0,1,1,1,1],[1,1,0,0,0,1,1,1],[1,1,1,0,0,0,1,1],[1,1,1,1,0,0,0,1]),x^6+x^5+x+1,matrix([1]),lambda([a],cstt_id_ns(ss_namespace(a,["ss_cst",4,3,1,2,8,x^8+x^4+x^3+x+1,matrix([1,1,1,1,1,0,0,0],[0,1,1,1,1,1,0,0],[0,0,1,1,1,1,1,0],[0,0,0,1,1,1,1,1],[1,0,0,0,1,1,1,1],[1,1,0,0,0,1,1,1],[1,1,1,0,0,0,1,1],[1,1,1,1,0,0,0,1]),x^6+x^5+x+1,matrix([1]),false,cstt_id_ns])))]),["ss_cst",4,3,1,2,8,x^8+x^4+x^3+x+1,matrix([1,1,1,1,1,0,0,0],[0,1,1,1,1,1,0,0],[0,0,1,1,1,1,1,0],[0,0,0,1,1,1,1,1],[1,0,0,0,1,1,1,1],[1,1,0,0,0,1,1,1],[1,1,1,0,0,0,1,1],[1,1,1,1,0,0,0,1]),x^6+x^5+x+1,matrix([1]),false,cstt_id_ns]),ss_ctr_ns(ss_round_ns(ss_v(21,so),["ss_round_cst",4,3,1,2,8,x^8+x^4+x^3+x+1,matrix([1,1,1,1,1,0,0,0],[0,1,1,1,1,1,0,0],[0,0,1,1,1,1,1,0],[0,0,0,1,1,1,1,1],[1,0,0,0,1,1,1,1],[1,1,0,0,0,1,1,1],[1,1,1,0,0,0,1,1],[1,1,1,1,0,0,0,1]),x^6+x^5+x+1,matrix([1]),lambda([a],cstt_id_ns(ss_namespace(a,["ss_cst",4,3,1,2,8,x^8+x^4+x^3+x+1,matrix([1,1,1,1,1,0,0,0],[0,1,1,1,1,1,0,0],[0,0,1,1,1,1,1,0],[0,0,0,1,1,1,1,1],[1,0,0,0,1,1,1,1],[1,1,0,0,0,1,1,1],[1,1,1,0,0,0,1,1],[1,1,1,1,0,0,0,1]),x^6+x^5+x+1,matrix([1]),false,cstt_id_ns])))]),["ss_cst",4,3,1,2,8,x^8+x^4+x^3+x+1,matrix([1,1,1,1,1,0,0,0],[0,1,1,1,1,1,0,0],[0,0,1,1,1,1,1,0],[0,0,0,1,1,1,1,1],[1,0,0,0,1,1,1,1],[1,1,0,0,0,1,1,1],[1,1,1,0,0,0,1,1],[1,1,1,1,0,0,0,1]),x^6+x^5+x+1,matrix([1]),false,cstt_id_ns]))
c 310 : veq(ss_ctr_ns(ss_round_ns(ss_v(22,ro),["ss_round_cst",4,3,1,2,8,x^8+x^4+x^3+x+1,matrix([1,1,1,1,1,0,0,0],[0,1,1,1,1,1,0,0],[0,0,1,1,1,1,1,0],[0,0,0,1,1,1,1,1],[1,0,0,0,1,1,1,1],[1,1,0,0,0,1,1,1],[1,1,1,0,0,0,1,1],[1,1,1,1,0,0,0,1]),x^6+x^5+x+1,matrix([1]),lambda([a],cstt_id_ns(ss_namespace(a,["ss_cst",4,3,1,2,8,x^8+x^4+x^3+x+1,matrix([1,1,1,1,1,0,0,0],[0,1,1,1,1,1,0,0],[0,0,1,1,1,1,1,0],[0,0,0,1,1,1,1,1],[1,0,0,0,1,1,1,1],[1,1,0,0,0,1,1,1],[1,1,1,0,0,0,1,1],[1,1,1,1,0,0,0,1]),x^6+x^5+x+1,matrix([1]),false,cstt_id_ns])))]),["ss_cst",4,3,1,2,8,x^8+x^4+x^3+x+1,matrix([1,1,1,1,1,0,0,0],[0,1,1,1,1,1,0,0],[0,0,1,1,1,1,1,0],[0,0,0,1,1,1,1,1],[1,0,0,0,1,1,1,1],[1,1,0,0,0,1,1,1],[1,1,1,0,0,0,1,1],[1,1,1,1,0,0,0,1]),x^6+x^5+x+1,matrix([1]),false,cstt_id_ns]),ss_ctr_ns(ss_round_ns(ss_v(22,so),["ss_round_cst",4,3,1,2,8,x^8+x^4+x^3+x+1,matrix([1,1,1,1,1,0,0,0],[0,1,1,1,1,1,0,0],[0,0,1,1,1,1,1,0],[0,0,0,1,1,1,1,1],[1,0,0,0,1,1,1,1],[1,1,0,0,0,1,1,1],[1,1,1,0,0,0,1,1],[1,1,1,1,0,0,0,1]),x^6+x^5+x+1,matrix([1]),lambda([a],cstt_id_ns(ss_namespace(a,["ss_cst",4,3,1,2,8,x^8+x^4+x^3+x+1,matrix([1,1,1,1,1,0,0,0],[0,1,1,1,1,1,0,0],[0,0,1,1,1,1,1,0],[0,0,0,1,1,1,1,1],[1,0,0,0,1,1,1,1],[1,1,0,0,0,1,1,1],[1,1,1,0,0,0,1,1],[1,1,1,1,0,0,0,1]),x^6+x^5+x+1,matrix([1]),false,cstt_id_ns])))]),["ss_cst",4,3,1,2,8,x^8+x^4+x^3+x+1,matrix([1,1,1,1,1,0,0,0],[0,1,1,1,1,1,0,0],[0,0,1,1,1,1,1,0],[0,0,0,1,1,1,1,1],[1,0,0,0,1,1,1,1],[1,1,0,0,0,1,1,1],[1,1,1,0,0,0,1,1],[1,1,1,1,0,0,0,1]),x^6+x^5+x+1,matrix([1]),false,cstt_id_ns]))
c 311 : veq(ss_ctr_ns(ss_round_ns(ss_v(23,ro),["ss_round_cst",4,3,1,2,8,x^8+x^4+x^3+x+1,matrix([1,1,1,1,1,0,0,0],[0,1,1,1,1,1,0,0],[0,0,1,1,1,1,1,0],[0,0,0,1,1,1,1,1],[1,0,0,0,1,1,1,1],[1,1,0,0,0,1,1,1],[1,1,1,0,0,0,1,1],[1,1,1,1,0,0,0,1]),x^6+x^5+x+1,matrix([1]),lambda([a],cstt_id_ns(ss_namespace(a,["ss_cst",4,3,1,2,8,x^8+x^4+x^3+x+1,matrix([1,1,1,1,1,0,0,0],[0,1,1,1,1,1,0,0],[0,0,1,1,1,1,1,0],[0,0,0,1,1,1,1,1],[1,0,0,0,1,1,1,1],[1,1,0,0,0,1,1,1],[1,1,1,0,0,0,1,1],[1,1,1,1,0,0,0,1]),x^6+x^5+x+1,matrix([1]),false,cstt_id_ns])))]),["ss_cst",4,3,1,2,8,x^8+x^4+x^3+x+1,matrix([1,1,1,1,1,0,0,0],[0,1,1,1,1,1,0,0],[0,0,1,1,1,1,1,0],[0,0,0,1,1,1,1,1],[1,0,0,0,1,1,1,1],[1,1,0,0,0,1,1,1],[1,1,1,0,0,0,1,1],[1,1,1,1,0,0,0,1]),x^6+x^5+x+1,matrix([1]),false,cstt_id_ns]),ss_ctr_ns(ss_round_ns(ss_v(23,so),["ss_round_cst",4,3,1,2,8,x^8+x^4+x^3+x+1,matrix([1,1,1,1,1,0,0,0],[0,1,1,1,1,1,0,0],[0,0,1,1,1,1,1,0],[0,0,0,1,1,1,1,1],[1,0,0,0,1,1,1,1],[1,1,0,0,0,1,1,1],[1,1,1,0,0,0,1,1],[1,1,1,1,0,0,0,1]),x^6+x^5+x+1,matrix([1]),lambda([a],cstt_id_ns(ss_namespace(a,["ss_cst",4,3,1,2,8,x^8+x^4+x^3+x+1,matrix([1,1,1,1,1,0,0,0],[0,1,1,1,1,1,0,0],[0,0,1,1,1,1,1,0],[0,0,0,1,1,1,1,1],[1,0,0,0,1,1,1,1],[1,1,0,0,0,1,1,1],[1,1,1,0,0,0,1,1],[1,1,1,1,0,0,0,1]),x^6+x^5+x+1,matrix([1]),false,cstt_id_ns])))]),["ss_cst",4,3,1,2,8,x^8+x^4+x^3+x+1,matrix([1,1,1,1,1,0,0,0],[0,1,1,1,1,1,0,0],[0,0,1,1,1,1,1,0],[0,0,0,1,1,1,1,1],[1,0,0,0,1,1,1,1],[1,1,0,0,0,1,1,1],[1,1,1,0,0,0,1,1],[1,1,1,1,0,0,0,1]),x^6+x^5+x+1,matrix([1]),false,cstt_id_ns]))
c 312 : veq(ss_ctr_ns(ss_round_ns(ss_v(24,ro),["ss_round_cst",4,3,1,2,8,x^8+x^4+x^3+x+1,matrix([1,1,1,1,1,0,0,0],[0,1,1,1,1,1,0,0],[0,0,1,1,1,1,1,0],[0,0,0,1,1,1,1,1],[1,0,0,0,1,1,1,1],[1,1,0,0,0,1,1,1],[1,1,1,0,0,0,1,1],[1,1,1,1,0,0,0,1]),x^6+x^5+x+1,matrix([1]),lambda([a],cstt_id_ns(ss_namespace(a,["ss_cst",4,3,1,2,8,x^8+x^4+x^3+x+1,matrix([1,1,1,1,1,0,0,0],[0,1,1,1,1,1,0,0],[0,0,1,1,1,1,1,0],[0,0,0,1,1,1,1,1],[1,0,0,0,1,1,1,1],[1,1,0,0,0,1,1,1],[1,1,1,0,0,0,1,1],[1,1,1,1,0,0,0,1]),x^6+x^5+x+1,matrix([1]),false,cstt_id_ns])))]),["ss_cst",4,3,1,2,8,x^8+x^4+x^3+x+1,matrix([1,1,1,1,1,0,0,0],[0,1,1,1,1,1,0,0],[0,0,1,1,1,1,1,0],[0,0,0,1,1,1,1,1],[1,0,0,0,1,1,1,1],[1,1,0,0,0,1,1,1],[1,1,1,0,0,0,1,1],[1,1,1,1,0,0,0,1]),x^6+x^5+x+1,matrix([1]),false,cstt_id_ns]),ss_ctr_ns(ss_round_ns(ss_v(24,so),["ss_round_cst",4,3,1,2,8,x^8+x^4+x^3+x+1,matrix([1,1,1,1,1,0,0,0],[0,1,1,1,1,1,0,0],[0,0,1,1,1,1,1,0],[0,0,0,1,1,1,1,1],[1,0,0,0,1,1,1,1],[1,1,0,0,0,1,1,1],[1,1,1,0,0,0,1,1],[1,1,1,1,0,0,0,1]),x^6+x^5+x+1,matrix([1]),lambda([a],cstt_id_ns(ss_namespace(a,["ss_cst",4,3,1,2,8,x^8+x^4+x^3+x+1,matrix([1,1,1,1,1,0,0,0],[0,1,1,1,1,1,0,0],[0,0,1,1,1,1,1,0],[0,0,0,1,1,1,1,1],[1,0,0,0,1,1,1,1],[1,1,0,0,0,1,1,1],[1,1,1,0,0,0,1,1],[1,1,1,1,0,0,0,1]),x^6+x^5+x+1,matrix([1]),false,cstt_id_ns])))]),["ss_cst",4,3,1,2,8,x^8+x^4+x^3+x+1,matrix([1,1,1,1,1,0,0,0],[0,1,1,1,1,1,0,0],[0,0,1,1,1,1,1,0],[0,0,0,1,1,1,1,1],[1,0,0,0,1,1,1,1],[1,1,0,0,0,1,1,1],[1,1,1,0,0,0,1,1],[1,1,1,1,0,0,0,1]),x^6+x^5+x+1,matrix([1]),false,cstt_id_ns]))
c 313 : ss_ctr_ns(ss_round_ns(ss_v(1,mo),["ss_round_cst",3,3,1,2,8,x^8+x^4+x^3+x+1,matrix([1,1,1,1,1,0,0,0],[0,1,1,1,1,1,0,0],[0,0,1,1,1,1,1,0],[0,0,0,1,1,1,1,1],[1,0,0,0,1,1,1,1],[1,1,0,0,0,1,1,1],[1,1,1,0,0,0,1,1],[1,1,1,1,0,0,0,1]),x^6+x^5+x+1,matrix([1]),lambda([a],cstt_id_ns(ss_namespace(a,["ss_cst",4,3,1,2,8,x^8+x^4+x^3+x+1,matrix([1,1,1,1,1,0,0,0],[0,1,1,1,1,1,0,0],[0,0,1,1,1,1,1,0],[0,0,0,1,1,1,1,1],[1,0,0,0,1,1,1,1],[1,1,0,0,0,1,1,1],[1,1,1,0,0,0,1,1],[1,1,1,1,0,0,0,1]),x^6+x^5+x+1,matrix([1]),false,cstt_id_ns])))]),["ss_cst",4,3,1,2,8,x^8+x^4+x^3+x+1,matrix([1,1,1,1,1,0,0,0],[0,1,1,1,1,1,0,0],[0,0,1,1,1,1,1,0],[0,0,0,1,1,1,1,1],[1,0,0,0,1,1,1,1],[1,1,0,0,0,1,1,1],[1,1,1,0,0,0,1,1],[1,1,1,1,0,0,0,1]),x^6+x^5+x+1,matrix([1]),false,cstt_id_ns])
c 314 : ss_ctr_ns(ss_round_ns(ss_v(2,mo),["ss_round_cst",3,3,1,2,8,x^8+x^4+x^3+x+1,matrix([1,1,1,1,1,0,0,0],[0,1,1,1,1,1,0,0],[0,0,1,1,1,1,1,0],[0,0,0,1,1,1,1,1],[1,0,0,0,1,1,1,1],[1,1,0,0,0,1,1,1],[1,1,1,0,0,0,1,1],[1,1,1,1,0,0,0,1]),x^6+x^5+x+1,matrix([1]),lambda([a],cstt_id_ns(ss_namespace(a,["ss_cst",4,3,1,2,8,x^8+x^4+x^3+x+1,matrix([1,1,1,1,1,0,0,0],[0,1,1,1,1,1,0,0],[0,0,1,1,1,1,1,0],[0,0,0,1,1,1,1,1],[1,0,0,0,1,1,1,1],[1,1,0,0,0,1,1,1],[1,1,1,0,0,0,1,1],[1,1,1,1,0,0,0,1]),x^6+x^5+x+1,matrix([1]),false,cstt_id_ns])))]),["ss_cst",4,3,1,2,8,x^8+x^4+x^3+x+1,matrix([1,1,1,1,1,0,0,0],[0,1,1,1,1,1,0,0],[0,0,1,1,1,1,1,0],[0,0,0,1,1,1,1,1],[1,0,0,0,1,1,1,1],[1,1,0,0,0,1,1,1],[1,1,1,0,0,0,1,1],[1,1,1,1,0,0,0,1]),x^6+x^5+x+1,matrix([1]),false,cstt_id_ns])
c 315 : ss_ctr_ns(ss_round_ns(ss_v(3,mo),["ss_round_cst",3,3,1,2,8,x^8+x^4+x^3+x+1,matrix([1,1,1,1,1,0,0,0],[0,1,1,1,1,1,0,0],[0,0,1,1,1,1,1,0],[0,0,0,1,1,1,1,1],[1,0,0,0,1,1,1,1],[1,1,0,0,0,1,1,1],[1,1,1,0,0,0,1,1],[1,1,1,1,0,0,0,1]),x^6+x^5+x+1,matrix([1]),lambda([a],cstt_id_ns(ss_namespace(a,["ss_cst",4,3,1,2,8,x^8+x^4+x^3+x+1,matrix([1,1,1,1,1,0,0,0],[0,1,1,1,1,1,0,0],[0,0,1,1,1,1,1,0],[0,0,0,1,1,1,1,1],[1,0,0,0,1,1,1,1],[1,1,0,0,0,1,1,1],[1,1,1,0,0,0,1,1],[1,1,1,1,0,0,0,1]),x^6+x^5+x+1,matrix([1]),false,cstt_id_ns])))]),["ss_cst",4,3,1,2,8,x^8+x^4+x^3+x+1,matrix([1,1,1,1,1,0,0,0],[0,1,1,1,1,1,0,0],[0,0,1,1,1,1,1,0],[0,0,0,1,1,1,1,1],[1,0,0,0,1,1,1,1],[1,1,0,0,0,1,1,1],[1,1,1,0,0,0,1,1],[1,1,1,1,0,0,0,1]),x^6+x^5+x+1,matrix([1]),false,cstt_id_ns])
c 316 : ss_ctr_ns(ss_round_ns(ss_v(4,mo),["ss_round_cst",3,3,1,2,8,x^8+x^4+x^3+x+1,matrix([1,1,1,1,1,0,0,0],[0,1,1,1,1,1,0,0],[0,0,1,1,1,1,1,0],[0,0,0,1,1,1,1,1],[1,0,0,0,1,1,1,1],[1,1,0,0,0,1,1,1],[1,1,1,0,0,0,1,1],[1,1,1,1,0,0,0,1]),x^6+x^5+x+1,matrix([1]),lambda([a],cstt_id_ns(ss_namespace(a,["ss_cst",4,3,1,2,8,x^8+x^4+x^3+x+1,matrix([1,1,1,1,1,0,0,0],[0,1,1,1,1,1,0,0],[0,0,1,1,1,1,1,0],[0,0,0,1,1,1,1,1],[1,0,0,0,1,1,1,1],[1,1,0,0,0,1,1,1],[1,1,1,0,0,0,1,1],[1,1,1,1,0,0,0,1]),x^6+x^5+x+1,matrix([1]),false,cstt_id_ns])))]),["ss_cst",4,3,1,2,8,x^8+x^4+x^3+x+1,matrix([1,1,1,1,1,0,0,0],[0,1,1,1,1,1,0,0],[0,0,1,1,1,1,1,0],[0,0,0,1,1,1,1,1],[1,0,0,0,1,1,1,1],[1,1,0,0,0,1,1,1],[1,1,1,0,0,0,1,1],[1,1,1,1,0,0,0,1]),x^6+x^5+x+1,matrix([1]),false,cstt_id_ns])
c 317 : ss_ctr_ns(ss_round_ns(ss_v(5,mo),["ss_round_cst",3,3,1,2,8,x^8+x^4+x^3+x+1,matrix([1,1,1,1,1,0,0,0],[0,1,1,1,1,1,0,0],[0,0,1,1,1,1,1,0],[0,0,0,1,1,1,1,1],[1,0,0,0,1,1,1,1],[1,1,0,0,0,1,1,1],[1,1,1,0,0,0,1,1],[1,1,1,1,0,0,0,1]),x^6+x^5+x+1,matrix([1]),lambda([a],cstt_id_ns(ss_namespace(a,["ss_cst",4,3,1,2,8,x^8+x^4+x^3+x+1,matrix([1,1,1,1,1,0,0,0],[0,1,1,1,1,1,0,0],[0,0,1,1,1,1,1,0],[0,0,0,1,1,1,1,1],[1,0,0,0,1,1,1,1],[1,1,0,0,0,1,1,1],[1,1,1,0,0,0,1,1],[1,1,1,1,0,0,0,1]),x^6+x^5+x+1,matrix([1]),false,cstt_id_ns])))]),["ss_cst",4,3,1,2,8,x^8+x^4+x^3+x+1,matrix([1,1,1,1,1,0,0,0],[0,1,1,1,1,1,0,0],[0,0,1,1,1,1,1,0],[0,0,0,1,1,1,1,1],[1,0,0,0,1,1,1,1],[1,1,0,0,0,1,1,1],[1,1,1,0,0,0,1,1],[1,1,1,1,0,0,0,1]),x^6+x^5+x+1,matrix([1]),false,cstt_id_ns])
c 318 : ss_ctr_ns(ss_round_ns(ss_v(6,mo),["ss_round_cst",3,3,1,2,8,x^8+x^4+x^3+x+1,matrix([1,1,1,1,1,0,0,0],[0,1,1,1,1,1,0,0],[0,0,1,1,1,1,1,0],[0,0,0,1,1,1,1,1],[1,0,0,0,1,1,1,1],[1,1,0,0,0,1,1,1],[1,1,1,0,0,0,1,1],[1,1,1,1,0,0,0,1]),x^6+x^5+x+1,matrix([1]),lambda([a],cstt_id_ns(ss_namespace(a,["ss_cst",4,3,1,2,8,x^8+x^4+x^3+x+1,matrix([1,1,1,1,1,0,0,0],[0,1,1,1,1,1,0,0],[0,0,1,1,1,1,1,0],[0,0,0,1,1,1,1,1],[1,0,0,0,1,1,1,1],[1,1,0,0,0,1,1,1],[1,1,1,0,0,0,1,1],[1,1,1,1,0,0,0,1]),x^6+x^5+x+1,matrix([1]),false,cstt_id_ns])))]),["ss_cst",4,3,1,2,8,x^8+x^4+x^3+x+1,matrix([1,1,1,1,1,0,0,0],[0,1,1,1,1,1,0,0],[0,0,1,1,1,1,1,0],[0,0,0,1,1,1,1,1],[1,0,0,0,1,1,1,1],[1,1,0,0,0,1,1,1],[1,1,1,0,0,0,1,1],[1,1,1,1,0,0,0,1]),x^6+x^5+x+1,matrix([1]),false,cstt_id_ns])
c 319 : ss_ctr_ns(ss_round_ns(ss_v(7,mo),["ss_round_cst",3,3,1,2,8,x^8+x^4+x^3+x+1,matrix([1,1,1,1,1,0,0,0],[0,1,1,1,1,1,0,0],[0,0,1,1,1,1,1,0],[0,0,0,1,1,1,1,1],[1,0,0,0,1,1,1,1],[1,1,0,0,0,1,1,1],[1,1,1,0,0,0,1,1],[1,1,1,1,0,0,0,1]),x^6+x^5+x+1,matrix([1]),lambda([a],cstt_id_ns(ss_namespace(a,["ss_cst",4,3,1,2,8,x^8+x^4+x^3+x+1,matrix([1,1,1,1,1,0,0,0],[0,1,1,1,1,1,0,0],[0,0,1,1,1,1,1,0],[0,0,0,1,1,1,1,1],[1,0,0,0,1,1,1,1],[1,1,0,0,0,1,1,1],[1,1,1,0,0,0,1,1],[1,1,1,1,0,0,0,1]),x^6+x^5+x+1,matrix([1]),false,cstt_id_ns])))]),["ss_cst",4,3,1,2,8,x^8+x^4+x^3+x+1,matrix([1,1,1,1,1,0,0,0],[0,1,1,1,1,1,0,0],[0,0,1,1,1,1,1,0],[0,0,0,1,1,1,1,1],[1,0,0,0,1,1,1,1],[1,1,0,0,0,1,1,1],[1,1,1,0,0,0,1,1],[1,1,1,1,0,0,0,1]),x^6+x^5+x+1,matrix([1]),false,cstt_id_ns])
c 320 : ss_ctr_ns(ss_round_ns(ss_v(8,mo),["ss_round_cst",3,3,1,2,8,x^8+x^4+x^3+x+1,matrix([1,1,1,1,1,0,0,0],[0,1,1,1,1,1,0,0],[0,0,1,1,1,1,1,0],[0,0,0,1,1,1,1,1],[1,0,0,0,1,1,1,1],[1,1,0,0,0,1,1,1],[1,1,1,0,0,0,1,1],[1,1,1,1,0,0,0,1]),x^6+x^5+x+1,matrix([1]),lambda([a],cstt_id_ns(ss_namespace(a,["ss_cst",4,3,1,2,8,x^8+x^4+x^3+x+1,matrix([1,1,1,1,1,0,0,0],[0,1,1,1,1,1,0,0],[0,0,1,1,1,1,1,0],[0,0,0,1,1,1,1,1],[1,0,0,0,1,1,1,1],[1,1,0,0,0,1,1,1],[1,1,1,0,0,0,1,1],[1,1,1,1,0,0,0,1]),x^6+x^5+x+1,matrix([1]),false,cstt_id_ns])))]),["ss_cst",4,3,1,2,8,x^8+x^4+x^3+x+1,matrix([1,1,1,1,1,0,0,0],[0,1,1,1,1,1,0,0],[0,0,1,1,1,1,1,0],[0,0,0,1,1,1,1,1],[1,0,0,0,1,1,1,1],[1,1,0,0,0,1,1,1],[1,1,1,0,0,0,1,1],[1,1,1,1,0,0,0,1]),x^6+x^5+x+1,matrix([1]),false,cstt_id_ns])
c 321 : ss_ctr_ns(ss_round_ns(ss_v(9,mo),["ss_round_cst",3,3,1,2,8,x^8+x^4+x^3+x+1,matrix([1,1,1,1,1,0,0,0],[0,1,1,1,1,1,0,0],[0,0,1,1,1,1,1,0],[0,0,0,1,1,1,1,1],[1,0,0,0,1,1,1,1],[1,1,0,0,0,1,1,1],[1,1,1,0,0,0,1,1],[1,1,1,1,0,0,0,1]),x^6+x^5+x+1,matrix([1]),lambda([a],cstt_id_ns(ss_namespace(a,["ss_cst",4,3,1,2,8,x^8+x^4+x^3+x+1,matrix([1,1,1,1,1,0,0,0],[0,1,1,1,1,1,0,0],[0,0,1,1,1,1,1,0],[0,0,0,1,1,1,1,1],[1,0,0,0,1,1,1,1],[1,1,0,0,0,1,1,1],[1,1,1,0,0,0,1,1],[1,1,1,1,0,0,0,1]),x^6+x^5+x+1,matrix([1]),false,cstt_id_ns])))]),["ss_cst",4,3,1,2,8,x^8+x^4+x^3+x+1,matrix([1,1,1,1,1,0,0,0],[0,1,1,1,1,1,0,0],[0,0,1,1,1,1,1,0],[0,0,0,1,1,1,1,1],[1,0,0,0,1,1,1,1],[1,1,0,0,0,1,1,1],[1,1,1,0,0,0,1,1],[1,1,1,1,0,0,0,1]),x^6+x^5+x+1,matrix([1]),false,cstt_id_ns])
c 322 : ss_ctr_ns(ss_round_ns(ss_v(10,mo),["ss_round_cst",3,3,1,2,8,x^8+x^4+x^3+x+1,matrix([1,1,1,1,1,0,0,0],[0,1,1,1,1,1,0,0],[0,0,1,1,1,1,1,0],[0,0,0,1,1,1,1,1],[1,0,0,0,1,1,1,1],[1,1,0,0,0,1,1,1],[1,1,1,0,0,0,1,1],[1,1,1,1,0,0,0,1]),x^6+x^5+x+1,matrix([1]),lambda([a],cstt_id_ns(ss_namespace(a,["ss_cst",4,3,1,2,8,x^8+x^4+x^3+x+1,matrix([1,1,1,1,1,0,0,0],[0,1,1,1,1,1,0,0],[0,0,1,1,1,1,1,0],[0,0,0,1,1,1,1,1],[1,0,0,0,1,1,1,1],[1,1,0,0,0,1,1,1],[1,1,1,0,0,0,1,1],[1,1,1,1,0,0,0,1]),x^6+x^5+x+1,matrix([1]),false,cstt_id_ns])))]),["ss_cst",4,3,1,2,8,x^8+x^4+x^3+x+1,matrix([1,1,1,1,1,0,0,0],[0,1,1,1,1,1,0,0],[0,0,1,1,1,1,1,0],[0,0,0,1,1,1,1,1],[1,0,0,0,1,1,1,1],[1,1,0,0,0,1,1,1],[1,1,1,0,0,0,1,1],[1,1,1,1,0,0,0,1]),x^6+x^5+x+1,matrix([1]),false,cstt_id_ns])
c 323 : ss_ctr_ns(ss_round_ns(ss_v(11,mo),["ss_round_cst",3,3,1,2,8,x^8+x^4+x^3+x+1,matrix([1,1,1,1,1,0,0,0],[0,1,1,1,1,1,0,0],[0,0,1,1,1,1,1,0],[0,0,0,1,1,1,1,1],[1,0,0,0,1,1,1,1],[1,1,0,0,0,1,1,1],[1,1,1,0,0,0,1,1],[1,1,1,1,0,0,0,1]),x^6+x^5+x+1,matrix([1]),lambda([a],cstt_id_ns(ss_namespace(a,["ss_cst",4,3,1,2,8,x^8+x^4+x^3+x+1,matrix([1,1,1,1,1,0,0,0],[0,1,1,1,1,1,0,0],[0,0,1,1,1,1,1,0],[0,0,0,1,1,1,1,1],[1,0,0,0,1,1,1,1],[1,1,0,0,0,1,1,1],[1,1,1,0,0,0,1,1],[1,1,1,1,0,0,0,1]),x^6+x^5+x+1,matrix([1]),false,cstt_id_ns])))]),["ss_cst",4,3,1,2,8,x^8+x^4+x^3+x+1,matrix([1,1,1,1,1,0,0,0],[0,1,1,1,1,1,0,0],[0,0,1,1,1,1,1,0],[0,0,0,1,1,1,1,1],[1,0,0,0,1,1,1,1],[1,1,0,0,0,1,1,1],[1,1,1,0,0,0,1,1],[1,1,1,1,0,0,0,1]),x^6+x^5+x+1,matrix([1]),false,cstt_id_ns])
c 324 : ss_ctr_ns(ss_round_ns(ss_v(12,mo),["ss_round_cst",3,3,1,2,8,x^8+x^4+x^3+x+1,matrix([1,1,1,1,1,0,0,0],[0,1,1,1,1,1,0,0],[0,0,1,1,1,1,1,0],[0,0,0,1,1,1,1,1],[1,0,0,0,1,1,1,1],[1,1,0,0,0,1,1,1],[1,1,1,0,0,0,1,1],[1,1,1,1,0,0,0,1]),x^6+x^5+x+1,matrix([1]),lambda([a],cstt_id_ns(ss_namespace(a,["ss_cst",4,3,1,2,8,x^8+x^4+x^3+x+1,matrix([1,1,1,1,1,0,0,0],[0,1,1,1,1,1,0,0],[0,0,1,1,1,1,1,0],[0,0,0,1,1,1,1,1],[1,0,0,0,1,1,1,1],[1,1,0,0,0,1,1,1],[1,1,1,0,0,0,1,1],[1,1,1,1,0,0,0,1]),x^6+x^5+x+1,matrix([1]),false,cstt_id_ns])))]),["ss_cst",4,3,1,2,8,x^8+x^4+x^3+x+1,matrix([1,1,1,1,1,0,0,0],[0,1,1,1,1,1,0,0],[0,0,1,1,1,1,1,0],[0,0,0,1,1,1,1,1],[1,0,0,0,1,1,1,1],[1,1,0,0,0,1,1,1],[1,1,1,0,0,0,1,1],[1,1,1,1,0,0,0,1]),x^6+x^5+x+1,matrix([1]),false,cstt_id_ns])
c 325 : ss_ctr_ns(ss_round_ns(ss_v(13,mo),["ss_round_cst",3,3,1,2,8,x^8+x^4+x^3+x+1,matrix([1,1,1,1,1,0,0,0],[0,1,1,1,1,1,0,0],[0,0,1,1,1,1,1,0],[0,0,0,1,1,1,1,1],[1,0,0,0,1,1,1,1],[1,1,0,0,0,1,1,1],[1,1,1,0,0,0,1,1],[1,1,1,1,0,0,0,1]),x^6+x^5+x+1,matrix([1]),lambda([a],cstt_id_ns(ss_namespace(a,["ss_cst",4,3,1,2,8,x^8+x^4+x^3+x+1,matrix([1,1,1,1,1,0,0,0],[0,1,1,1,1,1,0,0],[0,0,1,1,1,1,1,0],[0,0,0,1,1,1,1,1],[1,0,0,0,1,1,1,1],[1,1,0,0,0,1,1,1],[1,1,1,0,0,0,1,1],[1,1,1,1,0,0,0,1]),x^6+x^5+x+1,matrix([1]),false,cstt_id_ns])))]),["ss_cst",4,3,1,2,8,x^8+x^4+x^3+x+1,matrix([1,1,1,1,1,0,0,0],[0,1,1,1,1,1,0,0],[0,0,1,1,1,1,1,0],[0,0,0,1,1,1,1,1],[1,0,0,0,1,1,1,1],[1,1,0,0,0,1,1,1],[1,1,1,0,0,0,1,1],[1,1,1,1,0,0,0,1]),x^6+x^5+x+1,matrix([1]),false,cstt_id_ns])
c 326 : ss_ctr_ns(ss_round_ns(ss_v(14,mo),["ss_round_cst",3,3,1,2,8,x^8+x^4+x^3+x+1,matrix([1,1,1,1,1,0,0,0],[0,1,1,1,1,1,0,0],[0,0,1,1,1,1,1,0],[0,0,0,1,1,1,1,1],[1,0,0,0,1,1,1,1],[1,1,0,0,0,1,1,1],[1,1,1,0,0,0,1,1],[1,1,1,1,0,0,0,1]),x^6+x^5+x+1,matrix([1]),lambda([a],cstt_id_ns(ss_namespace(a,["ss_cst",4,3,1,2,8,x^8+x^4+x^3+x+1,matrix([1,1,1,1,1,0,0,0],[0,1,1,1,1,1,0,0],[0,0,1,1,1,1,1,0],[0,0,0,1,1,1,1,1],[1,0,0,0,1,1,1,1],[1,1,0,0,0,1,1,1],[1,1,1,0,0,0,1,1],[1,1,1,1,0,0,0,1]),x^6+x^5+x+1,matrix([1]),false,cstt_id_ns])))]),["ss_cst",4,3,1,2,8,x^8+x^4+x^3+x+1,matrix([1,1,1,1,1,0,0,0],[0,1,1,1,1,1,0,0],[0,0,1,1,1,1,1,0],[0,0,0,1,1,1,1,1],[1,0,0,0,1,1,1,1],[1,1,0,0,0,1,1,1],[1,1,1,0,0,0,1,1],[1,1,1,1,0,0,0,1]),x^6+x^5+x+1,matrix([1]),false,cstt_id_ns])
c 327 : ss_ctr_ns(ss_round_ns(ss_v(15,mo),["ss_round_cst",3,3,1,2,8,x^8+x^4+x^3+x+1,matrix([1,1,1,1,1,0,0,0],[0,1,1,1,1,1,0,0],[0,0,1,1,1,1,1,0],[0,0,0,1,1,1,1,1],[1,0,0,0,1,1,1,1],[1,1,0,0,0,1,1,1],[1,1,1,0,0,0,1,1],[1,1,1,1,0,0,0,1]),x^6+x^5+x+1,matrix([1]),lambda([a],cstt_id_ns(ss_namespace(a,["ss_cst",4,3,1,2,8,x^8+x^4+x^3+x+1,matrix([1,1,1,1,1,0,0,0],[0,1,1,1,1,1,0,0],[0,0,1,1,1,1,1,0],[0,0,0,1,1,1,1,1],[1,0,0,0,1,1,1,1],[1,1,0,0,0,1,1,1],[1,1,1,0,0,0,1,1],[1,1,1,1,0,0,0,1]),x^6+x^5+x+1,matrix([1]),false,cstt_id_ns])))]),["ss_cst",4,3,1,2,8,x^8+x^4+x^3+x+1,matrix([1,1,1,1,1,0,0,0],[0,1,1,1,1,1,0,0],[0,0,1,1,1,1,1,0],[0,0,0,1,1,1,1,1],[1,0,0,0,1,1,1,1],[1,1,0,0,0,1,1,1],[1,1,1,0,0,0,1,1],[1,1,1,1,0,0,0,1]),x^6+x^5+x+1,matrix([1]),false,cstt_id_ns])
c 328 : ss_ctr_ns(ss_round_ns(ss_v(16,mo),["ss_round_cst",3,3,1,2,8,x^8+x^4+x^3+x+1,matrix([1,1,1,1,1,0,0,0],[0,1,1,1,1,1,0,0],[0,0,1,1,1,1,1,0],[0,0,0,1,1,1,1,1],[1,0,0,0,1,1,1,1],[1,1,0,0,0,1,1,1],[1,1,1,0,0,0,1,1],[1,1,1,1,0,0,0,1]),x^6+x^5+x+1,matrix([1]),lambda([a],cstt_id_ns(ss_namespace(a,["ss_cst",4,3,1,2,8,x^8+x^4+x^3+x+1,matrix([1,1,1,1,1,0,0,0],[0,1,1,1,1,1,0,0],[0,0,1,1,1,1,1,0],[0,0,0,1,1,1,1,1],[1,0,0,0,1,1,1,1],[1,1,0,0,0,1,1,1],[1,1,1,0,0,0,1,1],[1,1,1,1,0,0,0,1]),x^6+x^5+x+1,matrix([1]),false,cstt_id_ns])))]),["ss_cst",4,3,1,2,8,x^8+x^4+x^3+x+1,matrix([1,1,1,1,1,0,0,0],[0,1,1,1,1,1,0,0],[0,0,1,1,1,1,1,0],[0,0,0,1,1,1,1,1],[1,0,0,0,1,1,1,1],[1,1,0,0,0,1,1,1],[1,1,1,0,0,0,1,1],[1,1,1,1,0,0,0,1]),x^6+x^5+x+1,matrix([1]),false,cstt_id_ns])
c 329 : ss_ctr_ns(ss_round_ns(ss_v(17,mo),["ss_round_cst",3,3,1,2,8,x^8+x^4+x^3+x+1,matrix([1,1,1,1,1,0,0,0],[0,1,1,1,1,1,0,0],[0,0,1,1,1,1,1,0],[0,0,0,1,1,1,1,1],[1,0,0,0,1,1,1,1],[1,1,0,0,0,1,1,1],[1,1,1,0,0,0,1,1],[1,1,1,1,0,0,0,1]),x^6+x^5+x+1,matrix([1]),lambda([a],cstt_id_ns(ss_namespace(a,["ss_cst",4,3,1,2,8,x^8+x^4+x^3+x+1,matrix([1,1,1,1,1,0,0,0],[0,1,1,1,1,1,0,0],[0,0,1,1,1,1,1,0],[0,0,0,1,1,1,1,1],[1,0,0,0,1,1,1,1],[1,1,0,0,0,1,1,1],[1,1,1,0,0,0,1,1],[1,1,1,1,0,0,0,1]),x^6+x^5+x+1,matrix([1]),false,cstt_id_ns])))]),["ss_cst",4,3,1,2,8,x^8+x^4+x^3+x+1,matrix([1,1,1,1,1,0,0,0],[0,1,1,1,1,1,0,0],[0,0,1,1,1,1,1,0],[0,0,0,1,1,1,1,1],[1,0,0,0,1,1,1,1],[1,1,0,0,0,1,1,1],[1,1,1,0,0,0,1,1],[1,1,1,1,0,0,0,1]),x^6+x^5+x+1,matrix([1]),false,cstt_id_ns])
c 330 : ss_ctr_ns(ss_round_ns(ss_v(18,mo),["ss_round_cst",3,3,1,2,8,x^8+x^4+x^3+x+1,matrix([1,1,1,1,1,0,0,0],[0,1,1,1,1,1,0,0],[0,0,1,1,1,1,1,0],[0,0,0,1,1,1,1,1],[1,0,0,0,1,1,1,1],[1,1,0,0,0,1,1,1],[1,1,1,0,0,0,1,1],[1,1,1,1,0,0,0,1]),x^6+x^5+x+1,matrix([1]),lambda([a],cstt_id_ns(ss_namespace(a,["ss_cst",4,3,1,2,8,x^8+x^4+x^3+x+1,matrix([1,1,1,1,1,0,0,0],[0,1,1,1,1,1,0,0],[0,0,1,1,1,1,1,0],[0,0,0,1,1,1,1,1],[1,0,0,0,1,1,1,1],[1,1,0,0,0,1,1,1],[1,1,1,0,0,0,1,1],[1,1,1,1,0,0,0,1]),x^6+x^5+x+1,matrix([1]),false,cstt_id_ns])))]),["ss_cst",4,3,1,2,8,x^8+x^4+x^3+x+1,matrix([1,1,1,1,1,0,0,0],[0,1,1,1,1,1,0,0],[0,0,1,1,1,1,1,0],[0,0,0,1,1,1,1,1],[1,0,0,0,1,1,1,1],[1,1,0,0,0,1,1,1],[1,1,1,0,0,0,1,1],[1,1,1,1,0,0,0,1]),x^6+x^5+x+1,matrix([1]),false,cstt_id_ns])
c 331 : ss_ctr_ns(ss_round_ns(ss_v(19,mo),["ss_round_cst",3,3,1,2,8,x^8+x^4+x^3+x+1,matrix([1,1,1,1,1,0,0,0],[0,1,1,1,1,1,0,0],[0,0,1,1,1,1,1,0],[0,0,0,1,1,1,1,1],[1,0,0,0,1,1,1,1],[1,1,0,0,0,1,1,1],[1,1,1,0,0,0,1,1],[1,1,1,1,0,0,0,1]),x^6+x^5+x+1,matrix([1]),lambda([a],cstt_id_ns(ss_namespace(a,["ss_cst",4,3,1,2,8,x^8+x^4+x^3+x+1,matrix([1,1,1,1,1,0,0,0],[0,1,1,1,1,1,0,0],[0,0,1,1,1,1,1,0],[0,0,0,1,1,1,1,1],[1,0,0,0,1,1,1,1],[1,1,0,0,0,1,1,1],[1,1,1,0,0,0,1,1],[1,1,1,1,0,0,0,1]),x^6+x^5+x+1,matrix([1]),false,cstt_id_ns])))]),["ss_cst",4,3,1,2,8,x^8+x^4+x^3+x+1,matrix([1,1,1,1,1,0,0,0],[0,1,1,1,1,1,0,0],[0,0,1,1,1,1,1,0],[0,0,0,1,1,1,1,1],[1,0,0,0,1,1,1,1],[1,1,0,0,0,1,1,1],[1,1,1,0,0,0,1,1],[1,1,1,1,0,0,0,1]),x^6+x^5+x+1,matrix([1]),false,cstt_id_ns])
c 332 : ss_ctr_ns(ss_round_ns(ss_v(20,mo),["ss_round_cst",3,3,1,2,8,x^8+x^4+x^3+x+1,matrix([1,1,1,1,1,0,0,0],[0,1,1,1,1,1,0,0],[0,0,1,1,1,1,1,0],[0,0,0,1,1,1,1,1],[1,0,0,0,1,1,1,1],[1,1,0,0,0,1,1,1],[1,1,1,0,0,0,1,1],[1,1,1,1,0,0,0,1]),x^6+x^5+x+1,matrix([1]),lambda([a],cstt_id_ns(ss_namespace(a,["ss_cst",4,3,1,2,8,x^8+x^4+x^3+x+1,matrix([1,1,1,1,1,0,0,0],[0,1,1,1,1,1,0,0],[0,0,1,1,1,1,1,0],[0,0,0,1,1,1,1,1],[1,0,0,0,1,1,1,1],[1,1,0,0,0,1,1,1],[1,1,1,0,0,0,1,1],[1,1,1,1,0,0,0,1]),x^6+x^5+x+1,matrix([1]),false,cstt_id_ns])))]),["ss_cst",4,3,1,2,8,x^8+x^4+x^3+x+1,matrix([1,1,1,1,1,0,0,0],[0,1,1,1,1,1,0,0],[0,0,1,1,1,1,1,0],[0,0,0,1,1,1,1,1],[1,0,0,0,1,1,1,1],[1,1,0,0,0,1,1,1],[1,1,1,0,0,0,1,1],[1,1,1,1,0,0,0,1]),x^6+x^5+x+1,matrix([1]),false,cstt_id_ns])
c 333 : ss_ctr_ns(ss_round_ns(ss_v(21,mo),["ss_round_cst",3,3,1,2,8,x^8+x^4+x^3+x+1,matrix([1,1,1,1,1,0,0,0],[0,1,1,1,1,1,0,0],[0,0,1,1,1,1,1,0],[0,0,0,1,1,1,1,1],[1,0,0,0,1,1,1,1],[1,1,0,0,0,1,1,1],[1,1,1,0,0,0,1,1],[1,1,1,1,0,0,0,1]),x^6+x^5+x+1,matrix([1]),lambda([a],cstt_id_ns(ss_namespace(a,["ss_cst",4,3,1,2,8,x^8+x^4+x^3+x+1,matrix([1,1,1,1,1,0,0,0],[0,1,1,1,1,1,0,0],[0,0,1,1,1,1,1,0],[0,0,0,1,1,1,1,1],[1,0,0,0,1,1,1,1],[1,1,0,0,0,1,1,1],[1,1,1,0,0,0,1,1],[1,1,1,1,0,0,0,1]),x^6+x^5+x+1,matrix([1]),false,cstt_id_ns])))]),["ss_cst",4,3,1,2,8,x^8+x^4+x^3+x+1,matrix([1,1,1,1,1,0,0,0],[0,1,1,1,1,1,0,0],[0,0,1,1,1,1,1,0],[0,0,0,1,1,1,1,1],[1,0,0,0,1,1,1,1],[1,1,0,0,0,1,1,1],[1,1,1,0,0,0,1,1],[1,1,1,1,0,0,0,1]),x^6+x^5+x+1,matrix([1]),false,cstt_id_ns])
c 334 : ss_ctr_ns(ss_round_ns(ss_v(22,mo),["ss_round_cst",3,3,1,2,8,x^8+x^4+x^3+x+1,matrix([1,1,1,1,1,0,0,0],[0,1,1,1,1,1,0,0],[0,0,1,1,1,1,1,0],[0,0,0,1,1,1,1,1],[1,0,0,0,1,1,1,1],[1,1,0,0,0,1,1,1],[1,1,1,0,0,0,1,1],[1,1,1,1,0,0,0,1]),x^6+x^5+x+1,matrix([1]),lambda([a],cstt_id_ns(ss_namespace(a,["ss_cst",4,3,1,2,8,x^8+x^4+x^3+x+1,matrix([1,1,1,1,1,0,0,0],[0,1,1,1,1,1,0,0],[0,0,1,1,1,1,1,0],[0,0,0,1,1,1,1,1],[1,0,0,0,1,1,1,1],[1,1,0,0,0,1,1,1],[1,1,1,0,0,0,1,1],[1,1,1,1,0,0,0,1]),x^6+x^5+x+1,matrix([1]),false,cstt_id_ns])))]),["ss_cst",4,3,1,2,8,x^8+x^4+x^3+x+1,matrix([1,1,1,1,1,0,0,0],[0,1,1,1,1,1,0,0],[0,0,1,1,1,1,1,0],[0,0,0,1,1,1,1,1],[1,0,0,0,1,1,1,1],[1,1,0,0,0,1,1,1],[1,1,1,0,0,0,1,1],[1,1,1,1,0,0,0,1]),x^6+x^5+x+1,matrix([1]),false,cstt_id_ns])
c 335 : ss_ctr_ns(ss_round_ns(ss_v(23,mo),["ss_round_cst",3,3,1,2,8,x^8+x^4+x^3+x+1,matrix([1,1,1,1,1,0,0,0],[0,1,1,1,1,1,0,0],[0,0,1,1,1,1,1,0],[0,0,0,1,1,1,1,1],[1,0,0,0,1,1,1,1],[1,1,0,0,0,1,1,1],[1,1,1,0,0,0,1,1],[1,1,1,1,0,0,0,1]),x^6+x^5+x+1,matrix([1]),lambda([a],cstt_id_ns(ss_namespace(a,["ss_cst",4,3,1,2,8,x^8+x^4+x^3+x+1,matrix([1,1,1,1,1,0,0,0],[0,1,1,1,1,1,0,0],[0,0,1,1,1,1,1,0],[0,0,0,1,1,1,1,1],[1,0,0,0,1,1,1,1],[1,1,0,0,0,1,1,1],[1,1,1,0,0,0,1,1],[1,1,1,1,0,0,0,1]),x^6+x^5+x+1,matrix([1]),false,cstt_id_ns])))]),["ss_cst",4,3,1,2,8,x^8+x^4+x^3+x+1,matrix([1,1,1,1,1,0,0,0],[0,1,1,1,1,1,0,0],[0,0,1,1,1,1,1,0],[0,0,0,1,1,1,1,1],[1,0,0,0,1,1,1,1],[1,1,0,0,0,1,1,1],[1,1,1,0,0,0,1,1],[1,1,1,1,0,0,0,1]),x^6+x^5+x+1,matrix([1]),false,cstt_id_ns])
c 336 : ss_ctr_ns(ss_round_ns(ss_v(24,mo),["ss_round_cst",3,3,1,2,8,x^8+x^4+x^3+x+1,matrix([1,1,1,1,1,0,0,0],[0,1,1,1,1,1,0,0],[0,0,1,1,1,1,1,0],[0,0,0,1,1,1,1,1],[1,0,0,0,1,1,1,1],[1,1,0,0,0,1,1,1],[1,1,1,0,0,0,1,1],[1,1,1,1,0,0,0,1]),x^6+x^5+x+1,matrix([1]),lambda([a],cstt_id_ns(ss_namespace(a,["ss_cst",4,3,1,2,8,x^8+x^4+x^3+x+1,matrix([1,1,1,1,1,0,0,0],[0,1,1,1,1,1,0,0],[0,0,1,1,1,1,1,0],[0,0,0,1,1,1,1,1],[1,0,0,0,1,1,1,1],[1,1,0,0,0,1,1,1],[1,1,1,0,0,0,1,1],[1,1,1,1,0,0,0,1]),x^6+x^5+x+1,matrix([1]),false,cstt_id_ns])))]),["ss_cst",4,3,1,2,8,x^8+x^4+x^3+x+1,matrix([1,1,1,1,1,0,0,0],[0,1,1,1,1,1,0,0],[0,0,1,1,1,1,1,0],[0,0,0,1,1,1,1,1],[1,0,0,0,1,1,1,1],[1,1,0,0,0,1,1,1],[1,1,1,0,0,0,1,1],[1,1,1,1,0,0,0,1]),x^6+x^5+x+1,matrix([1]),false,cstt_id_ns])
c 337 : veq(ss_ctr_ns(ss_round_ns(ss_v(1,ro),["ss_round_cst",3,3,1,2,8,x^8+x^4+x^3+x+1,matrix([1,1,1,1,1,0,0,0],[0,1,1,1,1,1,0,0],[0,0,1,1,1,1,1,0],[0,0,0,1,1,1,1,1],[1,0,0,0,1,1,1,1],[1,1,0,0,0,1,1,1],[1,1,1,0,0,0,1,1],[1,1,1,1,0,0,0,1]),x^6+x^5+x+1,matrix([1]),lambda([a],cstt_id_ns(ss_namespace(a,["ss_cst",4,3,1,2,8,x^8+x^4+x^3+x+1,matrix([1,1,1,1,1,0,0,0],[0,1,1,1,1,1,0,0],[0,0,1,1,1,1,1,0],[0,0,0,1,1,1,1,1],[1,0,0,0,1,1,1,1],[1,1,0,0,0,1,1,1],[1,1,1,0,0,0,1,1],[1,1,1,1,0,0,0,1]),x^6+x^5+x+1,matrix([1]),false,cstt_id_ns])))]),["ss_cst",4,3,1,2,8,x^8+x^4+x^3+x+1,matrix([1,1,1,1,1,0,0,0],[0,1,1,1,1,1,0,0],[0,0,1,1,1,1,1,0],[0,0,0,1,1,1,1,1],[1,0,0,0,1,1,1,1],[1,1,0,0,0,1,1,1],[1,1,1,0,0,0,1,1],[1,1,1,1,0,0,0,1]),x^6+x^5+x+1,matrix([1]),false,cstt_id_ns]),ss_ctr_ns(ss_round_ns(ss_v(1,so),["ss_round_cst",3,3,1,2,8,x^8+x^4+x^3+x+1,matrix([1,1,1,1,1,0,0,0],[0,1,1,1,1,1,0,0],[0,0,1,1,1,1,1,0],[0,0,0,1,1,1,1,1],[1,0,0,0,1,1,1,1],[1,1,0,0,0,1,1,1],[1,1,1,0,0,0,1,1],[1,1,1,1,0,0,0,1]),x^6+x^5+x+1,matrix([1]),lambda([a],cstt_id_ns(ss_namespace(a,["ss_cst",4,3,1,2,8,x^8+x^4+x^3+x+1,matrix([1,1,1,1,1,0,0,0],[0,1,1,1,1,1,0,0],[0,0,1,1,1,1,1,0],[0,0,0,1,1,1,1,1],[1,0,0,0,1,1,1,1],[1,1,0,0,0,1,1,1],[1,1,1,0,0,0,1,1],[1,1,1,1,0,0,0,1]),x^6+x^5+x+1,matrix([1]),false,cstt_id_ns])))]),["ss_cst",4,3,1,2,8,x^8+x^4+x^3+x+1,matrix([1,1,1,1,1,0,0,0],[0,1,1,1,1,1,0,0],[0,0,1,1,1,1,1,0],[0,0,0,1,1,1,1,1],[1,0,0,0,1,1,1,1],[1,1,0,0,0,1,1,1],[1,1,1,0,0,0,1,1],[1,1,1,1,0,0,0,1]),x^6+x^5+x+1,matrix([1]),false,cstt_id_ns]))
c 338 : veq(ss_ctr_ns(ss_round_ns(ss_v(2,ro),["ss_round_cst",3,3,1,2,8,x^8+x^4+x^3+x+1,matrix([1,1,1,1,1,0,0,0],[0,1,1,1,1,1,0,0],[0,0,1,1,1,1,1,0],[0,0,0,1,1,1,1,1],[1,0,0,0,1,1,1,1],[1,1,0,0,0,1,1,1],[1,1,1,0,0,0,1,1],[1,1,1,1,0,0,0,1]),x^6+x^5+x+1,matrix([1]),lambda([a],cstt_id_ns(ss_namespace(a,["ss_cst",4,3,1,2,8,x^8+x^4+x^3+x+1,matrix([1,1,1,1,1,0,0,0],[0,1,1,1,1,1,0,0],[0,0,1,1,1,1,1,0],[0,0,0,1,1,1,1,1],[1,0,0,0,1,1,1,1],[1,1,0,0,0,1,1,1],[1,1,1,0,0,0,1,1],[1,1,1,1,0,0,0,1]),x^6+x^5+x+1,matrix([1]),false,cstt_id_ns])))]),["ss_cst",4,3,1,2,8,x^8+x^4+x^3+x+1,matrix([1,1,1,1,1,0,0,0],[0,1,1,1,1,1,0,0],[0,0,1,1,1,1,1,0],[0,0,0,1,1,1,1,1],[1,0,0,0,1,1,1,1],[1,1,0,0,0,1,1,1],[1,1,1,0,0,0,1,1],[1,1,1,1,0,0,0,1]),x^6+x^5+x+1,matrix([1]),false,cstt_id_ns]),ss_ctr_ns(ss_round_ns(ss_v(2,so),["ss_round_cst",3,3,1,2,8,x^8+x^4+x^3+x+1,matrix([1,1,1,1,1,0,0,0],[0,1,1,1,1,1,0,0],[0,0,1,1,1,1,1,0],[0,0,0,1,1,1,1,1],[1,0,0,0,1,1,1,1],[1,1,0,0,0,1,1,1],[1,1,1,0,0,0,1,1],[1,1,1,1,0,0,0,1]),x^6+x^5+x+1,matrix([1]),lambda([a],cstt_id_ns(ss_namespace(a,["ss_cst",4,3,1,2,8,x^8+x^4+x^3+x+1,matrix([1,1,1,1,1,0,0,0],[0,1,1,1,1,1,0,0],[0,0,1,1,1,1,1,0],[0,0,0,1,1,1,1,1],[1,0,0,0,1,1,1,1],[1,1,0,0,0,1,1,1],[1,1,1,0,0,0,1,1],[1,1,1,1,0,0,0,1]),x^6+x^5+x+1,matrix([1]),false,cstt_id_ns])))]),["ss_cst",4,3,1,2,8,x^8+x^4+x^3+x+1,matrix([1,1,1,1,1,0,0,0],[0,1,1,1,1,1,0,0],[0,0,1,1,1,1,1,0],[0,0,0,1,1,1,1,1],[1,0,0,0,1,1,1,1],[1,1,0,0,0,1,1,1],[1,1,1,0,0,0,1,1],[1,1,1,1,0,0,0,1]),x^6+x^5+x+1,matrix([1]),false,cstt_id_ns]))
c 339 : veq(ss_ctr_ns(ss_round_ns(ss_v(3,ro),["ss_round_cst",3,3,1,2,8,x^8+x^4+x^3+x+1,matrix([1,1,1,1,1,0,0,0],[0,1,1,1,1,1,0,0],[0,0,1,1,1,1,1,0],[0,0,0,1,1,1,1,1],[1,0,0,0,1,1,1,1],[1,1,0,0,0,1,1,1],[1,1,1,0,0,0,1,1],[1,1,1,1,0,0,0,1]),x^6+x^5+x+1,matrix([1]),lambda([a],cstt_id_ns(ss_namespace(a,["ss_cst",4,3,1,2,8,x^8+x^4+x^3+x+1,matrix([1,1,1,1,1,0,0,0],[0,1,1,1,1,1,0,0],[0,0,1,1,1,1,1,0],[0,0,0,1,1,1,1,1],[1,0,0,0,1,1,1,1],[1,1,0,0,0,1,1,1],[1,1,1,0,0,0,1,1],[1,1,1,1,0,0,0,1]),x^6+x^5+x+1,matrix([1]),false,cstt_id_ns])))]),["ss_cst",4,3,1,2,8,x^8+x^4+x^3+x+1,matrix([1,1,1,1,1,0,0,0],[0,1,1,1,1,1,0,0],[0,0,1,1,1,1,1,0],[0,0,0,1,1,1,1,1],[1,0,0,0,1,1,1,1],[1,1,0,0,0,1,1,1],[1,1,1,0,0,0,1,1],[1,1,1,1,0,0,0,1]),x^6+x^5+x+1,matrix([1]),false,cstt_id_ns]),ss_ctr_ns(ss_round_ns(ss_v(3,so),["ss_round_cst",3,3,1,2,8,x^8+x^4+x^3+x+1,matrix([1,1,1,1,1,0,0,0],[0,1,1,1,1,1,0,0],[0,0,1,1,1,1,1,0],[0,0,0,1,1,1,1,1],[1,0,0,0,1,1,1,1],[1,1,0,0,0,1,1,1],[1,1,1,0,0,0,1,1],[1,1,1,1,0,0,0,1]),x^6+x^5+x+1,matrix([1]),lambda([a],cstt_id_ns(ss_namespace(a,["ss_cst",4,3,1,2,8,x^8+x^4+x^3+x+1,matrix([1,1,1,1,1,0,0,0],[0,1,1,1,1,1,0,0],[0,0,1,1,1,1,1,0],[0,0,0,1,1,1,1,1],[1,0,0,0,1,1,1,1],[1,1,0,0,0,1,1,1],[1,1,1,0,0,0,1,1],[1,1,1,1,0,0,0,1]),x^6+x^5+x+1,matrix([1]),false,cstt_id_ns])))]),["ss_cst",4,3,1,2,8,x^8+x^4+x^3+x+1,matrix([1,1,1,1,1,0,0,0],[0,1,1,1,1,1,0,0],[0,0,1,1,1,1,1,0],[0,0,0,1,1,1,1,1],[1,0,0,0,1,1,1,1],[1,1,0,0,0,1,1,1],[1,1,1,0,0,0,1,1],[1,1,1,1,0,0,0,1]),x^6+x^5+x+1,matrix([1]),false,cstt_id_ns]))
c 340 : veq(ss_ctr_ns(ss_round_ns(ss_v(4,ro),["ss_round_cst",3,3,1,2,8,x^8+x^4+x^3+x+1,matrix([1,1,1,1,1,0,0,0],[0,1,1,1,1,1,0,0],[0,0,1,1,1,1,1,0],[0,0,0,1,1,1,1,1],[1,0,0,0,1,1,1,1],[1,1,0,0,0,1,1,1],[1,1,1,0,0,0,1,1],[1,1,1,1,0,0,0,1]),x^6+x^5+x+1,matrix([1]),lambda([a],cstt_id_ns(ss_namespace(a,["ss_cst",4,3,1,2,8,x^8+x^4+x^3+x+1,matrix([1,1,1,1,1,0,0,0],[0,1,1,1,1,1,0,0],[0,0,1,1,1,1,1,0],[0,0,0,1,1,1,1,1],[1,0,0,0,1,1,1,1],[1,1,0,0,0,1,1,1],[1,1,1,0,0,0,1,1],[1,1,1,1,0,0,0,1]),x^6+x^5+x+1,matrix([1]),false,cstt_id_ns])))]),["ss_cst",4,3,1,2,8,x^8+x^4+x^3+x+1,matrix([1,1,1,1,1,0,0,0],[0,1,1,1,1,1,0,0],[0,0,1,1,1,1,1,0],[0,0,0,1,1,1,1,1],[1,0,0,0,1,1,1,1],[1,1,0,0,0,1,1,1],[1,1,1,0,0,0,1,1],[1,1,1,1,0,0,0,1]),x^6+x^5+x+1,matrix([1]),false,cstt_id_ns]),ss_ctr_ns(ss_round_ns(ss_v(4,so),["ss_round_cst",3,3,1,2,8,x^8+x^4+x^3+x+1,matrix([1,1,1,1,1,0,0,0],[0,1,1,1,1,1,0,0],[0,0,1,1,1,1,1,0],[0,0,0,1,1,1,1,1],[1,0,0,0,1,1,1,1],[1,1,0,0,0,1,1,1],[1,1,1,0,0,0,1,1],[1,1,1,1,0,0,0,1]),x^6+x^5+x+1,matrix([1]),lambda([a],cstt_id_ns(ss_namespace(a,["ss_cst",4,3,1,2,8,x^8+x^4+x^3+x+1,matrix([1,1,1,1,1,0,0,0],[0,1,1,1,1,1,0,0],[0,0,1,1,1,1,1,0],[0,0,0,1,1,1,1,1],[1,0,0,0,1,1,1,1],[1,1,0,0,0,1,1,1],[1,1,1,0,0,0,1,1],[1,1,1,1,0,0,0,1]),x^6+x^5+x+1,matrix([1]),false,cstt_id_ns])))]),["ss_cst",4,3,1,2,8,x^8+x^4+x^3+x+1,matrix([1,1,1,1,1,0,0,0],[0,1,1,1,1,1,0,0],[0,0,1,1,1,1,1,0],[0,0,0,1,1,1,1,1],[1,0,0,0,1,1,1,1],[1,1,0,0,0,1,1,1],[1,1,1,0,0,0,1,1],[1,1,1,1,0,0,0,1]),x^6+x^5+x+1,matrix([1]),false,cstt_id_ns]))
c 341 : veq(ss_ctr_ns(ss_round_ns(ss_v(5,ro),["ss_round_cst",3,3,1,2,8,x^8+x^4+x^3+x+1,matrix([1,1,1,1,1,0,0,0],[0,1,1,1,1,1,0,0],[0,0,1,1,1,1,1,0],[0,0,0,1,1,1,1,1],[1,0,0,0,1,1,1,1],[1,1,0,0,0,1,1,1],[1,1,1,0,0,0,1,1],[1,1,1,1,0,0,0,1]),x^6+x^5+x+1,matrix([1]),lambda([a],cstt_id_ns(ss_namespace(a,["ss_cst",4,3,1,2,8,x^8+x^4+x^3+x+1,matrix([1,1,1,1,1,0,0,0],[0,1,1,1,1,1,0,0],[0,0,1,1,1,1,1,0],[0,0,0,1,1,1,1,1],[1,0,0,0,1,1,1,1],[1,1,0,0,0,1,1,1],[1,1,1,0,0,0,1,1],[1,1,1,1,0,0,0,1]),x^6+x^5+x+1,matrix([1]),false,cstt_id_ns])))]),["ss_cst",4,3,1,2,8,x^8+x^4+x^3+x+1,matrix([1,1,1,1,1,0,0,0],[0,1,1,1,1,1,0,0],[0,0,1,1,1,1,1,0],[0,0,0,1,1,1,1,1],[1,0,0,0,1,1,1,1],[1,1,0,0,0,1,1,1],[1,1,1,0,0,0,1,1],[1,1,1,1,0,0,0,1]),x^6+x^5+x+1,matrix([1]),false,cstt_id_ns]),ss_ctr_ns(ss_round_ns(ss_v(5,so),["ss_round_cst",3,3,1,2,8,x^8+x^4+x^3+x+1,matrix([1,1,1,1,1,0,0,0],[0,1,1,1,1,1,0,0],[0,0,1,1,1,1,1,0],[0,0,0,1,1,1,1,1],[1,0,0,0,1,1,1,1],[1,1,0,0,0,1,1,1],[1,1,1,0,0,0,1,1],[1,1,1,1,0,0,0,1]),x^6+x^5+x+1,matrix([1]),lambda([a],cstt_id_ns(ss_namespace(a,["ss_cst",4,3,1,2,8,x^8+x^4+x^3+x+1,matrix([1,1,1,1,1,0,0,0],[0,1,1,1,1,1,0,0],[0,0,1,1,1,1,1,0],[0,0,0,1,1,1,1,1],[1,0,0,0,1,1,1,1],[1,1,0,0,0,1,1,1],[1,1,1,0,0,0,1,1],[1,1,1,1,0,0,0,1]),x^6+x^5+x+1,matrix([1]),false,cstt_id_ns])))]),["ss_cst",4,3,1,2,8,x^8+x^4+x^3+x+1,matrix([1,1,1,1,1,0,0,0],[0,1,1,1,1,1,0,0],[0,0,1,1,1,1,1,0],[0,0,0,1,1,1,1,1],[1,0,0,0,1,1,1,1],[1,1,0,0,0,1,1,1],[1,1,1,0,0,0,1,1],[1,1,1,1,0,0,0,1]),x^6+x^5+x+1,matrix([1]),false,cstt_id_ns]))
c 342 : veq(ss_ctr_ns(ss_round_ns(ss_v(6,ro),["ss_round_cst",3,3,1,2,8,x^8+x^4+x^3+x+1,matrix([1,1,1,1,1,0,0,0],[0,1,1,1,1,1,0,0],[0,0,1,1,1,1,1,0],[0,0,0,1,1,1,1,1],[1,0,0,0,1,1,1,1],[1,1,0,0,0,1,1,1],[1,1,1,0,0,0,1,1],[1,1,1,1,0,0,0,1]),x^6+x^5+x+1,matrix([1]),lambda([a],cstt_id_ns(ss_namespace(a,["ss_cst",4,3,1,2,8,x^8+x^4+x^3+x+1,matrix([1,1,1,1,1,0,0,0],[0,1,1,1,1,1,0,0],[0,0,1,1,1,1,1,0],[0,0,0,1,1,1,1,1],[1,0,0,0,1,1,1,1],[1,1,0,0,0,1,1,1],[1,1,1,0,0,0,1,1],[1,1,1,1,0,0,0,1]),x^6+x^5+x+1,matrix([1]),false,cstt_id_ns])))]),["ss_cst",4,3,1,2,8,x^8+x^4+x^3+x+1,matrix([1,1,1,1,1,0,0,0],[0,1,1,1,1,1,0,0],[0,0,1,1,1,1,1,0],[0,0,0,1,1,1,1,1],[1,0,0,0,1,1,1,1],[1,1,0,0,0,1,1,1],[1,1,1,0,0,0,1,1],[1,1,1,1,0,0,0,1]),x^6+x^5+x+1,matrix([1]),false,cstt_id_ns]),ss_ctr_ns(ss_round_ns(ss_v(6,so),["ss_round_cst",3,3,1,2,8,x^8+x^4+x^3+x+1,matrix([1,1,1,1,1,0,0,0],[0,1,1,1,1,1,0,0],[0,0,1,1,1,1,1,0],[0,0,0,1,1,1,1,1],[1,0,0,0,1,1,1,1],[1,1,0,0,0,1,1,1],[1,1,1,0,0,0,1,1],[1,1,1,1,0,0,0,1]),x^6+x^5+x+1,matrix([1]),lambda([a],cstt_id_ns(ss_namespace(a,["ss_cst",4,3,1,2,8,x^8+x^4+x^3+x+1,matrix([1,1,1,1,1,0,0,0],[0,1,1,1,1,1,0,0],[0,0,1,1,1,1,1,0],[0,0,0,1,1,1,1,1],[1,0,0,0,1,1,1,1],[1,1,0,0,0,1,1,1],[1,1,1,0,0,0,1,1],[1,1,1,1,0,0,0,1]),x^6+x^5+x+1,matrix([1]),false,cstt_id_ns])))]),["ss_cst",4,3,1,2,8,x^8+x^4+x^3+x+1,matrix([1,1,1,1,1,0,0,0],[0,1,1,1,1,1,0,0],[0,0,1,1,1,1,1,0],[0,0,0,1,1,1,1,1],[1,0,0,0,1,1,1,1],[1,1,0,0,0,1,1,1],[1,1,1,0,0,0,1,1],[1,1,1,1,0,0,0,1]),x^6+x^5+x+1,matrix([1]),false,cstt_id_ns]))
c 343 : veq(ss_ctr_ns(ss_round_ns(ss_v(7,ro),["ss_round_cst",3,3,1,2,8,x^8+x^4+x^3+x+1,matrix([1,1,1,1,1,0,0,0],[0,1,1,1,1,1,0,0],[0,0,1,1,1,1,1,0],[0,0,0,1,1,1,1,1],[1,0,0,0,1,1,1,1],[1,1,0,0,0,1,1,1],[1,1,1,0,0,0,1,1],[1,1,1,1,0,0,0,1]),x^6+x^5+x+1,matrix([1]),lambda([a],cstt_id_ns(ss_namespace(a,["ss_cst",4,3,1,2,8,x^8+x^4+x^3+x+1,matrix([1,1,1,1,1,0,0,0],[0,1,1,1,1,1,0,0],[0,0,1,1,1,1,1,0],[0,0,0,1,1,1,1,1],[1,0,0,0,1,1,1,1],[1,1,0,0,0,1,1,1],[1,1,1,0,0,0,1,1],[1,1,1,1,0,0,0,1]),x^6+x^5+x+1,matrix([1]),false,cstt_id_ns])))]),["ss_cst",4,3,1,2,8,x^8+x^4+x^3+x+1,matrix([1,1,1,1,1,0,0,0],[0,1,1,1,1,1,0,0],[0,0,1,1,1,1,1,0],[0,0,0,1,1,1,1,1],[1,0,0,0,1,1,1,1],[1,1,0,0,0,1,1,1],[1,1,1,0,0,0,1,1],[1,1,1,1,0,0,0,1]),x^6+x^5+x+1,matrix([1]),false,cstt_id_ns]),ss_ctr_ns(ss_round_ns(ss_v(7,so),["ss_round_cst",3,3,1,2,8,x^8+x^4+x^3+x+1,matrix([1,1,1,1,1,0,0,0],[0,1,1,1,1,1,0,0],[0,0,1,1,1,1,1,0],[0,0,0,1,1,1,1,1],[1,0,0,0,1,1,1,1],[1,1,0,0,0,1,1,1],[1,1,1,0,0,0,1,1],[1,1,1,1,0,0,0,1]),x^6+x^5+x+1,matrix([1]),lambda([a],cstt_id_ns(ss_namespace(a,["ss_cst",4,3,1,2,8,x^8+x^4+x^3+x+1,matrix([1,1,1,1,1,0,0,0],[0,1,1,1,1,1,0,0],[0,0,1,1,1,1,1,0],[0,0,0,1,1,1,1,1],[1,0,0,0,1,1,1,1],[1,1,0,0,0,1,1,1],[1,1,1,0,0,0,1,1],[1,1,1,1,0,0,0,1]),x^6+x^5+x+1,matrix([1]),false,cstt_id_ns])))]),["ss_cst",4,3,1,2,8,x^8+x^4+x^3+x+1,matrix([1,1,1,1,1,0,0,0],[0,1,1,1,1,1,0,0],[0,0,1,1,1,1,1,0],[0,0,0,1,1,1,1,1],[1,0,0,0,1,1,1,1],[1,1,0,0,0,1,1,1],[1,1,1,0,0,0,1,1],[1,1,1,1,0,0,0,1]),x^6+x^5+x+1,matrix([1]),false,cstt_id_ns]))
c 344 : veq(ss_ctr_ns(ss_round_ns(ss_v(8,ro),["ss_round_cst",3,3,1,2,8,x^8+x^4+x^3+x+1,matrix([1,1,1,1,1,0,0,0],[0,1,1,1,1,1,0,0],[0,0,1,1,1,1,1,0],[0,0,0,1,1,1,1,1],[1,0,0,0,1,1,1,1],[1,1,0,0,0,1,1,1],[1,1,1,0,0,0,1,1],[1,1,1,1,0,0,0,1]),x^6+x^5+x+1,matrix([1]),lambda([a],cstt_id_ns(ss_namespace(a,["ss_cst",4,3,1,2,8,x^8+x^4+x^3+x+1,matrix([1,1,1,1,1,0,0,0],[0,1,1,1,1,1,0,0],[0,0,1,1,1,1,1,0],[0,0,0,1,1,1,1,1],[1,0,0,0,1,1,1,1],[1,1,0,0,0,1,1,1],[1,1,1,0,0,0,1,1],[1,1,1,1,0,0,0,1]),x^6+x^5+x+1,matrix([1]),false,cstt_id_ns])))]),["ss_cst",4,3,1,2,8,x^8+x^4+x^3+x+1,matrix([1,1,1,1,1,0,0,0],[0,1,1,1,1,1,0,0],[0,0,1,1,1,1,1,0],[0,0,0,1,1,1,1,1],[1,0,0,0,1,1,1,1],[1,1,0,0,0,1,1,1],[1,1,1,0,0,0,1,1],[1,1,1,1,0,0,0,1]),x^6+x^5+x+1,matrix([1]),false,cstt_id_ns]),ss_ctr_ns(ss_round_ns(ss_v(8,so),["ss_round_cst",3,3,1,2,8,x^8+x^4+x^3+x+1,matrix([1,1,1,1,1,0,0,0],[0,1,1,1,1,1,0,0],[0,0,1,1,1,1,1,0],[0,0,0,1,1,1,1,1],[1,0,0,0,1,1,1,1],[1,1,0,0,0,1,1,1],[1,1,1,0,0,0,1,1],[1,1,1,1,0,0,0,1]),x^6+x^5+x+1,matrix([1]),lambda([a],cstt_id_ns(ss_namespace(a,["ss_cst",4,3,1,2,8,x^8+x^4+x^3+x+1,matrix([1,1,1,1,1,0,0,0],[0,1,1,1,1,1,0,0],[0,0,1,1,1,1,1,0],[0,0,0,1,1,1,1,1],[1,0,0,0,1,1,1,1],[1,1,0,0,0,1,1,1],[1,1,1,0,0,0,1,1],[1,1,1,1,0,0,0,1]),x^6+x^5+x+1,matrix([1]),false,cstt_id_ns])))]),["ss_cst",4,3,1,2,8,x^8+x^4+x^3+x+1,matrix([1,1,1,1,1,0,0,0],[0,1,1,1,1,1,0,0],[0,0,1,1,1,1,1,0],[0,0,0,1,1,1,1,1],[1,0,0,0,1,1,1,1],[1,1,0,0,0,1,1,1],[1,1,1,0,0,0,1,1],[1,1,1,1,0,0,0,1]),x^6+x^5+x+1,matrix([1]),false,cstt_id_ns]))
c 345 : veq(ss_ctr_ns(ss_round_ns(ss_v(9,ro),["ss_round_cst",3,3,1,2,8,x^8+x^4+x^3+x+1,matrix([1,1,1,1,1,0,0,0],[0,1,1,1,1,1,0,0],[0,0,1,1,1,1,1,0],[0,0,0,1,1,1,1,1],[1,0,0,0,1,1,1,1],[1,1,0,0,0,1,1,1],[1,1,1,0,0,0,1,1],[1,1,1,1,0,0,0,1]),x^6+x^5+x+1,matrix([1]),lambda([a],cstt_id_ns(ss_namespace(a,["ss_cst",4,3,1,2,8,x^8+x^4+x^3+x+1,matrix([1,1,1,1,1,0,0,0],[0,1,1,1,1,1,0,0],[0,0,1,1,1,1,1,0],[0,0,0,1,1,1,1,1],[1,0,0,0,1,1,1,1],[1,1,0,0,0,1,1,1],[1,1,1,0,0,0,1,1],[1,1,1,1,0,0,0,1]),x^6+x^5+x+1,matrix([1]),false,cstt_id_ns])))]),["ss_cst",4,3,1,2,8,x^8+x^4+x^3+x+1,matrix([1,1,1,1,1,0,0,0],[0,1,1,1,1,1,0,0],[0,0,1,1,1,1,1,0],[0,0,0,1,1,1,1,1],[1,0,0,0,1,1,1,1],[1,1,0,0,0,1,1,1],[1,1,1,0,0,0,1,1],[1,1,1,1,0,0,0,1]),x^6+x^5+x+1,matrix([1]),false,cstt_id_ns]),ss_ctr_ns(ss_round_ns(ss_v(9,so),["ss_round_cst",3,3,1,2,8,x^8+x^4+x^3+x+1,matrix([1,1,1,1,1,0,0,0],[0,1,1,1,1,1,0,0],[0,0,1,1,1,1,1,0],[0,0,0,1,1,1,1,1],[1,0,0,0,1,1,1,1],[1,1,0,0,0,1,1,1],[1,1,1,0,0,0,1,1],[1,1,1,1,0,0,0,1]),x^6+x^5+x+1,matrix([1]),lambda([a],cstt_id_ns(ss_namespace(a,["ss_cst",4,3,1,2,8,x^8+x^4+x^3+x+1,matrix([1,1,1,1,1,0,0,0],[0,1,1,1,1,1,0,0],[0,0,1,1,1,1,1,0],[0,0,0,1,1,1,1,1],[1,0,0,0,1,1,1,1],[1,1,0,0,0,1,1,1],[1,1,1,0,0,0,1,1],[1,1,1,1,0,0,0,1]),x^6+x^5+x+1,matrix([1]),false,cstt_id_ns])))]),["ss_cst",4,3,1,2,8,x^8+x^4+x^3+x+1,matrix([1,1,1,1,1,0,0,0],[0,1,1,1,1,1,0,0],[0,0,1,1,1,1,1,0],[0,0,0,1,1,1,1,1],[1,0,0,0,1,1,1,1],[1,1,0,0,0,1,1,1],[1,1,1,0,0,0,1,1],[1,1,1,1,0,0,0,1]),x^6+x^5+x+1,matrix([1]),false,cstt_id_ns]))
c 346 : veq(ss_ctr_ns(ss_round_ns(ss_v(10,ro),["ss_round_cst",3,3,1,2,8,x^8+x^4+x^3+x+1,matrix([1,1,1,1,1,0,0,0],[0,1,1,1,1,1,0,0],[0,0,1,1,1,1,1,0],[0,0,0,1,1,1,1,1],[1,0,0,0,1,1,1,1],[1,1,0,0,0,1,1,1],[1,1,1,0,0,0,1,1],[1,1,1,1,0,0,0,1]),x^6+x^5+x+1,matrix([1]),lambda([a],cstt_id_ns(ss_namespace(a,["ss_cst",4,3,1,2,8,x^8+x^4+x^3+x+1,matrix([1,1,1,1,1,0,0,0],[0,1,1,1,1,1,0,0],[0,0,1,1,1,1,1,0],[0,0,0,1,1,1,1,1],[1,0,0,0,1,1,1,1],[1,1,0,0,0,1,1,1],[1,1,1,0,0,0,1,1],[1,1,1,1,0,0,0,1]),x^6+x^5+x+1,matrix([1]),false,cstt_id_ns])))]),["ss_cst",4,3,1,2,8,x^8+x^4+x^3+x+1,matrix([1,1,1,1,1,0,0,0],[0,1,1,1,1,1,0,0],[0,0,1,1,1,1,1,0],[0,0,0,1,1,1,1,1],[1,0,0,0,1,1,1,1],[1,1,0,0,0,1,1,1],[1,1,1,0,0,0,1,1],[1,1,1,1,0,0,0,1]),x^6+x^5+x+1,matrix([1]),false,cstt_id_ns]),ss_ctr_ns(ss_round_ns(ss_v(10,so),["ss_round_cst",3,3,1,2,8,x^8+x^4+x^3+x+1,matrix([1,1,1,1,1,0,0,0],[0,1,1,1,1,1,0,0],[0,0,1,1,1,1,1,0],[0,0,0,1,1,1,1,1],[1,0,0,0,1,1,1,1],[1,1,0,0,0,1,1,1],[1,1,1,0,0,0,1,1],[1,1,1,1,0,0,0,1]),x^6+x^5+x+1,matrix([1]),lambda([a],cstt_id_ns(ss_namespace(a,["ss_cst",4,3,1,2,8,x^8+x^4+x^3+x+1,matrix([1,1,1,1,1,0,0,0],[0,1,1,1,1,1,0,0],[0,0,1,1,1,1,1,0],[0,0,0,1,1,1,1,1],[1,0,0,0,1,1,1,1],[1,1,0,0,0,1,1,1],[1,1,1,0,0,0,1,1],[1,1,1,1,0,0,0,1]),x^6+x^5+x+1,matrix([1]),false,cstt_id_ns])))]),["ss_cst",4,3,1,2,8,x^8+x^4+x^3+x+1,matrix([1,1,1,1,1,0,0,0],[0,1,1,1,1,1,0,0],[0,0,1,1,1,1,1,0],[0,0,0,1,1,1,1,1],[1,0,0,0,1,1,1,1],[1,1,0,0,0,1,1,1],[1,1,1,0,0,0,1,1],[1,1,1,1,0,0,0,1]),x^6+x^5+x+1,matrix([1]),false,cstt_id_ns]))
c 347 : veq(ss_ctr_ns(ss_round_ns(ss_v(11,ro),["ss_round_cst",3,3,1,2,8,x^8+x^4+x^3+x+1,matrix([1,1,1,1,1,0,0,0],[0,1,1,1,1,1,0,0],[0,0,1,1,1,1,1,0],[0,0,0,1,1,1,1,1],[1,0,0,0,1,1,1,1],[1,1,0,0,0,1,1,1],[1,1,1,0,0,0,1,1],[1,1,1,1,0,0,0,1]),x^6+x^5+x+1,matrix([1]),lambda([a],cstt_id_ns(ss_namespace(a,["ss_cst",4,3,1,2,8,x^8+x^4+x^3+x+1,matrix([1,1,1,1,1,0,0,0],[0,1,1,1,1,1,0,0],[0,0,1,1,1,1,1,0],[0,0,0,1,1,1,1,1],[1,0,0,0,1,1,1,1],[1,1,0,0,0,1,1,1],[1,1,1,0,0,0,1,1],[1,1,1,1,0,0,0,1]),x^6+x^5+x+1,matrix([1]),false,cstt_id_ns])))]),["ss_cst",4,3,1,2,8,x^8+x^4+x^3+x+1,matrix([1,1,1,1,1,0,0,0],[0,1,1,1,1,1,0,0],[0,0,1,1,1,1,1,0],[0,0,0,1,1,1,1,1],[1,0,0,0,1,1,1,1],[1,1,0,0,0,1,1,1],[1,1,1,0,0,0,1,1],[1,1,1,1,0,0,0,1]),x^6+x^5+x+1,matrix([1]),false,cstt_id_ns]),ss_ctr_ns(ss_round_ns(ss_v(11,so),["ss_round_cst",3,3,1,2,8,x^8+x^4+x^3+x+1,matrix([1,1,1,1,1,0,0,0],[0,1,1,1,1,1,0,0],[0,0,1,1,1,1,1,0],[0,0,0,1,1,1,1,1],[1,0,0,0,1,1,1,1],[1,1,0,0,0,1,1,1],[1,1,1,0,0,0,1,1],[1,1,1,1,0,0,0,1]),x^6+x^5+x+1,matrix([1]),lambda([a],cstt_id_ns(ss_namespace(a,["ss_cst",4,3,1,2,8,x^8+x^4+x^3+x+1,matrix([1,1,1,1,1,0,0,0],[0,1,1,1,1,1,0,0],[0,0,1,1,1,1,1,0],[0,0,0,1,1,1,1,1],[1,0,0,0,1,1,1,1],[1,1,0,0,0,1,1,1],[1,1,1,0,0,0,1,1],[1,1,1,1,0,0,0,1]),x^6+x^5+x+1,matrix([1]),false,cstt_id_ns])))]),["ss_cst",4,3,1,2,8,x^8+x^4+x^3+x+1,matrix([1,1,1,1,1,0,0,0],[0,1,1,1,1,1,0,0],[0,0,1,1,1,1,1,0],[0,0,0,1,1,1,1,1],[1,0,0,0,1,1,1,1],[1,1,0,0,0,1,1,1],[1,1,1,0,0,0,1,1],[1,1,1,1,0,0,0,1]),x^6+x^5+x+1,matrix([1]),false,cstt_id_ns]))
c 348 : veq(ss_ctr_ns(ss_round_ns(ss_v(12,ro),["ss_round_cst",3,3,1,2,8,x^8+x^4+x^3+x+1,matrix([1,1,1,1,1,0,0,0],[0,1,1,1,1,1,0,0],[0,0,1,1,1,1,1,0],[0,0,0,1,1,1,1,1],[1,0,0,0,1,1,1,1],[1,1,0,0,0,1,1,1],[1,1,1,0,0,0,1,1],[1,1,1,1,0,0,0,1]),x^6+x^5+x+1,matrix([1]),lambda([a],cstt_id_ns(ss_namespace(a,["ss_cst",4,3,1,2,8,x^8+x^4+x^3+x+1,matrix([1,1,1,1,1,0,0,0],[0,1,1,1,1,1,0,0],[0,0,1,1,1,1,1,0],[0,0,0,1,1,1,1,1],[1,0,0,0,1,1,1,1],[1,1,0,0,0,1,1,1],[1,1,1,0,0,0,1,1],[1,1,1,1,0,0,0,1]),x^6+x^5+x+1,matrix([1]),false,cstt_id_ns])))]),["ss_cst",4,3,1,2,8,x^8+x^4+x^3+x+1,matrix([1,1,1,1,1,0,0,0],[0,1,1,1,1,1,0,0],[0,0,1,1,1,1,1,0],[0,0,0,1,1,1,1,1],[1,0,0,0,1,1,1,1],[1,1,0,0,0,1,1,1],[1,1,1,0,0,0,1,1],[1,1,1,1,0,0,0,1]),x^6+x^5+x+1,matrix([1]),false,cstt_id_ns]),ss_ctr_ns(ss_round_ns(ss_v(12,so),["ss_round_cst",3,3,1,2,8,x^8+x^4+x^3+x+1,matrix([1,1,1,1,1,0,0,0],[0,1,1,1,1,1,0,0],[0,0,1,1,1,1,1,0],[0,0,0,1,1,1,1,1],[1,0,0,0,1,1,1,1],[1,1,0,0,0,1,1,1],[1,1,1,0,0,0,1,1],[1,1,1,1,0,0,0,1]),x^6+x^5+x+1,matrix([1]),lambda([a],cstt_id_ns(ss_namespace(a,["ss_cst",4,3,1,2,8,x^8+x^4+x^3+x+1,matrix([1,1,1,1,1,0,0,0],[0,1,1,1,1,1,0,0],[0,0,1,1,1,1,1,0],[0,0,0,1,1,1,1,1],[1,0,0,0,1,1,1,1],[1,1,0,0,0,1,1,1],[1,1,1,0,0,0,1,1],[1,1,1,1,0,0,0,1]),x^6+x^5+x+1,matrix([1]),false,cstt_id_ns])))]),["ss_cst",4,3,1,2,8,x^8+x^4+x^3+x+1,matrix([1,1,1,1,1,0,0,0],[0,1,1,1,1,1,0,0],[0,0,1,1,1,1,1,0],[0,0,0,1,1,1,1,1],[1,0,0,0,1,1,1,1],[1,1,0,0,0,1,1,1],[1,1,1,0,0,0,1,1],[1,1,1,1,0,0,0,1]),x^6+x^5+x+1,matrix([1]),false,cstt_id_ns]))
c 349 : veq(ss_ctr_ns(ss_round_ns(ss_v(13,ro),["ss_round_cst",3,3,1,2,8,x^8+x^4+x^3+x+1,matrix([1,1,1,1,1,0,0,0],[0,1,1,1,1,1,0,0],[0,0,1,1,1,1,1,0],[0,0,0,1,1,1,1,1],[1,0,0,0,1,1,1,1],[1,1,0,0,0,1,1,1],[1,1,1,0,0,0,1,1],[1,1,1,1,0,0,0,1]),x^6+x^5+x+1,matrix([1]),lambda([a],cstt_id_ns(ss_namespace(a,["ss_cst",4,3,1,2,8,x^8+x^4+x^3+x+1,matrix([1,1,1,1,1,0,0,0],[0,1,1,1,1,1,0,0],[0,0,1,1,1,1,1,0],[0,0,0,1,1,1,1,1],[1,0,0,0,1,1,1,1],[1,1,0,0,0,1,1,1],[1,1,1,0,0,0,1,1],[1,1,1,1,0,0,0,1]),x^6+x^5+x+1,matrix([1]),false,cstt_id_ns])))]),["ss_cst",4,3,1,2,8,x^8+x^4+x^3+x+1,matrix([1,1,1,1,1,0,0,0],[0,1,1,1,1,1,0,0],[0,0,1,1,1,1,1,0],[0,0,0,1,1,1,1,1],[1,0,0,0,1,1,1,1],[1,1,0,0,0,1,1,1],[1,1,1,0,0,0,1,1],[1,1,1,1,0,0,0,1]),x^6+x^5+x+1,matrix([1]),false,cstt_id_ns]),ss_ctr_ns(ss_round_ns(ss_v(13,so),["ss_round_cst",3,3,1,2,8,x^8+x^4+x^3+x+1,matrix([1,1,1,1,1,0,0,0],[0,1,1,1,1,1,0,0],[0,0,1,1,1,1,1,0],[0,0,0,1,1,1,1,1],[1,0,0,0,1,1,1,1],[1,1,0,0,0,1,1,1],[1,1,1,0,0,0,1,1],[1,1,1,1,0,0,0,1]),x^6+x^5+x+1,matrix([1]),lambda([a],cstt_id_ns(ss_namespace(a,["ss_cst",4,3,1,2,8,x^8+x^4+x^3+x+1,matrix([1,1,1,1,1,0,0,0],[0,1,1,1,1,1,0,0],[0,0,1,1,1,1,1,0],[0,0,0,1,1,1,1,1],[1,0,0,0,1,1,1,1],[1,1,0,0,0,1,1,1],[1,1,1,0,0,0,1,1],[1,1,1,1,0,0,0,1]),x^6+x^5+x+1,matrix([1]),false,cstt_id_ns])))]),["ss_cst",4,3,1,2,8,x^8+x^4+x^3+x+1,matrix([1,1,1,1,1,0,0,0],[0,1,1,1,1,1,0,0],[0,0,1,1,1,1,1,0],[0,0,0,1,1,1,1,1],[1,0,0,0,1,1,1,1],[1,1,0,0,0,1,1,1],[1,1,1,0,0,0,1,1],[1,1,1,1,0,0,0,1]),x^6+x^5+x+1,matrix([1]),false,cstt_id_ns]))
c 350 : veq(ss_ctr_ns(ss_round_ns(ss_v(14,ro),["ss_round_cst",3,3,1,2,8,x^8+x^4+x^3+x+1,matrix([1,1,1,1,1,0,0,0],[0,1,1,1,1,1,0,0],[0,0,1,1,1,1,1,0],[0,0,0,1,1,1,1,1],[1,0,0,0,1,1,1,1],[1,1,0,0,0,1,1,1],[1,1,1,0,0,0,1,1],[1,1,1,1,0,0,0,1]),x^6+x^5+x+1,matrix([1]),lambda([a],cstt_id_ns(ss_namespace(a,["ss_cst",4,3,1,2,8,x^8+x^4+x^3+x+1,matrix([1,1,1,1,1,0,0,0],[0,1,1,1,1,1,0,0],[0,0,1,1,1,1,1,0],[0,0,0,1,1,1,1,1],[1,0,0,0,1,1,1,1],[1,1,0,0,0,1,1,1],[1,1,1,0,0,0,1,1],[1,1,1,1,0,0,0,1]),x^6+x^5+x+1,matrix([1]),false,cstt_id_ns])))]),["ss_cst",4,3,1,2,8,x^8+x^4+x^3+x+1,matrix([1,1,1,1,1,0,0,0],[0,1,1,1,1,1,0,0],[0,0,1,1,1,1,1,0],[0,0,0,1,1,1,1,1],[1,0,0,0,1,1,1,1],[1,1,0,0,0,1,1,1],[1,1,1,0,0,0,1,1],[1,1,1,1,0,0,0,1]),x^6+x^5+x+1,matrix([1]),false,cstt_id_ns]),ss_ctr_ns(ss_round_ns(ss_v(14,so),["ss_round_cst",3,3,1,2,8,x^8+x^4+x^3+x+1,matrix([1,1,1,1,1,0,0,0],[0,1,1,1,1,1,0,0],[0,0,1,1,1,1,1,0],[0,0,0,1,1,1,1,1],[1,0,0,0,1,1,1,1],[1,1,0,0,0,1,1,1],[1,1,1,0,0,0,1,1],[1,1,1,1,0,0,0,1]),x^6+x^5+x+1,matrix([1]),lambda([a],cstt_id_ns(ss_namespace(a,["ss_cst",4,3,1,2,8,x^8+x^4+x^3+x+1,matrix([1,1,1,1,1,0,0,0],[0,1,1,1,1,1,0,0],[0,0,1,1,1,1,1,0],[0,0,0,1,1,1,1,1],[1,0,0,0,1,1,1,1],[1,1,0,0,0,1,1,1],[1,1,1,0,0,0,1,1],[1,1,1,1,0,0,0,1]),x^6+x^5+x+1,matrix([1]),false,cstt_id_ns])))]),["ss_cst",4,3,1,2,8,x^8+x^4+x^3+x+1,matrix([1,1,1,1,1,0,0,0],[0,1,1,1,1,1,0,0],[0,0,1,1,1,1,1,0],[0,0,0,1,1,1,1,1],[1,0,0,0,1,1,1,1],[1,1,0,0,0,1,1,1],[1,1,1,0,0,0,1,1],[1,1,1,1,0,0,0,1]),x^6+x^5+x+1,matrix([1]),false,cstt_id_ns]))
c 351 : veq(ss_ctr_ns(ss_round_ns(ss_v(15,ro),["ss_round_cst",3,3,1,2,8,x^8+x^4+x^3+x+1,matrix([1,1,1,1,1,0,0,0],[0,1,1,1,1,1,0,0],[0,0,1,1,1,1,1,0],[0,0,0,1,1,1,1,1],[1,0,0,0,1,1,1,1],[1,1,0,0,0,1,1,1],[1,1,1,0,0,0,1,1],[1,1,1,1,0,0,0,1]),x^6+x^5+x+1,matrix([1]),lambda([a],cstt_id_ns(ss_namespace(a,["ss_cst",4,3,1,2,8,x^8+x^4+x^3+x+1,matrix([1,1,1,1,1,0,0,0],[0,1,1,1,1,1,0,0],[0,0,1,1,1,1,1,0],[0,0,0,1,1,1,1,1],[1,0,0,0,1,1,1,1],[1,1,0,0,0,1,1,1],[1,1,1,0,0,0,1,1],[1,1,1,1,0,0,0,1]),x^6+x^5+x+1,matrix([1]),false,cstt_id_ns])))]),["ss_cst",4,3,1,2,8,x^8+x^4+x^3+x+1,matrix([1,1,1,1,1,0,0,0],[0,1,1,1,1,1,0,0],[0,0,1,1,1,1,1,0],[0,0,0,1,1,1,1,1],[1,0,0,0,1,1,1,1],[1,1,0,0,0,1,1,1],[1,1,1,0,0,0,1,1],[1,1,1,1,0,0,0,1]),x^6+x^5+x+1,matrix([1]),false,cstt_id_ns]),ss_ctr_ns(ss_round_ns(ss_v(15,so),["ss_round_cst",3,3,1,2,8,x^8+x^4+x^3+x+1,matrix([1,1,1,1,1,0,0,0],[0,1,1,1,1,1,0,0],[0,0,1,1,1,1,1,0],[0,0,0,1,1,1,1,1],[1,0,0,0,1,1,1,1],[1,1,0,0,0,1,1,1],[1,1,1,0,0,0,1,1],[1,1,1,1,0,0,0,1]),x^6+x^5+x+1,matrix([1]),lambda([a],cstt_id_ns(ss_namespace(a,["ss_cst",4,3,1,2,8,x^8+x^4+x^3+x+1,matrix([1,1,1,1,1,0,0,0],[0,1,1,1,1,1,0,0],[0,0,1,1,1,1,1,0],[0,0,0,1,1,1,1,1],[1,0,0,0,1,1,1,1],[1,1,0,0,0,1,1,1],[1,1,1,0,0,0,1,1],[1,1,1,1,0,0,0,1]),x^6+x^5+x+1,matrix([1]),false,cstt_id_ns])))]),["ss_cst",4,3,1,2,8,x^8+x^4+x^3+x+1,matrix([1,1,1,1,1,0,0,0],[0,1,1,1,1,1,0,0],[0,0,1,1,1,1,1,0],[0,0,0,1,1,1,1,1],[1,0,0,0,1,1,1,1],[1,1,0,0,0,1,1,1],[1,1,1,0,0,0,1,1],[1,1,1,1,0,0,0,1]),x^6+x^5+x+1,matrix([1]),false,cstt_id_ns]))
c 352 : veq(ss_ctr_ns(ss_round_ns(ss_v(16,ro),["ss_round_cst",3,3,1,2,8,x^8+x^4+x^3+x+1,matrix([1,1,1,1,1,0,0,0],[0,1,1,1,1,1,0,0],[0,0,1,1,1,1,1,0],[0,0,0,1,1,1,1,1],[1,0,0,0,1,1,1,1],[1,1,0,0,0,1,1,1],[1,1,1,0,0,0,1,1],[1,1,1,1,0,0,0,1]),x^6+x^5+x+1,matrix([1]),lambda([a],cstt_id_ns(ss_namespace(a,["ss_cst",4,3,1,2,8,x^8+x^4+x^3+x+1,matrix([1,1,1,1,1,0,0,0],[0,1,1,1,1,1,0,0],[0,0,1,1,1,1,1,0],[0,0,0,1,1,1,1,1],[1,0,0,0,1,1,1,1],[1,1,0,0,0,1,1,1],[1,1,1,0,0,0,1,1],[1,1,1,1,0,0,0,1]),x^6+x^5+x+1,matrix([1]),false,cstt_id_ns])))]),["ss_cst",4,3,1,2,8,x^8+x^4+x^3+x+1,matrix([1,1,1,1,1,0,0,0],[0,1,1,1,1,1,0,0],[0,0,1,1,1,1,1,0],[0,0,0,1,1,1,1,1],[1,0,0,0,1,1,1,1],[1,1,0,0,0,1,1,1],[1,1,1,0,0,0,1,1],[1,1,1,1,0,0,0,1]),x^6+x^5+x+1,matrix([1]),false,cstt_id_ns]),ss_ctr_ns(ss_round_ns(ss_v(16,so),["ss_round_cst",3,3,1,2,8,x^8+x^4+x^3+x+1,matrix([1,1,1,1,1,0,0,0],[0,1,1,1,1,1,0,0],[0,0,1,1,1,1,1,0],[0,0,0,1,1,1,1,1],[1,0,0,0,1,1,1,1],[1,1,0,0,0,1,1,1],[1,1,1,0,0,0,1,1],[1,1,1,1,0,0,0,1]),x^6+x^5+x+1,matrix([1]),lambda([a],cstt_id_ns(ss_namespace(a,["ss_cst",4,3,1,2,8,x^8+x^4+x^3+x+1,matrix([1,1,1,1,1,0,0,0],[0,1,1,1,1,1,0,0],[0,0,1,1,1,1,1,0],[0,0,0,1,1,1,1,1],[1,0,0,0,1,1,1,1],[1,1,0,0,0,1,1,1],[1,1,1,0,0,0,1,1],[1,1,1,1,0,0,0,1]),x^6+x^5+x+1,matrix([1]),false,cstt_id_ns])))]),["ss_cst",4,3,1,2,8,x^8+x^4+x^3+x+1,matrix([1,1,1,1,1,0,0,0],[0,1,1,1,1,1,0,0],[0,0,1,1,1,1,1,0],[0,0,0,1,1,1,1,1],[1,0,0,0,1,1,1,1],[1,1,0,0,0,1,1,1],[1,1,1,0,0,0,1,1],[1,1,1,1,0,0,0,1]),x^6+x^5+x+1,matrix([1]),false,cstt_id_ns]))
c 353 : veq(ss_ctr_ns(ss_round_ns(ss_v(17,ro),["ss_round_cst",3,3,1,2,8,x^8+x^4+x^3+x+1,matrix([1,1,1,1,1,0,0,0],[0,1,1,1,1,1,0,0],[0,0,1,1,1,1,1,0],[0,0,0,1,1,1,1,1],[1,0,0,0,1,1,1,1],[1,1,0,0,0,1,1,1],[1,1,1,0,0,0,1,1],[1,1,1,1,0,0,0,1]),x^6+x^5+x+1,matrix([1]),lambda([a],cstt_id_ns(ss_namespace(a,["ss_cst",4,3,1,2,8,x^8+x^4+x^3+x+1,matrix([1,1,1,1,1,0,0,0],[0,1,1,1,1,1,0,0],[0,0,1,1,1,1,1,0],[0,0,0,1,1,1,1,1],[1,0,0,0,1,1,1,1],[1,1,0,0,0,1,1,1],[1,1,1,0,0,0,1,1],[1,1,1,1,0,0,0,1]),x^6+x^5+x+1,matrix([1]),false,cstt_id_ns])))]),["ss_cst",4,3,1,2,8,x^8+x^4+x^3+x+1,matrix([1,1,1,1,1,0,0,0],[0,1,1,1,1,1,0,0],[0,0,1,1,1,1,1,0],[0,0,0,1,1,1,1,1],[1,0,0,0,1,1,1,1],[1,1,0,0,0,1,1,1],[1,1,1,0,0,0,1,1],[1,1,1,1,0,0,0,1]),x^6+x^5+x+1,matrix([1]),false,cstt_id_ns]),ss_ctr_ns(ss_round_ns(ss_v(17,so),["ss_round_cst",3,3,1,2,8,x^8+x^4+x^3+x+1,matrix([1,1,1,1,1,0,0,0],[0,1,1,1,1,1,0,0],[0,0,1,1,1,1,1,0],[0,0,0,1,1,1,1,1],[1,0,0,0,1,1,1,1],[1,1,0,0,0,1,1,1],[1,1,1,0,0,0,1,1],[1,1,1,1,0,0,0,1]),x^6+x^5+x+1,matrix([1]),lambda([a],cstt_id_ns(ss_namespace(a,["ss_cst",4,3,1,2,8,x^8+x^4+x^3+x+1,matrix([1,1,1,1,1,0,0,0],[0,1,1,1,1,1,0,0],[0,0,1,1,1,1,1,0],[0,0,0,1,1,1,1,1],[1,0,0,0,1,1,1,1],[1,1,0,0,0,1,1,1],[1,1,1,0,0,0,1,1],[1,1,1,1,0,0,0,1]),x^6+x^5+x+1,matrix([1]),false,cstt_id_ns])))]),["ss_cst",4,3,1,2,8,x^8+x^4+x^3+x+1,matrix([1,1,1,1,1,0,0,0],[0,1,1,1,1,1,0,0],[0,0,1,1,1,1,1,0],[0,0,0,1,1,1,1,1],[1,0,0,0,1,1,1,1],[1,1,0,0,0,1,1,1],[1,1,1,0,0,0,1,1],[1,1,1,1,0,0,0,1]),x^6+x^5+x+1,matrix([1]),false,cstt_id_ns]))
c 354 : veq(ss_ctr_ns(ss_round_ns(ss_v(18,ro),["ss_round_cst",3,3,1,2,8,x^8+x^4+x^3+x+1,matrix([1,1,1,1,1,0,0,0],[0,1,1,1,1,1,0,0],[0,0,1,1,1,1,1,0],[0,0,0,1,1,1,1,1],[1,0,0,0,1,1,1,1],[1,1,0,0,0,1,1,1],[1,1,1,0,0,0,1,1],[1,1,1,1,0,0,0,1]),x^6+x^5+x+1,matrix([1]),lambda([a],cstt_id_ns(ss_namespace(a,["ss_cst",4,3,1,2,8,x^8+x^4+x^3+x+1,matrix([1,1,1,1,1,0,0,0],[0,1,1,1,1,1,0,0],[0,0,1,1,1,1,1,0],[0,0,0,1,1,1,1,1],[1,0,0,0,1,1,1,1],[1,1,0,0,0,1,1,1],[1,1,1,0,0,0,1,1],[1,1,1,1,0,0,0,1]),x^6+x^5+x+1,matrix([1]),false,cstt_id_ns])))]),["ss_cst",4,3,1,2,8,x^8+x^4+x^3+x+1,matrix([1,1,1,1,1,0,0,0],[0,1,1,1,1,1,0,0],[0,0,1,1,1,1,1,0],[0,0,0,1,1,1,1,1],[1,0,0,0,1,1,1,1],[1,1,0,0,0,1,1,1],[1,1,1,0,0,0,1,1],[1,1,1,1,0,0,0,1]),x^6+x^5+x+1,matrix([1]),false,cstt_id_ns]),ss_ctr_ns(ss_round_ns(ss_v(18,so),["ss_round_cst",3,3,1,2,8,x^8+x^4+x^3+x+1,matrix([1,1,1,1,1,0,0,0],[0,1,1,1,1,1,0,0],[0,0,1,1,1,1,1,0],[0,0,0,1,1,1,1,1],[1,0,0,0,1,1,1,1],[1,1,0,0,0,1,1,1],[1,1,1,0,0,0,1,1],[1,1,1,1,0,0,0,1]),x^6+x^5+x+1,matrix([1]),lambda([a],cstt_id_ns(ss_namespace(a,["ss_cst",4,3,1,2,8,x^8+x^4+x^3+x+1,matrix([1,1,1,1,1,0,0,0],[0,1,1,1,1,1,0,0],[0,0,1,1,1,1,1,0],[0,0,0,1,1,1,1,1],[1,0,0,0,1,1,1,1],[1,1,0,0,0,1,1,1],[1,1,1,0,0,0,1,1],[1,1,1,1,0,0,0,1]),x^6+x^5+x+1,matrix([1]),false,cstt_id_ns])))]),["ss_cst",4,3,1,2,8,x^8+x^4+x^3+x+1,matrix([1,1,1,1,1,0,0,0],[0,1,1,1,1,1,0,0],[0,0,1,1,1,1,1,0],[0,0,0,1,1,1,1,1],[1,0,0,0,1,1,1,1],[1,1,0,0,0,1,1,1],[1,1,1,0,0,0,1,1],[1,1,1,1,0,0,0,1]),x^6+x^5+x+1,matrix([1]),false,cstt_id_ns]))
c 355 : veq(ss_ctr_ns(ss_round_ns(ss_v(19,ro),["ss_round_cst",3,3,1,2,8,x^8+x^4+x^3+x+1,matrix([1,1,1,1,1,0,0,0],[0,1,1,1,1,1,0,0],[0,0,1,1,1,1,1,0],[0,0,0,1,1,1,1,1],[1,0,0,0,1,1,1,1],[1,1,0,0,0,1,1,1],[1,1,1,0,0,0,1,1],[1,1,1,1,0,0,0,1]),x^6+x^5+x+1,matrix([1]),lambda([a],cstt_id_ns(ss_namespace(a,["ss_cst",4,3,1,2,8,x^8+x^4+x^3+x+1,matrix([1,1,1,1,1,0,0,0],[0,1,1,1,1,1,0,0],[0,0,1,1,1,1,1,0],[0,0,0,1,1,1,1,1],[1,0,0,0,1,1,1,1],[1,1,0,0,0,1,1,1],[1,1,1,0,0,0,1,1],[1,1,1,1,0,0,0,1]),x^6+x^5+x+1,matrix([1]),false,cstt_id_ns])))]),["ss_cst",4,3,1,2,8,x^8+x^4+x^3+x+1,matrix([1,1,1,1,1,0,0,0],[0,1,1,1,1,1,0,0],[0,0,1,1,1,1,1,0],[0,0,0,1,1,1,1,1],[1,0,0,0,1,1,1,1],[1,1,0,0,0,1,1,1],[1,1,1,0,0,0,1,1],[1,1,1,1,0,0,0,1]),x^6+x^5+x+1,matrix([1]),false,cstt_id_ns]),ss_ctr_ns(ss_round_ns(ss_v(19,so),["ss_round_cst",3,3,1,2,8,x^8+x^4+x^3+x+1,matrix([1,1,1,1,1,0,0,0],[0,1,1,1,1,1,0,0],[0,0,1,1,1,1,1,0],[0,0,0,1,1,1,1,1],[1,0,0,0,1,1,1,1],[1,1,0,0,0,1,1,1],[1,1,1,0,0,0,1,1],[1,1,1,1,0,0,0,1]),x^6+x^5+x+1,matrix([1]),lambda([a],cstt_id_ns(ss_namespace(a,["ss_cst",4,3,1,2,8,x^8+x^4+x^3+x+1,matrix([1,1,1,1,1,0,0,0],[0,1,1,1,1,1,0,0],[0,0,1,1,1,1,1,0],[0,0,0,1,1,1,1,1],[1,0,0,0,1,1,1,1],[1,1,0,0,0,1,1,1],[1,1,1,0,0,0,1,1],[1,1,1,1,0,0,0,1]),x^6+x^5+x+1,matrix([1]),false,cstt_id_ns])))]),["ss_cst",4,3,1,2,8,x^8+x^4+x^3+x+1,matrix([1,1,1,1,1,0,0,0],[0,1,1,1,1,1,0,0],[0,0,1,1,1,1,1,0],[0,0,0,1,1,1,1,1],[1,0,0,0,1,1,1,1],[1,1,0,0,0,1,1,1],[1,1,1,0,0,0,1,1],[1,1,1,1,0,0,0,1]),x^6+x^5+x+1,matrix([1]),false,cstt_id_ns]))
c 356 : veq(ss_ctr_ns(ss_round_ns(ss_v(20,ro),["ss_round_cst",3,3,1,2,8,x^8+x^4+x^3+x+1,matrix([1,1,1,1,1,0,0,0],[0,1,1,1,1,1,0,0],[0,0,1,1,1,1,1,0],[0,0,0,1,1,1,1,1],[1,0,0,0,1,1,1,1],[1,1,0,0,0,1,1,1],[1,1,1,0,0,0,1,1],[1,1,1,1,0,0,0,1]),x^6+x^5+x+1,matrix([1]),lambda([a],cstt_id_ns(ss_namespace(a,["ss_cst",4,3,1,2,8,x^8+x^4+x^3+x+1,matrix([1,1,1,1,1,0,0,0],[0,1,1,1,1,1,0,0],[0,0,1,1,1,1,1,0],[0,0,0,1,1,1,1,1],[1,0,0,0,1,1,1,1],[1,1,0,0,0,1,1,1],[1,1,1,0,0,0,1,1],[1,1,1,1,0,0,0,1]),x^6+x^5+x+1,matrix([1]),false,cstt_id_ns])))]),["ss_cst",4,3,1,2,8,x^8+x^4+x^3+x+1,matrix([1,1,1,1,1,0,0,0],[0,1,1,1,1,1,0,0],[0,0,1,1,1,1,1,0],[0,0,0,1,1,1,1,1],[1,0,0,0,1,1,1,1],[1,1,0,0,0,1,1,1],[1,1,1,0,0,0,1,1],[1,1,1,1,0,0,0,1]),x^6+x^5+x+1,matrix([1]),false,cstt_id_ns]),ss_ctr_ns(ss_round_ns(ss_v(20,so),["ss_round_cst",3,3,1,2,8,x^8+x^4+x^3+x+1,matrix([1,1,1,1,1,0,0,0],[0,1,1,1,1,1,0,0],[0,0,1,1,1,1,1,0],[0,0,0,1,1,1,1,1],[1,0,0,0,1,1,1,1],[1,1,0,0,0,1,1,1],[1,1,1,0,0,0,1,1],[1,1,1,1,0,0,0,1]),x^6+x^5+x+1,matrix([1]),lambda([a],cstt_id_ns(ss_namespace(a,["ss_cst",4,3,1,2,8,x^8+x^4+x^3+x+1,matrix([1,1,1,1,1,0,0,0],[0,1,1,1,1,1,0,0],[0,0,1,1,1,1,1,0],[0,0,0,1,1,1,1,1],[1,0,0,0,1,1,1,1],[1,1,0,0,0,1,1,1],[1,1,1,0,0,0,1,1],[1,1,1,1,0,0,0,1]),x^6+x^5+x+1,matrix([1]),false,cstt_id_ns])))]),["ss_cst",4,3,1,2,8,x^8+x^4+x^3+x+1,matrix([1,1,1,1,1,0,0,0],[0,1,1,1,1,1,0,0],[0,0,1,1,1,1,1,0],[0,0,0,1,1,1,1,1],[1,0,0,0,1,1,1,1],[1,1,0,0,0,1,1,1],[1,1,1,0,0,0,1,1],[1,1,1,1,0,0,0,1]),x^6+x^5+x+1,matrix([1]),false,cstt_id_ns]))
c 357 : veq(ss_ctr_ns(ss_round_ns(ss_v(21,ro),["ss_round_cst",3,3,1,2,8,x^8+x^4+x^3+x+1,matrix([1,1,1,1,1,0,0,0],[0,1,1,1,1,1,0,0],[0,0,1,1,1,1,1,0],[0,0,0,1,1,1,1,1],[1,0,0,0,1,1,1,1],[1,1,0,0,0,1,1,1],[1,1,1,0,0,0,1,1],[1,1,1,1,0,0,0,1]),x^6+x^5+x+1,matrix([1]),lambda([a],cstt_id_ns(ss_namespace(a,["ss_cst",4,3,1,2,8,x^8+x^4+x^3+x+1,matrix([1,1,1,1,1,0,0,0],[0,1,1,1,1,1,0,0],[0,0,1,1,1,1,1,0],[0,0,0,1,1,1,1,1],[1,0,0,0,1,1,1,1],[1,1,0,0,0,1,1,1],[1,1,1,0,0,0,1,1],[1,1,1,1,0,0,0,1]),x^6+x^5+x+1,matrix([1]),false,cstt_id_ns])))]),["ss_cst",4,3,1,2,8,x^8+x^4+x^3+x+1,matrix([1,1,1,1,1,0,0,0],[0,1,1,1,1,1,0,0],[0,0,1,1,1,1,1,0],[0,0,0,1,1,1,1,1],[1,0,0,0,1,1,1,1],[1,1,0,0,0,1,1,1],[1,1,1,0,0,0,1,1],[1,1,1,1,0,0,0,1]),x^6+x^5+x+1,matrix([1]),false,cstt_id_ns]),ss_ctr_ns(ss_round_ns(ss_v(21,so),["ss_round_cst",3,3,1,2,8,x^8+x^4+x^3+x+1,matrix([1,1,1,1,1,0,0,0],[0,1,1,1,1,1,0,0],[0,0,1,1,1,1,1,0],[0,0,0,1,1,1,1,1],[1,0,0,0,1,1,1,1],[1,1,0,0,0,1,1,1],[1,1,1,0,0,0,1,1],[1,1,1,1,0,0,0,1]),x^6+x^5+x+1,matrix([1]),lambda([a],cstt_id_ns(ss_namespace(a,["ss_cst",4,3,1,2,8,x^8+x^4+x^3+x+1,matrix([1,1,1,1,1,0,0,0],[0,1,1,1,1,1,0,0],[0,0,1,1,1,1,1,0],[0,0,0,1,1,1,1,1],[1,0,0,0,1,1,1,1],[1,1,0,0,0,1,1,1],[1,1,1,0,0,0,1,1],[1,1,1,1,0,0,0,1]),x^6+x^5+x+1,matrix([1]),false,cstt_id_ns])))]),["ss_cst",4,3,1,2,8,x^8+x^4+x^3+x+1,matrix([1,1,1,1,1,0,0,0],[0,1,1,1,1,1,0,0],[0,0,1,1,1,1,1,0],[0,0,0,1,1,1,1,1],[1,0,0,0,1,1,1,1],[1,1,0,0,0,1,1,1],[1,1,1,0,0,0,1,1],[1,1,1,1,0,0,0,1]),x^6+x^5+x+1,matrix([1]),false,cstt_id_ns]))
c 358 : veq(ss_ctr_ns(ss_round_ns(ss_v(22,ro),["ss_round_cst",3,3,1,2,8,x^8+x^4+x^3+x+1,matrix([1,1,1,1,1,0,0,0],[0,1,1,1,1,1,0,0],[0,0,1,1,1,1,1,0],[0,0,0,1,1,1,1,1],[1,0,0,0,1,1,1,1],[1,1,0,0,0,1,1,1],[1,1,1,0,0,0,1,1],[1,1,1,1,0,0,0,1]),x^6+x^5+x+1,matrix([1]),lambda([a],cstt_id_ns(ss_namespace(a,["ss_cst",4,3,1,2,8,x^8+x^4+x^3+x+1,matrix([1,1,1,1,1,0,0,0],[0,1,1,1,1,1,0,0],[0,0,1,1,1,1,1,0],[0,0,0,1,1,1,1,1],[1,0,0,0,1,1,1,1],[1,1,0,0,0,1,1,1],[1,1,1,0,0,0,1,1],[1,1,1,1,0,0,0,1]),x^6+x^5+x+1,matrix([1]),false,cstt_id_ns])))]),["ss_cst",4,3,1,2,8,x^8+x^4+x^3+x+1,matrix([1,1,1,1,1,0,0,0],[0,1,1,1,1,1,0,0],[0,0,1,1,1,1,1,0],[0,0,0,1,1,1,1,1],[1,0,0,0,1,1,1,1],[1,1,0,0,0,1,1,1],[1,1,1,0,0,0,1,1],[1,1,1,1,0,0,0,1]),x^6+x^5+x+1,matrix([1]),false,cstt_id_ns]),ss_ctr_ns(ss_round_ns(ss_v(22,so),["ss_round_cst",3,3,1,2,8,x^8+x^4+x^3+x+1,matrix([1,1,1,1,1,0,0,0],[0,1,1,1,1,1,0,0],[0,0,1,1,1,1,1,0],[0,0,0,1,1,1,1,1],[1,0,0,0,1,1,1,1],[1,1,0,0,0,1,1,1],[1,1,1,0,0,0,1,1],[1,1,1,1,0,0,0,1]),x^6+x^5+x+1,matrix([1]),lambda([a],cstt_id_ns(ss_namespace(a,["ss_cst",4,3,1,2,8,x^8+x^4+x^3+x+1,matrix([1,1,1,1,1,0,0,0],[0,1,1,1,1,1,0,0],[0,0,1,1,1,1,1,0],[0,0,0,1,1,1,1,1],[1,0,0,0,1,1,1,1],[1,1,0,0,0,1,1,1],[1,1,1,0,0,0,1,1],[1,1,1,1,0,0,0,1]),x^6+x^5+x+1,matrix([1]),false,cstt_id_ns])))]),["ss_cst",4,3,1,2,8,x^8+x^4+x^3+x+1,matrix([1,1,1,1,1,0,0,0],[0,1,1,1,1,1,0,0],[0,0,1,1,1,1,1,0],[0,0,0,1,1,1,1,1],[1,0,0,0,1,1,1,1],[1,1,0,0,0,1,1,1],[1,1,1,0,0,0,1,1],[1,1,1,1,0,0,0,1]),x^6+x^5+x+1,matrix([1]),false,cstt_id_ns]))
c 359 : veq(ss_ctr_ns(ss_round_ns(ss_v(23,ro),["ss_round_cst",3,3,1,2,8,x^8+x^4+x^3+x+1,matrix([1,1,1,1,1,0,0,0],[0,1,1,1,1,1,0,0],[0,0,1,1,1,1,1,0],[0,0,0,1,1,1,1,1],[1,0,0,0,1,1,1,1],[1,1,0,0,0,1,1,1],[1,1,1,0,0,0,1,1],[1,1,1,1,0,0,0,1]),x^6+x^5+x+1,matrix([1]),lambda([a],cstt_id_ns(ss_namespace(a,["ss_cst",4,3,1,2,8,x^8+x^4+x^3+x+1,matrix([1,1,1,1,1,0,0,0],[0,1,1,1,1,1,0,0],[0,0,1,1,1,1,1,0],[0,0,0,1,1,1,1,1],[1,0,0,0,1,1,1,1],[1,1,0,0,0,1,1,1],[1,1,1,0,0,0,1,1],[1,1,1,1,0,0,0,1]),x^6+x^5+x+1,matrix([1]),false,cstt_id_ns])))]),["ss_cst",4,3,1,2,8,x^8+x^4+x^3+x+1,matrix([1,1,1,1,1,0,0,0],[0,1,1,1,1,1,0,0],[0,0,1,1,1,1,1,0],[0,0,0,1,1,1,1,1],[1,0,0,0,1,1,1,1],[1,1,0,0,0,1,1,1],[1,1,1,0,0,0,1,1],[1,1,1,1,0,0,0,1]),x^6+x^5+x+1,matrix([1]),false,cstt_id_ns]),ss_ctr_ns(ss_round_ns(ss_v(23,so),["ss_round_cst",3,3,1,2,8,x^8+x^4+x^3+x+1,matrix([1,1,1,1,1,0,0,0],[0,1,1,1,1,1,0,0],[0,0,1,1,1,1,1,0],[0,0,0,1,1,1,1,1],[1,0,0,0,1,1,1,1],[1,1,0,0,0,1,1,1],[1,1,1,0,0,0,1,1],[1,1,1,1,0,0,0,1]),x^6+x^5+x+1,matrix([1]),lambda([a],cstt_id_ns(ss_namespace(a,["ss_cst",4,3,1,2,8,x^8+x^4+x^3+x+1,matrix([1,1,1,1,1,0,0,0],[0,1,1,1,1,1,0,0],[0,0,1,1,1,1,1,0],[0,0,0,1,1,1,1,1],[1,0,0,0,1,1,1,1],[1,1,0,0,0,1,1,1],[1,1,1,0,0,0,1,1],[1,1,1,1,0,0,0,1]),x^6+x^5+x+1,matrix([1]),false,cstt_id_ns])))]),["ss_cst",4,3,1,2,8,x^8+x^4+x^3+x+1,matrix([1,1,1,1,1,0,0,0],[0,1,1,1,1,1,0,0],[0,0,1,1,1,1,1,0],[0,0,0,1,1,1,1,1],[1,0,0,0,1,1,1,1],[1,1,0,0,0,1,1,1],[1,1,1,0,0,0,1,1],[1,1,1,1,0,0,0,1]),x^6+x^5+x+1,matrix([1]),false,cstt_id_ns]))
c 360 : veq(ss_ctr_ns(ss_round_ns(ss_v(24,ro),["ss_round_cst",3,3,1,2,8,x^8+x^4+x^3+x+1,matrix([1,1,1,1,1,0,0,0],[0,1,1,1,1,1,0,0],[0,0,1,1,1,1,1,0],[0,0,0,1,1,1,1,1],[1,0,0,0,1,1,1,1],[1,1,0,0,0,1,1,1],[1,1,1,0,0,0,1,1],[1,1,1,1,0,0,0,1]),x^6+x^5+x+1,matrix([1]),lambda([a],cstt_id_ns(ss_namespace(a,["ss_cst",4,3,1,2,8,x^8+x^4+x^3+x+1,matrix([1,1,1,1,1,0,0,0],[0,1,1,1,1,1,0,0],[0,0,1,1,1,1,1,0],[0,0,0,1,1,1,1,1],[1,0,0,0,1,1,1,1],[1,1,0,0,0,1,1,1],[1,1,1,0,0,0,1,1],[1,1,1,1,0,0,0,1]),x^6+x^5+x+1,matrix([1]),false,cstt_id_ns])))]),["ss_cst",4,3,1,2,8,x^8+x^4+x^3+x+1,matrix([1,1,1,1,1,0,0,0],[0,1,1,1,1,1,0,0],[0,0,1,1,1,1,1,0],[0,0,0,1,1,1,1,1],[1,0,0,0,1,1,1,1],[1,1,0,0,0,1,1,1],[1,1,1,0,0,0,1,1],[1,1,1,1,0,0,0,1]),x^6+x^5+x+1,matrix([1]),false,cstt_id_ns]),ss_ctr_ns(ss_round_ns(ss_v(24,so),["ss_round_cst",3,3,1,2,8,x^8+x^4+x^3+x+1,matrix([1,1,1,1,1,0,0,0],[0,1,1,1,1,1,0,0],[0,0,1,1,1,1,1,0],[0,0,0,1,1,1,1,1],[1,0,0,0,1,1,1,1],[1,1,0,0,0,1,1,1],[1,1,1,0,0,0,1,1],[1,1,1,1,0,0,0,1]),x^6+x^5+x+1,matrix([1]),lambda([a],cstt_id_ns(ss_namespace(a,["ss_cst",4,3,1,2,8,x^8+x^4+x^3+x+1,matrix([1,1,1,1,1,0,0,0],[0,1,1,1,1,1,0,0],[0,0,1,1,1,1,1,0],[0,0,0,1,1,1,1,1],[1,0,0,0,1,1,1,1],[1,1,0,0,0,1,1,1],[1,1,1,0,0,0,1,1],[1,1,1,1,0,0,0,1]),x^6+x^5+x+1,matrix([1]),false,cstt_id_ns])))]),["ss_cst",4,3,1,2,8,x^8+x^4+x^3+x+1,matrix([1,1,1,1,1,0,0,0],[0,1,1,1,1,1,0,0],[0,0,1,1,1,1,1,0],[0,0,0,1,1,1,1,1],[1,0,0,0,1,1,1,1],[1,1,0,0,0,1,1,1],[1,1,1,0,0,0,1,1],[1,1,1,1,0,0,0,1]),x^6+x^5+x+1,matrix([1]),false,cstt_id_ns]))
c 361 : ss_ctr_ns(ss_round_ns(ss_v(1,mo),["ss_round_cst",2,3,1,2,8,x^8+x^4+x^3+x+1,matrix([1,1,1,1,1,0,0,0],[0,1,1,1,1,1,0,0],[0,0,1,1,1,1,1,0],[0,0,0,1,1,1,1,1],[1,0,0,0,1,1,1,1],[1,1,0,0,0,1,1,1],[1,1,1,0,0,0,1,1],[1,1,1,1,0,0,0,1]),x^6+x^5+x+1,matrix([1]),lambda([a],cstt_id_ns(ss_namespace(a,["ss_cst",4,3,1,2,8,x^8+x^4+x^3+x+1,matrix([1,1,1,1,1,0,0,0],[0,1,1,1,1,1,0,0],[0,0,1,1,1,1,1,0],[0,0,0,1,1,1,1,1],[1,0,0,0,1,1,1,1],[1,1,0,0,0,1,1,1],[1,1,1,0,0,0,1,1],[1,1,1,1,0,0,0,1]),x^6+x^5+x+1,matrix([1]),false,cstt_id_ns])))]),["ss_cst",4,3,1,2,8,x^8+x^4+x^3+x+1,matrix([1,1,1,1,1,0,0,0],[0,1,1,1,1,1,0,0],[0,0,1,1,1,1,1,0],[0,0,0,1,1,1,1,1],[1,0,0,0,1,1,1,1],[1,1,0,0,0,1,1,1],[1,1,1,0,0,0,1,1],[1,1,1,1,0,0,0,1]),x^6+x^5+x+1,matrix([1]),false,cstt_id_ns])
c 362 : ss_ctr_ns(ss_round_ns(ss_v(2,mo),["ss_round_cst",2,3,1,2,8,x^8+x^4+x^3+x+1,matrix([1,1,1,1,1,0,0,0],[0,1,1,1,1,1,0,0],[0,0,1,1,1,1,1,0],[0,0,0,1,1,1,1,1],[1,0,0,0,1,1,1,1],[1,1,0,0,0,1,1,1],[1,1,1,0,0,0,1,1],[1,1,1,1,0,0,0,1]),x^6+x^5+x+1,matrix([1]),lambda([a],cstt_id_ns(ss_namespace(a,["ss_cst",4,3,1,2,8,x^8+x^4+x^3+x+1,matrix([1,1,1,1,1,0,0,0],[0,1,1,1,1,1,0,0],[0,0,1,1,1,1,1,0],[0,0,0,1,1,1,1,1],[1,0,0,0,1,1,1,1],[1,1,0,0,0,1,1,1],[1,1,1,0,0,0,1,1],[1,1,1,1,0,0,0,1]),x^6+x^5+x+1,matrix([1]),false,cstt_id_ns])))]),["ss_cst",4,3,1,2,8,x^8+x^4+x^3+x+1,matrix([1,1,1,1,1,0,0,0],[0,1,1,1,1,1,0,0],[0,0,1,1,1,1,1,0],[0,0,0,1,1,1,1,1],[1,0,0,0,1,1,1,1],[1,1,0,0,0,1,1,1],[1,1,1,0,0,0,1,1],[1,1,1,1,0,0,0,1]),x^6+x^5+x+1,matrix([1]),false,cstt_id_ns])
c 363 : ss_ctr_ns(ss_round_ns(ss_v(3,mo),["ss_round_cst",2,3,1,2,8,x^8+x^4+x^3+x+1,matrix([1,1,1,1,1,0,0,0],[0,1,1,1,1,1,0,0],[0,0,1,1,1,1,1,0],[0,0,0,1,1,1,1,1],[1,0,0,0,1,1,1,1],[1,1,0,0,0,1,1,1],[1,1,1,0,0,0,1,1],[1,1,1,1,0,0,0,1]),x^6+x^5+x+1,matrix([1]),lambda([a],cstt_id_ns(ss_namespace(a,["ss_cst",4,3,1,2,8,x^8+x^4+x^3+x+1,matrix([1,1,1,1,1,0,0,0],[0,1,1,1,1,1,0,0],[0,0,1,1,1,1,1,0],[0,0,0,1,1,1,1,1],[1,0,0,0,1,1,1,1],[1,1,0,0,0,1,1,1],[1,1,1,0,0,0,1,1],[1,1,1,1,0,0,0,1]),x^6+x^5+x+1,matrix([1]),false,cstt_id_ns])))]),["ss_cst",4,3,1,2,8,x^8+x^4+x^3+x+1,matrix([1,1,1,1,1,0,0,0],[0,1,1,1,1,1,0,0],[0,0,1,1,1,1,1,0],[0,0,0,1,1,1,1,1],[1,0,0,0,1,1,1,1],[1,1,0,0,0,1,1,1],[1,1,1,0,0,0,1,1],[1,1,1,1,0,0,0,1]),x^6+x^5+x+1,matrix([1]),false,cstt_id_ns])
c 364 : ss_ctr_ns(ss_round_ns(ss_v(4,mo),["ss_round_cst",2,3,1,2,8,x^8+x^4+x^3+x+1,matrix([1,1,1,1,1,0,0,0],[0,1,1,1,1,1,0,0],[0,0,1,1,1,1,1,0],[0,0,0,1,1,1,1,1],[1,0,0,0,1,1,1,1],[1,1,0,0,0,1,1,1],[1,1,1,0,0,0,1,1],[1,1,1,1,0,0,0,1]),x^6+x^5+x+1,matrix([1]),lambda([a],cstt_id_ns(ss_namespace(a,["ss_cst",4,3,1,2,8,x^8+x^4+x^3+x+1,matrix([1,1,1,1,1,0,0,0],[0,1,1,1,1,1,0,0],[0,0,1,1,1,1,1,0],[0,0,0,1,1,1,1,1],[1,0,0,0,1,1,1,1],[1,1,0,0,0,1,1,1],[1,1,1,0,0,0,1,1],[1,1,1,1,0,0,0,1]),x^6+x^5+x+1,matrix([1]),false,cstt_id_ns])))]),["ss_cst",4,3,1,2,8,x^8+x^4+x^3+x+1,matrix([1,1,1,1,1,0,0,0],[0,1,1,1,1,1,0,0],[0,0,1,1,1,1,1,0],[0,0,0,1,1,1,1,1],[1,0,0,0,1,1,1,1],[1,1,0,0,0,1,1,1],[1,1,1,0,0,0,1,1],[1,1,1,1,0,0,0,1]),x^6+x^5+x+1,matrix([1]),false,cstt_id_ns])
c 365 : ss_ctr_ns(ss_round_ns(ss_v(5,mo),["ss_round_cst",2,3,1,2,8,x^8+x^4+x^3+x+1,matrix([1,1,1,1,1,0,0,0],[0,1,1,1,1,1,0,0],[0,0,1,1,1,1,1,0],[0,0,0,1,1,1,1,1],[1,0,0,0,1,1,1,1],[1,1,0,0,0,1,1,1],[1,1,1,0,0,0,1,1],[1,1,1,1,0,0,0,1]),x^6+x^5+x+1,matrix([1]),lambda([a],cstt_id_ns(ss_namespace(a,["ss_cst",4,3,1,2,8,x^8+x^4+x^3+x+1,matrix([1,1,1,1,1,0,0,0],[0,1,1,1,1,1,0,0],[0,0,1,1,1,1,1,0],[0,0,0,1,1,1,1,1],[1,0,0,0,1,1,1,1],[1,1,0,0,0,1,1,1],[1,1,1,0,0,0,1,1],[1,1,1,1,0,0,0,1]),x^6+x^5+x+1,matrix([1]),false,cstt_id_ns])))]),["ss_cst",4,3,1,2,8,x^8+x^4+x^3+x+1,matrix([1,1,1,1,1,0,0,0],[0,1,1,1,1,1,0,0],[0,0,1,1,1,1,1,0],[0,0,0,1,1,1,1,1],[1,0,0,0,1,1,1,1],[1,1,0,0,0,1,1,1],[1,1,1,0,0,0,1,1],[1,1,1,1,0,0,0,1]),x^6+x^5+x+1,matrix([1]),false,cstt_id_ns])
c 366 : ss_ctr_ns(ss_round_ns(ss_v(6,mo),["ss_round_cst",2,3,1,2,8,x^8+x^4+x^3+x+1,matrix([1,1,1,1,1,0,0,0],[0,1,1,1,1,1,0,0],[0,0,1,1,1,1,1,0],[0,0,0,1,1,1,1,1],[1,0,0,0,1,1,1,1],[1,1,0,0,0,1,1,1],[1,1,1,0,0,0,1,1],[1,1,1,1,0,0,0,1]),x^6+x^5+x+1,matrix([1]),lambda([a],cstt_id_ns(ss_namespace(a,["ss_cst",4,3,1,2,8,x^8+x^4+x^3+x+1,matrix([1,1,1,1,1,0,0,0],[0,1,1,1,1,1,0,0],[0,0,1,1,1,1,1,0],[0,0,0,1,1,1,1,1],[1,0,0,0,1,1,1,1],[1,1,0,0,0,1,1,1],[1,1,1,0,0,0,1,1],[1,1,1,1,0,0,0,1]),x^6+x^5+x+1,matrix([1]),false,cstt_id_ns])))]),["ss_cst",4,3,1,2,8,x^8+x^4+x^3+x+1,matrix([1,1,1,1,1,0,0,0],[0,1,1,1,1,1,0,0],[0,0,1,1,1,1,1,0],[0,0,0,1,1,1,1,1],[1,0,0,0,1,1,1,1],[1,1,0,0,0,1,1,1],[1,1,1,0,0,0,1,1],[1,1,1,1,0,0,0,1]),x^6+x^5+x+1,matrix([1]),false,cstt_id_ns])
c 367 : ss_ctr_ns(ss_round_ns(ss_v(7,mo),["ss_round_cst",2,3,1,2,8,x^8+x^4+x^3+x+1,matrix([1,1,1,1,1,0,0,0],[0,1,1,1,1,1,0,0],[0,0,1,1,1,1,1,0],[0,0,0,1,1,1,1,1],[1,0,0,0,1,1,1,1],[1,1,0,0,0,1,1,1],[1,1,1,0,0,0,1,1],[1,1,1,1,0,0,0,1]),x^6+x^5+x+1,matrix([1]),lambda([a],cstt_id_ns(ss_namespace(a,["ss_cst",4,3,1,2,8,x^8+x^4+x^3+x+1,matrix([1,1,1,1,1,0,0,0],[0,1,1,1,1,1,0,0],[0,0,1,1,1,1,1,0],[0,0,0,1,1,1,1,1],[1,0,0,0,1,1,1,1],[1,1,0,0,0,1,1,1],[1,1,1,0,0,0,1,1],[1,1,1,1,0,0,0,1]),x^6+x^5+x+1,matrix([1]),false,cstt_id_ns])))]),["ss_cst",4,3,1,2,8,x^8+x^4+x^3+x+1,matrix([1,1,1,1,1,0,0,0],[0,1,1,1,1,1,0,0],[0,0,1,1,1,1,1,0],[0,0,0,1,1,1,1,1],[1,0,0,0,1,1,1,1],[1,1,0,0,0,1,1,1],[1,1,1,0,0,0,1,1],[1,1,1,1,0,0,0,1]),x^6+x^5+x+1,matrix([1]),false,cstt_id_ns])
c 368 : ss_ctr_ns(ss_round_ns(ss_v(8,mo),["ss_round_cst",2,3,1,2,8,x^8+x^4+x^3+x+1,matrix([1,1,1,1,1,0,0,0],[0,1,1,1,1,1,0,0],[0,0,1,1,1,1,1,0],[0,0,0,1,1,1,1,1],[1,0,0,0,1,1,1,1],[1,1,0,0,0,1,1,1],[1,1,1,0,0,0,1,1],[1,1,1,1,0,0,0,1]),x^6+x^5+x+1,matrix([1]),lambda([a],cstt_id_ns(ss_namespace(a,["ss_cst",4,3,1,2,8,x^8+x^4+x^3+x+1,matrix([1,1,1,1,1,0,0,0],[0,1,1,1,1,1,0,0],[0,0,1,1,1,1,1,0],[0,0,0,1,1,1,1,1],[1,0,0,0,1,1,1,1],[1,1,0,0,0,1,1,1],[1,1,1,0,0,0,1,1],[1,1,1,1,0,0,0,1]),x^6+x^5+x+1,matrix([1]),false,cstt_id_ns])))]),["ss_cst",4,3,1,2,8,x^8+x^4+x^3+x+1,matrix([1,1,1,1,1,0,0,0],[0,1,1,1,1,1,0,0],[0,0,1,1,1,1,1,0],[0,0,0,1,1,1,1,1],[1,0,0,0,1,1,1,1],[1,1,0,0,0,1,1,1],[1,1,1,0,0,0,1,1],[1,1,1,1,0,0,0,1]),x^6+x^5+x+1,matrix([1]),false,cstt_id_ns])
c 369 : ss_ctr_ns(ss_round_ns(ss_v(9,mo),["ss_round_cst",2,3,1,2,8,x^8+x^4+x^3+x+1,matrix([1,1,1,1,1,0,0,0],[0,1,1,1,1,1,0,0],[0,0,1,1,1,1,1,0],[0,0,0,1,1,1,1,1],[1,0,0,0,1,1,1,1],[1,1,0,0,0,1,1,1],[1,1,1,0,0,0,1,1],[1,1,1,1,0,0,0,1]),x^6+x^5+x+1,matrix([1]),lambda([a],cstt_id_ns(ss_namespace(a,["ss_cst",4,3,1,2,8,x^8+x^4+x^3+x+1,matrix([1,1,1,1,1,0,0,0],[0,1,1,1,1,1,0,0],[0,0,1,1,1,1,1,0],[0,0,0,1,1,1,1,1],[1,0,0,0,1,1,1,1],[1,1,0,0,0,1,1,1],[1,1,1,0,0,0,1,1],[1,1,1,1,0,0,0,1]),x^6+x^5+x+1,matrix([1]),false,cstt_id_ns])))]),["ss_cst",4,3,1,2,8,x^8+x^4+x^3+x+1,matrix([1,1,1,1,1,0,0,0],[0,1,1,1,1,1,0,0],[0,0,1,1,1,1,1,0],[0,0,0,1,1,1,1,1],[1,0,0,0,1,1,1,1],[1,1,0,0,0,1,1,1],[1,1,1,0,0,0,1,1],[1,1,1,1,0,0,0,1]),x^6+x^5+x+1,matrix([1]),false,cstt_id_ns])
c 370 : ss_ctr_ns(ss_round_ns(ss_v(10,mo),["ss_round_cst",2,3,1,2,8,x^8+x^4+x^3+x+1,matrix([1,1,1,1,1,0,0,0],[0,1,1,1,1,1,0,0],[0,0,1,1,1,1,1,0],[0,0,0,1,1,1,1,1],[1,0,0,0,1,1,1,1],[1,1,0,0,0,1,1,1],[1,1,1,0,0,0,1,1],[1,1,1,1,0,0,0,1]),x^6+x^5+x+1,matrix([1]),lambda([a],cstt_id_ns(ss_namespace(a,["ss_cst",4,3,1,2,8,x^8+x^4+x^3+x+1,matrix([1,1,1,1,1,0,0,0],[0,1,1,1,1,1,0,0],[0,0,1,1,1,1,1,0],[0,0,0,1,1,1,1,1],[1,0,0,0,1,1,1,1],[1,1,0,0,0,1,1,1],[1,1,1,0,0,0,1,1],[1,1,1,1,0,0,0,1]),x^6+x^5+x+1,matrix([1]),false,cstt_id_ns])))]),["ss_cst",4,3,1,2,8,x^8+x^4+x^3+x+1,matrix([1,1,1,1,1,0,0,0],[0,1,1,1,1,1,0,0],[0,0,1,1,1,1,1,0],[0,0,0,1,1,1,1,1],[1,0,0,0,1,1,1,1],[1,1,0,0,0,1,1,1],[1,1,1,0,0,0,1,1],[1,1,1,1,0,0,0,1]),x^6+x^5+x+1,matrix([1]),false,cstt_id_ns])
c 371 : ss_ctr_ns(ss_round_ns(ss_v(11,mo),["ss_round_cst",2,3,1,2,8,x^8+x^4+x^3+x+1,matrix([1,1,1,1,1,0,0,0],[0,1,1,1,1,1,0,0],[0,0,1,1,1,1,1,0],[0,0,0,1,1,1,1,1],[1,0,0,0,1,1,1,1],[1,1,0,0,0,1,1,1],[1,1,1,0,0,0,1,1],[1,1,1,1,0,0,0,1]),x^6+x^5+x+1,matrix([1]),lambda([a],cstt_id_ns(ss_namespace(a,["ss_cst",4,3,1,2,8,x^8+x^4+x^3+x+1,matrix([1,1,1,1,1,0,0,0],[0,1,1,1,1,1,0,0],[0,0,1,1,1,1,1,0],[0,0,0,1,1,1,1,1],[1,0,0,0,1,1,1,1],[1,1,0,0,0,1,1,1],[1,1,1,0,0,0,1,1],[1,1,1,1,0,0,0,1]),x^6+x^5+x+1,matrix([1]),false,cstt_id_ns])))]),["ss_cst",4,3,1,2,8,x^8+x^4+x^3+x+1,matrix([1,1,1,1,1,0,0,0],[0,1,1,1,1,1,0,0],[0,0,1,1,1,1,1,0],[0,0,0,1,1,1,1,1],[1,0,0,0,1,1,1,1],[1,1,0,0,0,1,1,1],[1,1,1,0,0,0,1,1],[1,1,1,1,0,0,0,1]),x^6+x^5+x+1,matrix([1]),false,cstt_id_ns])
c 372 : ss_ctr_ns(ss_round_ns(ss_v(12,mo),["ss_round_cst",2,3,1,2,8,x^8+x^4+x^3+x+1,matrix([1,1,1,1,1,0,0,0],[0,1,1,1,1,1,0,0],[0,0,1,1,1,1,1,0],[0,0,0,1,1,1,1,1],[1,0,0,0,1,1,1,1],[1,1,0,0,0,1,1,1],[1,1,1,0,0,0,1,1],[1,1,1,1,0,0,0,1]),x^6+x^5+x+1,matrix([1]),lambda([a],cstt_id_ns(ss_namespace(a,["ss_cst",4,3,1,2,8,x^8+x^4+x^3+x+1,matrix([1,1,1,1,1,0,0,0],[0,1,1,1,1,1,0,0],[0,0,1,1,1,1,1,0],[0,0,0,1,1,1,1,1],[1,0,0,0,1,1,1,1],[1,1,0,0,0,1,1,1],[1,1,1,0,0,0,1,1],[1,1,1,1,0,0,0,1]),x^6+x^5+x+1,matrix([1]),false,cstt_id_ns])))]),["ss_cst",4,3,1,2,8,x^8+x^4+x^3+x+1,matrix([1,1,1,1,1,0,0,0],[0,1,1,1,1,1,0,0],[0,0,1,1,1,1,1,0],[0,0,0,1,1,1,1,1],[1,0,0,0,1,1,1,1],[1,1,0,0,0,1,1,1],[1,1,1,0,0,0,1,1],[1,1,1,1,0,0,0,1]),x^6+x^5+x+1,matrix([1]),false,cstt_id_ns])
c 373 : ss_ctr_ns(ss_round_ns(ss_v(13,mo),["ss_round_cst",2,3,1,2,8,x^8+x^4+x^3+x+1,matrix([1,1,1,1,1,0,0,0],[0,1,1,1,1,1,0,0],[0,0,1,1,1,1,1,0],[0,0,0,1,1,1,1,1],[1,0,0,0,1,1,1,1],[1,1,0,0,0,1,1,1],[1,1,1,0,0,0,1,1],[1,1,1,1,0,0,0,1]),x^6+x^5+x+1,matrix([1]),lambda([a],cstt_id_ns(ss_namespace(a,["ss_cst",4,3,1,2,8,x^8+x^4+x^3+x+1,matrix([1,1,1,1,1,0,0,0],[0,1,1,1,1,1,0,0],[0,0,1,1,1,1,1,0],[0,0,0,1,1,1,1,1],[1,0,0,0,1,1,1,1],[1,1,0,0,0,1,1,1],[1,1,1,0,0,0,1,1],[1,1,1,1,0,0,0,1]),x^6+x^5+x+1,matrix([1]),false,cstt_id_ns])))]),["ss_cst",4,3,1,2,8,x^8+x^4+x^3+x+1,matrix([1,1,1,1,1,0,0,0],[0,1,1,1,1,1,0,0],[0,0,1,1,1,1,1,0],[0,0,0,1,1,1,1,1],[1,0,0,0,1,1,1,1],[1,1,0,0,0,1,1,1],[1,1,1,0,0,0,1,1],[1,1,1,1,0,0,0,1]),x^6+x^5+x+1,matrix([1]),false,cstt_id_ns])
c 374 : ss_ctr_ns(ss_round_ns(ss_v(14,mo),["ss_round_cst",2,3,1,2,8,x^8+x^4+x^3+x+1,matrix([1,1,1,1,1,0,0,0],[0,1,1,1,1,1,0,0],[0,0,1,1,1,1,1,0],[0,0,0,1,1,1,1,1],[1,0,0,0,1,1,1,1],[1,1,0,0,0,1,1,1],[1,1,1,0,0,0,1,1],[1,1,1,1,0,0,0,1]),x^6+x^5+x+1,matrix([1]),lambda([a],cstt_id_ns(ss_namespace(a,["ss_cst",4,3,1,2,8,x^8+x^4+x^3+x+1,matrix([1,1,1,1,1,0,0,0],[0,1,1,1,1,1,0,0],[0,0,1,1,1,1,1,0],[0,0,0,1,1,1,1,1],[1,0,0,0,1,1,1,1],[1,1,0,0,0,1,1,1],[1,1,1,0,0,0,1,1],[1,1,1,1,0,0,0,1]),x^6+x^5+x+1,matrix([1]),false,cstt_id_ns])))]),["ss_cst",4,3,1,2,8,x^8+x^4+x^3+x+1,matrix([1,1,1,1,1,0,0,0],[0,1,1,1,1,1,0,0],[0,0,1,1,1,1,1,0],[0,0,0,1,1,1,1,1],[1,0,0,0,1,1,1,1],[1,1,0,0,0,1,1,1],[1,1,1,0,0,0,1,1],[1,1,1,1,0,0,0,1]),x^6+x^5+x+1,matrix([1]),false,cstt_id_ns])
c 375 : ss_ctr_ns(ss_round_ns(ss_v(15,mo),["ss_round_cst",2,3,1,2,8,x^8+x^4+x^3+x+1,matrix([1,1,1,1,1,0,0,0],[0,1,1,1,1,1,0,0],[0,0,1,1,1,1,1,0],[0,0,0,1,1,1,1,1],[1,0,0,0,1,1,1,1],[1,1,0,0,0,1,1,1],[1,1,1,0,0,0,1,1],[1,1,1,1,0,0,0,1]),x^6+x^5+x+1,matrix([1]),lambda([a],cstt_id_ns(ss_namespace(a,["ss_cst",4,3,1,2,8,x^8+x^4+x^3+x+1,matrix([1,1,1,1,1,0,0,0],[0,1,1,1,1,1,0,0],[0,0,1,1,1,1,1,0],[0,0,0,1,1,1,1,1],[1,0,0,0,1,1,1,1],[1,1,0,0,0,1,1,1],[1,1,1,0,0,0,1,1],[1,1,1,1,0,0,0,1]),x^6+x^5+x+1,matrix([1]),false,cstt_id_ns])))]),["ss_cst",4,3,1,2,8,x^8+x^4+x^3+x+1,matrix([1,1,1,1,1,0,0,0],[0,1,1,1,1,1,0,0],[0,0,1,1,1,1,1,0],[0,0,0,1,1,1,1,1],[1,0,0,0,1,1,1,1],[1,1,0,0,0,1,1,1],[1,1,1,0,0,0,1,1],[1,1,1,1,0,0,0,1]),x^6+x^5+x+1,matrix([1]),false,cstt_id_ns])
c 376 : ss_ctr_ns(ss_round_ns(ss_v(16,mo),["ss_round_cst",2,3,1,2,8,x^8+x^4+x^3+x+1,matrix([1,1,1,1,1,0,0,0],[0,1,1,1,1,1,0,0],[0,0,1,1,1,1,1,0],[0,0,0,1,1,1,1,1],[1,0,0,0,1,1,1,1],[1,1,0,0,0,1,1,1],[1,1,1,0,0,0,1,1],[1,1,1,1,0,0,0,1]),x^6+x^5+x+1,matrix([1]),lambda([a],cstt_id_ns(ss_namespace(a,["ss_cst",4,3,1,2,8,x^8+x^4+x^3+x+1,matrix([1,1,1,1,1,0,0,0],[0,1,1,1,1,1,0,0],[0,0,1,1,1,1,1,0],[0,0,0,1,1,1,1,1],[1,0,0,0,1,1,1,1],[1,1,0,0,0,1,1,1],[1,1,1,0,0,0,1,1],[1,1,1,1,0,0,0,1]),x^6+x^5+x+1,matrix([1]),false,cstt_id_ns])))]),["ss_cst",4,3,1,2,8,x^8+x^4+x^3+x+1,matrix([1,1,1,1,1,0,0,0],[0,1,1,1,1,1,0,0],[0,0,1,1,1,1,1,0],[0,0,0,1,1,1,1,1],[1,0,0,0,1,1,1,1],[1,1,0,0,0,1,1,1],[1,1,1,0,0,0,1,1],[1,1,1,1,0,0,0,1]),x^6+x^5+x+1,matrix([1]),false,cstt_id_ns])
c 377 : ss_ctr_ns(ss_round_ns(ss_v(17,mo),["ss_round_cst",2,3,1,2,8,x^8+x^4+x^3+x+1,matrix([1,1,1,1,1,0,0,0],[0,1,1,1,1,1,0,0],[0,0,1,1,1,1,1,0],[0,0,0,1,1,1,1,1],[1,0,0,0,1,1,1,1],[1,1,0,0,0,1,1,1],[1,1,1,0,0,0,1,1],[1,1,1,1,0,0,0,1]),x^6+x^5+x+1,matrix([1]),lambda([a],cstt_id_ns(ss_namespace(a,["ss_cst",4,3,1,2,8,x^8+x^4+x^3+x+1,matrix([1,1,1,1,1,0,0,0],[0,1,1,1,1,1,0,0],[0,0,1,1,1,1,1,0],[0,0,0,1,1,1,1,1],[1,0,0,0,1,1,1,1],[1,1,0,0,0,1,1,1],[1,1,1,0,0,0,1,1],[1,1,1,1,0,0,0,1]),x^6+x^5+x+1,matrix([1]),false,cstt_id_ns])))]),["ss_cst",4,3,1,2,8,x^8+x^4+x^3+x+1,matrix([1,1,1,1,1,0,0,0],[0,1,1,1,1,1,0,0],[0,0,1,1,1,1,1,0],[0,0,0,1,1,1,1,1],[1,0,0,0,1,1,1,1],[1,1,0,0,0,1,1,1],[1,1,1,0,0,0,1,1],[1,1,1,1,0,0,0,1]),x^6+x^5+x+1,matrix([1]),false,cstt_id_ns])
c 378 : ss_ctr_ns(ss_round_ns(ss_v(18,mo),["ss_round_cst",2,3,1,2,8,x^8+x^4+x^3+x+1,matrix([1,1,1,1,1,0,0,0],[0,1,1,1,1,1,0,0],[0,0,1,1,1,1,1,0],[0,0,0,1,1,1,1,1],[1,0,0,0,1,1,1,1],[1,1,0,0,0,1,1,1],[1,1,1,0,0,0,1,1],[1,1,1,1,0,0,0,1]),x^6+x^5+x+1,matrix([1]),lambda([a],cstt_id_ns(ss_namespace(a,["ss_cst",4,3,1,2,8,x^8+x^4+x^3+x+1,matrix([1,1,1,1,1,0,0,0],[0,1,1,1,1,1,0,0],[0,0,1,1,1,1,1,0],[0,0,0,1,1,1,1,1],[1,0,0,0,1,1,1,1],[1,1,0,0,0,1,1,1],[1,1,1,0,0,0,1,1],[1,1,1,1,0,0,0,1]),x^6+x^5+x+1,matrix([1]),false,cstt_id_ns])))]),["ss_cst",4,3,1,2,8,x^8+x^4+x^3+x+1,matrix([1,1,1,1,1,0,0,0],[0,1,1,1,1,1,0,0],[0,0,1,1,1,1,1,0],[0,0,0,1,1,1,1,1],[1,0,0,0,1,1,1,1],[1,1,0,0,0,1,1,1],[1,1,1,0,0,0,1,1],[1,1,1,1,0,0,0,1]),x^6+x^5+x+1,matrix([1]),false,cstt_id_ns])
c 379 : ss_ctr_ns(ss_round_ns(ss_v(19,mo),["ss_round_cst",2,3,1,2,8,x^8+x^4+x^3+x+1,matrix([1,1,1,1,1,0,0,0],[0,1,1,1,1,1,0,0],[0,0,1,1,1,1,1,0],[0,0,0,1,1,1,1,1],[1,0,0,0,1,1,1,1],[1,1,0,0,0,1,1,1],[1,1,1,0,0,0,1,1],[1,1,1,1,0,0,0,1]),x^6+x^5+x+1,matrix([1]),lambda([a],cstt_id_ns(ss_namespace(a,["ss_cst",4,3,1,2,8,x^8+x^4+x^3+x+1,matrix([1,1,1,1,1,0,0,0],[0,1,1,1,1,1,0,0],[0,0,1,1,1,1,1,0],[0,0,0,1,1,1,1,1],[1,0,0,0,1,1,1,1],[1,1,0,0,0,1,1,1],[1,1,1,0,0,0,1,1],[1,1,1,1,0,0,0,1]),x^6+x^5+x+1,matrix([1]),false,cstt_id_ns])))]),["ss_cst",4,3,1,2,8,x^8+x^4+x^3+x+1,matrix([1,1,1,1,1,0,0,0],[0,1,1,1,1,1,0,0],[0,0,1,1,1,1,1,0],[0,0,0,1,1,1,1,1],[1,0,0,0,1,1,1,1],[1,1,0,0,0,1,1,1],[1,1,1,0,0,0,1,1],[1,1,1,1,0,0,0,1]),x^6+x^5+x+1,matrix([1]),false,cstt_id_ns])
c 380 : ss_ctr_ns(ss_round_ns(ss_v(20,mo),["ss_round_cst",2,3,1,2,8,x^8+x^4+x^3+x+1,matrix([1,1,1,1,1,0,0,0],[0,1,1,1,1,1,0,0],[0,0,1,1,1,1,1,0],[0,0,0,1,1,1,1,1],[1,0,0,0,1,1,1,1],[1,1,0,0,0,1,1,1],[1,1,1,0,0,0,1,1],[1,1,1,1,0,0,0,1]),x^6+x^5+x+1,matrix([1]),lambda([a],cstt_id_ns(ss_namespace(a,["ss_cst",4,3,1,2,8,x^8+x^4+x^3+x+1,matrix([1,1,1,1,1,0,0,0],[0,1,1,1,1,1,0,0],[0,0,1,1,1,1,1,0],[0,0,0,1,1,1,1,1],[1,0,0,0,1,1,1,1],[1,1,0,0,0,1,1,1],[1,1,1,0,0,0,1,1],[1,1,1,1,0,0,0,1]),x^6+x^5+x+1,matrix([1]),false,cstt_id_ns])))]),["ss_cst",4,3,1,2,8,x^8+x^4+x^3+x+1,matrix([1,1,1,1,1,0,0,0],[0,1,1,1,1,1,0,0],[0,0,1,1,1,1,1,0],[0,0,0,1,1,1,1,1],[1,0,0,0,1,1,1,1],[1,1,0,0,0,1,1,1],[1,1,1,0,0,0,1,1],[1,1,1,1,0,0,0,1]),x^6+x^5+x+1,matrix([1]),false,cstt_id_ns])
c 381 : ss_ctr_ns(ss_round_ns(ss_v(21,mo),["ss_round_cst",2,3,1,2,8,x^8+x^4+x^3+x+1,matrix([1,1,1,1,1,0,0,0],[0,1,1,1,1,1,0,0],[0,0,1,1,1,1,1,0],[0,0,0,1,1,1,1,1],[1,0,0,0,1,1,1,1],[1,1,0,0,0,1,1,1],[1,1,1,0,0,0,1,1],[1,1,1,1,0,0,0,1]),x^6+x^5+x+1,matrix([1]),lambda([a],cstt_id_ns(ss_namespace(a,["ss_cst",4,3,1,2,8,x^8+x^4+x^3+x+1,matrix([1,1,1,1,1,0,0,0],[0,1,1,1,1,1,0,0],[0,0,1,1,1,1,1,0],[0,0,0,1,1,1,1,1],[1,0,0,0,1,1,1,1],[1,1,0,0,0,1,1,1],[1,1,1,0,0,0,1,1],[1,1,1,1,0,0,0,1]),x^6+x^5+x+1,matrix([1]),false,cstt_id_ns])))]),["ss_cst",4,3,1,2,8,x^8+x^4+x^3+x+1,matrix([1,1,1,1,1,0,0,0],[0,1,1,1,1,1,0,0],[0,0,1,1,1,1,1,0],[0,0,0,1,1,1,1,1],[1,0,0,0,1,1,1,1],[1,1,0,0,0,1,1,1],[1,1,1,0,0,0,1,1],[1,1,1,1,0,0,0,1]),x^6+x^5+x+1,matrix([1]),false,cstt_id_ns])
c 382 : ss_ctr_ns(ss_round_ns(ss_v(22,mo),["ss_round_cst",2,3,1,2,8,x^8+x^4+x^3+x+1,matrix([1,1,1,1,1,0,0,0],[0,1,1,1,1,1,0,0],[0,0,1,1,1,1,1,0],[0,0,0,1,1,1,1,1],[1,0,0,0,1,1,1,1],[1,1,0,0,0,1,1,1],[1,1,1,0,0,0,1,1],[1,1,1,1,0,0,0,1]),x^6+x^5+x+1,matrix([1]),lambda([a],cstt_id_ns(ss_namespace(a,["ss_cst",4,3,1,2,8,x^8+x^4+x^3+x+1,matrix([1,1,1,1,1,0,0,0],[0,1,1,1,1,1,0,0],[0,0,1,1,1,1,1,0],[0,0,0,1,1,1,1,1],[1,0,0,0,1,1,1,1],[1,1,0,0,0,1,1,1],[1,1,1,0,0,0,1,1],[1,1,1,1,0,0,0,1]),x^6+x^5+x+1,matrix([1]),false,cstt_id_ns])))]),["ss_cst",4,3,1,2,8,x^8+x^4+x^3+x+1,matrix([1,1,1,1,1,0,0,0],[0,1,1,1,1,1,0,0],[0,0,1,1,1,1,1,0],[0,0,0,1,1,1,1,1],[1,0,0,0,1,1,1,1],[1,1,0,0,0,1,1,1],[1,1,1,0,0,0,1,1],[1,1,1,1,0,0,0,1]),x^6+x^5+x+1,matrix([1]),false,cstt_id_ns])
c 383 : ss_ctr_ns(ss_round_ns(ss_v(23,mo),["ss_round_cst",2,3,1,2,8,x^8+x^4+x^3+x+1,matrix([1,1,1,1,1,0,0,0],[0,1,1,1,1,1,0,0],[0,0,1,1,1,1,1,0],[0,0,0,1,1,1,1,1],[1,0,0,0,1,1,1,1],[1,1,0,0,0,1,1,1],[1,1,1,0,0,0,1,1],[1,1,1,1,0,0,0,1]),x^6+x^5+x+1,matrix([1]),lambda([a],cstt_id_ns(ss_namespace(a,["ss_cst",4,3,1,2,8,x^8+x^4+x^3+x+1,matrix([1,1,1,1,1,0,0,0],[0,1,1,1,1,1,0,0],[0,0,1,1,1,1,1,0],[0,0,0,1,1,1,1,1],[1,0,0,0,1,1,1,1],[1,1,0,0,0,1,1,1],[1,1,1,0,0,0,1,1],[1,1,1,1,0,0,0,1]),x^6+x^5+x+1,matrix([1]),false,cstt_id_ns])))]),["ss_cst",4,3,1,2,8,x^8+x^4+x^3+x+1,matrix([1,1,1,1,1,0,0,0],[0,1,1,1,1,1,0,0],[0,0,1,1,1,1,1,0],[0,0,0,1,1,1,1,1],[1,0,0,0,1,1,1,1],[1,1,0,0,0,1,1,1],[1,1,1,0,0,0,1,1],[1,1,1,1,0,0,0,1]),x^6+x^5+x+1,matrix([1]),false,cstt_id_ns])
c 384 : ss_ctr_ns(ss_round_ns(ss_v(24,mo),["ss_round_cst",2,3,1,2,8,x^8+x^4+x^3+x+1,matrix([1,1,1,1,1,0,0,0],[0,1,1,1,1,1,0,0],[0,0,1,1,1,1,1,0],[0,0,0,1,1,1,1,1],[1,0,0,0,1,1,1,1],[1,1,0,0,0,1,1,1],[1,1,1,0,0,0,1,1],[1,1,1,1,0,0,0,1]),x^6+x^5+x+1,matrix([1]),lambda([a],cstt_id_ns(ss_namespace(a,["ss_cst",4,3,1,2,8,x^8+x^4+x^3+x+1,matrix([1,1,1,1,1,0,0,0],[0,1,1,1,1,1,0,0],[0,0,1,1,1,1,1,0],[0,0,0,1,1,1,1,1],[1,0,0,0,1,1,1,1],[1,1,0,0,0,1,1,1],[1,1,1,0,0,0,1,1],[1,1,1,1,0,0,0,1]),x^6+x^5+x+1,matrix([1]),false,cstt_id_ns])))]),["ss_cst",4,3,1,2,8,x^8+x^4+x^3+x+1,matrix([1,1,1,1,1,0,0,0],[0,1,1,1,1,1,0,0],[0,0,1,1,1,1,1,0],[0,0,0,1,1,1,1,1],[1,0,0,0,1,1,1,1],[1,1,0,0,0,1,1,1],[1,1,1,0,0,0,1,1],[1,1,1,1,0,0,0,1]),x^6+x^5+x+1,matrix([1]),false,cstt_id_ns])
c 385 : veq(ss_ctr_ns(ss_round_ns(ss_v(1,ro),["ss_round_cst",2,3,1,2,8,x^8+x^4+x^3+x+1,matrix([1,1,1,1,1,0,0,0],[0,1,1,1,1,1,0,0],[0,0,1,1,1,1,1,0],[0,0,0,1,1,1,1,1],[1,0,0,0,1,1,1,1],[1,1,0,0,0,1,1,1],[1,1,1,0,0,0,1,1],[1,1,1,1,0,0,0,1]),x^6+x^5+x+1,matrix([1]),lambda([a],cstt_id_ns(ss_namespace(a,["ss_cst",4,3,1,2,8,x^8+x^4+x^3+x+1,matrix([1,1,1,1,1,0,0,0],[0,1,1,1,1,1,0,0],[0,0,1,1,1,1,1,0],[0,0,0,1,1,1,1,1],[1,0,0,0,1,1,1,1],[1,1,0,0,0,1,1,1],[1,1,1,0,0,0,1,1],[1,1,1,1,0,0,0,1]),x^6+x^5+x+1,matrix([1]),false,cstt_id_ns])))]),["ss_cst",4,3,1,2,8,x^8+x^4+x^3+x+1,matrix([1,1,1,1,1,0,0,0],[0,1,1,1,1,1,0,0],[0,0,1,1,1,1,1,0],[0,0,0,1,1,1,1,1],[1,0,0,0,1,1,1,1],[1,1,0,0,0,1,1,1],[1,1,1,0,0,0,1,1],[1,1,1,1,0,0,0,1]),x^6+x^5+x+1,matrix([1]),false,cstt_id_ns]),ss_ctr_ns(ss_round_ns(ss_v(1,so),["ss_round_cst",2,3,1,2,8,x^8+x^4+x^3+x+1,matrix([1,1,1,1,1,0,0,0],[0,1,1,1,1,1,0,0],[0,0,1,1,1,1,1,0],[0,0,0,1,1,1,1,1],[1,0,0,0,1,1,1,1],[1,1,0,0,0,1,1,1],[1,1,1,0,0,0,1,1],[1,1,1,1,0,0,0,1]),x^6+x^5+x+1,matrix([1]),lambda([a],cstt_id_ns(ss_namespace(a,["ss_cst",4,3,1,2,8,x^8+x^4+x^3+x+1,matrix([1,1,1,1,1,0,0,0],[0,1,1,1,1,1,0,0],[0,0,1,1,1,1,1,0],[0,0,0,1,1,1,1,1],[1,0,0,0,1,1,1,1],[1,1,0,0,0,1,1,1],[1,1,1,0,0,0,1,1],[1,1,1,1,0,0,0,1]),x^6+x^5+x+1,matrix([1]),false,cstt_id_ns])))]),["ss_cst",4,3,1,2,8,x^8+x^4+x^3+x+1,matrix([1,1,1,1,1,0,0,0],[0,1,1,1,1,1,0,0],[0,0,1,1,1,1,1,0],[0,0,0,1,1,1,1,1],[1,0,0,0,1,1,1,1],[1,1,0,0,0,1,1,1],[1,1,1,0,0,0,1,1],[1,1,1,1,0,0,0,1]),x^6+x^5+x+1,matrix([1]),false,cstt_id_ns]))
c 386 : veq(ss_ctr_ns(ss_round_ns(ss_v(2,ro),["ss_round_cst",2,3,1,2,8,x^8+x^4+x^3+x+1,matrix([1,1,1,1,1,0,0,0],[0,1,1,1,1,1,0,0],[0,0,1,1,1,1,1,0],[0,0,0,1,1,1,1,1],[1,0,0,0,1,1,1,1],[1,1,0,0,0,1,1,1],[1,1,1,0,0,0,1,1],[1,1,1,1,0,0,0,1]),x^6+x^5+x+1,matrix([1]),lambda([a],cstt_id_ns(ss_namespace(a,["ss_cst",4,3,1,2,8,x^8+x^4+x^3+x+1,matrix([1,1,1,1,1,0,0,0],[0,1,1,1,1,1,0,0],[0,0,1,1,1,1,1,0],[0,0,0,1,1,1,1,1],[1,0,0,0,1,1,1,1],[1,1,0,0,0,1,1,1],[1,1,1,0,0,0,1,1],[1,1,1,1,0,0,0,1]),x^6+x^5+x+1,matrix([1]),false,cstt_id_ns])))]),["ss_cst",4,3,1,2,8,x^8+x^4+x^3+x+1,matrix([1,1,1,1,1,0,0,0],[0,1,1,1,1,1,0,0],[0,0,1,1,1,1,1,0],[0,0,0,1,1,1,1,1],[1,0,0,0,1,1,1,1],[1,1,0,0,0,1,1,1],[1,1,1,0,0,0,1,1],[1,1,1,1,0,0,0,1]),x^6+x^5+x+1,matrix([1]),false,cstt_id_ns]),ss_ctr_ns(ss_round_ns(ss_v(2,so),["ss_round_cst",2,3,1,2,8,x^8+x^4+x^3+x+1,matrix([1,1,1,1,1,0,0,0],[0,1,1,1,1,1,0,0],[0,0,1,1,1,1,1,0],[0,0,0,1,1,1,1,1],[1,0,0,0,1,1,1,1],[1,1,0,0,0,1,1,1],[1,1,1,0,0,0,1,1],[1,1,1,1,0,0,0,1]),x^6+x^5+x+1,matrix([1]),lambda([a],cstt_id_ns(ss_namespace(a,["ss_cst",4,3,1,2,8,x^8+x^4+x^3+x+1,matrix([1,1,1,1,1,0,0,0],[0,1,1,1,1,1,0,0],[0,0,1,1,1,1,1,0],[0,0,0,1,1,1,1,1],[1,0,0,0,1,1,1,1],[1,1,0,0,0,1,1,1],[1,1,1,0,0,0,1,1],[1,1,1,1,0,0,0,1]),x^6+x^5+x+1,matrix([1]),false,cstt_id_ns])))]),["ss_cst",4,3,1,2,8,x^8+x^4+x^3+x+1,matrix([1,1,1,1,1,0,0,0],[0,1,1,1,1,1,0,0],[0,0,1,1,1,1,1,0],[0,0,0,1,1,1,1,1],[1,0,0,0,1,1,1,1],[1,1,0,0,0,1,1,1],[1,1,1,0,0,0,1,1],[1,1,1,1,0,0,0,1]),x^6+x^5+x+1,matrix([1]),false,cstt_id_ns]))
c 387 : veq(ss_ctr_ns(ss_round_ns(ss_v(3,ro),["ss_round_cst",2,3,1,2,8,x^8+x^4+x^3+x+1,matrix([1,1,1,1,1,0,0,0],[0,1,1,1,1,1,0,0],[0,0,1,1,1,1,1,0],[0,0,0,1,1,1,1,1],[1,0,0,0,1,1,1,1],[1,1,0,0,0,1,1,1],[1,1,1,0,0,0,1,1],[1,1,1,1,0,0,0,1]),x^6+x^5+x+1,matrix([1]),lambda([a],cstt_id_ns(ss_namespace(a,["ss_cst",4,3,1,2,8,x^8+x^4+x^3+x+1,matrix([1,1,1,1,1,0,0,0],[0,1,1,1,1,1,0,0],[0,0,1,1,1,1,1,0],[0,0,0,1,1,1,1,1],[1,0,0,0,1,1,1,1],[1,1,0,0,0,1,1,1],[1,1,1,0,0,0,1,1],[1,1,1,1,0,0,0,1]),x^6+x^5+x+1,matrix([1]),false,cstt_id_ns])))]),["ss_cst",4,3,1,2,8,x^8+x^4+x^3+x+1,matrix([1,1,1,1,1,0,0,0],[0,1,1,1,1,1,0,0],[0,0,1,1,1,1,1,0],[0,0,0,1,1,1,1,1],[1,0,0,0,1,1,1,1],[1,1,0,0,0,1,1,1],[1,1,1,0,0,0,1,1],[1,1,1,1,0,0,0,1]),x^6+x^5+x+1,matrix([1]),false,cstt_id_ns]),ss_ctr_ns(ss_round_ns(ss_v(3,so),["ss_round_cst",2,3,1,2,8,x^8+x^4+x^3+x+1,matrix([1,1,1,1,1,0,0,0],[0,1,1,1,1,1,0,0],[0,0,1,1,1,1,1,0],[0,0,0,1,1,1,1,1],[1,0,0,0,1,1,1,1],[1,1,0,0,0,1,1,1],[1,1,1,0,0,0,1,1],[1,1,1,1,0,0,0,1]),x^6+x^5+x+1,matrix([1]),lambda([a],cstt_id_ns(ss_namespace(a,["ss_cst",4,3,1,2,8,x^8+x^4+x^3+x+1,matrix([1,1,1,1,1,0,0,0],[0,1,1,1,1,1,0,0],[0,0,1,1,1,1,1,0],[0,0,0,1,1,1,1,1],[1,0,0,0,1,1,1,1],[1,1,0,0,0,1,1,1],[1,1,1,0,0,0,1,1],[1,1,1,1,0,0,0,1]),x^6+x^5+x+1,matrix([1]),false,cstt_id_ns])))]),["ss_cst",4,3,1,2,8,x^8+x^4+x^3+x+1,matrix([1,1,1,1,1,0,0,0],[0,1,1,1,1,1,0,0],[0,0,1,1,1,1,1,0],[0,0,0,1,1,1,1,1],[1,0,0,0,1,1,1,1],[1,1,0,0,0,1,1,1],[1,1,1,0,0,0,1,1],[1,1,1,1,0,0,0,1]),x^6+x^5+x+1,matrix([1]),false,cstt_id_ns]))
c 388 : veq(ss_ctr_ns(ss_round_ns(ss_v(4,ro),["ss_round_cst",2,3,1,2,8,x^8+x^4+x^3+x+1,matrix([1,1,1,1,1,0,0,0],[0,1,1,1,1,1,0,0],[0,0,1,1,1,1,1,0],[0,0,0,1,1,1,1,1],[1,0,0,0,1,1,1,1],[1,1,0,0,0,1,1,1],[1,1,1,0,0,0,1,1],[1,1,1,1,0,0,0,1]),x^6+x^5+x+1,matrix([1]),lambda([a],cstt_id_ns(ss_namespace(a,["ss_cst",4,3,1,2,8,x^8+x^4+x^3+x+1,matrix([1,1,1,1,1,0,0,0],[0,1,1,1,1,1,0,0],[0,0,1,1,1,1,1,0],[0,0,0,1,1,1,1,1],[1,0,0,0,1,1,1,1],[1,1,0,0,0,1,1,1],[1,1,1,0,0,0,1,1],[1,1,1,1,0,0,0,1]),x^6+x^5+x+1,matrix([1]),false,cstt_id_ns])))]),["ss_cst",4,3,1,2,8,x^8+x^4+x^3+x+1,matrix([1,1,1,1,1,0,0,0],[0,1,1,1,1,1,0,0],[0,0,1,1,1,1,1,0],[0,0,0,1,1,1,1,1],[1,0,0,0,1,1,1,1],[1,1,0,0,0,1,1,1],[1,1,1,0,0,0,1,1],[1,1,1,1,0,0,0,1]),x^6+x^5+x+1,matrix([1]),false,cstt_id_ns]),ss_ctr_ns(ss_round_ns(ss_v(4,so),["ss_round_cst",2,3,1,2,8,x^8+x^4+x^3+x+1,matrix([1,1,1,1,1,0,0,0],[0,1,1,1,1,1,0,0],[0,0,1,1,1,1,1,0],[0,0,0,1,1,1,1,1],[1,0,0,0,1,1,1,1],[1,1,0,0,0,1,1,1],[1,1,1,0,0,0,1,1],[1,1,1,1,0,0,0,1]),x^6+x^5+x+1,matrix([1]),lambda([a],cstt_id_ns(ss_namespace(a,["ss_cst",4,3,1,2,8,x^8+x^4+x^3+x+1,matrix([1,1,1,1,1,0,0,0],[0,1,1,1,1,1,0,0],[0,0,1,1,1,1,1,0],[0,0,0,1,1,1,1,1],[1,0,0,0,1,1,1,1],[1,1,0,0,0,1,1,1],[1,1,1,0,0,0,1,1],[1,1,1,1,0,0,0,1]),x^6+x^5+x+1,matrix([1]),false,cstt_id_ns])))]),["ss_cst",4,3,1,2,8,x^8+x^4+x^3+x+1,matrix([1,1,1,1,1,0,0,0],[0,1,1,1,1,1,0,0],[0,0,1,1,1,1,1,0],[0,0,0,1,1,1,1,1],[1,0,0,0,1,1,1,1],[1,1,0,0,0,1,1,1],[1,1,1,0,0,0,1,1],[1,1,1,1,0,0,0,1]),x^6+x^5+x+1,matrix([1]),false,cstt_id_ns]))
c 389 : veq(ss_ctr_ns(ss_round_ns(ss_v(5,ro),["ss_round_cst",2,3,1,2,8,x^8+x^4+x^3+x+1,matrix([1,1,1,1,1,0,0,0],[0,1,1,1,1,1,0,0],[0,0,1,1,1,1,1,0],[0,0,0,1,1,1,1,1],[1,0,0,0,1,1,1,1],[1,1,0,0,0,1,1,1],[1,1,1,0,0,0,1,1],[1,1,1,1,0,0,0,1]),x^6+x^5+x+1,matrix([1]),lambda([a],cstt_id_ns(ss_namespace(a,["ss_cst",4,3,1,2,8,x^8+x^4+x^3+x+1,matrix([1,1,1,1,1,0,0,0],[0,1,1,1,1,1,0,0],[0,0,1,1,1,1,1,0],[0,0,0,1,1,1,1,1],[1,0,0,0,1,1,1,1],[1,1,0,0,0,1,1,1],[1,1,1,0,0,0,1,1],[1,1,1,1,0,0,0,1]),x^6+x^5+x+1,matrix([1]),false,cstt_id_ns])))]),["ss_cst",4,3,1,2,8,x^8+x^4+x^3+x+1,matrix([1,1,1,1,1,0,0,0],[0,1,1,1,1,1,0,0],[0,0,1,1,1,1,1,0],[0,0,0,1,1,1,1,1],[1,0,0,0,1,1,1,1],[1,1,0,0,0,1,1,1],[1,1,1,0,0,0,1,1],[1,1,1,1,0,0,0,1]),x^6+x^5+x+1,matrix([1]),false,cstt_id_ns]),ss_ctr_ns(ss_round_ns(ss_v(5,so),["ss_round_cst",2,3,1,2,8,x^8+x^4+x^3+x+1,matrix([1,1,1,1,1,0,0,0],[0,1,1,1,1,1,0,0],[0,0,1,1,1,1,1,0],[0,0,0,1,1,1,1,1],[1,0,0,0,1,1,1,1],[1,1,0,0,0,1,1,1],[1,1,1,0,0,0,1,1],[1,1,1,1,0,0,0,1]),x^6+x^5+x+1,matrix([1]),lambda([a],cstt_id_ns(ss_namespace(a,["ss_cst",4,3,1,2,8,x^8+x^4+x^3+x+1,matrix([1,1,1,1,1,0,0,0],[0,1,1,1,1,1,0,0],[0,0,1,1,1,1,1,0],[0,0,0,1,1,1,1,1],[1,0,0,0,1,1,1,1],[1,1,0,0,0,1,1,1],[1,1,1,0,0,0,1,1],[1,1,1,1,0,0,0,1]),x^6+x^5+x+1,matrix([1]),false,cstt_id_ns])))]),["ss_cst",4,3,1,2,8,x^8+x^4+x^3+x+1,matrix([1,1,1,1,1,0,0,0],[0,1,1,1,1,1,0,0],[0,0,1,1,1,1,1,0],[0,0,0,1,1,1,1,1],[1,0,0,0,1,1,1,1],[1,1,0,0,0,1,1,1],[1,1,1,0,0,0,1,1],[1,1,1,1,0,0,0,1]),x^6+x^5+x+1,matrix([1]),false,cstt_id_ns]))
c 390 : veq(ss_ctr_ns(ss_round_ns(ss_v(6,ro),["ss_round_cst",2,3,1,2,8,x^8+x^4+x^3+x+1,matrix([1,1,1,1,1,0,0,0],[0,1,1,1,1,1,0,0],[0,0,1,1,1,1,1,0],[0,0,0,1,1,1,1,1],[1,0,0,0,1,1,1,1],[1,1,0,0,0,1,1,1],[1,1,1,0,0,0,1,1],[1,1,1,1,0,0,0,1]),x^6+x^5+x+1,matrix([1]),lambda([a],cstt_id_ns(ss_namespace(a,["ss_cst",4,3,1,2,8,x^8+x^4+x^3+x+1,matrix([1,1,1,1,1,0,0,0],[0,1,1,1,1,1,0,0],[0,0,1,1,1,1,1,0],[0,0,0,1,1,1,1,1],[1,0,0,0,1,1,1,1],[1,1,0,0,0,1,1,1],[1,1,1,0,0,0,1,1],[1,1,1,1,0,0,0,1]),x^6+x^5+x+1,matrix([1]),false,cstt_id_ns])))]),["ss_cst",4,3,1,2,8,x^8+x^4+x^3+x+1,matrix([1,1,1,1,1,0,0,0],[0,1,1,1,1,1,0,0],[0,0,1,1,1,1,1,0],[0,0,0,1,1,1,1,1],[1,0,0,0,1,1,1,1],[1,1,0,0,0,1,1,1],[1,1,1,0,0,0,1,1],[1,1,1,1,0,0,0,1]),x^6+x^5+x+1,matrix([1]),false,cstt_id_ns]),ss_ctr_ns(ss_round_ns(ss_v(6,so),["ss_round_cst",2,3,1,2,8,x^8+x^4+x^3+x+1,matrix([1,1,1,1,1,0,0,0],[0,1,1,1,1,1,0,0],[0,0,1,1,1,1,1,0],[0,0,0,1,1,1,1,1],[1,0,0,0,1,1,1,1],[1,1,0,0,0,1,1,1],[1,1,1,0,0,0,1,1],[1,1,1,1,0,0,0,1]),x^6+x^5+x+1,matrix([1]),lambda([a],cstt_id_ns(ss_namespace(a,["ss_cst",4,3,1,2,8,x^8+x^4+x^3+x+1,matrix([1,1,1,1,1,0,0,0],[0,1,1,1,1,1,0,0],[0,0,1,1,1,1,1,0],[0,0,0,1,1,1,1,1],[1,0,0,0,1,1,1,1],[1,1,0,0,0,1,1,1],[1,1,1,0,0,0,1,1],[1,1,1,1,0,0,0,1]),x^6+x^5+x+1,matrix([1]),false,cstt_id_ns])))]),["ss_cst",4,3,1,2,8,x^8+x^4+x^3+x+1,matrix([1,1,1,1,1,0,0,0],[0,1,1,1,1,1,0,0],[0,0,1,1,1,1,1,0],[0,0,0,1,1,1,1,1],[1,0,0,0,1,1,1,1],[1,1,0,0,0,1,1,1],[1,1,1,0,0,0,1,1],[1,1,1,1,0,0,0,1]),x^6+x^5+x+1,matrix([1]),false,cstt_id_ns]))
c 391 : veq(ss_ctr_ns(ss_round_ns(ss_v(7,ro),["ss_round_cst",2,3,1,2,8,x^8+x^4+x^3+x+1,matrix([1,1,1,1,1,0,0,0],[0,1,1,1,1,1,0,0],[0,0,1,1,1,1,1,0],[0,0,0,1,1,1,1,1],[1,0,0,0,1,1,1,1],[1,1,0,0,0,1,1,1],[1,1,1,0,0,0,1,1],[1,1,1,1,0,0,0,1]),x^6+x^5+x+1,matrix([1]),lambda([a],cstt_id_ns(ss_namespace(a,["ss_cst",4,3,1,2,8,x^8+x^4+x^3+x+1,matrix([1,1,1,1,1,0,0,0],[0,1,1,1,1,1,0,0],[0,0,1,1,1,1,1,0],[0,0,0,1,1,1,1,1],[1,0,0,0,1,1,1,1],[1,1,0,0,0,1,1,1],[1,1,1,0,0,0,1,1],[1,1,1,1,0,0,0,1]),x^6+x^5+x+1,matrix([1]),false,cstt_id_ns])))]),["ss_cst",4,3,1,2,8,x^8+x^4+x^3+x+1,matrix([1,1,1,1,1,0,0,0],[0,1,1,1,1,1,0,0],[0,0,1,1,1,1,1,0],[0,0,0,1,1,1,1,1],[1,0,0,0,1,1,1,1],[1,1,0,0,0,1,1,1],[1,1,1,0,0,0,1,1],[1,1,1,1,0,0,0,1]),x^6+x^5+x+1,matrix([1]),false,cstt_id_ns]),ss_ctr_ns(ss_round_ns(ss_v(7,so),["ss_round_cst",2,3,1,2,8,x^8+x^4+x^3+x+1,matrix([1,1,1,1,1,0,0,0],[0,1,1,1,1,1,0,0],[0,0,1,1,1,1,1,0],[0,0,0,1,1,1,1,1],[1,0,0,0,1,1,1,1],[1,1,0,0,0,1,1,1],[1,1,1,0,0,0,1,1],[1,1,1,1,0,0,0,1]),x^6+x^5+x+1,matrix([1]),lambda([a],cstt_id_ns(ss_namespace(a,["ss_cst",4,3,1,2,8,x^8+x^4+x^3+x+1,matrix([1,1,1,1,1,0,0,0],[0,1,1,1,1,1,0,0],[0,0,1,1,1,1,1,0],[0,0,0,1,1,1,1,1],[1,0,0,0,1,1,1,1],[1,1,0,0,0,1,1,1],[1,1,1,0,0,0,1,1],[1,1,1,1,0,0,0,1]),x^6+x^5+x+1,matrix([1]),false,cstt_id_ns])))]),["ss_cst",4,3,1,2,8,x^8+x^4+x^3+x+1,matrix([1,1,1,1,1,0,0,0],[0,1,1,1,1,1,0,0],[0,0,1,1,1,1,1,0],[0,0,0,1,1,1,1,1],[1,0,0,0,1,1,1,1],[1,1,0,0,0,1,1,1],[1,1,1,0,0,0,1,1],[1,1,1,1,0,0,0,1]),x^6+x^5+x+1,matrix([1]),false,cstt_id_ns]))
c 392 : veq(ss_ctr_ns(ss_round_ns(ss_v(8,ro),["ss_round_cst",2,3,1,2,8,x^8+x^4+x^3+x+1,matrix([1,1,1,1,1,0,0,0],[0,1,1,1,1,1,0,0],[0,0,1,1,1,1,1,0],[0,0,0,1,1,1,1,1],[1,0,0,0,1,1,1,1],[1,1,0,0,0,1,1,1],[1,1,1,0,0,0,1,1],[1,1,1,1,0,0,0,1]),x^6+x^5+x+1,matrix([1]),lambda([a],cstt_id_ns(ss_namespace(a,["ss_cst",4,3,1,2,8,x^8+x^4+x^3+x+1,matrix([1,1,1,1,1,0,0,0],[0,1,1,1,1,1,0,0],[0,0,1,1,1,1,1,0],[0,0,0,1,1,1,1,1],[1,0,0,0,1,1,1,1],[1,1,0,0,0,1,1,1],[1,1,1,0,0,0,1,1],[1,1,1,1,0,0,0,1]),x^6+x^5+x+1,matrix([1]),false,cstt_id_ns])))]),["ss_cst",4,3,1,2,8,x^8+x^4+x^3+x+1,matrix([1,1,1,1,1,0,0,0],[0,1,1,1,1,1,0,0],[0,0,1,1,1,1,1,0],[0,0,0,1,1,1,1,1],[1,0,0,0,1,1,1,1],[1,1,0,0,0,1,1,1],[1,1,1,0,0,0,1,1],[1,1,1,1,0,0,0,1]),x^6+x^5+x+1,matrix([1]),false,cstt_id_ns]),ss_ctr_ns(ss_round_ns(ss_v(8,so),["ss_round_cst",2,3,1,2,8,x^8+x^4+x^3+x+1,matrix([1,1,1,1,1,0,0,0],[0,1,1,1,1,1,0,0],[0,0,1,1,1,1,1,0],[0,0,0,1,1,1,1,1],[1,0,0,0,1,1,1,1],[1,1,0,0,0,1,1,1],[1,1,1,0,0,0,1,1],[1,1,1,1,0,0,0,1]),x^6+x^5+x+1,matrix([1]),lambda([a],cstt_id_ns(ss_namespace(a,["ss_cst",4,3,1,2,8,x^8+x^4+x^3+x+1,matrix([1,1,1,1,1,0,0,0],[0,1,1,1,1,1,0,0],[0,0,1,1,1,1,1,0],[0,0,0,1,1,1,1,1],[1,0,0,0,1,1,1,1],[1,1,0,0,0,1,1,1],[1,1,1,0,0,0,1,1],[1,1,1,1,0,0,0,1]),x^6+x^5+x+1,matrix([1]),false,cstt_id_ns])))]),["ss_cst",4,3,1,2,8,x^8+x^4+x^3+x+1,matrix([1,1,1,1,1,0,0,0],[0,1,1,1,1,1,0,0],[0,0,1,1,1,1,1,0],[0,0,0,1,1,1,1,1],[1,0,0,0,1,1,1,1],[1,1,0,0,0,1,1,1],[1,1,1,0,0,0,1,1],[1,1,1,1,0,0,0,1]),x^6+x^5+x+1,matrix([1]),false,cstt_id_ns]))
c 393 : veq(ss_ctr_ns(ss_round_ns(ss_v(9,ro),["ss_round_cst",2,3,1,2,8,x^8+x^4+x^3+x+1,matrix([1,1,1,1,1,0,0,0],[0,1,1,1,1,1,0,0],[0,0,1,1,1,1,1,0],[0,0,0,1,1,1,1,1],[1,0,0,0,1,1,1,1],[1,1,0,0,0,1,1,1],[1,1,1,0,0,0,1,1],[1,1,1,1,0,0,0,1]),x^6+x^5+x+1,matrix([1]),lambda([a],cstt_id_ns(ss_namespace(a,["ss_cst",4,3,1,2,8,x^8+x^4+x^3+x+1,matrix([1,1,1,1,1,0,0,0],[0,1,1,1,1,1,0,0],[0,0,1,1,1,1,1,0],[0,0,0,1,1,1,1,1],[1,0,0,0,1,1,1,1],[1,1,0,0,0,1,1,1],[1,1,1,0,0,0,1,1],[1,1,1,1,0,0,0,1]),x^6+x^5+x+1,matrix([1]),false,cstt_id_ns])))]),["ss_cst",4,3,1,2,8,x^8+x^4+x^3+x+1,matrix([1,1,1,1,1,0,0,0],[0,1,1,1,1,1,0,0],[0,0,1,1,1,1,1,0],[0,0,0,1,1,1,1,1],[1,0,0,0,1,1,1,1],[1,1,0,0,0,1,1,1],[1,1,1,0,0,0,1,1],[1,1,1,1,0,0,0,1]),x^6+x^5+x+1,matrix([1]),false,cstt_id_ns]),ss_ctr_ns(ss_round_ns(ss_v(9,so),["ss_round_cst",2,3,1,2,8,x^8+x^4+x^3+x+1,matrix([1,1,1,1,1,0,0,0],[0,1,1,1,1,1,0,0],[0,0,1,1,1,1,1,0],[0,0,0,1,1,1,1,1],[1,0,0,0,1,1,1,1],[1,1,0,0,0,1,1,1],[1,1,1,0,0,0,1,1],[1,1,1,1,0,0,0,1]),x^6+x^5+x+1,matrix([1]),lambda([a],cstt_id_ns(ss_namespace(a,["ss_cst",4,3,1,2,8,x^8+x^4+x^3+x+1,matrix([1,1,1,1,1,0,0,0],[0,1,1,1,1,1,0,0],[0,0,1,1,1,1,1,0],[0,0,0,1,1,1,1,1],[1,0,0,0,1,1,1,1],[1,1,0,0,0,1,1,1],[1,1,1,0,0,0,1,1],[1,1,1,1,0,0,0,1]),x^6+x^5+x+1,matrix([1]),false,cstt_id_ns])))]),["ss_cst",4,3,1,2,8,x^8+x^4+x^3+x+1,matrix([1,1,1,1,1,0,0,0],[0,1,1,1,1,1,0,0],[0,0,1,1,1,1,1,0],[0,0,0,1,1,1,1,1],[1,0,0,0,1,1,1,1],[1,1,0,0,0,1,1,1],[1,1,1,0,0,0,1,1],[1,1,1,1,0,0,0,1]),x^6+x^5+x+1,matrix([1]),false,cstt_id_ns]))
c 394 : veq(ss_ctr_ns(ss_round_ns(ss_v(10,ro),["ss_round_cst",2,3,1,2,8,x^8+x^4+x^3+x+1,matrix([1,1,1,1,1,0,0,0],[0,1,1,1,1,1,0,0],[0,0,1,1,1,1,1,0],[0,0,0,1,1,1,1,1],[1,0,0,0,1,1,1,1],[1,1,0,0,0,1,1,1],[1,1,1,0,0,0,1,1],[1,1,1,1,0,0,0,1]),x^6+x^5+x+1,matrix([1]),lambda([a],cstt_id_ns(ss_namespace(a,["ss_cst",4,3,1,2,8,x^8+x^4+x^3+x+1,matrix([1,1,1,1,1,0,0,0],[0,1,1,1,1,1,0,0],[0,0,1,1,1,1,1,0],[0,0,0,1,1,1,1,1],[1,0,0,0,1,1,1,1],[1,1,0,0,0,1,1,1],[1,1,1,0,0,0,1,1],[1,1,1,1,0,0,0,1]),x^6+x^5+x+1,matrix([1]),false,cstt_id_ns])))]),["ss_cst",4,3,1,2,8,x^8+x^4+x^3+x+1,matrix([1,1,1,1,1,0,0,0],[0,1,1,1,1,1,0,0],[0,0,1,1,1,1,1,0],[0,0,0,1,1,1,1,1],[1,0,0,0,1,1,1,1],[1,1,0,0,0,1,1,1],[1,1,1,0,0,0,1,1],[1,1,1,1,0,0,0,1]),x^6+x^5+x+1,matrix([1]),false,cstt_id_ns]),ss_ctr_ns(ss_round_ns(ss_v(10,so),["ss_round_cst",2,3,1,2,8,x^8+x^4+x^3+x+1,matrix([1,1,1,1,1,0,0,0],[0,1,1,1,1,1,0,0],[0,0,1,1,1,1,1,0],[0,0,0,1,1,1,1,1],[1,0,0,0,1,1,1,1],[1,1,0,0,0,1,1,1],[1,1,1,0,0,0,1,1],[1,1,1,1,0,0,0,1]),x^6+x^5+x+1,matrix([1]),lambda([a],cstt_id_ns(ss_namespace(a,["ss_cst",4,3,1,2,8,x^8+x^4+x^3+x+1,matrix([1,1,1,1,1,0,0,0],[0,1,1,1,1,1,0,0],[0,0,1,1,1,1,1,0],[0,0,0,1,1,1,1,1],[1,0,0,0,1,1,1,1],[1,1,0,0,0,1,1,1],[1,1,1,0,0,0,1,1],[1,1,1,1,0,0,0,1]),x^6+x^5+x+1,matrix([1]),false,cstt_id_ns])))]),["ss_cst",4,3,1,2,8,x^8+x^4+x^3+x+1,matrix([1,1,1,1,1,0,0,0],[0,1,1,1,1,1,0,0],[0,0,1,1,1,1,1,0],[0,0,0,1,1,1,1,1],[1,0,0,0,1,1,1,1],[1,1,0,0,0,1,1,1],[1,1,1,0,0,0,1,1],[1,1,1,1,0,0,0,1]),x^6+x^5+x+1,matrix([1]),false,cstt_id_ns]))
c 395 : veq(ss_ctr_ns(ss_round_ns(ss_v(11,ro),["ss_round_cst",2,3,1,2,8,x^8+x^4+x^3+x+1,matrix([1,1,1,1,1,0,0,0],[0,1,1,1,1,1,0,0],[0,0,1,1,1,1,1,0],[0,0,0,1,1,1,1,1],[1,0,0,0,1,1,1,1],[1,1,0,0,0,1,1,1],[1,1,1,0,0,0,1,1],[1,1,1,1,0,0,0,1]),x^6+x^5+x+1,matrix([1]),lambda([a],cstt_id_ns(ss_namespace(a,["ss_cst",4,3,1,2,8,x^8+x^4+x^3+x+1,matrix([1,1,1,1,1,0,0,0],[0,1,1,1,1,1,0,0],[0,0,1,1,1,1,1,0],[0,0,0,1,1,1,1,1],[1,0,0,0,1,1,1,1],[1,1,0,0,0,1,1,1],[1,1,1,0,0,0,1,1],[1,1,1,1,0,0,0,1]),x^6+x^5+x+1,matrix([1]),false,cstt_id_ns])))]),["ss_cst",4,3,1,2,8,x^8+x^4+x^3+x+1,matrix([1,1,1,1,1,0,0,0],[0,1,1,1,1,1,0,0],[0,0,1,1,1,1,1,0],[0,0,0,1,1,1,1,1],[1,0,0,0,1,1,1,1],[1,1,0,0,0,1,1,1],[1,1,1,0,0,0,1,1],[1,1,1,1,0,0,0,1]),x^6+x^5+x+1,matrix([1]),false,cstt_id_ns]),ss_ctr_ns(ss_round_ns(ss_v(11,so),["ss_round_cst",2,3,1,2,8,x^8+x^4+x^3+x+1,matrix([1,1,1,1,1,0,0,0],[0,1,1,1,1,1,0,0],[0,0,1,1,1,1,1,0],[0,0,0,1,1,1,1,1],[1,0,0,0,1,1,1,1],[1,1,0,0,0,1,1,1],[1,1,1,0,0,0,1,1],[1,1,1,1,0,0,0,1]),x^6+x^5+x+1,matrix([1]),lambda([a],cstt_id_ns(ss_namespace(a,["ss_cst",4,3,1,2,8,x^8+x^4+x^3+x+1,matrix([1,1,1,1,1,0,0,0],[0,1,1,1,1,1,0,0],[0,0,1,1,1,1,1,0],[0,0,0,1,1,1,1,1],[1,0,0,0,1,1,1,1],[1,1,0,0,0,1,1,1],[1,1,1,0,0,0,1,1],[1,1,1,1,0,0,0,1]),x^6+x^5+x+1,matrix([1]),false,cstt_id_ns])))]),["ss_cst",4,3,1,2,8,x^8+x^4+x^3+x+1,matrix([1,1,1,1,1,0,0,0],[0,1,1,1,1,1,0,0],[0,0,1,1,1,1,1,0],[0,0,0,1,1,1,1,1],[1,0,0,0,1,1,1,1],[1,1,0,0,0,1,1,1],[1,1,1,0,0,0,1,1],[1,1,1,1,0,0,0,1]),x^6+x^5+x+1,matrix([1]),false,cstt_id_ns]))
c 396 : veq(ss_ctr_ns(ss_round_ns(ss_v(12,ro),["ss_round_cst",2,3,1,2,8,x^8+x^4+x^3+x+1,matrix([1,1,1,1,1,0,0,0],[0,1,1,1,1,1,0,0],[0,0,1,1,1,1,1,0],[0,0,0,1,1,1,1,1],[1,0,0,0,1,1,1,1],[1,1,0,0,0,1,1,1],[1,1,1,0,0,0,1,1],[1,1,1,1,0,0,0,1]),x^6+x^5+x+1,matrix([1]),lambda([a],cstt_id_ns(ss_namespace(a,["ss_cst",4,3,1,2,8,x^8+x^4+x^3+x+1,matrix([1,1,1,1,1,0,0,0],[0,1,1,1,1,1,0,0],[0,0,1,1,1,1,1,0],[0,0,0,1,1,1,1,1],[1,0,0,0,1,1,1,1],[1,1,0,0,0,1,1,1],[1,1,1,0,0,0,1,1],[1,1,1,1,0,0,0,1]),x^6+x^5+x+1,matrix([1]),false,cstt_id_ns])))]),["ss_cst",4,3,1,2,8,x^8+x^4+x^3+x+1,matrix([1,1,1,1,1,0,0,0],[0,1,1,1,1,1,0,0],[0,0,1,1,1,1,1,0],[0,0,0,1,1,1,1,1],[1,0,0,0,1,1,1,1],[1,1,0,0,0,1,1,1],[1,1,1,0,0,0,1,1],[1,1,1,1,0,0,0,1]),x^6+x^5+x+1,matrix([1]),false,cstt_id_ns]),ss_ctr_ns(ss_round_ns(ss_v(12,so),["ss_round_cst",2,3,1,2,8,x^8+x^4+x^3+x+1,matrix([1,1,1,1,1,0,0,0],[0,1,1,1,1,1,0,0],[0,0,1,1,1,1,1,0],[0,0,0,1,1,1,1,1],[1,0,0,0,1,1,1,1],[1,1,0,0,0,1,1,1],[1,1,1,0,0,0,1,1],[1,1,1,1,0,0,0,1]),x^6+x^5+x+1,matrix([1]),lambda([a],cstt_id_ns(ss_namespace(a,["ss_cst",4,3,1,2,8,x^8+x^4+x^3+x+1,matrix([1,1,1,1,1,0,0,0],[0,1,1,1,1,1,0,0],[0,0,1,1,1,1,1,0],[0,0,0,1,1,1,1,1],[1,0,0,0,1,1,1,1],[1,1,0,0,0,1,1,1],[1,1,1,0,0,0,1,1],[1,1,1,1,0,0,0,1]),x^6+x^5+x+1,matrix([1]),false,cstt_id_ns])))]),["ss_cst",4,3,1,2,8,x^8+x^4+x^3+x+1,matrix([1,1,1,1,1,0,0,0],[0,1,1,1,1,1,0,0],[0,0,1,1,1,1,1,0],[0,0,0,1,1,1,1,1],[1,0,0,0,1,1,1,1],[1,1,0,0,0,1,1,1],[1,1,1,0,0,0,1,1],[1,1,1,1,0,0,0,1]),x^6+x^5+x+1,matrix([1]),false,cstt_id_ns]))
c 397 : veq(ss_ctr_ns(ss_round_ns(ss_v(13,ro),["ss_round_cst",2,3,1,2,8,x^8+x^4+x^3+x+1,matrix([1,1,1,1,1,0,0,0],[0,1,1,1,1,1,0,0],[0,0,1,1,1,1,1,0],[0,0,0,1,1,1,1,1],[1,0,0,0,1,1,1,1],[1,1,0,0,0,1,1,1],[1,1,1,0,0,0,1,1],[1,1,1,1,0,0,0,1]),x^6+x^5+x+1,matrix([1]),lambda([a],cstt_id_ns(ss_namespace(a,["ss_cst",4,3,1,2,8,x^8+x^4+x^3+x+1,matrix([1,1,1,1,1,0,0,0],[0,1,1,1,1,1,0,0],[0,0,1,1,1,1,1,0],[0,0,0,1,1,1,1,1],[1,0,0,0,1,1,1,1],[1,1,0,0,0,1,1,1],[1,1,1,0,0,0,1,1],[1,1,1,1,0,0,0,1]),x^6+x^5+x+1,matrix([1]),false,cstt_id_ns])))]),["ss_cst",4,3,1,2,8,x^8+x^4+x^3+x+1,matrix([1,1,1,1,1,0,0,0],[0,1,1,1,1,1,0,0],[0,0,1,1,1,1,1,0],[0,0,0,1,1,1,1,1],[1,0,0,0,1,1,1,1],[1,1,0,0,0,1,1,1],[1,1,1,0,0,0,1,1],[1,1,1,1,0,0,0,1]),x^6+x^5+x+1,matrix([1]),false,cstt_id_ns]),ss_ctr_ns(ss_round_ns(ss_v(13,so),["ss_round_cst",2,3,1,2,8,x^8+x^4+x^3+x+1,matrix([1,1,1,1,1,0,0,0],[0,1,1,1,1,1,0,0],[0,0,1,1,1,1,1,0],[0,0,0,1,1,1,1,1],[1,0,0,0,1,1,1,1],[1,1,0,0,0,1,1,1],[1,1,1,0,0,0,1,1],[1,1,1,1,0,0,0,1]),x^6+x^5+x+1,matrix([1]),lambda([a],cstt_id_ns(ss_namespace(a,["ss_cst",4,3,1,2,8,x^8+x^4+x^3+x+1,matrix([1,1,1,1,1,0,0,0],[0,1,1,1,1,1,0,0],[0,0,1,1,1,1,1,0],[0,0,0,1,1,1,1,1],[1,0,0,0,1,1,1,1],[1,1,0,0,0,1,1,1],[1,1,1,0,0,0,1,1],[1,1,1,1,0,0,0,1]),x^6+x^5+x+1,matrix([1]),false,cstt_id_ns])))]),["ss_cst",4,3,1,2,8,x^8+x^4+x^3+x+1,matrix([1,1,1,1,1,0,0,0],[0,1,1,1,1,1,0,0],[0,0,1,1,1,1,1,0],[0,0,0,1,1,1,1,1],[1,0,0,0,1,1,1,1],[1,1,0,0,0,1,1,1],[1,1,1,0,0,0,1,1],[1,1,1,1,0,0,0,1]),x^6+x^5+x+1,matrix([1]),false,cstt_id_ns]))
c 398 : veq(ss_ctr_ns(ss_round_ns(ss_v(14,ro),["ss_round_cst",2,3,1,2,8,x^8+x^4+x^3+x+1,matrix([1,1,1,1,1,0,0,0],[0,1,1,1,1,1,0,0],[0,0,1,1,1,1,1,0],[0,0,0,1,1,1,1,1],[1,0,0,0,1,1,1,1],[1,1,0,0,0,1,1,1],[1,1,1,0,0,0,1,1],[1,1,1,1,0,0,0,1]),x^6+x^5+x+1,matrix([1]),lambda([a],cstt_id_ns(ss_namespace(a,["ss_cst",4,3,1,2,8,x^8+x^4+x^3+x+1,matrix([1,1,1,1,1,0,0,0],[0,1,1,1,1,1,0,0],[0,0,1,1,1,1,1,0],[0,0,0,1,1,1,1,1],[1,0,0,0,1,1,1,1],[1,1,0,0,0,1,1,1],[1,1,1,0,0,0,1,1],[1,1,1,1,0,0,0,1]),x^6+x^5+x+1,matrix([1]),false,cstt_id_ns])))]),["ss_cst",4,3,1,2,8,x^8+x^4+x^3+x+1,matrix([1,1,1,1,1,0,0,0],[0,1,1,1,1,1,0,0],[0,0,1,1,1,1,1,0],[0,0,0,1,1,1,1,1],[1,0,0,0,1,1,1,1],[1,1,0,0,0,1,1,1],[1,1,1,0,0,0,1,1],[1,1,1,1,0,0,0,1]),x^6+x^5+x+1,matrix([1]),false,cstt_id_ns]),ss_ctr_ns(ss_round_ns(ss_v(14,so),["ss_round_cst",2,3,1,2,8,x^8+x^4+x^3+x+1,matrix([1,1,1,1,1,0,0,0],[0,1,1,1,1,1,0,0],[0,0,1,1,1,1,1,0],[0,0,0,1,1,1,1,1],[1,0,0,0,1,1,1,1],[1,1,0,0,0,1,1,1],[1,1,1,0,0,0,1,1],[1,1,1,1,0,0,0,1]),x^6+x^5+x+1,matrix([1]),lambda([a],cstt_id_ns(ss_namespace(a,["ss_cst",4,3,1,2,8,x^8+x^4+x^3+x+1,matrix([1,1,1,1,1,0,0,0],[0,1,1,1,1,1,0,0],[0,0,1,1,1,1,1,0],[0,0,0,1,1,1,1,1],[1,0,0,0,1,1,1,1],[1,1,0,0,0,1,1,1],[1,1,1,0,0,0,1,1],[1,1,1,1,0,0,0,1]),x^6+x^5+x+1,matrix([1]),false,cstt_id_ns])))]),["ss_cst",4,3,1,2,8,x^8+x^4+x^3+x+1,matrix([1,1,1,1,1,0,0,0],[0,1,1,1,1,1,0,0],[0,0,1,1,1,1,1,0],[0,0,0,1,1,1,1,1],[1,0,0,0,1,1,1,1],[1,1,0,0,0,1,1,1],[1,1,1,0,0,0,1,1],[1,1,1,1,0,0,0,1]),x^6+x^5+x+1,matrix([1]),false,cstt_id_ns]))
c 399 : veq(ss_ctr_ns(ss_round_ns(ss_v(15,ro),["ss_round_cst",2,3,1,2,8,x^8+x^4+x^3+x+1,matrix([1,1,1,1,1,0,0,0],[0,1,1,1,1,1,0,0],[0,0,1,1,1,1,1,0],[0,0,0,1,1,1,1,1],[1,0,0,0,1,1,1,1],[1,1,0,0,0,1,1,1],[1,1,1,0,0,0,1,1],[1,1,1,1,0,0,0,1]),x^6+x^5+x+1,matrix([1]),lambda([a],cstt_id_ns(ss_namespace(a,["ss_cst",4,3,1,2,8,x^8+x^4+x^3+x+1,matrix([1,1,1,1,1,0,0,0],[0,1,1,1,1,1,0,0],[0,0,1,1,1,1,1,0],[0,0,0,1,1,1,1,1],[1,0,0,0,1,1,1,1],[1,1,0,0,0,1,1,1],[1,1,1,0,0,0,1,1],[1,1,1,1,0,0,0,1]),x^6+x^5+x+1,matrix([1]),false,cstt_id_ns])))]),["ss_cst",4,3,1,2,8,x^8+x^4+x^3+x+1,matrix([1,1,1,1,1,0,0,0],[0,1,1,1,1,1,0,0],[0,0,1,1,1,1,1,0],[0,0,0,1,1,1,1,1],[1,0,0,0,1,1,1,1],[1,1,0,0,0,1,1,1],[1,1,1,0,0,0,1,1],[1,1,1,1,0,0,0,1]),x^6+x^5+x+1,matrix([1]),false,cstt_id_ns]),ss_ctr_ns(ss_round_ns(ss_v(15,so),["ss_round_cst",2,3,1,2,8,x^8+x^4+x^3+x+1,matrix([1,1,1,1,1,0,0,0],[0,1,1,1,1,1,0,0],[0,0,1,1,1,1,1,0],[0,0,0,1,1,1,1,1],[1,0,0,0,1,1,1,1],[1,1,0,0,0,1,1,1],[1,1,1,0,0,0,1,1],[1,1,1,1,0,0,0,1]),x^6+x^5+x+1,matrix([1]),lambda([a],cstt_id_ns(ss_namespace(a,["ss_cst",4,3,1,2,8,x^8+x^4+x^3+x+1,matrix([1,1,1,1,1,0,0,0],[0,1,1,1,1,1,0,0],[0,0,1,1,1,1,1,0],[0,0,0,1,1,1,1,1],[1,0,0,0,1,1,1,1],[1,1,0,0,0,1,1,1],[1,1,1,0,0,0,1,1],[1,1,1,1,0,0,0,1]),x^6+x^5+x+1,matrix([1]),false,cstt_id_ns])))]),["ss_cst",4,3,1,2,8,x^8+x^4+x^3+x+1,matrix([1,1,1,1,1,0,0,0],[0,1,1,1,1,1,0,0],[0,0,1,1,1,1,1,0],[0,0,0,1,1,1,1,1],[1,0,0,0,1,1,1,1],[1,1,0,0,0,1,1,1],[1,1,1,0,0,0,1,1],[1,1,1,1,0,0,0,1]),x^6+x^5+x+1,matrix([1]),false,cstt_id_ns]))
c 400 : veq(ss_ctr_ns(ss_round_ns(ss_v(16,ro),["ss_round_cst",2,3,1,2,8,x^8+x^4+x^3+x+1,matrix([1,1,1,1,1,0,0,0],[0,1,1,1,1,1,0,0],[0,0,1,1,1,1,1,0],[0,0,0,1,1,1,1,1],[1,0,0,0,1,1,1,1],[1,1,0,0,0,1,1,1],[1,1,1,0,0,0,1,1],[1,1,1,1,0,0,0,1]),x^6+x^5+x+1,matrix([1]),lambda([a],cstt_id_ns(ss_namespace(a,["ss_cst",4,3,1,2,8,x^8+x^4+x^3+x+1,matrix([1,1,1,1,1,0,0,0],[0,1,1,1,1,1,0,0],[0,0,1,1,1,1,1,0],[0,0,0,1,1,1,1,1],[1,0,0,0,1,1,1,1],[1,1,0,0,0,1,1,1],[1,1,1,0,0,0,1,1],[1,1,1,1,0,0,0,1]),x^6+x^5+x+1,matrix([1]),false,cstt_id_ns])))]),["ss_cst",4,3,1,2,8,x^8+x^4+x^3+x+1,matrix([1,1,1,1,1,0,0,0],[0,1,1,1,1,1,0,0],[0,0,1,1,1,1,1,0],[0,0,0,1,1,1,1,1],[1,0,0,0,1,1,1,1],[1,1,0,0,0,1,1,1],[1,1,1,0,0,0,1,1],[1,1,1,1,0,0,0,1]),x^6+x^5+x+1,matrix([1]),false,cstt_id_ns]),ss_ctr_ns(ss_round_ns(ss_v(16,so),["ss_round_cst",2,3,1,2,8,x^8+x^4+x^3+x+1,matrix([1,1,1,1,1,0,0,0],[0,1,1,1,1,1,0,0],[0,0,1,1,1,1,1,0],[0,0,0,1,1,1,1,1],[1,0,0,0,1,1,1,1],[1,1,0,0,0,1,1,1],[1,1,1,0,0,0,1,1],[1,1,1,1,0,0,0,1]),x^6+x^5+x+1,matrix([1]),lambda([a],cstt_id_ns(ss_namespace(a,["ss_cst",4,3,1,2,8,x^8+x^4+x^3+x+1,matrix([1,1,1,1,1,0,0,0],[0,1,1,1,1,1,0,0],[0,0,1,1,1,1,1,0],[0,0,0,1,1,1,1,1],[1,0,0,0,1,1,1,1],[1,1,0,0,0,1,1,1],[1,1,1,0,0,0,1,1],[1,1,1,1,0,0,0,1]),x^6+x^5+x+1,matrix([1]),false,cstt_id_ns])))]),["ss_cst",4,3,1,2,8,x^8+x^4+x^3+x+1,matrix([1,1,1,1,1,0,0,0],[0,1,1,1,1,1,0,0],[0,0,1,1,1,1,1,0],[0,0,0,1,1,1,1,1],[1,0,0,0,1,1,1,1],[1,1,0,0,0,1,1,1],[1,1,1,0,0,0,1,1],[1,1,1,1,0,0,0,1]),x^6+x^5+x+1,matrix([1]),false,cstt_id_ns]))
c 401 : veq(ss_ctr_ns(ss_round_ns(ss_v(17,ro),["ss_round_cst",2,3,1,2,8,x^8+x^4+x^3+x+1,matrix([1,1,1,1,1,0,0,0],[0,1,1,1,1,1,0,0],[0,0,1,1,1,1,1,0],[0,0,0,1,1,1,1,1],[1,0,0,0,1,1,1,1],[1,1,0,0,0,1,1,1],[1,1,1,0,0,0,1,1],[1,1,1,1,0,0,0,1]),x^6+x^5+x+1,matrix([1]),lambda([a],cstt_id_ns(ss_namespace(a,["ss_cst",4,3,1,2,8,x^8+x^4+x^3+x+1,matrix([1,1,1,1,1,0,0,0],[0,1,1,1,1,1,0,0],[0,0,1,1,1,1,1,0],[0,0,0,1,1,1,1,1],[1,0,0,0,1,1,1,1],[1,1,0,0,0,1,1,1],[1,1,1,0,0,0,1,1],[1,1,1,1,0,0,0,1]),x^6+x^5+x+1,matrix([1]),false,cstt_id_ns])))]),["ss_cst",4,3,1,2,8,x^8+x^4+x^3+x+1,matrix([1,1,1,1,1,0,0,0],[0,1,1,1,1,1,0,0],[0,0,1,1,1,1,1,0],[0,0,0,1,1,1,1,1],[1,0,0,0,1,1,1,1],[1,1,0,0,0,1,1,1],[1,1,1,0,0,0,1,1],[1,1,1,1,0,0,0,1]),x^6+x^5+x+1,matrix([1]),false,cstt_id_ns]),ss_ctr_ns(ss_round_ns(ss_v(17,so),["ss_round_cst",2,3,1,2,8,x^8+x^4+x^3+x+1,matrix([1,1,1,1,1,0,0,0],[0,1,1,1,1,1,0,0],[0,0,1,1,1,1,1,0],[0,0,0,1,1,1,1,1],[1,0,0,0,1,1,1,1],[1,1,0,0,0,1,1,1],[1,1,1,0,0,0,1,1],[1,1,1,1,0,0,0,1]),x^6+x^5+x+1,matrix([1]),lambda([a],cstt_id_ns(ss_namespace(a,["ss_cst",4,3,1,2,8,x^8+x^4+x^3+x+1,matrix([1,1,1,1,1,0,0,0],[0,1,1,1,1,1,0,0],[0,0,1,1,1,1,1,0],[0,0,0,1,1,1,1,1],[1,0,0,0,1,1,1,1],[1,1,0,0,0,1,1,1],[1,1,1,0,0,0,1,1],[1,1,1,1,0,0,0,1]),x^6+x^5+x+1,matrix([1]),false,cstt_id_ns])))]),["ss_cst",4,3,1,2,8,x^8+x^4+x^3+x+1,matrix([1,1,1,1,1,0,0,0],[0,1,1,1,1,1,0,0],[0,0,1,1,1,1,1,0],[0,0,0,1,1,1,1,1],[1,0,0,0,1,1,1,1],[1,1,0,0,0,1,1,1],[1,1,1,0,0,0,1,1],[1,1,1,1,0,0,0,1]),x^6+x^5+x+1,matrix([1]),false,cstt_id_ns]))
c 402 : veq(ss_ctr_ns(ss_round_ns(ss_v(18,ro),["ss_round_cst",2,3,1,2,8,x^8+x^4+x^3+x+1,matrix([1,1,1,1,1,0,0,0],[0,1,1,1,1,1,0,0],[0,0,1,1,1,1,1,0],[0,0,0,1,1,1,1,1],[1,0,0,0,1,1,1,1],[1,1,0,0,0,1,1,1],[1,1,1,0,0,0,1,1],[1,1,1,1,0,0,0,1]),x^6+x^5+x+1,matrix([1]),lambda([a],cstt_id_ns(ss_namespace(a,["ss_cst",4,3,1,2,8,x^8+x^4+x^3+x+1,matrix([1,1,1,1,1,0,0,0],[0,1,1,1,1,1,0,0],[0,0,1,1,1,1,1,0],[0,0,0,1,1,1,1,1],[1,0,0,0,1,1,1,1],[1,1,0,0,0,1,1,1],[1,1,1,0,0,0,1,1],[1,1,1,1,0,0,0,1]),x^6+x^5+x+1,matrix([1]),false,cstt_id_ns])))]),["ss_cst",4,3,1,2,8,x^8+x^4+x^3+x+1,matrix([1,1,1,1,1,0,0,0],[0,1,1,1,1,1,0,0],[0,0,1,1,1,1,1,0],[0,0,0,1,1,1,1,1],[1,0,0,0,1,1,1,1],[1,1,0,0,0,1,1,1],[1,1,1,0,0,0,1,1],[1,1,1,1,0,0,0,1]),x^6+x^5+x+1,matrix([1]),false,cstt_id_ns]),ss_ctr_ns(ss_round_ns(ss_v(18,so),["ss_round_cst",2,3,1,2,8,x^8+x^4+x^3+x+1,matrix([1,1,1,1,1,0,0,0],[0,1,1,1,1,1,0,0],[0,0,1,1,1,1,1,0],[0,0,0,1,1,1,1,1],[1,0,0,0,1,1,1,1],[1,1,0,0,0,1,1,1],[1,1,1,0,0,0,1,1],[1,1,1,1,0,0,0,1]),x^6+x^5+x+1,matrix([1]),lambda([a],cstt_id_ns(ss_namespace(a,["ss_cst",4,3,1,2,8,x^8+x^4+x^3+x+1,matrix([1,1,1,1,1,0,0,0],[0,1,1,1,1,1,0,0],[0,0,1,1,1,1,1,0],[0,0,0,1,1,1,1,1],[1,0,0,0,1,1,1,1],[1,1,0,0,0,1,1,1],[1,1,1,0,0,0,1,1],[1,1,1,1,0,0,0,1]),x^6+x^5+x+1,matrix([1]),false,cstt_id_ns])))]),["ss_cst",4,3,1,2,8,x^8+x^4+x^3+x+1,matrix([1,1,1,1,1,0,0,0],[0,1,1,1,1,1,0,0],[0,0,1,1,1,1,1,0],[0,0,0,1,1,1,1,1],[1,0,0,0,1,1,1,1],[1,1,0,0,0,1,1,1],[1,1,1,0,0,0,1,1],[1,1,1,1,0,0,0,1]),x^6+x^5+x+1,matrix([1]),false,cstt_id_ns]))
c 403 : veq(ss_ctr_ns(ss_round_ns(ss_v(19,ro),["ss_round_cst",2,3,1,2,8,x^8+x^4+x^3+x+1,matrix([1,1,1,1,1,0,0,0],[0,1,1,1,1,1,0,0],[0,0,1,1,1,1,1,0],[0,0,0,1,1,1,1,1],[1,0,0,0,1,1,1,1],[1,1,0,0,0,1,1,1],[1,1,1,0,0,0,1,1],[1,1,1,1,0,0,0,1]),x^6+x^5+x+1,matrix([1]),lambda([a],cstt_id_ns(ss_namespace(a,["ss_cst",4,3,1,2,8,x^8+x^4+x^3+x+1,matrix([1,1,1,1,1,0,0,0],[0,1,1,1,1,1,0,0],[0,0,1,1,1,1,1,0],[0,0,0,1,1,1,1,1],[1,0,0,0,1,1,1,1],[1,1,0,0,0,1,1,1],[1,1,1,0,0,0,1,1],[1,1,1,1,0,0,0,1]),x^6+x^5+x+1,matrix([1]),false,cstt_id_ns])))]),["ss_cst",4,3,1,2,8,x^8+x^4+x^3+x+1,matrix([1,1,1,1,1,0,0,0],[0,1,1,1,1,1,0,0],[0,0,1,1,1,1,1,0],[0,0,0,1,1,1,1,1],[1,0,0,0,1,1,1,1],[1,1,0,0,0,1,1,1],[1,1,1,0,0,0,1,1],[1,1,1,1,0,0,0,1]),x^6+x^5+x+1,matrix([1]),false,cstt_id_ns]),ss_ctr_ns(ss_round_ns(ss_v(19,so),["ss_round_cst",2,3,1,2,8,x^8+x^4+x^3+x+1,matrix([1,1,1,1,1,0,0,0],[0,1,1,1,1,1,0,0],[0,0,1,1,1,1,1,0],[0,0,0,1,1,1,1,1],[1,0,0,0,1,1,1,1],[1,1,0,0,0,1,1,1],[1,1,1,0,0,0,1,1],[1,1,1,1,0,0,0,1]),x^6+x^5+x+1,matrix([1]),lambda([a],cstt_id_ns(ss_namespace(a,["ss_cst",4,3,1,2,8,x^8+x^4+x^3+x+1,matrix([1,1,1,1,1,0,0,0],[0,1,1,1,1,1,0,0],[0,0,1,1,1,1,1,0],[0,0,0,1,1,1,1,1],[1,0,0,0,1,1,1,1],[1,1,0,0,0,1,1,1],[1,1,1,0,0,0,1,1],[1,1,1,1,0,0,0,1]),x^6+x^5+x+1,matrix([1]),false,cstt_id_ns])))]),["ss_cst",4,3,1,2,8,x^8+x^4+x^3+x+1,matrix([1,1,1,1,1,0,0,0],[0,1,1,1,1,1,0,0],[0,0,1,1,1,1,1,0],[0,0,0,1,1,1,1,1],[1,0,0,0,1,1,1,1],[1,1,0,0,0,1,1,1],[1,1,1,0,0,0,1,1],[1,1,1,1,0,0,0,1]),x^6+x^5+x+1,matrix([1]),false,cstt_id_ns]))
c 404 : veq(ss_ctr_ns(ss_round_ns(ss_v(20,ro),["ss_round_cst",2,3,1,2,8,x^8+x^4+x^3+x+1,matrix([1,1,1,1,1,0,0,0],[0,1,1,1,1,1,0,0],[0,0,1,1,1,1,1,0],[0,0,0,1,1,1,1,1],[1,0,0,0,1,1,1,1],[1,1,0,0,0,1,1,1],[1,1,1,0,0,0,1,1],[1,1,1,1,0,0,0,1]),x^6+x^5+x+1,matrix([1]),lambda([a],cstt_id_ns(ss_namespace(a,["ss_cst",4,3,1,2,8,x^8+x^4+x^3+x+1,matrix([1,1,1,1,1,0,0,0],[0,1,1,1,1,1,0,0],[0,0,1,1,1,1,1,0],[0,0,0,1,1,1,1,1],[1,0,0,0,1,1,1,1],[1,1,0,0,0,1,1,1],[1,1,1,0,0,0,1,1],[1,1,1,1,0,0,0,1]),x^6+x^5+x+1,matrix([1]),false,cstt_id_ns])))]),["ss_cst",4,3,1,2,8,x^8+x^4+x^3+x+1,matrix([1,1,1,1,1,0,0,0],[0,1,1,1,1,1,0,0],[0,0,1,1,1,1,1,0],[0,0,0,1,1,1,1,1],[1,0,0,0,1,1,1,1],[1,1,0,0,0,1,1,1],[1,1,1,0,0,0,1,1],[1,1,1,1,0,0,0,1]),x^6+x^5+x+1,matrix([1]),false,cstt_id_ns]),ss_ctr_ns(ss_round_ns(ss_v(20,so),["ss_round_cst",2,3,1,2,8,x^8+x^4+x^3+x+1,matrix([1,1,1,1,1,0,0,0],[0,1,1,1,1,1,0,0],[0,0,1,1,1,1,1,0],[0,0,0,1,1,1,1,1],[1,0,0,0,1,1,1,1],[1,1,0,0,0,1,1,1],[1,1,1,0,0,0,1,1],[1,1,1,1,0,0,0,1]),x^6+x^5+x+1,matrix([1]),lambda([a],cstt_id_ns(ss_namespace(a,["ss_cst",4,3,1,2,8,x^8+x^4+x^3+x+1,matrix([1,1,1,1,1,0,0,0],[0,1,1,1,1,1,0,0],[0,0,1,1,1,1,1,0],[0,0,0,1,1,1,1,1],[1,0,0,0,1,1,1,1],[1,1,0,0,0,1,1,1],[1,1,1,0,0,0,1,1],[1,1,1,1,0,0,0,1]),x^6+x^5+x+1,matrix([1]),false,cstt_id_ns])))]),["ss_cst",4,3,1,2,8,x^8+x^4+x^3+x+1,matrix([1,1,1,1,1,0,0,0],[0,1,1,1,1,1,0,0],[0,0,1,1,1,1,1,0],[0,0,0,1,1,1,1,1],[1,0,0,0,1,1,1,1],[1,1,0,0,0,1,1,1],[1,1,1,0,0,0,1,1],[1,1,1,1,0,0,0,1]),x^6+x^5+x+1,matrix([1]),false,cstt_id_ns]))
c 405 : veq(ss_ctr_ns(ss_round_ns(ss_v(21,ro),["ss_round_cst",2,3,1,2,8,x^8+x^4+x^3+x+1,matrix([1,1,1,1,1,0,0,0],[0,1,1,1,1,1,0,0],[0,0,1,1,1,1,1,0],[0,0,0,1,1,1,1,1],[1,0,0,0,1,1,1,1],[1,1,0,0,0,1,1,1],[1,1,1,0,0,0,1,1],[1,1,1,1,0,0,0,1]),x^6+x^5+x+1,matrix([1]),lambda([a],cstt_id_ns(ss_namespace(a,["ss_cst",4,3,1,2,8,x^8+x^4+x^3+x+1,matrix([1,1,1,1,1,0,0,0],[0,1,1,1,1,1,0,0],[0,0,1,1,1,1,1,0],[0,0,0,1,1,1,1,1],[1,0,0,0,1,1,1,1],[1,1,0,0,0,1,1,1],[1,1,1,0,0,0,1,1],[1,1,1,1,0,0,0,1]),x^6+x^5+x+1,matrix([1]),false,cstt_id_ns])))]),["ss_cst",4,3,1,2,8,x^8+x^4+x^3+x+1,matrix([1,1,1,1,1,0,0,0],[0,1,1,1,1,1,0,0],[0,0,1,1,1,1,1,0],[0,0,0,1,1,1,1,1],[1,0,0,0,1,1,1,1],[1,1,0,0,0,1,1,1],[1,1,1,0,0,0,1,1],[1,1,1,1,0,0,0,1]),x^6+x^5+x+1,matrix([1]),false,cstt_id_ns]),ss_ctr_ns(ss_round_ns(ss_v(21,so),["ss_round_cst",2,3,1,2,8,x^8+x^4+x^3+x+1,matrix([1,1,1,1,1,0,0,0],[0,1,1,1,1,1,0,0],[0,0,1,1,1,1,1,0],[0,0,0,1,1,1,1,1],[1,0,0,0,1,1,1,1],[1,1,0,0,0,1,1,1],[1,1,1,0,0,0,1,1],[1,1,1,1,0,0,0,1]),x^6+x^5+x+1,matrix([1]),lambda([a],cstt_id_ns(ss_namespace(a,["ss_cst",4,3,1,2,8,x^8+x^4+x^3+x+1,matrix([1,1,1,1,1,0,0,0],[0,1,1,1,1,1,0,0],[0,0,1,1,1,1,1,0],[0,0,0,1,1,1,1,1],[1,0,0,0,1,1,1,1],[1,1,0,0,0,1,1,1],[1,1,1,0,0,0,1,1],[1,1,1,1,0,0,0,1]),x^6+x^5+x+1,matrix([1]),false,cstt_id_ns])))]),["ss_cst",4,3,1,2,8,x^8+x^4+x^3+x+1,matrix([1,1,1,1,1,0,0,0],[0,1,1,1,1,1,0,0],[0,0,1,1,1,1,1,0],[0,0,0,1,1,1,1,1],[1,0,0,0,1,1,1,1],[1,1,0,0,0,1,1,1],[1,1,1,0,0,0,1,1],[1,1,1,1,0,0,0,1]),x^6+x^5+x+1,matrix([1]),false,cstt_id_ns]))
c 406 : veq(ss_ctr_ns(ss_round_ns(ss_v(22,ro),["ss_round_cst",2,3,1,2,8,x^8+x^4+x^3+x+1,matrix([1,1,1,1,1,0,0,0],[0,1,1,1,1,1,0,0],[0,0,1,1,1,1,1,0],[0,0,0,1,1,1,1,1],[1,0,0,0,1,1,1,1],[1,1,0,0,0,1,1,1],[1,1,1,0,0,0,1,1],[1,1,1,1,0,0,0,1]),x^6+x^5+x+1,matrix([1]),lambda([a],cstt_id_ns(ss_namespace(a,["ss_cst",4,3,1,2,8,x^8+x^4+x^3+x+1,matrix([1,1,1,1,1,0,0,0],[0,1,1,1,1,1,0,0],[0,0,1,1,1,1,1,0],[0,0,0,1,1,1,1,1],[1,0,0,0,1,1,1,1],[1,1,0,0,0,1,1,1],[1,1,1,0,0,0,1,1],[1,1,1,1,0,0,0,1]),x^6+x^5+x+1,matrix([1]),false,cstt_id_ns])))]),["ss_cst",4,3,1,2,8,x^8+x^4+x^3+x+1,matrix([1,1,1,1,1,0,0,0],[0,1,1,1,1,1,0,0],[0,0,1,1,1,1,1,0],[0,0,0,1,1,1,1,1],[1,0,0,0,1,1,1,1],[1,1,0,0,0,1,1,1],[1,1,1,0,0,0,1,1],[1,1,1,1,0,0,0,1]),x^6+x^5+x+1,matrix([1]),false,cstt_id_ns]),ss_ctr_ns(ss_round_ns(ss_v(22,so),["ss_round_cst",2,3,1,2,8,x^8+x^4+x^3+x+1,matrix([1,1,1,1,1,0,0,0],[0,1,1,1,1,1,0,0],[0,0,1,1,1,1,1,0],[0,0,0,1,1,1,1,1],[1,0,0,0,1,1,1,1],[1,1,0,0,0,1,1,1],[1,1,1,0,0,0,1,1],[1,1,1,1,0,0,0,1]),x^6+x^5+x+1,matrix([1]),lambda([a],cstt_id_ns(ss_namespace(a,["ss_cst",4,3,1,2,8,x^8+x^4+x^3+x+1,matrix([1,1,1,1,1,0,0,0],[0,1,1,1,1,1,0,0],[0,0,1,1,1,1,1,0],[0,0,0,1,1,1,1,1],[1,0,0,0,1,1,1,1],[1,1,0,0,0,1,1,1],[1,1,1,0,0,0,1,1],[1,1,1,1,0,0,0,1]),x^6+x^5+x+1,matrix([1]),false,cstt_id_ns])))]),["ss_cst",4,3,1,2,8,x^8+x^4+x^3+x+1,matrix([1,1,1,1,1,0,0,0],[0,1,1,1,1,1,0,0],[0,0,1,1,1,1,1,0],[0,0,0,1,1,1,1,1],[1,0,0,0,1,1,1,1],[1,1,0,0,0,1,1,1],[1,1,1,0,0,0,1,1],[1,1,1,1,0,0,0,1]),x^6+x^5+x+1,matrix([1]),false,cstt_id_ns]))
c 407 : veq(ss_ctr_ns(ss_round_ns(ss_v(23,ro),["ss_round_cst",2,3,1,2,8,x^8+x^4+x^3+x+1,matrix([1,1,1,1,1,0,0,0],[0,1,1,1,1,1,0,0],[0,0,1,1,1,1,1,0],[0,0,0,1,1,1,1,1],[1,0,0,0,1,1,1,1],[1,1,0,0,0,1,1,1],[1,1,1,0,0,0,1,1],[1,1,1,1,0,0,0,1]),x^6+x^5+x+1,matrix([1]),lambda([a],cstt_id_ns(ss_namespace(a,["ss_cst",4,3,1,2,8,x^8+x^4+x^3+x+1,matrix([1,1,1,1,1,0,0,0],[0,1,1,1,1,1,0,0],[0,0,1,1,1,1,1,0],[0,0,0,1,1,1,1,1],[1,0,0,0,1,1,1,1],[1,1,0,0,0,1,1,1],[1,1,1,0,0,0,1,1],[1,1,1,1,0,0,0,1]),x^6+x^5+x+1,matrix([1]),false,cstt_id_ns])))]),["ss_cst",4,3,1,2,8,x^8+x^4+x^3+x+1,matrix([1,1,1,1,1,0,0,0],[0,1,1,1,1,1,0,0],[0,0,1,1,1,1,1,0],[0,0,0,1,1,1,1,1],[1,0,0,0,1,1,1,1],[1,1,0,0,0,1,1,1],[1,1,1,0,0,0,1,1],[1,1,1,1,0,0,0,1]),x^6+x^5+x+1,matrix([1]),false,cstt_id_ns]),ss_ctr_ns(ss_round_ns(ss_v(23,so),["ss_round_cst",2,3,1,2,8,x^8+x^4+x^3+x+1,matrix([1,1,1,1,1,0,0,0],[0,1,1,1,1,1,0,0],[0,0,1,1,1,1,1,0],[0,0,0,1,1,1,1,1],[1,0,0,0,1,1,1,1],[1,1,0,0,0,1,1,1],[1,1,1,0,0,0,1,1],[1,1,1,1,0,0,0,1]),x^6+x^5+x+1,matrix([1]),lambda([a],cstt_id_ns(ss_namespace(a,["ss_cst",4,3,1,2,8,x^8+x^4+x^3+x+1,matrix([1,1,1,1,1,0,0,0],[0,1,1,1,1,1,0,0],[0,0,1,1,1,1,1,0],[0,0,0,1,1,1,1,1],[1,0,0,0,1,1,1,1],[1,1,0,0,0,1,1,1],[1,1,1,0,0,0,1,1],[1,1,1,1,0,0,0,1]),x^6+x^5+x+1,matrix([1]),false,cstt_id_ns])))]),["ss_cst",4,3,1,2,8,x^8+x^4+x^3+x+1,matrix([1,1,1,1,1,0,0,0],[0,1,1,1,1,1,0,0],[0,0,1,1,1,1,1,0],[0,0,0,1,1,1,1,1],[1,0,0,0,1,1,1,1],[1,1,0,0,0,1,1,1],[1,1,1,0,0,0,1,1],[1,1,1,1,0,0,0,1]),x^6+x^5+x+1,matrix([1]),false,cstt_id_ns]))
c 408 : veq(ss_ctr_ns(ss_round_ns(ss_v(24,ro),["ss_round_cst",2,3,1,2,8,x^8+x^4+x^3+x+1,matrix([1,1,1,1,1,0,0,0],[0,1,1,1,1,1,0,0],[0,0,1,1,1,1,1,0],[0,0,0,1,1,1,1,1],[1,0,0,0,1,1,1,1],[1,1,0,0,0,1,1,1],[1,1,1,0,0,0,1,1],[1,1,1,1,0,0,0,1]),x^6+x^5+x+1,matrix([1]),lambda([a],cstt_id_ns(ss_namespace(a,["ss_cst",4,3,1,2,8,x^8+x^4+x^3+x+1,matrix([1,1,1,1,1,0,0,0],[0,1,1,1,1,1,0,0],[0,0,1,1,1,1,1,0],[0,0,0,1,1,1,1,1],[1,0,0,0,1,1,1,1],[1,1,0,0,0,1,1,1],[1,1,1,0,0,0,1,1],[1,1,1,1,0,0,0,1]),x^6+x^5+x+1,matrix([1]),false,cstt_id_ns])))]),["ss_cst",4,3,1,2,8,x^8+x^4+x^3+x+1,matrix([1,1,1,1,1,0,0,0],[0,1,1,1,1,1,0,0],[0,0,1,1,1,1,1,0],[0,0,0,1,1,1,1,1],[1,0,0,0,1,1,1,1],[1,1,0,0,0,1,1,1],[1,1,1,0,0,0,1,1],[1,1,1,1,0,0,0,1]),x^6+x^5+x+1,matrix([1]),false,cstt_id_ns]),ss_ctr_ns(ss_round_ns(ss_v(24,so),["ss_round_cst",2,3,1,2,8,x^8+x^4+x^3+x+1,matrix([1,1,1,1,1,0,0,0],[0,1,1,1,1,1,0,0],[0,0,1,1,1,1,1,0],[0,0,0,1,1,1,1,1],[1,0,0,0,1,1,1,1],[1,1,0,0,0,1,1,1],[1,1,1,0,0,0,1,1],[1,1,1,1,0,0,0,1]),x^6+x^5+x+1,matrix([1]),lambda([a],cstt_id_ns(ss_namespace(a,["ss_cst",4,3,1,2,8,x^8+x^4+x^3+x+1,matrix([1,1,1,1,1,0,0,0],[0,1,1,1,1,1,0,0],[0,0,1,1,1,1,1,0],[0,0,0,1,1,1,1,1],[1,0,0,0,1,1,1,1],[1,1,0,0,0,1,1,1],[1,1,1,0,0,0,1,1],[1,1,1,1,0,0,0,1]),x^6+x^5+x+1,matrix([1]),false,cstt_id_ns])))]),["ss_cst",4,3,1,2,8,x^8+x^4+x^3+x+1,matrix([1,1,1,1,1,0,0,0],[0,1,1,1,1,1,0,0],[0,0,1,1,1,1,1,0],[0,0,0,1,1,1,1,1],[1,0,0,0,1,1,1,1],[1,1,0,0,0,1,1,1],[1,1,1,0,0,0,1,1],[1,1,1,1,0,0,0,1]),x^6+x^5+x+1,matrix([1]),false,cstt_id_ns]))
c 409 : ss_ctr_ns(ss_round_ns(ss_v(1,mo),["ss_round_cst",1,3,1,2,8,x^8+x^4+x^3+x+1,matrix([1,1,1,1,1,0,0,0],[0,1,1,1,1,1,0,0],[0,0,1,1,1,1,1,0],[0,0,0,1,1,1,1,1],[1,0,0,0,1,1,1,1],[1,1,0,0,0,1,1,1],[1,1,1,0,0,0,1,1],[1,1,1,1,0,0,0,1]),x^6+x^5+x+1,matrix([1]),lambda([a],cstt_id_ns(ss_namespace(a,["ss_cst",4,3,1,2,8,x^8+x^4+x^3+x+1,matrix([1,1,1,1,1,0,0,0],[0,1,1,1,1,1,0,0],[0,0,1,1,1,1,1,0],[0,0,0,1,1,1,1,1],[1,0,0,0,1,1,1,1],[1,1,0,0,0,1,1,1],[1,1,1,0,0,0,1,1],[1,1,1,1,0,0,0,1]),x^6+x^5+x+1,matrix([1]),false,cstt_id_ns])))]),["ss_cst",4,3,1,2,8,x^8+x^4+x^3+x+1,matrix([1,1,1,1,1,0,0,0],[0,1,1,1,1,1,0,0],[0,0,1,1,1,1,1,0],[0,0,0,1,1,1,1,1],[1,0,0,0,1,1,1,1],[1,1,0,0,0,1,1,1],[1,1,1,0,0,0,1,1],[1,1,1,1,0,0,0,1]),x^6+x^5+x+1,matrix([1]),false,cstt_id_ns])
c 410 : ss_ctr_ns(ss_round_ns(ss_v(2,mo),["ss_round_cst",1,3,1,2,8,x^8+x^4+x^3+x+1,matrix([1,1,1,1,1,0,0,0],[0,1,1,1,1,1,0,0],[0,0,1,1,1,1,1,0],[0,0,0,1,1,1,1,1],[1,0,0,0,1,1,1,1],[1,1,0,0,0,1,1,1],[1,1,1,0,0,0,1,1],[1,1,1,1,0,0,0,1]),x^6+x^5+x+1,matrix([1]),lambda([a],cstt_id_ns(ss_namespace(a,["ss_cst",4,3,1,2,8,x^8+x^4+x^3+x+1,matrix([1,1,1,1,1,0,0,0],[0,1,1,1,1,1,0,0],[0,0,1,1,1,1,1,0],[0,0,0,1,1,1,1,1],[1,0,0,0,1,1,1,1],[1,1,0,0,0,1,1,1],[1,1,1,0,0,0,1,1],[1,1,1,1,0,0,0,1]),x^6+x^5+x+1,matrix([1]),false,cstt_id_ns])))]),["ss_cst",4,3,1,2,8,x^8+x^4+x^3+x+1,matrix([1,1,1,1,1,0,0,0],[0,1,1,1,1,1,0,0],[0,0,1,1,1,1,1,0],[0,0,0,1,1,1,1,1],[1,0,0,0,1,1,1,1],[1,1,0,0,0,1,1,1],[1,1,1,0,0,0,1,1],[1,1,1,1,0,0,0,1]),x^6+x^5+x+1,matrix([1]),false,cstt_id_ns])
c 411 : ss_ctr_ns(ss_round_ns(ss_v(3,mo),["ss_round_cst",1,3,1,2,8,x^8+x^4+x^3+x+1,matrix([1,1,1,1,1,0,0,0],[0,1,1,1,1,1,0,0],[0,0,1,1,1,1,1,0],[0,0,0,1,1,1,1,1],[1,0,0,0,1,1,1,1],[1,1,0,0,0,1,1,1],[1,1,1,0,0,0,1,1],[1,1,1,1,0,0,0,1]),x^6+x^5+x+1,matrix([1]),lambda([a],cstt_id_ns(ss_namespace(a,["ss_cst",4,3,1,2,8,x^8+x^4+x^3+x+1,matrix([1,1,1,1,1,0,0,0],[0,1,1,1,1,1,0,0],[0,0,1,1,1,1,1,0],[0,0,0,1,1,1,1,1],[1,0,0,0,1,1,1,1],[1,1,0,0,0,1,1,1],[1,1,1,0,0,0,1,1],[1,1,1,1,0,0,0,1]),x^6+x^5+x+1,matrix([1]),false,cstt_id_ns])))]),["ss_cst",4,3,1,2,8,x^8+x^4+x^3+x+1,matrix([1,1,1,1,1,0,0,0],[0,1,1,1,1,1,0,0],[0,0,1,1,1,1,1,0],[0,0,0,1,1,1,1,1],[1,0,0,0,1,1,1,1],[1,1,0,0,0,1,1,1],[1,1,1,0,0,0,1,1],[1,1,1,1,0,0,0,1]),x^6+x^5+x+1,matrix([1]),false,cstt_id_ns])
c 412 : ss_ctr_ns(ss_round_ns(ss_v(4,mo),["ss_round_cst",1,3,1,2,8,x^8+x^4+x^3+x+1,matrix([1,1,1,1,1,0,0,0],[0,1,1,1,1,1,0,0],[0,0,1,1,1,1,1,0],[0,0,0,1,1,1,1,1],[1,0,0,0,1,1,1,1],[1,1,0,0,0,1,1,1],[1,1,1,0,0,0,1,1],[1,1,1,1,0,0,0,1]),x^6+x^5+x+1,matrix([1]),lambda([a],cstt_id_ns(ss_namespace(a,["ss_cst",4,3,1,2,8,x^8+x^4+x^3+x+1,matrix([1,1,1,1,1,0,0,0],[0,1,1,1,1,1,0,0],[0,0,1,1,1,1,1,0],[0,0,0,1,1,1,1,1],[1,0,0,0,1,1,1,1],[1,1,0,0,0,1,1,1],[1,1,1,0,0,0,1,1],[1,1,1,1,0,0,0,1]),x^6+x^5+x+1,matrix([1]),false,cstt_id_ns])))]),["ss_cst",4,3,1,2,8,x^8+x^4+x^3+x+1,matrix([1,1,1,1,1,0,0,0],[0,1,1,1,1,1,0,0],[0,0,1,1,1,1,1,0],[0,0,0,1,1,1,1,1],[1,0,0,0,1,1,1,1],[1,1,0,0,0,1,1,1],[1,1,1,0,0,0,1,1],[1,1,1,1,0,0,0,1]),x^6+x^5+x+1,matrix([1]),false,cstt_id_ns])
c 413 : ss_ctr_ns(ss_round_ns(ss_v(5,mo),["ss_round_cst",1,3,1,2,8,x^8+x^4+x^3+x+1,matrix([1,1,1,1,1,0,0,0],[0,1,1,1,1,1,0,0],[0,0,1,1,1,1,1,0],[0,0,0,1,1,1,1,1],[1,0,0,0,1,1,1,1],[1,1,0,0,0,1,1,1],[1,1,1,0,0,0,1,1],[1,1,1,1,0,0,0,1]),x^6+x^5+x+1,matrix([1]),lambda([a],cstt_id_ns(ss_namespace(a,["ss_cst",4,3,1,2,8,x^8+x^4+x^3+x+1,matrix([1,1,1,1,1,0,0,0],[0,1,1,1,1,1,0,0],[0,0,1,1,1,1,1,0],[0,0,0,1,1,1,1,1],[1,0,0,0,1,1,1,1],[1,1,0,0,0,1,1,1],[1,1,1,0,0,0,1,1],[1,1,1,1,0,0,0,1]),x^6+x^5+x+1,matrix([1]),false,cstt_id_ns])))]),["ss_cst",4,3,1,2,8,x^8+x^4+x^3+x+1,matrix([1,1,1,1,1,0,0,0],[0,1,1,1,1,1,0,0],[0,0,1,1,1,1,1,0],[0,0,0,1,1,1,1,1],[1,0,0,0,1,1,1,1],[1,1,0,0,0,1,1,1],[1,1,1,0,0,0,1,1],[1,1,1,1,0,0,0,1]),x^6+x^5+x+1,matrix([1]),false,cstt_id_ns])
c 414 : ss_ctr_ns(ss_round_ns(ss_v(6,mo),["ss_round_cst",1,3,1,2,8,x^8+x^4+x^3+x+1,matrix([1,1,1,1,1,0,0,0],[0,1,1,1,1,1,0,0],[0,0,1,1,1,1,1,0],[0,0,0,1,1,1,1,1],[1,0,0,0,1,1,1,1],[1,1,0,0,0,1,1,1],[1,1,1,0,0,0,1,1],[1,1,1,1,0,0,0,1]),x^6+x^5+x+1,matrix([1]),lambda([a],cstt_id_ns(ss_namespace(a,["ss_cst",4,3,1,2,8,x^8+x^4+x^3+x+1,matrix([1,1,1,1,1,0,0,0],[0,1,1,1,1,1,0,0],[0,0,1,1,1,1,1,0],[0,0,0,1,1,1,1,1],[1,0,0,0,1,1,1,1],[1,1,0,0,0,1,1,1],[1,1,1,0,0,0,1,1],[1,1,1,1,0,0,0,1]),x^6+x^5+x+1,matrix([1]),false,cstt_id_ns])))]),["ss_cst",4,3,1,2,8,x^8+x^4+x^3+x+1,matrix([1,1,1,1,1,0,0,0],[0,1,1,1,1,1,0,0],[0,0,1,1,1,1,1,0],[0,0,0,1,1,1,1,1],[1,0,0,0,1,1,1,1],[1,1,0,0,0,1,1,1],[1,1,1,0,0,0,1,1],[1,1,1,1,0,0,0,1]),x^6+x^5+x+1,matrix([1]),false,cstt_id_ns])
c 415 : ss_ctr_ns(ss_round_ns(ss_v(7,mo),["ss_round_cst",1,3,1,2,8,x^8+x^4+x^3+x+1,matrix([1,1,1,1,1,0,0,0],[0,1,1,1,1,1,0,0],[0,0,1,1,1,1,1,0],[0,0,0,1,1,1,1,1],[1,0,0,0,1,1,1,1],[1,1,0,0,0,1,1,1],[1,1,1,0,0,0,1,1],[1,1,1,1,0,0,0,1]),x^6+x^5+x+1,matrix([1]),lambda([a],cstt_id_ns(ss_namespace(a,["ss_cst",4,3,1,2,8,x^8+x^4+x^3+x+1,matrix([1,1,1,1,1,0,0,0],[0,1,1,1,1,1,0,0],[0,0,1,1,1,1,1,0],[0,0,0,1,1,1,1,1],[1,0,0,0,1,1,1,1],[1,1,0,0,0,1,1,1],[1,1,1,0,0,0,1,1],[1,1,1,1,0,0,0,1]),x^6+x^5+x+1,matrix([1]),false,cstt_id_ns])))]),["ss_cst",4,3,1,2,8,x^8+x^4+x^3+x+1,matrix([1,1,1,1,1,0,0,0],[0,1,1,1,1,1,0,0],[0,0,1,1,1,1,1,0],[0,0,0,1,1,1,1,1],[1,0,0,0,1,1,1,1],[1,1,0,0,0,1,1,1],[1,1,1,0,0,0,1,1],[1,1,1,1,0,0,0,1]),x^6+x^5+x+1,matrix([1]),false,cstt_id_ns])
c 416 : ss_ctr_ns(ss_round_ns(ss_v(8,mo),["ss_round_cst",1,3,1,2,8,x^8+x^4+x^3+x+1,matrix([1,1,1,1,1,0,0,0],[0,1,1,1,1,1,0,0],[0,0,1,1,1,1,1,0],[0,0,0,1,1,1,1,1],[1,0,0,0,1,1,1,1],[1,1,0,0,0,1,1,1],[1,1,1,0,0,0,1,1],[1,1,1,1,0,0,0,1]),x^6+x^5+x+1,matrix([1]),lambda([a],cstt_id_ns(ss_namespace(a,["ss_cst",4,3,1,2,8,x^8+x^4+x^3+x+1,matrix([1,1,1,1,1,0,0,0],[0,1,1,1,1,1,0,0],[0,0,1,1,1,1,1,0],[0,0,0,1,1,1,1,1],[1,0,0,0,1,1,1,1],[1,1,0,0,0,1,1,1],[1,1,1,0,0,0,1,1],[1,1,1,1,0,0,0,1]),x^6+x^5+x+1,matrix([1]),false,cstt_id_ns])))]),["ss_cst",4,3,1,2,8,x^8+x^4+x^3+x+1,matrix([1,1,1,1,1,0,0,0],[0,1,1,1,1,1,0,0],[0,0,1,1,1,1,1,0],[0,0,0,1,1,1,1,1],[1,0,0,0,1,1,1,1],[1,1,0,0,0,1,1,1],[1,1,1,0,0,0,1,1],[1,1,1,1,0,0,0,1]),x^6+x^5+x+1,matrix([1]),false,cstt_id_ns])
c 417 : ss_ctr_ns(ss_round_ns(ss_v(9,mo),["ss_round_cst",1,3,1,2,8,x^8+x^4+x^3+x+1,matrix([1,1,1,1,1,0,0,0],[0,1,1,1,1,1,0,0],[0,0,1,1,1,1,1,0],[0,0,0,1,1,1,1,1],[1,0,0,0,1,1,1,1],[1,1,0,0,0,1,1,1],[1,1,1,0,0,0,1,1],[1,1,1,1,0,0,0,1]),x^6+x^5+x+1,matrix([1]),lambda([a],cstt_id_ns(ss_namespace(a,["ss_cst",4,3,1,2,8,x^8+x^4+x^3+x+1,matrix([1,1,1,1,1,0,0,0],[0,1,1,1,1,1,0,0],[0,0,1,1,1,1,1,0],[0,0,0,1,1,1,1,1],[1,0,0,0,1,1,1,1],[1,1,0,0,0,1,1,1],[1,1,1,0,0,0,1,1],[1,1,1,1,0,0,0,1]),x^6+x^5+x+1,matrix([1]),false,cstt_id_ns])))]),["ss_cst",4,3,1,2,8,x^8+x^4+x^3+x+1,matrix([1,1,1,1,1,0,0,0],[0,1,1,1,1,1,0,0],[0,0,1,1,1,1,1,0],[0,0,0,1,1,1,1,1],[1,0,0,0,1,1,1,1],[1,1,0,0,0,1,1,1],[1,1,1,0,0,0,1,1],[1,1,1,1,0,0,0,1]),x^6+x^5+x+1,matrix([1]),false,cstt_id_ns])
c 418 : ss_ctr_ns(ss_round_ns(ss_v(10,mo),["ss_round_cst",1,3,1,2,8,x^8+x^4+x^3+x+1,matrix([1,1,1,1,1,0,0,0],[0,1,1,1,1,1,0,0],[0,0,1,1,1,1,1,0],[0,0,0,1,1,1,1,1],[1,0,0,0,1,1,1,1],[1,1,0,0,0,1,1,1],[1,1,1,0,0,0,1,1],[1,1,1,1,0,0,0,1]),x^6+x^5+x+1,matrix([1]),lambda([a],cstt_id_ns(ss_namespace(a,["ss_cst",4,3,1,2,8,x^8+x^4+x^3+x+1,matrix([1,1,1,1,1,0,0,0],[0,1,1,1,1,1,0,0],[0,0,1,1,1,1,1,0],[0,0,0,1,1,1,1,1],[1,0,0,0,1,1,1,1],[1,1,0,0,0,1,1,1],[1,1,1,0,0,0,1,1],[1,1,1,1,0,0,0,1]),x^6+x^5+x+1,matrix([1]),false,cstt_id_ns])))]),["ss_cst",4,3,1,2,8,x^8+x^4+x^3+x+1,matrix([1,1,1,1,1,0,0,0],[0,1,1,1,1,1,0,0],[0,0,1,1,1,1,1,0],[0,0,0,1,1,1,1,1],[1,0,0,0,1,1,1,1],[1,1,0,0,0,1,1,1],[1,1,1,0,0,0,1,1],[1,1,1,1,0,0,0,1]),x^6+x^5+x+1,matrix([1]),false,cstt_id_ns])
c 419 : ss_ctr_ns(ss_round_ns(ss_v(11,mo),["ss_round_cst",1,3,1,2,8,x^8+x^4+x^3+x+1,matrix([1,1,1,1,1,0,0,0],[0,1,1,1,1,1,0,0],[0,0,1,1,1,1,1,0],[0,0,0,1,1,1,1,1],[1,0,0,0,1,1,1,1],[1,1,0,0,0,1,1,1],[1,1,1,0,0,0,1,1],[1,1,1,1,0,0,0,1]),x^6+x^5+x+1,matrix([1]),lambda([a],cstt_id_ns(ss_namespace(a,["ss_cst",4,3,1,2,8,x^8+x^4+x^3+x+1,matrix([1,1,1,1,1,0,0,0],[0,1,1,1,1,1,0,0],[0,0,1,1,1,1,1,0],[0,0,0,1,1,1,1,1],[1,0,0,0,1,1,1,1],[1,1,0,0,0,1,1,1],[1,1,1,0,0,0,1,1],[1,1,1,1,0,0,0,1]),x^6+x^5+x+1,matrix([1]),false,cstt_id_ns])))]),["ss_cst",4,3,1,2,8,x^8+x^4+x^3+x+1,matrix([1,1,1,1,1,0,0,0],[0,1,1,1,1,1,0,0],[0,0,1,1,1,1,1,0],[0,0,0,1,1,1,1,1],[1,0,0,0,1,1,1,1],[1,1,0,0,0,1,1,1],[1,1,1,0,0,0,1,1],[1,1,1,1,0,0,0,1]),x^6+x^5+x+1,matrix([1]),false,cstt_id_ns])
c 420 : ss_ctr_ns(ss_round_ns(ss_v(12,mo),["ss_round_cst",1,3,1,2,8,x^8+x^4+x^3+x+1,matrix([1,1,1,1,1,0,0,0],[0,1,1,1,1,1,0,0],[0,0,1,1,1,1,1,0],[0,0,0,1,1,1,1,1],[1,0,0,0,1,1,1,1],[1,1,0,0,0,1,1,1],[1,1,1,0,0,0,1,1],[1,1,1,1,0,0,0,1]),x^6+x^5+x+1,matrix([1]),lambda([a],cstt_id_ns(ss_namespace(a,["ss_cst",4,3,1,2,8,x^8+x^4+x^3+x+1,matrix([1,1,1,1,1,0,0,0],[0,1,1,1,1,1,0,0],[0,0,1,1,1,1,1,0],[0,0,0,1,1,1,1,1],[1,0,0,0,1,1,1,1],[1,1,0,0,0,1,1,1],[1,1,1,0,0,0,1,1],[1,1,1,1,0,0,0,1]),x^6+x^5+x+1,matrix([1]),false,cstt_id_ns])))]),["ss_cst",4,3,1,2,8,x^8+x^4+x^3+x+1,matrix([1,1,1,1,1,0,0,0],[0,1,1,1,1,1,0,0],[0,0,1,1,1,1,1,0],[0,0,0,1,1,1,1,1],[1,0,0,0,1,1,1,1],[1,1,0,0,0,1,1,1],[1,1,1,0,0,0,1,1],[1,1,1,1,0,0,0,1]),x^6+x^5+x+1,matrix([1]),false,cstt_id_ns])
c 421 : ss_ctr_ns(ss_round_ns(ss_v(13,mo),["ss_round_cst",1,3,1,2,8,x^8+x^4+x^3+x+1,matrix([1,1,1,1,1,0,0,0],[0,1,1,1,1,1,0,0],[0,0,1,1,1,1,1,0],[0,0,0,1,1,1,1,1],[1,0,0,0,1,1,1,1],[1,1,0,0,0,1,1,1],[1,1,1,0,0,0,1,1],[1,1,1,1,0,0,0,1]),x^6+x^5+x+1,matrix([1]),lambda([a],cstt_id_ns(ss_namespace(a,["ss_cst",4,3,1,2,8,x^8+x^4+x^3+x+1,matrix([1,1,1,1,1,0,0,0],[0,1,1,1,1,1,0,0],[0,0,1,1,1,1,1,0],[0,0,0,1,1,1,1,1],[1,0,0,0,1,1,1,1],[1,1,0,0,0,1,1,1],[1,1,1,0,0,0,1,1],[1,1,1,1,0,0,0,1]),x^6+x^5+x+1,matrix([1]),false,cstt_id_ns])))]),["ss_cst",4,3,1,2,8,x^8+x^4+x^3+x+1,matrix([1,1,1,1,1,0,0,0],[0,1,1,1,1,1,0,0],[0,0,1,1,1,1,1,0],[0,0,0,1,1,1,1,1],[1,0,0,0,1,1,1,1],[1,1,0,0,0,1,1,1],[1,1,1,0,0,0,1,1],[1,1,1,1,0,0,0,1]),x^6+x^5+x+1,matrix([1]),false,cstt_id_ns])
c 422 : ss_ctr_ns(ss_round_ns(ss_v(14,mo),["ss_round_cst",1,3,1,2,8,x^8+x^4+x^3+x+1,matrix([1,1,1,1,1,0,0,0],[0,1,1,1,1,1,0,0],[0,0,1,1,1,1,1,0],[0,0,0,1,1,1,1,1],[1,0,0,0,1,1,1,1],[1,1,0,0,0,1,1,1],[1,1,1,0,0,0,1,1],[1,1,1,1,0,0,0,1]),x^6+x^5+x+1,matrix([1]),lambda([a],cstt_id_ns(ss_namespace(a,["ss_cst",4,3,1,2,8,x^8+x^4+x^3+x+1,matrix([1,1,1,1,1,0,0,0],[0,1,1,1,1,1,0,0],[0,0,1,1,1,1,1,0],[0,0,0,1,1,1,1,1],[1,0,0,0,1,1,1,1],[1,1,0,0,0,1,1,1],[1,1,1,0,0,0,1,1],[1,1,1,1,0,0,0,1]),x^6+x^5+x+1,matrix([1]),false,cstt_id_ns])))]),["ss_cst",4,3,1,2,8,x^8+x^4+x^3+x+1,matrix([1,1,1,1,1,0,0,0],[0,1,1,1,1,1,0,0],[0,0,1,1,1,1,1,0],[0,0,0,1,1,1,1,1],[1,0,0,0,1,1,1,1],[1,1,0,0,0,1,1,1],[1,1,1,0,0,0,1,1],[1,1,1,1,0,0,0,1]),x^6+x^5+x+1,matrix([1]),false,cstt_id_ns])
c 423 : ss_ctr_ns(ss_round_ns(ss_v(15,mo),["ss_round_cst",1,3,1,2,8,x^8+x^4+x^3+x+1,matrix([1,1,1,1,1,0,0,0],[0,1,1,1,1,1,0,0],[0,0,1,1,1,1,1,0],[0,0,0,1,1,1,1,1],[1,0,0,0,1,1,1,1],[1,1,0,0,0,1,1,1],[1,1,1,0,0,0,1,1],[1,1,1,1,0,0,0,1]),x^6+x^5+x+1,matrix([1]),lambda([a],cstt_id_ns(ss_namespace(a,["ss_cst",4,3,1,2,8,x^8+x^4+x^3+x+1,matrix([1,1,1,1,1,0,0,0],[0,1,1,1,1,1,0,0],[0,0,1,1,1,1,1,0],[0,0,0,1,1,1,1,1],[1,0,0,0,1,1,1,1],[1,1,0,0,0,1,1,1],[1,1,1,0,0,0,1,1],[1,1,1,1,0,0,0,1]),x^6+x^5+x+1,matrix([1]),false,cstt_id_ns])))]),["ss_cst",4,3,1,2,8,x^8+x^4+x^3+x+1,matrix([1,1,1,1,1,0,0,0],[0,1,1,1,1,1,0,0],[0,0,1,1,1,1,1,0],[0,0,0,1,1,1,1,1],[1,0,0,0,1,1,1,1],[1,1,0,0,0,1,1,1],[1,1,1,0,0,0,1,1],[1,1,1,1,0,0,0,1]),x^6+x^5+x+1,matrix([1]),false,cstt_id_ns])
c 424 : ss_ctr_ns(ss_round_ns(ss_v(16,mo),["ss_round_cst",1,3,1,2,8,x^8+x^4+x^3+x+1,matrix([1,1,1,1,1,0,0,0],[0,1,1,1,1,1,0,0],[0,0,1,1,1,1,1,0],[0,0,0,1,1,1,1,1],[1,0,0,0,1,1,1,1],[1,1,0,0,0,1,1,1],[1,1,1,0,0,0,1,1],[1,1,1,1,0,0,0,1]),x^6+x^5+x+1,matrix([1]),lambda([a],cstt_id_ns(ss_namespace(a,["ss_cst",4,3,1,2,8,x^8+x^4+x^3+x+1,matrix([1,1,1,1,1,0,0,0],[0,1,1,1,1,1,0,0],[0,0,1,1,1,1,1,0],[0,0,0,1,1,1,1,1],[1,0,0,0,1,1,1,1],[1,1,0,0,0,1,1,1],[1,1,1,0,0,0,1,1],[1,1,1,1,0,0,0,1]),x^6+x^5+x+1,matrix([1]),false,cstt_id_ns])))]),["ss_cst",4,3,1,2,8,x^8+x^4+x^3+x+1,matrix([1,1,1,1,1,0,0,0],[0,1,1,1,1,1,0,0],[0,0,1,1,1,1,1,0],[0,0,0,1,1,1,1,1],[1,0,0,0,1,1,1,1],[1,1,0,0,0,1,1,1],[1,1,1,0,0,0,1,1],[1,1,1,1,0,0,0,1]),x^6+x^5+x+1,matrix([1]),false,cstt_id_ns])
c 425 : ss_ctr_ns(ss_round_ns(ss_v(17,mo),["ss_round_cst",1,3,1,2,8,x^8+x^4+x^3+x+1,matrix([1,1,1,1,1,0,0,0],[0,1,1,1,1,1,0,0],[0,0,1,1,1,1,1,0],[0,0,0,1,1,1,1,1],[1,0,0,0,1,1,1,1],[1,1,0,0,0,1,1,1],[1,1,1,0,0,0,1,1],[1,1,1,1,0,0,0,1]),x^6+x^5+x+1,matrix([1]),lambda([a],cstt_id_ns(ss_namespace(a,["ss_cst",4,3,1,2,8,x^8+x^4+x^3+x+1,matrix([1,1,1,1,1,0,0,0],[0,1,1,1,1,1,0,0],[0,0,1,1,1,1,1,0],[0,0,0,1,1,1,1,1],[1,0,0,0,1,1,1,1],[1,1,0,0,0,1,1,1],[1,1,1,0,0,0,1,1],[1,1,1,1,0,0,0,1]),x^6+x^5+x+1,matrix([1]),false,cstt_id_ns])))]),["ss_cst",4,3,1,2,8,x^8+x^4+x^3+x+1,matrix([1,1,1,1,1,0,0,0],[0,1,1,1,1,1,0,0],[0,0,1,1,1,1,1,0],[0,0,0,1,1,1,1,1],[1,0,0,0,1,1,1,1],[1,1,0,0,0,1,1,1],[1,1,1,0,0,0,1,1],[1,1,1,1,0,0,0,1]),x^6+x^5+x+1,matrix([1]),false,cstt_id_ns])
c 426 : ss_ctr_ns(ss_round_ns(ss_v(18,mo),["ss_round_cst",1,3,1,2,8,x^8+x^4+x^3+x+1,matrix([1,1,1,1,1,0,0,0],[0,1,1,1,1,1,0,0],[0,0,1,1,1,1,1,0],[0,0,0,1,1,1,1,1],[1,0,0,0,1,1,1,1],[1,1,0,0,0,1,1,1],[1,1,1,0,0,0,1,1],[1,1,1,1,0,0,0,1]),x^6+x^5+x+1,matrix([1]),lambda([a],cstt_id_ns(ss_namespace(a,["ss_cst",4,3,1,2,8,x^8+x^4+x^3+x+1,matrix([1,1,1,1,1,0,0,0],[0,1,1,1,1,1,0,0],[0,0,1,1,1,1,1,0],[0,0,0,1,1,1,1,1],[1,0,0,0,1,1,1,1],[1,1,0,0,0,1,1,1],[1,1,1,0,0,0,1,1],[1,1,1,1,0,0,0,1]),x^6+x^5+x+1,matrix([1]),false,cstt_id_ns])))]),["ss_cst",4,3,1,2,8,x^8+x^4+x^3+x+1,matrix([1,1,1,1,1,0,0,0],[0,1,1,1,1,1,0,0],[0,0,1,1,1,1,1,0],[0,0,0,1,1,1,1,1],[1,0,0,0,1,1,1,1],[1,1,0,0,0,1,1,1],[1,1,1,0,0,0,1,1],[1,1,1,1,0,0,0,1]),x^6+x^5+x+1,matrix([1]),false,cstt_id_ns])
c 427 : ss_ctr_ns(ss_round_ns(ss_v(19,mo),["ss_round_cst",1,3,1,2,8,x^8+x^4+x^3+x+1,matrix([1,1,1,1,1,0,0,0],[0,1,1,1,1,1,0,0],[0,0,1,1,1,1,1,0],[0,0,0,1,1,1,1,1],[1,0,0,0,1,1,1,1],[1,1,0,0,0,1,1,1],[1,1,1,0,0,0,1,1],[1,1,1,1,0,0,0,1]),x^6+x^5+x+1,matrix([1]),lambda([a],cstt_id_ns(ss_namespace(a,["ss_cst",4,3,1,2,8,x^8+x^4+x^3+x+1,matrix([1,1,1,1,1,0,0,0],[0,1,1,1,1,1,0,0],[0,0,1,1,1,1,1,0],[0,0,0,1,1,1,1,1],[1,0,0,0,1,1,1,1],[1,1,0,0,0,1,1,1],[1,1,1,0,0,0,1,1],[1,1,1,1,0,0,0,1]),x^6+x^5+x+1,matrix([1]),false,cstt_id_ns])))]),["ss_cst",4,3,1,2,8,x^8+x^4+x^3+x+1,matrix([1,1,1,1,1,0,0,0],[0,1,1,1,1,1,0,0],[0,0,1,1,1,1,1,0],[0,0,0,1,1,1,1,1],[1,0,0,0,1,1,1,1],[1,1,0,0,0,1,1,1],[1,1,1,0,0,0,1,1],[1,1,1,1,0,0,0,1]),x^6+x^5+x+1,matrix([1]),false,cstt_id_ns])
c 428 : ss_ctr_ns(ss_round_ns(ss_v(20,mo),["ss_round_cst",1,3,1,2,8,x^8+x^4+x^3+x+1,matrix([1,1,1,1,1,0,0,0],[0,1,1,1,1,1,0,0],[0,0,1,1,1,1,1,0],[0,0,0,1,1,1,1,1],[1,0,0,0,1,1,1,1],[1,1,0,0,0,1,1,1],[1,1,1,0,0,0,1,1],[1,1,1,1,0,0,0,1]),x^6+x^5+x+1,matrix([1]),lambda([a],cstt_id_ns(ss_namespace(a,["ss_cst",4,3,1,2,8,x^8+x^4+x^3+x+1,matrix([1,1,1,1,1,0,0,0],[0,1,1,1,1,1,0,0],[0,0,1,1,1,1,1,0],[0,0,0,1,1,1,1,1],[1,0,0,0,1,1,1,1],[1,1,0,0,0,1,1,1],[1,1,1,0,0,0,1,1],[1,1,1,1,0,0,0,1]),x^6+x^5+x+1,matrix([1]),false,cstt_id_ns])))]),["ss_cst",4,3,1,2,8,x^8+x^4+x^3+x+1,matrix([1,1,1,1,1,0,0,0],[0,1,1,1,1,1,0,0],[0,0,1,1,1,1,1,0],[0,0,0,1,1,1,1,1],[1,0,0,0,1,1,1,1],[1,1,0,0,0,1,1,1],[1,1,1,0,0,0,1,1],[1,1,1,1,0,0,0,1]),x^6+x^5+x+1,matrix([1]),false,cstt_id_ns])
c 429 : ss_ctr_ns(ss_round_ns(ss_v(21,mo),["ss_round_cst",1,3,1,2,8,x^8+x^4+x^3+x+1,matrix([1,1,1,1,1,0,0,0],[0,1,1,1,1,1,0,0],[0,0,1,1,1,1,1,0],[0,0,0,1,1,1,1,1],[1,0,0,0,1,1,1,1],[1,1,0,0,0,1,1,1],[1,1,1,0,0,0,1,1],[1,1,1,1,0,0,0,1]),x^6+x^5+x+1,matrix([1]),lambda([a],cstt_id_ns(ss_namespace(a,["ss_cst",4,3,1,2,8,x^8+x^4+x^3+x+1,matrix([1,1,1,1,1,0,0,0],[0,1,1,1,1,1,0,0],[0,0,1,1,1,1,1,0],[0,0,0,1,1,1,1,1],[1,0,0,0,1,1,1,1],[1,1,0,0,0,1,1,1],[1,1,1,0,0,0,1,1],[1,1,1,1,0,0,0,1]),x^6+x^5+x+1,matrix([1]),false,cstt_id_ns])))]),["ss_cst",4,3,1,2,8,x^8+x^4+x^3+x+1,matrix([1,1,1,1,1,0,0,0],[0,1,1,1,1,1,0,0],[0,0,1,1,1,1,1,0],[0,0,0,1,1,1,1,1],[1,0,0,0,1,1,1,1],[1,1,0,0,0,1,1,1],[1,1,1,0,0,0,1,1],[1,1,1,1,0,0,0,1]),x^6+x^5+x+1,matrix([1]),false,cstt_id_ns])
c 430 : ss_ctr_ns(ss_round_ns(ss_v(22,mo),["ss_round_cst",1,3,1,2,8,x^8+x^4+x^3+x+1,matrix([1,1,1,1,1,0,0,0],[0,1,1,1,1,1,0,0],[0,0,1,1,1,1,1,0],[0,0,0,1,1,1,1,1],[1,0,0,0,1,1,1,1],[1,1,0,0,0,1,1,1],[1,1,1,0,0,0,1,1],[1,1,1,1,0,0,0,1]),x^6+x^5+x+1,matrix([1]),lambda([a],cstt_id_ns(ss_namespace(a,["ss_cst",4,3,1,2,8,x^8+x^4+x^3+x+1,matrix([1,1,1,1,1,0,0,0],[0,1,1,1,1,1,0,0],[0,0,1,1,1,1,1,0],[0,0,0,1,1,1,1,1],[1,0,0,0,1,1,1,1],[1,1,0,0,0,1,1,1],[1,1,1,0,0,0,1,1],[1,1,1,1,0,0,0,1]),x^6+x^5+x+1,matrix([1]),false,cstt_id_ns])))]),["ss_cst",4,3,1,2,8,x^8+x^4+x^3+x+1,matrix([1,1,1,1,1,0,0,0],[0,1,1,1,1,1,0,0],[0,0,1,1,1,1,1,0],[0,0,0,1,1,1,1,1],[1,0,0,0,1,1,1,1],[1,1,0,0,0,1,1,1],[1,1,1,0,0,0,1,1],[1,1,1,1,0,0,0,1]),x^6+x^5+x+1,matrix([1]),false,cstt_id_ns])
c 431 : ss_ctr_ns(ss_round_ns(ss_v(23,mo),["ss_round_cst",1,3,1,2,8,x^8+x^4+x^3+x+1,matrix([1,1,1,1,1,0,0,0],[0,1,1,1,1,1,0,0],[0,0,1,1,1,1,1,0],[0,0,0,1,1,1,1,1],[1,0,0,0,1,1,1,1],[1,1,0,0,0,1,1,1],[1,1,1,0,0,0,1,1],[1,1,1,1,0,0,0,1]),x^6+x^5+x+1,matrix([1]),lambda([a],cstt_id_ns(ss_namespace(a,["ss_cst",4,3,1,2,8,x^8+x^4+x^3+x+1,matrix([1,1,1,1,1,0,0,0],[0,1,1,1,1,1,0,0],[0,0,1,1,1,1,1,0],[0,0,0,1,1,1,1,1],[1,0,0,0,1,1,1,1],[1,1,0,0,0,1,1,1],[1,1,1,0,0,0,1,1],[1,1,1,1,0,0,0,1]),x^6+x^5+x+1,matrix([1]),false,cstt_id_ns])))]),["ss_cst",4,3,1,2,8,x^8+x^4+x^3+x+1,matrix([1,1,1,1,1,0,0,0],[0,1,1,1,1,1,0,0],[0,0,1,1,1,1,1,0],[0,0,0,1,1,1,1,1],[1,0,0,0,1,1,1,1],[1,1,0,0,0,1,1,1],[1,1,1,0,0,0,1,1],[1,1,1,1,0,0,0,1]),x^6+x^5+x+1,matrix([1]),false,cstt_id_ns])
c 432 : ss_ctr_ns(ss_round_ns(ss_v(24,mo),["ss_round_cst",1,3,1,2,8,x^8+x^4+x^3+x+1,matrix([1,1,1,1,1,0,0,0],[0,1,1,1,1,1,0,0],[0,0,1,1,1,1,1,0],[0,0,0,1,1,1,1,1],[1,0,0,0,1,1,1,1],[1,1,0,0,0,1,1,1],[1,1,1,0,0,0,1,1],[1,1,1,1,0,0,0,1]),x^6+x^5+x+1,matrix([1]),lambda([a],cstt_id_ns(ss_namespace(a,["ss_cst",4,3,1,2,8,x^8+x^4+x^3+x+1,matrix([1,1,1,1,1,0,0,0],[0,1,1,1,1,1,0,0],[0,0,1,1,1,1,1,0],[0,0,0,1,1,1,1,1],[1,0,0,0,1,1,1,1],[1,1,0,0,0,1,1,1],[1,1,1,0,0,0,1,1],[1,1,1,1,0,0,0,1]),x^6+x^5+x+1,matrix([1]),false,cstt_id_ns])))]),["ss_cst",4,3,1,2,8,x^8+x^4+x^3+x+1,matrix([1,1,1,1,1,0,0,0],[0,1,1,1,1,1,0,0],[0,0,1,1,1,1,1,0],[0,0,0,1,1,1,1,1],[1,0,0,0,1,1,1,1],[1,1,0,0,0,1,1,1],[1,1,1,0,0,0,1,1],[1,1,1,1,0,0,0,1]),x^6+x^5+x+1,matrix([1]),false,cstt_id_ns])
c 433 : veq(ss_ctr_ns(ss_round_ns(ss_v(1,ro),["ss_round_cst",1,3,1,2,8,x^8+x^4+x^3+x+1,matrix([1,1,1,1,1,0,0,0],[0,1,1,1,1,1,0,0],[0,0,1,1,1,1,1,0],[0,0,0,1,1,1,1,1],[1,0,0,0,1,1,1,1],[1,1,0,0,0,1,1,1],[1,1,1,0,0,0,1,1],[1,1,1,1,0,0,0,1]),x^6+x^5+x+1,matrix([1]),lambda([a],cstt_id_ns(ss_namespace(a,["ss_cst",4,3,1,2,8,x^8+x^4+x^3+x+1,matrix([1,1,1,1,1,0,0,0],[0,1,1,1,1,1,0,0],[0,0,1,1,1,1,1,0],[0,0,0,1,1,1,1,1],[1,0,0,0,1,1,1,1],[1,1,0,0,0,1,1,1],[1,1,1,0,0,0,1,1],[1,1,1,1,0,0,0,1]),x^6+x^5+x+1,matrix([1]),false,cstt_id_ns])))]),["ss_cst",4,3,1,2,8,x^8+x^4+x^3+x+1,matrix([1,1,1,1,1,0,0,0],[0,1,1,1,1,1,0,0],[0,0,1,1,1,1,1,0],[0,0,0,1,1,1,1,1],[1,0,0,0,1,1,1,1],[1,1,0,0,0,1,1,1],[1,1,1,0,0,0,1,1],[1,1,1,1,0,0,0,1]),x^6+x^5+x+1,matrix([1]),false,cstt_id_ns]),ss_ctr_ns(ss_round_ns(ss_v(1,so),["ss_round_cst",1,3,1,2,8,x^8+x^4+x^3+x+1,matrix([1,1,1,1,1,0,0,0],[0,1,1,1,1,1,0,0],[0,0,1,1,1,1,1,0],[0,0,0,1,1,1,1,1],[1,0,0,0,1,1,1,1],[1,1,0,0,0,1,1,1],[1,1,1,0,0,0,1,1],[1,1,1,1,0,0,0,1]),x^6+x^5+x+1,matrix([1]),lambda([a],cstt_id_ns(ss_namespace(a,["ss_cst",4,3,1,2,8,x^8+x^4+x^3+x+1,matrix([1,1,1,1,1,0,0,0],[0,1,1,1,1,1,0,0],[0,0,1,1,1,1,1,0],[0,0,0,1,1,1,1,1],[1,0,0,0,1,1,1,1],[1,1,0,0,0,1,1,1],[1,1,1,0,0,0,1,1],[1,1,1,1,0,0,0,1]),x^6+x^5+x+1,matrix([1]),false,cstt_id_ns])))]),["ss_cst",4,3,1,2,8,x^8+x^4+x^3+x+1,matrix([1,1,1,1,1,0,0,0],[0,1,1,1,1,1,0,0],[0,0,1,1,1,1,1,0],[0,0,0,1,1,1,1,1],[1,0,0,0,1,1,1,1],[1,1,0,0,0,1,1,1],[1,1,1,0,0,0,1,1],[1,1,1,1,0,0,0,1]),x^6+x^5+x+1,matrix([1]),false,cstt_id_ns]))
c 434 : veq(ss_ctr_ns(ss_round_ns(ss_v(2,ro),["ss_round_cst",1,3,1,2,8,x^8+x^4+x^3+x+1,matrix([1,1,1,1,1,0,0,0],[0,1,1,1,1,1,0,0],[0,0,1,1,1,1,1,0],[0,0,0,1,1,1,1,1],[1,0,0,0,1,1,1,1],[1,1,0,0,0,1,1,1],[1,1,1,0,0,0,1,1],[1,1,1,1,0,0,0,1]),x^6+x^5+x+1,matrix([1]),lambda([a],cstt_id_ns(ss_namespace(a,["ss_cst",4,3,1,2,8,x^8+x^4+x^3+x+1,matrix([1,1,1,1,1,0,0,0],[0,1,1,1,1,1,0,0],[0,0,1,1,1,1,1,0],[0,0,0,1,1,1,1,1],[1,0,0,0,1,1,1,1],[1,1,0,0,0,1,1,1],[1,1,1,0,0,0,1,1],[1,1,1,1,0,0,0,1]),x^6+x^5+x+1,matrix([1]),false,cstt_id_ns])))]),["ss_cst",4,3,1,2,8,x^8+x^4+x^3+x+1,matrix([1,1,1,1,1,0,0,0],[0,1,1,1,1,1,0,0],[0,0,1,1,1,1,1,0],[0,0,0,1,1,1,1,1],[1,0,0,0,1,1,1,1],[1,1,0,0,0,1,1,1],[1,1,1,0,0,0,1,1],[1,1,1,1,0,0,0,1]),x^6+x^5+x+1,matrix([1]),false,cstt_id_ns]),ss_ctr_ns(ss_round_ns(ss_v(2,so),["ss_round_cst",1,3,1,2,8,x^8+x^4+x^3+x+1,matrix([1,1,1,1,1,0,0,0],[0,1,1,1,1,1,0,0],[0,0,1,1,1,1,1,0],[0,0,0,1,1,1,1,1],[1,0,0,0,1,1,1,1],[1,1,0,0,0,1,1,1],[1,1,1,0,0,0,1,1],[1,1,1,1,0,0,0,1]),x^6+x^5+x+1,matrix([1]),lambda([a],cstt_id_ns(ss_namespace(a,["ss_cst",4,3,1,2,8,x^8+x^4+x^3+x+1,matrix([1,1,1,1,1,0,0,0],[0,1,1,1,1,1,0,0],[0,0,1,1,1,1,1,0],[0,0,0,1,1,1,1,1],[1,0,0,0,1,1,1,1],[1,1,0,0,0,1,1,1],[1,1,1,0,0,0,1,1],[1,1,1,1,0,0,0,1]),x^6+x^5+x+1,matrix([1]),false,cstt_id_ns])))]),["ss_cst",4,3,1,2,8,x^8+x^4+x^3+x+1,matrix([1,1,1,1,1,0,0,0],[0,1,1,1,1,1,0,0],[0,0,1,1,1,1,1,0],[0,0,0,1,1,1,1,1],[1,0,0,0,1,1,1,1],[1,1,0,0,0,1,1,1],[1,1,1,0,0,0,1,1],[1,1,1,1,0,0,0,1]),x^6+x^5+x+1,matrix([1]),false,cstt_id_ns]))
c 435 : veq(ss_ctr_ns(ss_round_ns(ss_v(3,ro),["ss_round_cst",1,3,1,2,8,x^8+x^4+x^3+x+1,matrix([1,1,1,1,1,0,0,0],[0,1,1,1,1,1,0,0],[0,0,1,1,1,1,1,0],[0,0,0,1,1,1,1,1],[1,0,0,0,1,1,1,1],[1,1,0,0,0,1,1,1],[1,1,1,0,0,0,1,1],[1,1,1,1,0,0,0,1]),x^6+x^5+x+1,matrix([1]),lambda([a],cstt_id_ns(ss_namespace(a,["ss_cst",4,3,1,2,8,x^8+x^4+x^3+x+1,matrix([1,1,1,1,1,0,0,0],[0,1,1,1,1,1,0,0],[0,0,1,1,1,1,1,0],[0,0,0,1,1,1,1,1],[1,0,0,0,1,1,1,1],[1,1,0,0,0,1,1,1],[1,1,1,0,0,0,1,1],[1,1,1,1,0,0,0,1]),x^6+x^5+x+1,matrix([1]),false,cstt_id_ns])))]),["ss_cst",4,3,1,2,8,x^8+x^4+x^3+x+1,matrix([1,1,1,1,1,0,0,0],[0,1,1,1,1,1,0,0],[0,0,1,1,1,1,1,0],[0,0,0,1,1,1,1,1],[1,0,0,0,1,1,1,1],[1,1,0,0,0,1,1,1],[1,1,1,0,0,0,1,1],[1,1,1,1,0,0,0,1]),x^6+x^5+x+1,matrix([1]),false,cstt_id_ns]),ss_ctr_ns(ss_round_ns(ss_v(3,so),["ss_round_cst",1,3,1,2,8,x^8+x^4+x^3+x+1,matrix([1,1,1,1,1,0,0,0],[0,1,1,1,1,1,0,0],[0,0,1,1,1,1,1,0],[0,0,0,1,1,1,1,1],[1,0,0,0,1,1,1,1],[1,1,0,0,0,1,1,1],[1,1,1,0,0,0,1,1],[1,1,1,1,0,0,0,1]),x^6+x^5+x+1,matrix([1]),lambda([a],cstt_id_ns(ss_namespace(a,["ss_cst",4,3,1,2,8,x^8+x^4+x^3+x+1,matrix([1,1,1,1,1,0,0,0],[0,1,1,1,1,1,0,0],[0,0,1,1,1,1,1,0],[0,0,0,1,1,1,1,1],[1,0,0,0,1,1,1,1],[1,1,0,0,0,1,1,1],[1,1,1,0,0,0,1,1],[1,1,1,1,0,0,0,1]),x^6+x^5+x+1,matrix([1]),false,cstt_id_ns])))]),["ss_cst",4,3,1,2,8,x^8+x^4+x^3+x+1,matrix([1,1,1,1,1,0,0,0],[0,1,1,1,1,1,0,0],[0,0,1,1,1,1,1,0],[0,0,0,1,1,1,1,1],[1,0,0,0,1,1,1,1],[1,1,0,0,0,1,1,1],[1,1,1,0,0,0,1,1],[1,1,1,1,0,0,0,1]),x^6+x^5+x+1,matrix([1]),false,cstt_id_ns]))
c 436 : veq(ss_ctr_ns(ss_round_ns(ss_v(4,ro),["ss_round_cst",1,3,1,2,8,x^8+x^4+x^3+x+1,matrix([1,1,1,1,1,0,0,0],[0,1,1,1,1,1,0,0],[0,0,1,1,1,1,1,0],[0,0,0,1,1,1,1,1],[1,0,0,0,1,1,1,1],[1,1,0,0,0,1,1,1],[1,1,1,0,0,0,1,1],[1,1,1,1,0,0,0,1]),x^6+x^5+x+1,matrix([1]),lambda([a],cstt_id_ns(ss_namespace(a,["ss_cst",4,3,1,2,8,x^8+x^4+x^3+x+1,matrix([1,1,1,1,1,0,0,0],[0,1,1,1,1,1,0,0],[0,0,1,1,1,1,1,0],[0,0,0,1,1,1,1,1],[1,0,0,0,1,1,1,1],[1,1,0,0,0,1,1,1],[1,1,1,0,0,0,1,1],[1,1,1,1,0,0,0,1]),x^6+x^5+x+1,matrix([1]),false,cstt_id_ns])))]),["ss_cst",4,3,1,2,8,x^8+x^4+x^3+x+1,matrix([1,1,1,1,1,0,0,0],[0,1,1,1,1,1,0,0],[0,0,1,1,1,1,1,0],[0,0,0,1,1,1,1,1],[1,0,0,0,1,1,1,1],[1,1,0,0,0,1,1,1],[1,1,1,0,0,0,1,1],[1,1,1,1,0,0,0,1]),x^6+x^5+x+1,matrix([1]),false,cstt_id_ns]),ss_ctr_ns(ss_round_ns(ss_v(4,so),["ss_round_cst",1,3,1,2,8,x^8+x^4+x^3+x+1,matrix([1,1,1,1,1,0,0,0],[0,1,1,1,1,1,0,0],[0,0,1,1,1,1,1,0],[0,0,0,1,1,1,1,1],[1,0,0,0,1,1,1,1],[1,1,0,0,0,1,1,1],[1,1,1,0,0,0,1,1],[1,1,1,1,0,0,0,1]),x^6+x^5+x+1,matrix([1]),lambda([a],cstt_id_ns(ss_namespace(a,["ss_cst",4,3,1,2,8,x^8+x^4+x^3+x+1,matrix([1,1,1,1,1,0,0,0],[0,1,1,1,1,1,0,0],[0,0,1,1,1,1,1,0],[0,0,0,1,1,1,1,1],[1,0,0,0,1,1,1,1],[1,1,0,0,0,1,1,1],[1,1,1,0,0,0,1,1],[1,1,1,1,0,0,0,1]),x^6+x^5+x+1,matrix([1]),false,cstt_id_ns])))]),["ss_cst",4,3,1,2,8,x^8+x^4+x^3+x+1,matrix([1,1,1,1,1,0,0,0],[0,1,1,1,1,1,0,0],[0,0,1,1,1,1,1,0],[0,0,0,1,1,1,1,1],[1,0,0,0,1,1,1,1],[1,1,0,0,0,1,1,1],[1,1,1,0,0,0,1,1],[1,1,1,1,0,0,0,1]),x^6+x^5+x+1,matrix([1]),false,cstt_id_ns]))
c 437 : veq(ss_ctr_ns(ss_round_ns(ss_v(5,ro),["ss_round_cst",1,3,1,2,8,x^8+x^4+x^3+x+1,matrix([1,1,1,1,1,0,0,0],[0,1,1,1,1,1,0,0],[0,0,1,1,1,1,1,0],[0,0,0,1,1,1,1,1],[1,0,0,0,1,1,1,1],[1,1,0,0,0,1,1,1],[1,1,1,0,0,0,1,1],[1,1,1,1,0,0,0,1]),x^6+x^5+x+1,matrix([1]),lambda([a],cstt_id_ns(ss_namespace(a,["ss_cst",4,3,1,2,8,x^8+x^4+x^3+x+1,matrix([1,1,1,1,1,0,0,0],[0,1,1,1,1,1,0,0],[0,0,1,1,1,1,1,0],[0,0,0,1,1,1,1,1],[1,0,0,0,1,1,1,1],[1,1,0,0,0,1,1,1],[1,1,1,0,0,0,1,1],[1,1,1,1,0,0,0,1]),x^6+x^5+x+1,matrix([1]),false,cstt_id_ns])))]),["ss_cst",4,3,1,2,8,x^8+x^4+x^3+x+1,matrix([1,1,1,1,1,0,0,0],[0,1,1,1,1,1,0,0],[0,0,1,1,1,1,1,0],[0,0,0,1,1,1,1,1],[1,0,0,0,1,1,1,1],[1,1,0,0,0,1,1,1],[1,1,1,0,0,0,1,1],[1,1,1,1,0,0,0,1]),x^6+x^5+x+1,matrix([1]),false,cstt_id_ns]),ss_ctr_ns(ss_round_ns(ss_v(5,so),["ss_round_cst",1,3,1,2,8,x^8+x^4+x^3+x+1,matrix([1,1,1,1,1,0,0,0],[0,1,1,1,1,1,0,0],[0,0,1,1,1,1,1,0],[0,0,0,1,1,1,1,1],[1,0,0,0,1,1,1,1],[1,1,0,0,0,1,1,1],[1,1,1,0,0,0,1,1],[1,1,1,1,0,0,0,1]),x^6+x^5+x+1,matrix([1]),lambda([a],cstt_id_ns(ss_namespace(a,["ss_cst",4,3,1,2,8,x^8+x^4+x^3+x+1,matrix([1,1,1,1,1,0,0,0],[0,1,1,1,1,1,0,0],[0,0,1,1,1,1,1,0],[0,0,0,1,1,1,1,1],[1,0,0,0,1,1,1,1],[1,1,0,0,0,1,1,1],[1,1,1,0,0,0,1,1],[1,1,1,1,0,0,0,1]),x^6+x^5+x+1,matrix([1]),false,cstt_id_ns])))]),["ss_cst",4,3,1,2,8,x^8+x^4+x^3+x+1,matrix([1,1,1,1,1,0,0,0],[0,1,1,1,1,1,0,0],[0,0,1,1,1,1,1,0],[0,0,0,1,1,1,1,1],[1,0,0,0,1,1,1,1],[1,1,0,0,0,1,1,1],[1,1,1,0,0,0,1,1],[1,1,1,1,0,0,0,1]),x^6+x^5+x+1,matrix([1]),false,cstt_id_ns]))
c 438 : veq(ss_ctr_ns(ss_round_ns(ss_v(6,ro),["ss_round_cst",1,3,1,2,8,x^8+x^4+x^3+x+1,matrix([1,1,1,1,1,0,0,0],[0,1,1,1,1,1,0,0],[0,0,1,1,1,1,1,0],[0,0,0,1,1,1,1,1],[1,0,0,0,1,1,1,1],[1,1,0,0,0,1,1,1],[1,1,1,0,0,0,1,1],[1,1,1,1,0,0,0,1]),x^6+x^5+x+1,matrix([1]),lambda([a],cstt_id_ns(ss_namespace(a,["ss_cst",4,3,1,2,8,x^8+x^4+x^3+x+1,matrix([1,1,1,1,1,0,0,0],[0,1,1,1,1,1,0,0],[0,0,1,1,1,1,1,0],[0,0,0,1,1,1,1,1],[1,0,0,0,1,1,1,1],[1,1,0,0,0,1,1,1],[1,1,1,0,0,0,1,1],[1,1,1,1,0,0,0,1]),x^6+x^5+x+1,matrix([1]),false,cstt_id_ns])))]),["ss_cst",4,3,1,2,8,x^8+x^4+x^3+x+1,matrix([1,1,1,1,1,0,0,0],[0,1,1,1,1,1,0,0],[0,0,1,1,1,1,1,0],[0,0,0,1,1,1,1,1],[1,0,0,0,1,1,1,1],[1,1,0,0,0,1,1,1],[1,1,1,0,0,0,1,1],[1,1,1,1,0,0,0,1]),x^6+x^5+x+1,matrix([1]),false,cstt_id_ns]),ss_ctr_ns(ss_round_ns(ss_v(6,so),["ss_round_cst",1,3,1,2,8,x^8+x^4+x^3+x+1,matrix([1,1,1,1,1,0,0,0],[0,1,1,1,1,1,0,0],[0,0,1,1,1,1,1,0],[0,0,0,1,1,1,1,1],[1,0,0,0,1,1,1,1],[1,1,0,0,0,1,1,1],[1,1,1,0,0,0,1,1],[1,1,1,1,0,0,0,1]),x^6+x^5+x+1,matrix([1]),lambda([a],cstt_id_ns(ss_namespace(a,["ss_cst",4,3,1,2,8,x^8+x^4+x^3+x+1,matrix([1,1,1,1,1,0,0,0],[0,1,1,1,1,1,0,0],[0,0,1,1,1,1,1,0],[0,0,0,1,1,1,1,1],[1,0,0,0,1,1,1,1],[1,1,0,0,0,1,1,1],[1,1,1,0,0,0,1,1],[1,1,1,1,0,0,0,1]),x^6+x^5+x+1,matrix([1]),false,cstt_id_ns])))]),["ss_cst",4,3,1,2,8,x^8+x^4+x^3+x+1,matrix([1,1,1,1,1,0,0,0],[0,1,1,1,1,1,0,0],[0,0,1,1,1,1,1,0],[0,0,0,1,1,1,1,1],[1,0,0,0,1,1,1,1],[1,1,0,0,0,1,1,1],[1,1,1,0,0,0,1,1],[1,1,1,1,0,0,0,1]),x^6+x^5+x+1,matrix([1]),false,cstt_id_ns]))
c 439 : veq(ss_ctr_ns(ss_round_ns(ss_v(7,ro),["ss_round_cst",1,3,1,2,8,x^8+x^4+x^3+x+1,matrix([1,1,1,1,1,0,0,0],[0,1,1,1,1,1,0,0],[0,0,1,1,1,1,1,0],[0,0,0,1,1,1,1,1],[1,0,0,0,1,1,1,1],[1,1,0,0,0,1,1,1],[1,1,1,0,0,0,1,1],[1,1,1,1,0,0,0,1]),x^6+x^5+x+1,matrix([1]),lambda([a],cstt_id_ns(ss_namespace(a,["ss_cst",4,3,1,2,8,x^8+x^4+x^3+x+1,matrix([1,1,1,1,1,0,0,0],[0,1,1,1,1,1,0,0],[0,0,1,1,1,1,1,0],[0,0,0,1,1,1,1,1],[1,0,0,0,1,1,1,1],[1,1,0,0,0,1,1,1],[1,1,1,0,0,0,1,1],[1,1,1,1,0,0,0,1]),x^6+x^5+x+1,matrix([1]),false,cstt_id_ns])))]),["ss_cst",4,3,1,2,8,x^8+x^4+x^3+x+1,matrix([1,1,1,1,1,0,0,0],[0,1,1,1,1,1,0,0],[0,0,1,1,1,1,1,0],[0,0,0,1,1,1,1,1],[1,0,0,0,1,1,1,1],[1,1,0,0,0,1,1,1],[1,1,1,0,0,0,1,1],[1,1,1,1,0,0,0,1]),x^6+x^5+x+1,matrix([1]),false,cstt_id_ns]),ss_ctr_ns(ss_round_ns(ss_v(7,so),["ss_round_cst",1,3,1,2,8,x^8+x^4+x^3+x+1,matrix([1,1,1,1,1,0,0,0],[0,1,1,1,1,1,0,0],[0,0,1,1,1,1,1,0],[0,0,0,1,1,1,1,1],[1,0,0,0,1,1,1,1],[1,1,0,0,0,1,1,1],[1,1,1,0,0,0,1,1],[1,1,1,1,0,0,0,1]),x^6+x^5+x+1,matrix([1]),lambda([a],cstt_id_ns(ss_namespace(a,["ss_cst",4,3,1,2,8,x^8+x^4+x^3+x+1,matrix([1,1,1,1,1,0,0,0],[0,1,1,1,1,1,0,0],[0,0,1,1,1,1,1,0],[0,0,0,1,1,1,1,1],[1,0,0,0,1,1,1,1],[1,1,0,0,0,1,1,1],[1,1,1,0,0,0,1,1],[1,1,1,1,0,0,0,1]),x^6+x^5+x+1,matrix([1]),false,cstt_id_ns])))]),["ss_cst",4,3,1,2,8,x^8+x^4+x^3+x+1,matrix([1,1,1,1,1,0,0,0],[0,1,1,1,1,1,0,0],[0,0,1,1,1,1,1,0],[0,0,0,1,1,1,1,1],[1,0,0,0,1,1,1,1],[1,1,0,0,0,1,1,1],[1,1,1,0,0,0,1,1],[1,1,1,1,0,0,0,1]),x^6+x^5+x+1,matrix([1]),false,cstt_id_ns]))
c 440 : veq(ss_ctr_ns(ss_round_ns(ss_v(8,ro),["ss_round_cst",1,3,1,2,8,x^8+x^4+x^3+x+1,matrix([1,1,1,1,1,0,0,0],[0,1,1,1,1,1,0,0],[0,0,1,1,1,1,1,0],[0,0,0,1,1,1,1,1],[1,0,0,0,1,1,1,1],[1,1,0,0,0,1,1,1],[1,1,1,0,0,0,1,1],[1,1,1,1,0,0,0,1]),x^6+x^5+x+1,matrix([1]),lambda([a],cstt_id_ns(ss_namespace(a,["ss_cst",4,3,1,2,8,x^8+x^4+x^3+x+1,matrix([1,1,1,1,1,0,0,0],[0,1,1,1,1,1,0,0],[0,0,1,1,1,1,1,0],[0,0,0,1,1,1,1,1],[1,0,0,0,1,1,1,1],[1,1,0,0,0,1,1,1],[1,1,1,0,0,0,1,1],[1,1,1,1,0,0,0,1]),x^6+x^5+x+1,matrix([1]),false,cstt_id_ns])))]),["ss_cst",4,3,1,2,8,x^8+x^4+x^3+x+1,matrix([1,1,1,1,1,0,0,0],[0,1,1,1,1,1,0,0],[0,0,1,1,1,1,1,0],[0,0,0,1,1,1,1,1],[1,0,0,0,1,1,1,1],[1,1,0,0,0,1,1,1],[1,1,1,0,0,0,1,1],[1,1,1,1,0,0,0,1]),x^6+x^5+x+1,matrix([1]),false,cstt_id_ns]),ss_ctr_ns(ss_round_ns(ss_v(8,so),["ss_round_cst",1,3,1,2,8,x^8+x^4+x^3+x+1,matrix([1,1,1,1,1,0,0,0],[0,1,1,1,1,1,0,0],[0,0,1,1,1,1,1,0],[0,0,0,1,1,1,1,1],[1,0,0,0,1,1,1,1],[1,1,0,0,0,1,1,1],[1,1,1,0,0,0,1,1],[1,1,1,1,0,0,0,1]),x^6+x^5+x+1,matrix([1]),lambda([a],cstt_id_ns(ss_namespace(a,["ss_cst",4,3,1,2,8,x^8+x^4+x^3+x+1,matrix([1,1,1,1,1,0,0,0],[0,1,1,1,1,1,0,0],[0,0,1,1,1,1,1,0],[0,0,0,1,1,1,1,1],[1,0,0,0,1,1,1,1],[1,1,0,0,0,1,1,1],[1,1,1,0,0,0,1,1],[1,1,1,1,0,0,0,1]),x^6+x^5+x+1,matrix([1]),false,cstt_id_ns])))]),["ss_cst",4,3,1,2,8,x^8+x^4+x^3+x+1,matrix([1,1,1,1,1,0,0,0],[0,1,1,1,1,1,0,0],[0,0,1,1,1,1,1,0],[0,0,0,1,1,1,1,1],[1,0,0,0,1,1,1,1],[1,1,0,0,0,1,1,1],[1,1,1,0,0,0,1,1],[1,1,1,1,0,0,0,1]),x^6+x^5+x+1,matrix([1]),false,cstt_id_ns]))
c 441 : veq(ss_ctr_ns(ss_round_ns(ss_v(9,ro),["ss_round_cst",1,3,1,2,8,x^8+x^4+x^3+x+1,matrix([1,1,1,1,1,0,0,0],[0,1,1,1,1,1,0,0],[0,0,1,1,1,1,1,0],[0,0,0,1,1,1,1,1],[1,0,0,0,1,1,1,1],[1,1,0,0,0,1,1,1],[1,1,1,0,0,0,1,1],[1,1,1,1,0,0,0,1]),x^6+x^5+x+1,matrix([1]),lambda([a],cstt_id_ns(ss_namespace(a,["ss_cst",4,3,1,2,8,x^8+x^4+x^3+x+1,matrix([1,1,1,1,1,0,0,0],[0,1,1,1,1,1,0,0],[0,0,1,1,1,1,1,0],[0,0,0,1,1,1,1,1],[1,0,0,0,1,1,1,1],[1,1,0,0,0,1,1,1],[1,1,1,0,0,0,1,1],[1,1,1,1,0,0,0,1]),x^6+x^5+x+1,matrix([1]),false,cstt_id_ns])))]),["ss_cst",4,3,1,2,8,x^8+x^4+x^3+x+1,matrix([1,1,1,1,1,0,0,0],[0,1,1,1,1,1,0,0],[0,0,1,1,1,1,1,0],[0,0,0,1,1,1,1,1],[1,0,0,0,1,1,1,1],[1,1,0,0,0,1,1,1],[1,1,1,0,0,0,1,1],[1,1,1,1,0,0,0,1]),x^6+x^5+x+1,matrix([1]),false,cstt_id_ns]),ss_ctr_ns(ss_round_ns(ss_v(9,so),["ss_round_cst",1,3,1,2,8,x^8+x^4+x^3+x+1,matrix([1,1,1,1,1,0,0,0],[0,1,1,1,1,1,0,0],[0,0,1,1,1,1,1,0],[0,0,0,1,1,1,1,1],[1,0,0,0,1,1,1,1],[1,1,0,0,0,1,1,1],[1,1,1,0,0,0,1,1],[1,1,1,1,0,0,0,1]),x^6+x^5+x+1,matrix([1]),lambda([a],cstt_id_ns(ss_namespace(a,["ss_cst",4,3,1,2,8,x^8+x^4+x^3+x+1,matrix([1,1,1,1,1,0,0,0],[0,1,1,1,1,1,0,0],[0,0,1,1,1,1,1,0],[0,0,0,1,1,1,1,1],[1,0,0,0,1,1,1,1],[1,1,0,0,0,1,1,1],[1,1,1,0,0,0,1,1],[1,1,1,1,0,0,0,1]),x^6+x^5+x+1,matrix([1]),false,cstt_id_ns])))]),["ss_cst",4,3,1,2,8,x^8+x^4+x^3+x+1,matrix([1,1,1,1,1,0,0,0],[0,1,1,1,1,1,0,0],[0,0,1,1,1,1,1,0],[0,0,0,1,1,1,1,1],[1,0,0,0,1,1,1,1],[1,1,0,0,0,1,1,1],[1,1,1,0,0,0,1,1],[1,1,1,1,0,0,0,1]),x^6+x^5+x+1,matrix([1]),false,cstt_id_ns]))
c 442 : veq(ss_ctr_ns(ss_round_ns(ss_v(10,ro),["ss_round_cst",1,3,1,2,8,x^8+x^4+x^3+x+1,matrix([1,1,1,1,1,0,0,0],[0,1,1,1,1,1,0,0],[0,0,1,1,1,1,1,0],[0,0,0,1,1,1,1,1],[1,0,0,0,1,1,1,1],[1,1,0,0,0,1,1,1],[1,1,1,0,0,0,1,1],[1,1,1,1,0,0,0,1]),x^6+x^5+x+1,matrix([1]),lambda([a],cstt_id_ns(ss_namespace(a,["ss_cst",4,3,1,2,8,x^8+x^4+x^3+x+1,matrix([1,1,1,1,1,0,0,0],[0,1,1,1,1,1,0,0],[0,0,1,1,1,1,1,0],[0,0,0,1,1,1,1,1],[1,0,0,0,1,1,1,1],[1,1,0,0,0,1,1,1],[1,1,1,0,0,0,1,1],[1,1,1,1,0,0,0,1]),x^6+x^5+x+1,matrix([1]),false,cstt_id_ns])))]),["ss_cst",4,3,1,2,8,x^8+x^4+x^3+x+1,matrix([1,1,1,1,1,0,0,0],[0,1,1,1,1,1,0,0],[0,0,1,1,1,1,1,0],[0,0,0,1,1,1,1,1],[1,0,0,0,1,1,1,1],[1,1,0,0,0,1,1,1],[1,1,1,0,0,0,1,1],[1,1,1,1,0,0,0,1]),x^6+x^5+x+1,matrix([1]),false,cstt_id_ns]),ss_ctr_ns(ss_round_ns(ss_v(10,so),["ss_round_cst",1,3,1,2,8,x^8+x^4+x^3+x+1,matrix([1,1,1,1,1,0,0,0],[0,1,1,1,1,1,0,0],[0,0,1,1,1,1,1,0],[0,0,0,1,1,1,1,1],[1,0,0,0,1,1,1,1],[1,1,0,0,0,1,1,1],[1,1,1,0,0,0,1,1],[1,1,1,1,0,0,0,1]),x^6+x^5+x+1,matrix([1]),lambda([a],cstt_id_ns(ss_namespace(a,["ss_cst",4,3,1,2,8,x^8+x^4+x^3+x+1,matrix([1,1,1,1,1,0,0,0],[0,1,1,1,1,1,0,0],[0,0,1,1,1,1,1,0],[0,0,0,1,1,1,1,1],[1,0,0,0,1,1,1,1],[1,1,0,0,0,1,1,1],[1,1,1,0,0,0,1,1],[1,1,1,1,0,0,0,1]),x^6+x^5+x+1,matrix([1]),false,cstt_id_ns])))]),["ss_cst",4,3,1,2,8,x^8+x^4+x^3+x+1,matrix([1,1,1,1,1,0,0,0],[0,1,1,1,1,1,0,0],[0,0,1,1,1,1,1,0],[0,0,0,1,1,1,1,1],[1,0,0,0,1,1,1,1],[1,1,0,0,0,1,1,1],[1,1,1,0,0,0,1,1],[1,1,1,1,0,0,0,1]),x^6+x^5+x+1,matrix([1]),false,cstt_id_ns]))
c 443 : veq(ss_ctr_ns(ss_round_ns(ss_v(11,ro),["ss_round_cst",1,3,1,2,8,x^8+x^4+x^3+x+1,matrix([1,1,1,1,1,0,0,0],[0,1,1,1,1,1,0,0],[0,0,1,1,1,1,1,0],[0,0,0,1,1,1,1,1],[1,0,0,0,1,1,1,1],[1,1,0,0,0,1,1,1],[1,1,1,0,0,0,1,1],[1,1,1,1,0,0,0,1]),x^6+x^5+x+1,matrix([1]),lambda([a],cstt_id_ns(ss_namespace(a,["ss_cst",4,3,1,2,8,x^8+x^4+x^3+x+1,matrix([1,1,1,1,1,0,0,0],[0,1,1,1,1,1,0,0],[0,0,1,1,1,1,1,0],[0,0,0,1,1,1,1,1],[1,0,0,0,1,1,1,1],[1,1,0,0,0,1,1,1],[1,1,1,0,0,0,1,1],[1,1,1,1,0,0,0,1]),x^6+x^5+x+1,matrix([1]),false,cstt_id_ns])))]),["ss_cst",4,3,1,2,8,x^8+x^4+x^3+x+1,matrix([1,1,1,1,1,0,0,0],[0,1,1,1,1,1,0,0],[0,0,1,1,1,1,1,0],[0,0,0,1,1,1,1,1],[1,0,0,0,1,1,1,1],[1,1,0,0,0,1,1,1],[1,1,1,0,0,0,1,1],[1,1,1,1,0,0,0,1]),x^6+x^5+x+1,matrix([1]),false,cstt_id_ns]),ss_ctr_ns(ss_round_ns(ss_v(11,so),["ss_round_cst",1,3,1,2,8,x^8+x^4+x^3+x+1,matrix([1,1,1,1,1,0,0,0],[0,1,1,1,1,1,0,0],[0,0,1,1,1,1,1,0],[0,0,0,1,1,1,1,1],[1,0,0,0,1,1,1,1],[1,1,0,0,0,1,1,1],[1,1,1,0,0,0,1,1],[1,1,1,1,0,0,0,1]),x^6+x^5+x+1,matrix([1]),lambda([a],cstt_id_ns(ss_namespace(a,["ss_cst",4,3,1,2,8,x^8+x^4+x^3+x+1,matrix([1,1,1,1,1,0,0,0],[0,1,1,1,1,1,0,0],[0,0,1,1,1,1,1,0],[0,0,0,1,1,1,1,1],[1,0,0,0,1,1,1,1],[1,1,0,0,0,1,1,1],[1,1,1,0,0,0,1,1],[1,1,1,1,0,0,0,1]),x^6+x^5+x+1,matrix([1]),false,cstt_id_ns])))]),["ss_cst",4,3,1,2,8,x^8+x^4+x^3+x+1,matrix([1,1,1,1,1,0,0,0],[0,1,1,1,1,1,0,0],[0,0,1,1,1,1,1,0],[0,0,0,1,1,1,1,1],[1,0,0,0,1,1,1,1],[1,1,0,0,0,1,1,1],[1,1,1,0,0,0,1,1],[1,1,1,1,0,0,0,1]),x^6+x^5+x+1,matrix([1]),false,cstt_id_ns]))
c 444 : veq(ss_ctr_ns(ss_round_ns(ss_v(12,ro),["ss_round_cst",1,3,1,2,8,x^8+x^4+x^3+x+1,matrix([1,1,1,1,1,0,0,0],[0,1,1,1,1,1,0,0],[0,0,1,1,1,1,1,0],[0,0,0,1,1,1,1,1],[1,0,0,0,1,1,1,1],[1,1,0,0,0,1,1,1],[1,1,1,0,0,0,1,1],[1,1,1,1,0,0,0,1]),x^6+x^5+x+1,matrix([1]),lambda([a],cstt_id_ns(ss_namespace(a,["ss_cst",4,3,1,2,8,x^8+x^4+x^3+x+1,matrix([1,1,1,1,1,0,0,0],[0,1,1,1,1,1,0,0],[0,0,1,1,1,1,1,0],[0,0,0,1,1,1,1,1],[1,0,0,0,1,1,1,1],[1,1,0,0,0,1,1,1],[1,1,1,0,0,0,1,1],[1,1,1,1,0,0,0,1]),x^6+x^5+x+1,matrix([1]),false,cstt_id_ns])))]),["ss_cst",4,3,1,2,8,x^8+x^4+x^3+x+1,matrix([1,1,1,1,1,0,0,0],[0,1,1,1,1,1,0,0],[0,0,1,1,1,1,1,0],[0,0,0,1,1,1,1,1],[1,0,0,0,1,1,1,1],[1,1,0,0,0,1,1,1],[1,1,1,0,0,0,1,1],[1,1,1,1,0,0,0,1]),x^6+x^5+x+1,matrix([1]),false,cstt_id_ns]),ss_ctr_ns(ss_round_ns(ss_v(12,so),["ss_round_cst",1,3,1,2,8,x^8+x^4+x^3+x+1,matrix([1,1,1,1,1,0,0,0],[0,1,1,1,1,1,0,0],[0,0,1,1,1,1,1,0],[0,0,0,1,1,1,1,1],[1,0,0,0,1,1,1,1],[1,1,0,0,0,1,1,1],[1,1,1,0,0,0,1,1],[1,1,1,1,0,0,0,1]),x^6+x^5+x+1,matrix([1]),lambda([a],cstt_id_ns(ss_namespace(a,["ss_cst",4,3,1,2,8,x^8+x^4+x^3+x+1,matrix([1,1,1,1,1,0,0,0],[0,1,1,1,1,1,0,0],[0,0,1,1,1,1,1,0],[0,0,0,1,1,1,1,1],[1,0,0,0,1,1,1,1],[1,1,0,0,0,1,1,1],[1,1,1,0,0,0,1,1],[1,1,1,1,0,0,0,1]),x^6+x^5+x+1,matrix([1]),false,cstt_id_ns])))]),["ss_cst",4,3,1,2,8,x^8+x^4+x^3+x+1,matrix([1,1,1,1,1,0,0,0],[0,1,1,1,1,1,0,0],[0,0,1,1,1,1,1,0],[0,0,0,1,1,1,1,1],[1,0,0,0,1,1,1,1],[1,1,0,0,0,1,1,1],[1,1,1,0,0,0,1,1],[1,1,1,1,0,0,0,1]),x^6+x^5+x+1,matrix([1]),false,cstt_id_ns]))
c 445 : veq(ss_ctr_ns(ss_round_ns(ss_v(13,ro),["ss_round_cst",1,3,1,2,8,x^8+x^4+x^3+x+1,matrix([1,1,1,1,1,0,0,0],[0,1,1,1,1,1,0,0],[0,0,1,1,1,1,1,0],[0,0,0,1,1,1,1,1],[1,0,0,0,1,1,1,1],[1,1,0,0,0,1,1,1],[1,1,1,0,0,0,1,1],[1,1,1,1,0,0,0,1]),x^6+x^5+x+1,matrix([1]),lambda([a],cstt_id_ns(ss_namespace(a,["ss_cst",4,3,1,2,8,x^8+x^4+x^3+x+1,matrix([1,1,1,1,1,0,0,0],[0,1,1,1,1,1,0,0],[0,0,1,1,1,1,1,0],[0,0,0,1,1,1,1,1],[1,0,0,0,1,1,1,1],[1,1,0,0,0,1,1,1],[1,1,1,0,0,0,1,1],[1,1,1,1,0,0,0,1]),x^6+x^5+x+1,matrix([1]),false,cstt_id_ns])))]),["ss_cst",4,3,1,2,8,x^8+x^4+x^3+x+1,matrix([1,1,1,1,1,0,0,0],[0,1,1,1,1,1,0,0],[0,0,1,1,1,1,1,0],[0,0,0,1,1,1,1,1],[1,0,0,0,1,1,1,1],[1,1,0,0,0,1,1,1],[1,1,1,0,0,0,1,1],[1,1,1,1,0,0,0,1]),x^6+x^5+x+1,matrix([1]),false,cstt_id_ns]),ss_ctr_ns(ss_round_ns(ss_v(13,so),["ss_round_cst",1,3,1,2,8,x^8+x^4+x^3+x+1,matrix([1,1,1,1,1,0,0,0],[0,1,1,1,1,1,0,0],[0,0,1,1,1,1,1,0],[0,0,0,1,1,1,1,1],[1,0,0,0,1,1,1,1],[1,1,0,0,0,1,1,1],[1,1,1,0,0,0,1,1],[1,1,1,1,0,0,0,1]),x^6+x^5+x+1,matrix([1]),lambda([a],cstt_id_ns(ss_namespace(a,["ss_cst",4,3,1,2,8,x^8+x^4+x^3+x+1,matrix([1,1,1,1,1,0,0,0],[0,1,1,1,1,1,0,0],[0,0,1,1,1,1,1,0],[0,0,0,1,1,1,1,1],[1,0,0,0,1,1,1,1],[1,1,0,0,0,1,1,1],[1,1,1,0,0,0,1,1],[1,1,1,1,0,0,0,1]),x^6+x^5+x+1,matrix([1]),false,cstt_id_ns])))]),["ss_cst",4,3,1,2,8,x^8+x^4+x^3+x+1,matrix([1,1,1,1,1,0,0,0],[0,1,1,1,1,1,0,0],[0,0,1,1,1,1,1,0],[0,0,0,1,1,1,1,1],[1,0,0,0,1,1,1,1],[1,1,0,0,0,1,1,1],[1,1,1,0,0,0,1,1],[1,1,1,1,0,0,0,1]),x^6+x^5+x+1,matrix([1]),false,cstt_id_ns]))
c 446 : veq(ss_ctr_ns(ss_round_ns(ss_v(14,ro),["ss_round_cst",1,3,1,2,8,x^8+x^4+x^3+x+1,matrix([1,1,1,1,1,0,0,0],[0,1,1,1,1,1,0,0],[0,0,1,1,1,1,1,0],[0,0,0,1,1,1,1,1],[1,0,0,0,1,1,1,1],[1,1,0,0,0,1,1,1],[1,1,1,0,0,0,1,1],[1,1,1,1,0,0,0,1]),x^6+x^5+x+1,matrix([1]),lambda([a],cstt_id_ns(ss_namespace(a,["ss_cst",4,3,1,2,8,x^8+x^4+x^3+x+1,matrix([1,1,1,1,1,0,0,0],[0,1,1,1,1,1,0,0],[0,0,1,1,1,1,1,0],[0,0,0,1,1,1,1,1],[1,0,0,0,1,1,1,1],[1,1,0,0,0,1,1,1],[1,1,1,0,0,0,1,1],[1,1,1,1,0,0,0,1]),x^6+x^5+x+1,matrix([1]),false,cstt_id_ns])))]),["ss_cst",4,3,1,2,8,x^8+x^4+x^3+x+1,matrix([1,1,1,1,1,0,0,0],[0,1,1,1,1,1,0,0],[0,0,1,1,1,1,1,0],[0,0,0,1,1,1,1,1],[1,0,0,0,1,1,1,1],[1,1,0,0,0,1,1,1],[1,1,1,0,0,0,1,1],[1,1,1,1,0,0,0,1]),x^6+x^5+x+1,matrix([1]),false,cstt_id_ns]),ss_ctr_ns(ss_round_ns(ss_v(14,so),["ss_round_cst",1,3,1,2,8,x^8+x^4+x^3+x+1,matrix([1,1,1,1,1,0,0,0],[0,1,1,1,1,1,0,0],[0,0,1,1,1,1,1,0],[0,0,0,1,1,1,1,1],[1,0,0,0,1,1,1,1],[1,1,0,0,0,1,1,1],[1,1,1,0,0,0,1,1],[1,1,1,1,0,0,0,1]),x^6+x^5+x+1,matrix([1]),lambda([a],cstt_id_ns(ss_namespace(a,["ss_cst",4,3,1,2,8,x^8+x^4+x^3+x+1,matrix([1,1,1,1,1,0,0,0],[0,1,1,1,1,1,0,0],[0,0,1,1,1,1,1,0],[0,0,0,1,1,1,1,1],[1,0,0,0,1,1,1,1],[1,1,0,0,0,1,1,1],[1,1,1,0,0,0,1,1],[1,1,1,1,0,0,0,1]),x^6+x^5+x+1,matrix([1]),false,cstt_id_ns])))]),["ss_cst",4,3,1,2,8,x^8+x^4+x^3+x+1,matrix([1,1,1,1,1,0,0,0],[0,1,1,1,1,1,0,0],[0,0,1,1,1,1,1,0],[0,0,0,1,1,1,1,1],[1,0,0,0,1,1,1,1],[1,1,0,0,0,1,1,1],[1,1,1,0,0,0,1,1],[1,1,1,1,0,0,0,1]),x^6+x^5+x+1,matrix([1]),false,cstt_id_ns]))
c 447 : veq(ss_ctr_ns(ss_round_ns(ss_v(15,ro),["ss_round_cst",1,3,1,2,8,x^8+x^4+x^3+x+1,matrix([1,1,1,1,1,0,0,0],[0,1,1,1,1,1,0,0],[0,0,1,1,1,1,1,0],[0,0,0,1,1,1,1,1],[1,0,0,0,1,1,1,1],[1,1,0,0,0,1,1,1],[1,1,1,0,0,0,1,1],[1,1,1,1,0,0,0,1]),x^6+x^5+x+1,matrix([1]),lambda([a],cstt_id_ns(ss_namespace(a,["ss_cst",4,3,1,2,8,x^8+x^4+x^3+x+1,matrix([1,1,1,1,1,0,0,0],[0,1,1,1,1,1,0,0],[0,0,1,1,1,1,1,0],[0,0,0,1,1,1,1,1],[1,0,0,0,1,1,1,1],[1,1,0,0,0,1,1,1],[1,1,1,0,0,0,1,1],[1,1,1,1,0,0,0,1]),x^6+x^5+x+1,matrix([1]),false,cstt_id_ns])))]),["ss_cst",4,3,1,2,8,x^8+x^4+x^3+x+1,matrix([1,1,1,1,1,0,0,0],[0,1,1,1,1,1,0,0],[0,0,1,1,1,1,1,0],[0,0,0,1,1,1,1,1],[1,0,0,0,1,1,1,1],[1,1,0,0,0,1,1,1],[1,1,1,0,0,0,1,1],[1,1,1,1,0,0,0,1]),x^6+x^5+x+1,matrix([1]),false,cstt_id_ns]),ss_ctr_ns(ss_round_ns(ss_v(15,so),["ss_round_cst",1,3,1,2,8,x^8+x^4+x^3+x+1,matrix([1,1,1,1,1,0,0,0],[0,1,1,1,1,1,0,0],[0,0,1,1,1,1,1,0],[0,0,0,1,1,1,1,1],[1,0,0,0,1,1,1,1],[1,1,0,0,0,1,1,1],[1,1,1,0,0,0,1,1],[1,1,1,1,0,0,0,1]),x^6+x^5+x+1,matrix([1]),lambda([a],cstt_id_ns(ss_namespace(a,["ss_cst",4,3,1,2,8,x^8+x^4+x^3+x+1,matrix([1,1,1,1,1,0,0,0],[0,1,1,1,1,1,0,0],[0,0,1,1,1,1,1,0],[0,0,0,1,1,1,1,1],[1,0,0,0,1,1,1,1],[1,1,0,0,0,1,1,1],[1,1,1,0,0,0,1,1],[1,1,1,1,0,0,0,1]),x^6+x^5+x+1,matrix([1]),false,cstt_id_ns])))]),["ss_cst",4,3,1,2,8,x^8+x^4+x^3+x+1,matrix([1,1,1,1,1,0,0,0],[0,1,1,1,1,1,0,0],[0,0,1,1,1,1,1,0],[0,0,0,1,1,1,1,1],[1,0,0,0,1,1,1,1],[1,1,0,0,0,1,1,1],[1,1,1,0,0,0,1,1],[1,1,1,1,0,0,0,1]),x^6+x^5+x+1,matrix([1]),false,cstt_id_ns]))
c 448 : veq(ss_ctr_ns(ss_round_ns(ss_v(16,ro),["ss_round_cst",1,3,1,2,8,x^8+x^4+x^3+x+1,matrix([1,1,1,1,1,0,0,0],[0,1,1,1,1,1,0,0],[0,0,1,1,1,1,1,0],[0,0,0,1,1,1,1,1],[1,0,0,0,1,1,1,1],[1,1,0,0,0,1,1,1],[1,1,1,0,0,0,1,1],[1,1,1,1,0,0,0,1]),x^6+x^5+x+1,matrix([1]),lambda([a],cstt_id_ns(ss_namespace(a,["ss_cst",4,3,1,2,8,x^8+x^4+x^3+x+1,matrix([1,1,1,1,1,0,0,0],[0,1,1,1,1,1,0,0],[0,0,1,1,1,1,1,0],[0,0,0,1,1,1,1,1],[1,0,0,0,1,1,1,1],[1,1,0,0,0,1,1,1],[1,1,1,0,0,0,1,1],[1,1,1,1,0,0,0,1]),x^6+x^5+x+1,matrix([1]),false,cstt_id_ns])))]),["ss_cst",4,3,1,2,8,x^8+x^4+x^3+x+1,matrix([1,1,1,1,1,0,0,0],[0,1,1,1,1,1,0,0],[0,0,1,1,1,1,1,0],[0,0,0,1,1,1,1,1],[1,0,0,0,1,1,1,1],[1,1,0,0,0,1,1,1],[1,1,1,0,0,0,1,1],[1,1,1,1,0,0,0,1]),x^6+x^5+x+1,matrix([1]),false,cstt_id_ns]),ss_ctr_ns(ss_round_ns(ss_v(16,so),["ss_round_cst",1,3,1,2,8,x^8+x^4+x^3+x+1,matrix([1,1,1,1,1,0,0,0],[0,1,1,1,1,1,0,0],[0,0,1,1,1,1,1,0],[0,0,0,1,1,1,1,1],[1,0,0,0,1,1,1,1],[1,1,0,0,0,1,1,1],[1,1,1,0,0,0,1,1],[1,1,1,1,0,0,0,1]),x^6+x^5+x+1,matrix([1]),lambda([a],cstt_id_ns(ss_namespace(a,["ss_cst",4,3,1,2,8,x^8+x^4+x^3+x+1,matrix([1,1,1,1,1,0,0,0],[0,1,1,1,1,1,0,0],[0,0,1,1,1,1,1,0],[0,0,0,1,1,1,1,1],[1,0,0,0,1,1,1,1],[1,1,0,0,0,1,1,1],[1,1,1,0,0,0,1,1],[1,1,1,1,0,0,0,1]),x^6+x^5+x+1,matrix([1]),false,cstt_id_ns])))]),["ss_cst",4,3,1,2,8,x^8+x^4+x^3+x+1,matrix([1,1,1,1,1,0,0,0],[0,1,1,1,1,1,0,0],[0,0,1,1,1,1,1,0],[0,0,0,1,1,1,1,1],[1,0,0,0,1,1,1,1],[1,1,0,0,0,1,1,1],[1,1,1,0,0,0,1,1],[1,1,1,1,0,0,0,1]),x^6+x^5+x+1,matrix([1]),false,cstt_id_ns]))
c 449 : veq(ss_ctr_ns(ss_round_ns(ss_v(17,ro),["ss_round_cst",1,3,1,2,8,x^8+x^4+x^3+x+1,matrix([1,1,1,1,1,0,0,0],[0,1,1,1,1,1,0,0],[0,0,1,1,1,1,1,0],[0,0,0,1,1,1,1,1],[1,0,0,0,1,1,1,1],[1,1,0,0,0,1,1,1],[1,1,1,0,0,0,1,1],[1,1,1,1,0,0,0,1]),x^6+x^5+x+1,matrix([1]),lambda([a],cstt_id_ns(ss_namespace(a,["ss_cst",4,3,1,2,8,x^8+x^4+x^3+x+1,matrix([1,1,1,1,1,0,0,0],[0,1,1,1,1,1,0,0],[0,0,1,1,1,1,1,0],[0,0,0,1,1,1,1,1],[1,0,0,0,1,1,1,1],[1,1,0,0,0,1,1,1],[1,1,1,0,0,0,1,1],[1,1,1,1,0,0,0,1]),x^6+x^5+x+1,matrix([1]),false,cstt_id_ns])))]),["ss_cst",4,3,1,2,8,x^8+x^4+x^3+x+1,matrix([1,1,1,1,1,0,0,0],[0,1,1,1,1,1,0,0],[0,0,1,1,1,1,1,0],[0,0,0,1,1,1,1,1],[1,0,0,0,1,1,1,1],[1,1,0,0,0,1,1,1],[1,1,1,0,0,0,1,1],[1,1,1,1,0,0,0,1]),x^6+x^5+x+1,matrix([1]),false,cstt_id_ns]),ss_ctr_ns(ss_round_ns(ss_v(17,so),["ss_round_cst",1,3,1,2,8,x^8+x^4+x^3+x+1,matrix([1,1,1,1,1,0,0,0],[0,1,1,1,1,1,0,0],[0,0,1,1,1,1,1,0],[0,0,0,1,1,1,1,1],[1,0,0,0,1,1,1,1],[1,1,0,0,0,1,1,1],[1,1,1,0,0,0,1,1],[1,1,1,1,0,0,0,1]),x^6+x^5+x+1,matrix([1]),lambda([a],cstt_id_ns(ss_namespace(a,["ss_cst",4,3,1,2,8,x^8+x^4+x^3+x+1,matrix([1,1,1,1,1,0,0,0],[0,1,1,1,1,1,0,0],[0,0,1,1,1,1,1,0],[0,0,0,1,1,1,1,1],[1,0,0,0,1,1,1,1],[1,1,0,0,0,1,1,1],[1,1,1,0,0,0,1,1],[1,1,1,1,0,0,0,1]),x^6+x^5+x+1,matrix([1]),false,cstt_id_ns])))]),["ss_cst",4,3,1,2,8,x^8+x^4+x^3+x+1,matrix([1,1,1,1,1,0,0,0],[0,1,1,1,1,1,0,0],[0,0,1,1,1,1,1,0],[0,0,0,1,1,1,1,1],[1,0,0,0,1,1,1,1],[1,1,0,0,0,1,1,1],[1,1,1,0,0,0,1,1],[1,1,1,1,0,0,0,1]),x^6+x^5+x+1,matrix([1]),false,cstt_id_ns]))
c 450 : veq(ss_ctr_ns(ss_round_ns(ss_v(18,ro),["ss_round_cst",1,3,1,2,8,x^8+x^4+x^3+x+1,matrix([1,1,1,1,1,0,0,0],[0,1,1,1,1,1,0,0],[0,0,1,1,1,1,1,0],[0,0,0,1,1,1,1,1],[1,0,0,0,1,1,1,1],[1,1,0,0,0,1,1,1],[1,1,1,0,0,0,1,1],[1,1,1,1,0,0,0,1]),x^6+x^5+x+1,matrix([1]),lambda([a],cstt_id_ns(ss_namespace(a,["ss_cst",4,3,1,2,8,x^8+x^4+x^3+x+1,matrix([1,1,1,1,1,0,0,0],[0,1,1,1,1,1,0,0],[0,0,1,1,1,1,1,0],[0,0,0,1,1,1,1,1],[1,0,0,0,1,1,1,1],[1,1,0,0,0,1,1,1],[1,1,1,0,0,0,1,1],[1,1,1,1,0,0,0,1]),x^6+x^5+x+1,matrix([1]),false,cstt_id_ns])))]),["ss_cst",4,3,1,2,8,x^8+x^4+x^3+x+1,matrix([1,1,1,1,1,0,0,0],[0,1,1,1,1,1,0,0],[0,0,1,1,1,1,1,0],[0,0,0,1,1,1,1,1],[1,0,0,0,1,1,1,1],[1,1,0,0,0,1,1,1],[1,1,1,0,0,0,1,1],[1,1,1,1,0,0,0,1]),x^6+x^5+x+1,matrix([1]),false,cstt_id_ns]),ss_ctr_ns(ss_round_ns(ss_v(18,so),["ss_round_cst",1,3,1,2,8,x^8+x^4+x^3+x+1,matrix([1,1,1,1,1,0,0,0],[0,1,1,1,1,1,0,0],[0,0,1,1,1,1,1,0],[0,0,0,1,1,1,1,1],[1,0,0,0,1,1,1,1],[1,1,0,0,0,1,1,1],[1,1,1,0,0,0,1,1],[1,1,1,1,0,0,0,1]),x^6+x^5+x+1,matrix([1]),lambda([a],cstt_id_ns(ss_namespace(a,["ss_cst",4,3,1,2,8,x^8+x^4+x^3+x+1,matrix([1,1,1,1,1,0,0,0],[0,1,1,1,1,1,0,0],[0,0,1,1,1,1,1,0],[0,0,0,1,1,1,1,1],[1,0,0,0,1,1,1,1],[1,1,0,0,0,1,1,1],[1,1,1,0,0,0,1,1],[1,1,1,1,0,0,0,1]),x^6+x^5+x+1,matrix([1]),false,cstt_id_ns])))]),["ss_cst",4,3,1,2,8,x^8+x^4+x^3+x+1,matrix([1,1,1,1,1,0,0,0],[0,1,1,1,1,1,0,0],[0,0,1,1,1,1,1,0],[0,0,0,1,1,1,1,1],[1,0,0,0,1,1,1,1],[1,1,0,0,0,1,1,1],[1,1,1,0,0,0,1,1],[1,1,1,1,0,0,0,1]),x^6+x^5+x+1,matrix([1]),false,cstt_id_ns]))
c 451 : veq(ss_ctr_ns(ss_round_ns(ss_v(19,ro),["ss_round_cst",1,3,1,2,8,x^8+x^4+x^3+x+1,matrix([1,1,1,1,1,0,0,0],[0,1,1,1,1,1,0,0],[0,0,1,1,1,1,1,0],[0,0,0,1,1,1,1,1],[1,0,0,0,1,1,1,1],[1,1,0,0,0,1,1,1],[1,1,1,0,0,0,1,1],[1,1,1,1,0,0,0,1]),x^6+x^5+x+1,matrix([1]),lambda([a],cstt_id_ns(ss_namespace(a,["ss_cst",4,3,1,2,8,x^8+x^4+x^3+x+1,matrix([1,1,1,1,1,0,0,0],[0,1,1,1,1,1,0,0],[0,0,1,1,1,1,1,0],[0,0,0,1,1,1,1,1],[1,0,0,0,1,1,1,1],[1,1,0,0,0,1,1,1],[1,1,1,0,0,0,1,1],[1,1,1,1,0,0,0,1]),x^6+x^5+x+1,matrix([1]),false,cstt_id_ns])))]),["ss_cst",4,3,1,2,8,x^8+x^4+x^3+x+1,matrix([1,1,1,1,1,0,0,0],[0,1,1,1,1,1,0,0],[0,0,1,1,1,1,1,0],[0,0,0,1,1,1,1,1],[1,0,0,0,1,1,1,1],[1,1,0,0,0,1,1,1],[1,1,1,0,0,0,1,1],[1,1,1,1,0,0,0,1]),x^6+x^5+x+1,matrix([1]),false,cstt_id_ns]),ss_ctr_ns(ss_round_ns(ss_v(19,so),["ss_round_cst",1,3,1,2,8,x^8+x^4+x^3+x+1,matrix([1,1,1,1,1,0,0,0],[0,1,1,1,1,1,0,0],[0,0,1,1,1,1,1,0],[0,0,0,1,1,1,1,1],[1,0,0,0,1,1,1,1],[1,1,0,0,0,1,1,1],[1,1,1,0,0,0,1,1],[1,1,1,1,0,0,0,1]),x^6+x^5+x+1,matrix([1]),lambda([a],cstt_id_ns(ss_namespace(a,["ss_cst",4,3,1,2,8,x^8+x^4+x^3+x+1,matrix([1,1,1,1,1,0,0,0],[0,1,1,1,1,1,0,0],[0,0,1,1,1,1,1,0],[0,0,0,1,1,1,1,1],[1,0,0,0,1,1,1,1],[1,1,0,0,0,1,1,1],[1,1,1,0,0,0,1,1],[1,1,1,1,0,0,0,1]),x^6+x^5+x+1,matrix([1]),false,cstt_id_ns])))]),["ss_cst",4,3,1,2,8,x^8+x^4+x^3+x+1,matrix([1,1,1,1,1,0,0,0],[0,1,1,1,1,1,0,0],[0,0,1,1,1,1,1,0],[0,0,0,1,1,1,1,1],[1,0,0,0,1,1,1,1],[1,1,0,0,0,1,1,1],[1,1,1,0,0,0,1,1],[1,1,1,1,0,0,0,1]),x^6+x^5+x+1,matrix([1]),false,cstt_id_ns]))
c 452 : veq(ss_ctr_ns(ss_round_ns(ss_v(20,ro),["ss_round_cst",1,3,1,2,8,x^8+x^4+x^3+x+1,matrix([1,1,1,1,1,0,0,0],[0,1,1,1,1,1,0,0],[0,0,1,1,1,1,1,0],[0,0,0,1,1,1,1,1],[1,0,0,0,1,1,1,1],[1,1,0,0,0,1,1,1],[1,1,1,0,0,0,1,1],[1,1,1,1,0,0,0,1]),x^6+x^5+x+1,matrix([1]),lambda([a],cstt_id_ns(ss_namespace(a,["ss_cst",4,3,1,2,8,x^8+x^4+x^3+x+1,matrix([1,1,1,1,1,0,0,0],[0,1,1,1,1,1,0,0],[0,0,1,1,1,1,1,0],[0,0,0,1,1,1,1,1],[1,0,0,0,1,1,1,1],[1,1,0,0,0,1,1,1],[1,1,1,0,0,0,1,1],[1,1,1,1,0,0,0,1]),x^6+x^5+x+1,matrix([1]),false,cstt_id_ns])))]),["ss_cst",4,3,1,2,8,x^8+x^4+x^3+x+1,matrix([1,1,1,1,1,0,0,0],[0,1,1,1,1,1,0,0],[0,0,1,1,1,1,1,0],[0,0,0,1,1,1,1,1],[1,0,0,0,1,1,1,1],[1,1,0,0,0,1,1,1],[1,1,1,0,0,0,1,1],[1,1,1,1,0,0,0,1]),x^6+x^5+x+1,matrix([1]),false,cstt_id_ns]),ss_ctr_ns(ss_round_ns(ss_v(20,so),["ss_round_cst",1,3,1,2,8,x^8+x^4+x^3+x+1,matrix([1,1,1,1,1,0,0,0],[0,1,1,1,1,1,0,0],[0,0,1,1,1,1,1,0],[0,0,0,1,1,1,1,1],[1,0,0,0,1,1,1,1],[1,1,0,0,0,1,1,1],[1,1,1,0,0,0,1,1],[1,1,1,1,0,0,0,1]),x^6+x^5+x+1,matrix([1]),lambda([a],cstt_id_ns(ss_namespace(a,["ss_cst",4,3,1,2,8,x^8+x^4+x^3+x+1,matrix([1,1,1,1,1,0,0,0],[0,1,1,1,1,1,0,0],[0,0,1,1,1,1,1,0],[0,0,0,1,1,1,1,1],[1,0,0,0,1,1,1,1],[1,1,0,0,0,1,1,1],[1,1,1,0,0,0,1,1],[1,1,1,1,0,0,0,1]),x^6+x^5+x+1,matrix([1]),false,cstt_id_ns])))]),["ss_cst",4,3,1,2,8,x^8+x^4+x^3+x+1,matrix([1,1,1,1,1,0,0,0],[0,1,1,1,1,1,0,0],[0,0,1,1,1,1,1,0],[0,0,0,1,1,1,1,1],[1,0,0,0,1,1,1,1],[1,1,0,0,0,1,1,1],[1,1,1,0,0,0,1,1],[1,1,1,1,0,0,0,1]),x^6+x^5+x+1,matrix([1]),false,cstt_id_ns]))
c 453 : veq(ss_ctr_ns(ss_round_ns(ss_v(21,ro),["ss_round_cst",1,3,1,2,8,x^8+x^4+x^3+x+1,matrix([1,1,1,1,1,0,0,0],[0,1,1,1,1,1,0,0],[0,0,1,1,1,1,1,0],[0,0,0,1,1,1,1,1],[1,0,0,0,1,1,1,1],[1,1,0,0,0,1,1,1],[1,1,1,0,0,0,1,1],[1,1,1,1,0,0,0,1]),x^6+x^5+x+1,matrix([1]),lambda([a],cstt_id_ns(ss_namespace(a,["ss_cst",4,3,1,2,8,x^8+x^4+x^3+x+1,matrix([1,1,1,1,1,0,0,0],[0,1,1,1,1,1,0,0],[0,0,1,1,1,1,1,0],[0,0,0,1,1,1,1,1],[1,0,0,0,1,1,1,1],[1,1,0,0,0,1,1,1],[1,1,1,0,0,0,1,1],[1,1,1,1,0,0,0,1]),x^6+x^5+x+1,matrix([1]),false,cstt_id_ns])))]),["ss_cst",4,3,1,2,8,x^8+x^4+x^3+x+1,matrix([1,1,1,1,1,0,0,0],[0,1,1,1,1,1,0,0],[0,0,1,1,1,1,1,0],[0,0,0,1,1,1,1,1],[1,0,0,0,1,1,1,1],[1,1,0,0,0,1,1,1],[1,1,1,0,0,0,1,1],[1,1,1,1,0,0,0,1]),x^6+x^5+x+1,matrix([1]),false,cstt_id_ns]),ss_ctr_ns(ss_round_ns(ss_v(21,so),["ss_round_cst",1,3,1,2,8,x^8+x^4+x^3+x+1,matrix([1,1,1,1,1,0,0,0],[0,1,1,1,1,1,0,0],[0,0,1,1,1,1,1,0],[0,0,0,1,1,1,1,1],[1,0,0,0,1,1,1,1],[1,1,0,0,0,1,1,1],[1,1,1,0,0,0,1,1],[1,1,1,1,0,0,0,1]),x^6+x^5+x+1,matrix([1]),lambda([a],cstt_id_ns(ss_namespace(a,["ss_cst",4,3,1,2,8,x^8+x^4+x^3+x+1,matrix([1,1,1,1,1,0,0,0],[0,1,1,1,1,1,0,0],[0,0,1,1,1,1,1,0],[0,0,0,1,1,1,1,1],[1,0,0,0,1,1,1,1],[1,1,0,0,0,1,1,1],[1,1,1,0,0,0,1,1],[1,1,1,1,0,0,0,1]),x^6+x^5+x+1,matrix([1]),false,cstt_id_ns])))]),["ss_cst",4,3,1,2,8,x^8+x^4+x^3+x+1,matrix([1,1,1,1,1,0,0,0],[0,1,1,1,1,1,0,0],[0,0,1,1,1,1,1,0],[0,0,0,1,1,1,1,1],[1,0,0,0,1,1,1,1],[1,1,0,0,0,1,1,1],[1,1,1,0,0,0,1,1],[1,1,1,1,0,0,0,1]),x^6+x^5+x+1,matrix([1]),false,cstt_id_ns]))
c 454 : veq(ss_ctr_ns(ss_round_ns(ss_v(22,ro),["ss_round_cst",1,3,1,2,8,x^8+x^4+x^3+x+1,matrix([1,1,1,1,1,0,0,0],[0,1,1,1,1,1,0,0],[0,0,1,1,1,1,1,0],[0,0,0,1,1,1,1,1],[1,0,0,0,1,1,1,1],[1,1,0,0,0,1,1,1],[1,1,1,0,0,0,1,1],[1,1,1,1,0,0,0,1]),x^6+x^5+x+1,matrix([1]),lambda([a],cstt_id_ns(ss_namespace(a,["ss_cst",4,3,1,2,8,x^8+x^4+x^3+x+1,matrix([1,1,1,1,1,0,0,0],[0,1,1,1,1,1,0,0],[0,0,1,1,1,1,1,0],[0,0,0,1,1,1,1,1],[1,0,0,0,1,1,1,1],[1,1,0,0,0,1,1,1],[1,1,1,0,0,0,1,1],[1,1,1,1,0,0,0,1]),x^6+x^5+x+1,matrix([1]),false,cstt_id_ns])))]),["ss_cst",4,3,1,2,8,x^8+x^4+x^3+x+1,matrix([1,1,1,1,1,0,0,0],[0,1,1,1,1,1,0,0],[0,0,1,1,1,1,1,0],[0,0,0,1,1,1,1,1],[1,0,0,0,1,1,1,1],[1,1,0,0,0,1,1,1],[1,1,1,0,0,0,1,1],[1,1,1,1,0,0,0,1]),x^6+x^5+x+1,matrix([1]),false,cstt_id_ns]),ss_ctr_ns(ss_round_ns(ss_v(22,so),["ss_round_cst",1,3,1,2,8,x^8+x^4+x^3+x+1,matrix([1,1,1,1,1,0,0,0],[0,1,1,1,1,1,0,0],[0,0,1,1,1,1,1,0],[0,0,0,1,1,1,1,1],[1,0,0,0,1,1,1,1],[1,1,0,0,0,1,1,1],[1,1,1,0,0,0,1,1],[1,1,1,1,0,0,0,1]),x^6+x^5+x+1,matrix([1]),lambda([a],cstt_id_ns(ss_namespace(a,["ss_cst",4,3,1,2,8,x^8+x^4+x^3+x+1,matrix([1,1,1,1,1,0,0,0],[0,1,1,1,1,1,0,0],[0,0,1,1,1,1,1,0],[0,0,0,1,1,1,1,1],[1,0,0,0,1,1,1,1],[1,1,0,0,0,1,1,1],[1,1,1,0,0,0,1,1],[1,1,1,1,0,0,0,1]),x^6+x^5+x+1,matrix([1]),false,cstt_id_ns])))]),["ss_cst",4,3,1,2,8,x^8+x^4+x^3+x+1,matrix([1,1,1,1,1,0,0,0],[0,1,1,1,1,1,0,0],[0,0,1,1,1,1,1,0],[0,0,0,1,1,1,1,1],[1,0,0,0,1,1,1,1],[1,1,0,0,0,1,1,1],[1,1,1,0,0,0,1,1],[1,1,1,1,0,0,0,1]),x^6+x^5+x+1,matrix([1]),false,cstt_id_ns]))
c 455 : veq(ss_ctr_ns(ss_round_ns(ss_v(23,ro),["ss_round_cst",1,3,1,2,8,x^8+x^4+x^3+x+1,matrix([1,1,1,1,1,0,0,0],[0,1,1,1,1,1,0,0],[0,0,1,1,1,1,1,0],[0,0,0,1,1,1,1,1],[1,0,0,0,1,1,1,1],[1,1,0,0,0,1,1,1],[1,1,1,0,0,0,1,1],[1,1,1,1,0,0,0,1]),x^6+x^5+x+1,matrix([1]),lambda([a],cstt_id_ns(ss_namespace(a,["ss_cst",4,3,1,2,8,x^8+x^4+x^3+x+1,matrix([1,1,1,1,1,0,0,0],[0,1,1,1,1,1,0,0],[0,0,1,1,1,1,1,0],[0,0,0,1,1,1,1,1],[1,0,0,0,1,1,1,1],[1,1,0,0,0,1,1,1],[1,1,1,0,0,0,1,1],[1,1,1,1,0,0,0,1]),x^6+x^5+x+1,matrix([1]),false,cstt_id_ns])))]),["ss_cst",4,3,1,2,8,x^8+x^4+x^3+x+1,matrix([1,1,1,1,1,0,0,0],[0,1,1,1,1,1,0,0],[0,0,1,1,1,1,1,0],[0,0,0,1,1,1,1,1],[1,0,0,0,1,1,1,1],[1,1,0,0,0,1,1,1],[1,1,1,0,0,0,1,1],[1,1,1,1,0,0,0,1]),x^6+x^5+x+1,matrix([1]),false,cstt_id_ns]),ss_ctr_ns(ss_round_ns(ss_v(23,so),["ss_round_cst",1,3,1,2,8,x^8+x^4+x^3+x+1,matrix([1,1,1,1,1,0,0,0],[0,1,1,1,1,1,0,0],[0,0,1,1,1,1,1,0],[0,0,0,1,1,1,1,1],[1,0,0,0,1,1,1,1],[1,1,0,0,0,1,1,1],[1,1,1,0,0,0,1,1],[1,1,1,1,0,0,0,1]),x^6+x^5+x+1,matrix([1]),lambda([a],cstt_id_ns(ss_namespace(a,["ss_cst",4,3,1,2,8,x^8+x^4+x^3+x+1,matrix([1,1,1,1,1,0,0,0],[0,1,1,1,1,1,0,0],[0,0,1,1,1,1,1,0],[0,0,0,1,1,1,1,1],[1,0,0,0,1,1,1,1],[1,1,0,0,0,1,1,1],[1,1,1,0,0,0,1,1],[1,1,1,1,0,0,0,1]),x^6+x^5+x+1,matrix([1]),false,cstt_id_ns])))]),["ss_cst",4,3,1,2,8,x^8+x^4+x^3+x+1,matrix([1,1,1,1,1,0,0,0],[0,1,1,1,1,1,0,0],[0,0,1,1,1,1,1,0],[0,0,0,1,1,1,1,1],[1,0,0,0,1,1,1,1],[1,1,0,0,0,1,1,1],[1,1,1,0,0,0,1,1],[1,1,1,1,0,0,0,1]),x^6+x^5+x+1,matrix([1]),false,cstt_id_ns]))
c 456 : veq(ss_ctr_ns(ss_round_ns(ss_v(24,ro),["ss_round_cst",1,3,1,2,8,x^8+x^4+x^3+x+1,matrix([1,1,1,1,1,0,0,0],[0,1,1,1,1,1,0,0],[0,0,1,1,1,1,1,0],[0,0,0,1,1,1,1,1],[1,0,0,0,1,1,1,1],[1,1,0,0,0,1,1,1],[1,1,1,0,0,0,1,1],[1,1,1,1,0,0,0,1]),x^6+x^5+x+1,matrix([1]),lambda([a],cstt_id_ns(ss_namespace(a,["ss_cst",4,3,1,2,8,x^8+x^4+x^3+x+1,matrix([1,1,1,1,1,0,0,0],[0,1,1,1,1,1,0,0],[0,0,1,1,1,1,1,0],[0,0,0,1,1,1,1,1],[1,0,0,0,1,1,1,1],[1,1,0,0,0,1,1,1],[1,1,1,0,0,0,1,1],[1,1,1,1,0,0,0,1]),x^6+x^5+x+1,matrix([1]),false,cstt_id_ns])))]),["ss_cst",4,3,1,2,8,x^8+x^4+x^3+x+1,matrix([1,1,1,1,1,0,0,0],[0,1,1,1,1,1,0,0],[0,0,1,1,1,1,1,0],[0,0,0,1,1,1,1,1],[1,0,0,0,1,1,1,1],[1,1,0,0,0,1,1,1],[1,1,1,0,0,0,1,1],[1,1,1,1,0,0,0,1]),x^6+x^5+x+1,matrix([1]),false,cstt_id_ns]),ss_ctr_ns(ss_round_ns(ss_v(24,so),["ss_round_cst",1,3,1,2,8,x^8+x^4+x^3+x+1,matrix([1,1,1,1,1,0,0,0],[0,1,1,1,1,1,0,0],[0,0,1,1,1,1,1,0],[0,0,0,1,1,1,1,1],[1,0,0,0,1,1,1,1],[1,1,0,0,0,1,1,1],[1,1,1,0,0,0,1,1],[1,1,1,1,0,0,0,1]),x^6+x^5+x+1,matrix([1]),lambda([a],cstt_id_ns(ss_namespace(a,["ss_cst",4,3,1,2,8,x^8+x^4+x^3+x+1,matrix([1,1,1,1,1,0,0,0],[0,1,1,1,1,1,0,0],[0,0,1,1,1,1,1,0],[0,0,0,1,1,1,1,1],[1,0,0,0,1,1,1,1],[1,1,0,0,0,1,1,1],[1,1,1,0,0,0,1,1],[1,1,1,1,0,0,0,1]),x^6+x^5+x+1,matrix([1]),false,cstt_id_ns])))]),["ss_cst",4,3,1,2,8,x^8+x^4+x^3+x+1,matrix([1,1,1,1,1,0,0,0],[0,1,1,1,1,1,0,0],[0,0,1,1,1,1,1,0],[0,0,0,1,1,1,1,1],[1,0,0,0,1,1,1,1],[1,1,0,0,0,1,1,1],[1,1,1,0,0,0,1,1],[1,1,1,1,0,0,0,1]),x^6+x^5+x+1,matrix([1]),false,cstt_id_ns]))
c 457 : ss_ctr_ns(ss_key_expansion_ns(ss_v(1,rc),["ss_key_expansion_cst",4,3,1,2,8,x^8+x^4+x^3+x+1,matrix([1,1,1,1,1,0,0,0],[0,1,1,1,1,1,0,0],[0,0,1,1,1,1,1,0],[0,0,0,1,1,1,1,1],[1,0,0,0,1,1,1,1],[1,1,0,0,0,1,1,1],[1,1,1,0,0,0,1,1],[1,1,1,1,0,0,0,1]),x^6+x^5+x+1,lambda([a],cstt_id_ns(ss_namespace(a,["ss_cst",4,3,1,2,8,x^8+x^4+x^3+x+1,matrix([1,1,1,1,1,0,0,0],[0,1,1,1,1,1,0,0],[0,0,1,1,1,1,1,0],[0,0,0,1,1,1,1,1],[1,0,0,0,1,1,1,1],[1,1,0,0,0,1,1,1],[1,1,1,0,0,0,1,1],[1,1,1,1,0,0,0,1]),x^6+x^5+x+1,matrix([1]),false,cstt_id_ns])))]),["ss_cst",4,3,1,2,8,x^8+x^4+x^3+x+1,matrix([1,1,1,1,1,0,0,0],[0,1,1,1,1,1,0,0],[0,0,1,1,1,1,1,0],[0,0,0,1,1,1,1,1],[1,0,0,0,1,1,1,1],[1,1,0,0,0,1,1,1],[1,1,1,0,0,0,1,1],[1,1,1,1,0,0,0,1]),x^6+x^5+x+1,matrix([1]),false,cstt_id_ns])
c 458 : ss_ctr_ns(ss_key_expansion_ns(ss_v(2,rc),["ss_key_expansion_cst",4,3,1,2,8,x^8+x^4+x^3+x+1,matrix([1,1,1,1,1,0,0,0],[0,1,1,1,1,1,0,0],[0,0,1,1,1,1,1,0],[0,0,0,1,1,1,1,1],[1,0,0,0,1,1,1,1],[1,1,0,0,0,1,1,1],[1,1,1,0,0,0,1,1],[1,1,1,1,0,0,0,1]),x^6+x^5+x+1,lambda([a],cstt_id_ns(ss_namespace(a,["ss_cst",4,3,1,2,8,x^8+x^4+x^3+x+1,matrix([1,1,1,1,1,0,0,0],[0,1,1,1,1,1,0,0],[0,0,1,1,1,1,1,0],[0,0,0,1,1,1,1,1],[1,0,0,0,1,1,1,1],[1,1,0,0,0,1,1,1],[1,1,1,0,0,0,1,1],[1,1,1,1,0,0,0,1]),x^6+x^5+x+1,matrix([1]),false,cstt_id_ns])))]),["ss_cst",4,3,1,2,8,x^8+x^4+x^3+x+1,matrix([1,1,1,1,1,0,0,0],[0,1,1,1,1,1,0,0],[0,0,1,1,1,1,1,0],[0,0,0,1,1,1,1,1],[1,0,0,0,1,1,1,1],[1,1,0,0,0,1,1,1],[1,1,1,0,0,0,1,1],[1,1,1,1,0,0,0,1]),x^6+x^5+x+1,matrix([1]),false,cstt_id_ns])
c 459 : ss_ctr_ns(ss_key_expansion_ns(ss_v(3,rc),["ss_key_expansion_cst",4,3,1,2,8,x^8+x^4+x^3+x+1,matrix([1,1,1,1,1,0,0,0],[0,1,1,1,1,1,0,0],[0,0,1,1,1,1,1,0],[0,0,0,1,1,1,1,1],[1,0,0,0,1,1,1,1],[1,1,0,0,0,1,1,1],[1,1,1,0,0,0,1,1],[1,1,1,1,0,0,0,1]),x^6+x^5+x+1,lambda([a],cstt_id_ns(ss_namespace(a,["ss_cst",4,3,1,2,8,x^8+x^4+x^3+x+1,matrix([1,1,1,1,1,0,0,0],[0,1,1,1,1,1,0,0],[0,0,1,1,1,1,1,0],[0,0,0,1,1,1,1,1],[1,0,0,0,1,1,1,1],[1,1,0,0,0,1,1,1],[1,1,1,0,0,0,1,1],[1,1,1,1,0,0,0,1]),x^6+x^5+x+1,matrix([1]),false,cstt_id_ns])))]),["ss_cst",4,3,1,2,8,x^8+x^4+x^3+x+1,matrix([1,1,1,1,1,0,0,0],[0,1,1,1,1,1,0,0],[0,0,1,1,1,1,1,0],[0,0,0,1,1,1,1,1],[1,0,0,0,1,1,1,1],[1,1,0,0,0,1,1,1],[1,1,1,0,0,0,1,1],[1,1,1,1,0,0,0,1]),x^6+x^5+x+1,matrix([1]),false,cstt_id_ns])
c 460 : ss_ctr_ns(ss_key_expansion_ns(ss_v(4,rc),["ss_key_expansion_cst",4,3,1,2,8,x^8+x^4+x^3+x+1,matrix([1,1,1,1,1,0,0,0],[0,1,1,1,1,1,0,0],[0,0,1,1,1,1,1,0],[0,0,0,1,1,1,1,1],[1,0,0,0,1,1,1,1],[1,1,0,0,0,1,1,1],[1,1,1,0,0,0,1,1],[1,1,1,1,0,0,0,1]),x^6+x^5+x+1,lambda([a],cstt_id_ns(ss_namespace(a,["ss_cst",4,3,1,2,8,x^8+x^4+x^3+x+1,matrix([1,1,1,1,1,0,0,0],[0,1,1,1,1,1,0,0],[0,0,1,1,1,1,1,0],[0,0,0,1,1,1,1,1],[1,0,0,0,1,1,1,1],[1,1,0,0,0,1,1,1],[1,1,1,0,0,0,1,1],[1,1,1,1,0,0,0,1]),x^6+x^5+x+1,matrix([1]),false,cstt_id_ns])))]),["ss_cst",4,3,1,2,8,x^8+x^4+x^3+x+1,matrix([1,1,1,1,1,0,0,0],[0,1,1,1,1,1,0,0],[0,0,1,1,1,1,1,0],[0,0,0,1,1,1,1,1],[1,0,0,0,1,1,1,1],[1,1,0,0,0,1,1,1],[1,1,1,0,0,0,1,1],[1,1,1,1,0,0,0,1]),x^6+x^5+x+1,matrix([1]),false,cstt_id_ns])
c 461 : ss_ctr_ns(ss_key_expansion_ns(ss_v(5,rc),["ss_key_expansion_cst",4,3,1,2,8,x^8+x^4+x^3+x+1,matrix([1,1,1,1,1,0,0,0],[0,1,1,1,1,1,0,0],[0,0,1,1,1,1,1,0],[0,0,0,1,1,1,1,1],[1,0,0,0,1,1,1,1],[1,1,0,0,0,1,1,1],[1,1,1,0,0,0,1,1],[1,1,1,1,0,0,0,1]),x^6+x^5+x+1,lambda([a],cstt_id_ns(ss_namespace(a,["ss_cst",4,3,1,2,8,x^8+x^4+x^3+x+1,matrix([1,1,1,1,1,0,0,0],[0,1,1,1,1,1,0,0],[0,0,1,1,1,1,1,0],[0,0,0,1,1,1,1,1],[1,0,0,0,1,1,1,1],[1,1,0,0,0,1,1,1],[1,1,1,0,0,0,1,1],[1,1,1,1,0,0,0,1]),x^6+x^5+x+1,matrix([1]),false,cstt_id_ns])))]),["ss_cst",4,3,1,2,8,x^8+x^4+x^3+x+1,matrix([1,1,1,1,1,0,0,0],[0,1,1,1,1,1,0,0],[0,0,1,1,1,1,1,0],[0,0,0,1,1,1,1,1],[1,0,0,0,1,1,1,1],[1,1,0,0,0,1,1,1],[1,1,1,0,0,0,1,1],[1,1,1,1,0,0,0,1]),x^6+x^5+x+1,matrix([1]),false,cstt_id_ns])
c 462 : ss_ctr_ns(ss_key_expansion_ns(ss_v(6,rc),["ss_key_expansion_cst",4,3,1,2,8,x^8+x^4+x^3+x+1,matrix([1,1,1,1,1,0,0,0],[0,1,1,1,1,1,0,0],[0,0,1,1,1,1,1,0],[0,0,0,1,1,1,1,1],[1,0,0,0,1,1,1,1],[1,1,0,0,0,1,1,1],[1,1,1,0,0,0,1,1],[1,1,1,1,0,0,0,1]),x^6+x^5+x+1,lambda([a],cstt_id_ns(ss_namespace(a,["ss_cst",4,3,1,2,8,x^8+x^4+x^3+x+1,matrix([1,1,1,1,1,0,0,0],[0,1,1,1,1,1,0,0],[0,0,1,1,1,1,1,0],[0,0,0,1,1,1,1,1],[1,0,0,0,1,1,1,1],[1,1,0,0,0,1,1,1],[1,1,1,0,0,0,1,1],[1,1,1,1,0,0,0,1]),x^6+x^5+x+1,matrix([1]),false,cstt_id_ns])))]),["ss_cst",4,3,1,2,8,x^8+x^4+x^3+x+1,matrix([1,1,1,1,1,0,0,0],[0,1,1,1,1,1,0,0],[0,0,1,1,1,1,1,0],[0,0,0,1,1,1,1,1],[1,0,0,0,1,1,1,1],[1,1,0,0,0,1,1,1],[1,1,1,0,0,0,1,1],[1,1,1,1,0,0,0,1]),x^6+x^5+x+1,matrix([1]),false,cstt_id_ns])
c 463 : ss_ctr_ns(ss_key_expansion_ns(ss_v(7,rc),["ss_key_expansion_cst",4,3,1,2,8,x^8+x^4+x^3+x+1,matrix([1,1,1,1,1,0,0,0],[0,1,1,1,1,1,0,0],[0,0,1,1,1,1,1,0],[0,0,0,1,1,1,1,1],[1,0,0,0,1,1,1,1],[1,1,0,0,0,1,1,1],[1,1,1,0,0,0,1,1],[1,1,1,1,0,0,0,1]),x^6+x^5+x+1,lambda([a],cstt_id_ns(ss_namespace(a,["ss_cst",4,3,1,2,8,x^8+x^4+x^3+x+1,matrix([1,1,1,1,1,0,0,0],[0,1,1,1,1,1,0,0],[0,0,1,1,1,1,1,0],[0,0,0,1,1,1,1,1],[1,0,0,0,1,1,1,1],[1,1,0,0,0,1,1,1],[1,1,1,0,0,0,1,1],[1,1,1,1,0,0,0,1]),x^6+x^5+x+1,matrix([1]),false,cstt_id_ns])))]),["ss_cst",4,3,1,2,8,x^8+x^4+x^3+x+1,matrix([1,1,1,1,1,0,0,0],[0,1,1,1,1,1,0,0],[0,0,1,1,1,1,1,0],[0,0,0,1,1,1,1,1],[1,0,0,0,1,1,1,1],[1,1,0,0,0,1,1,1],[1,1,1,0,0,0,1,1],[1,1,1,1,0,0,0,1]),x^6+x^5+x+1,matrix([1]),false,cstt_id_ns])
c 464 : ss_ctr_ns(ss_key_expansion_ns(ss_v(8,rc),["ss_key_expansion_cst",4,3,1,2,8,x^8+x^4+x^3+x+1,matrix([1,1,1,1,1,0,0,0],[0,1,1,1,1,1,0,0],[0,0,1,1,1,1,1,0],[0,0,0,1,1,1,1,1],[1,0,0,0,1,1,1,1],[1,1,0,0,0,1,1,1],[1,1,1,0,0,0,1,1],[1,1,1,1,0,0,0,1]),x^6+x^5+x+1,lambda([a],cstt_id_ns(ss_namespace(a,["ss_cst",4,3,1,2,8,x^8+x^4+x^3+x+1,matrix([1,1,1,1,1,0,0,0],[0,1,1,1,1,1,0,0],[0,0,1,1,1,1,1,0],[0,0,0,1,1,1,1,1],[1,0,0,0,1,1,1,1],[1,1,0,0,0,1,1,1],[1,1,1,0,0,0,1,1],[1,1,1,1,0,0,0,1]),x^6+x^5+x+1,matrix([1]),false,cstt_id_ns])))]),["ss_cst",4,3,1,2,8,x^8+x^4+x^3+x+1,matrix([1,1,1,1,1,0,0,0],[0,1,1,1,1,1,0,0],[0,0,1,1,1,1,1,0],[0,0,0,1,1,1,1,1],[1,0,0,0,1,1,1,1],[1,1,0,0,0,1,1,1],[1,1,1,0,0,0,1,1],[1,1,1,1,0,0,0,1]),x^6+x^5+x+1,matrix([1]),false,cstt_id_ns])
c 465 : ss_ctr_ns(ss_key_expansion_ns(ss_v(9,rc),["ss_key_expansion_cst",4,3,1,2,8,x^8+x^4+x^3+x+1,matrix([1,1,1,1,1,0,0,0],[0,1,1,1,1,1,0,0],[0,0,1,1,1,1,1,0],[0,0,0,1,1,1,1,1],[1,0,0,0,1,1,1,1],[1,1,0,0,0,1,1,1],[1,1,1,0,0,0,1,1],[1,1,1,1,0,0,0,1]),x^6+x^5+x+1,lambda([a],cstt_id_ns(ss_namespace(a,["ss_cst",4,3,1,2,8,x^8+x^4+x^3+x+1,matrix([1,1,1,1,1,0,0,0],[0,1,1,1,1,1,0,0],[0,0,1,1,1,1,1,0],[0,0,0,1,1,1,1,1],[1,0,0,0,1,1,1,1],[1,1,0,0,0,1,1,1],[1,1,1,0,0,0,1,1],[1,1,1,1,0,0,0,1]),x^6+x^5+x+1,matrix([1]),false,cstt_id_ns])))]),["ss_cst",4,3,1,2,8,x^8+x^4+x^3+x+1,matrix([1,1,1,1,1,0,0,0],[0,1,1,1,1,1,0,0],[0,0,1,1,1,1,1,0],[0,0,0,1,1,1,1,1],[1,0,0,0,1,1,1,1],[1,1,0,0,0,1,1,1],[1,1,1,0,0,0,1,1],[1,1,1,1,0,0,0,1]),x^6+x^5+x+1,matrix([1]),false,cstt_id_ns])
c 466 : ss_ctr_ns(ss_key_expansion_ns(ss_v(10,rc),["ss_key_expansion_cst",4,3,1,2,8,x^8+x^4+x^3+x+1,matrix([1,1,1,1,1,0,0,0],[0,1,1,1,1,1,0,0],[0,0,1,1,1,1,1,0],[0,0,0,1,1,1,1,1],[1,0,0,0,1,1,1,1],[1,1,0,0,0,1,1,1],[1,1,1,0,0,0,1,1],[1,1,1,1,0,0,0,1]),x^6+x^5+x+1,lambda([a],cstt_id_ns(ss_namespace(a,["ss_cst",4,3,1,2,8,x^8+x^4+x^3+x+1,matrix([1,1,1,1,1,0,0,0],[0,1,1,1,1,1,0,0],[0,0,1,1,1,1,1,0],[0,0,0,1,1,1,1,1],[1,0,0,0,1,1,1,1],[1,1,0,0,0,1,1,1],[1,1,1,0,0,0,1,1],[1,1,1,1,0,0,0,1]),x^6+x^5+x+1,matrix([1]),false,cstt_id_ns])))]),["ss_cst",4,3,1,2,8,x^8+x^4+x^3+x+1,matrix([1,1,1,1,1,0,0,0],[0,1,1,1,1,1,0,0],[0,0,1,1,1,1,1,0],[0,0,0,1,1,1,1,1],[1,0,0,0,1,1,1,1],[1,1,0,0,0,1,1,1],[1,1,1,0,0,0,1,1],[1,1,1,1,0,0,0,1]),x^6+x^5+x+1,matrix([1]),false,cstt_id_ns])
c 467 : ss_ctr_ns(ss_key_expansion_ns(ss_v(11,rc),["ss_key_expansion_cst",4,3,1,2,8,x^8+x^4+x^3+x+1,matrix([1,1,1,1,1,0,0,0],[0,1,1,1,1,1,0,0],[0,0,1,1,1,1,1,0],[0,0,0,1,1,1,1,1],[1,0,0,0,1,1,1,1],[1,1,0,0,0,1,1,1],[1,1,1,0,0,0,1,1],[1,1,1,1,0,0,0,1]),x^6+x^5+x+1,lambda([a],cstt_id_ns(ss_namespace(a,["ss_cst",4,3,1,2,8,x^8+x^4+x^3+x+1,matrix([1,1,1,1,1,0,0,0],[0,1,1,1,1,1,0,0],[0,0,1,1,1,1,1,0],[0,0,0,1,1,1,1,1],[1,0,0,0,1,1,1,1],[1,1,0,0,0,1,1,1],[1,1,1,0,0,0,1,1],[1,1,1,1,0,0,0,1]),x^6+x^5+x+1,matrix([1]),false,cstt_id_ns])))]),["ss_cst",4,3,1,2,8,x^8+x^4+x^3+x+1,matrix([1,1,1,1,1,0,0,0],[0,1,1,1,1,1,0,0],[0,0,1,1,1,1,1,0],[0,0,0,1,1,1,1,1],[1,0,0,0,1,1,1,1],[1,1,0,0,0,1,1,1],[1,1,1,0,0,0,1,1],[1,1,1,1,0,0,0,1]),x^6+x^5+x+1,matrix([1]),false,cstt_id_ns])
c 468 : ss_ctr_ns(ss_key_expansion_ns(ss_v(12,rc),["ss_key_expansion_cst",4,3,1,2,8,x^8+x^4+x^3+x+1,matrix([1,1,1,1,1,0,0,0],[0,1,1,1,1,1,0,0],[0,0,1,1,1,1,1,0],[0,0,0,1,1,1,1,1],[1,0,0,0,1,1,1,1],[1,1,0,0,0,1,1,1],[1,1,1,0,0,0,1,1],[1,1,1,1,0,0,0,1]),x^6+x^5+x+1,lambda([a],cstt_id_ns(ss_namespace(a,["ss_cst",4,3,1,2,8,x^8+x^4+x^3+x+1,matrix([1,1,1,1,1,0,0,0],[0,1,1,1,1,1,0,0],[0,0,1,1,1,1,1,0],[0,0,0,1,1,1,1,1],[1,0,0,0,1,1,1,1],[1,1,0,0,0,1,1,1],[1,1,1,0,0,0,1,1],[1,1,1,1,0,0,0,1]),x^6+x^5+x+1,matrix([1]),false,cstt_id_ns])))]),["ss_cst",4,3,1,2,8,x^8+x^4+x^3+x+1,matrix([1,1,1,1,1,0,0,0],[0,1,1,1,1,1,0,0],[0,0,1,1,1,1,1,0],[0,0,0,1,1,1,1,1],[1,0,0,0,1,1,1,1],[1,1,0,0,0,1,1,1],[1,1,1,0,0,0,1,1],[1,1,1,1,0,0,0,1]),x^6+x^5+x+1,matrix([1]),false,cstt_id_ns])
c 469 : ss_ctr_ns(ss_key_expansion_ns(ss_v(13,rc),["ss_key_expansion_cst",4,3,1,2,8,x^8+x^4+x^3+x+1,matrix([1,1,1,1,1,0,0,0],[0,1,1,1,1,1,0,0],[0,0,1,1,1,1,1,0],[0,0,0,1,1,1,1,1],[1,0,0,0,1,1,1,1],[1,1,0,0,0,1,1,1],[1,1,1,0,0,0,1,1],[1,1,1,1,0,0,0,1]),x^6+x^5+x+1,lambda([a],cstt_id_ns(ss_namespace(a,["ss_cst",4,3,1,2,8,x^8+x^4+x^3+x+1,matrix([1,1,1,1,1,0,0,0],[0,1,1,1,1,1,0,0],[0,0,1,1,1,1,1,0],[0,0,0,1,1,1,1,1],[1,0,0,0,1,1,1,1],[1,1,0,0,0,1,1,1],[1,1,1,0,0,0,1,1],[1,1,1,1,0,0,0,1]),x^6+x^5+x+1,matrix([1]),false,cstt_id_ns])))]),["ss_cst",4,3,1,2,8,x^8+x^4+x^3+x+1,matrix([1,1,1,1,1,0,0,0],[0,1,1,1,1,1,0,0],[0,0,1,1,1,1,1,0],[0,0,0,1,1,1,1,1],[1,0,0,0,1,1,1,1],[1,1,0,0,0,1,1,1],[1,1,1,0,0,0,1,1],[1,1,1,1,0,0,0,1]),x^6+x^5+x+1,matrix([1]),false,cstt_id_ns])
c 470 : ss_ctr_ns(ss_key_expansion_ns(ss_v(14,rc),["ss_key_expansion_cst",4,3,1,2,8,x^8+x^4+x^3+x+1,matrix([1,1,1,1,1,0,0,0],[0,1,1,1,1,1,0,0],[0,0,1,1,1,1,1,0],[0,0,0,1,1,1,1,1],[1,0,0,0,1,1,1,1],[1,1,0,0,0,1,1,1],[1,1,1,0,0,0,1,1],[1,1,1,1,0,0,0,1]),x^6+x^5+x+1,lambda([a],cstt_id_ns(ss_namespace(a,["ss_cst",4,3,1,2,8,x^8+x^4+x^3+x+1,matrix([1,1,1,1,1,0,0,0],[0,1,1,1,1,1,0,0],[0,0,1,1,1,1,1,0],[0,0,0,1,1,1,1,1],[1,0,0,0,1,1,1,1],[1,1,0,0,0,1,1,1],[1,1,1,0,0,0,1,1],[1,1,1,1,0,0,0,1]),x^6+x^5+x+1,matrix([1]),false,cstt_id_ns])))]),["ss_cst",4,3,1,2,8,x^8+x^4+x^3+x+1,matrix([1,1,1,1,1,0,0,0],[0,1,1,1,1,1,0,0],[0,0,1,1,1,1,1,0],[0,0,0,1,1,1,1,1],[1,0,0,0,1,1,1,1],[1,1,0,0,0,1,1,1],[1,1,1,0,0,0,1,1],[1,1,1,1,0,0,0,1]),x^6+x^5+x+1,matrix([1]),false,cstt_id_ns])
c 471 : ss_ctr_ns(ss_key_expansion_ns(ss_v(15,rc),["ss_key_expansion_cst",4,3,1,2,8,x^8+x^4+x^3+x+1,matrix([1,1,1,1,1,0,0,0],[0,1,1,1,1,1,0,0],[0,0,1,1,1,1,1,0],[0,0,0,1,1,1,1,1],[1,0,0,0,1,1,1,1],[1,1,0,0,0,1,1,1],[1,1,1,0,0,0,1,1],[1,1,1,1,0,0,0,1]),x^6+x^5+x+1,lambda([a],cstt_id_ns(ss_namespace(a,["ss_cst",4,3,1,2,8,x^8+x^4+x^3+x+1,matrix([1,1,1,1,1,0,0,0],[0,1,1,1,1,1,0,0],[0,0,1,1,1,1,1,0],[0,0,0,1,1,1,1,1],[1,0,0,0,1,1,1,1],[1,1,0,0,0,1,1,1],[1,1,1,0,0,0,1,1],[1,1,1,1,0,0,0,1]),x^6+x^5+x+1,matrix([1]),false,cstt_id_ns])))]),["ss_cst",4,3,1,2,8,x^8+x^4+x^3+x+1,matrix([1,1,1,1,1,0,0,0],[0,1,1,1,1,1,0,0],[0,0,1,1,1,1,1,0],[0,0,0,1,1,1,1,1],[1,0,0,0,1,1,1,1],[1,1,0,0,0,1,1,1],[1,1,1,0,0,0,1,1],[1,1,1,1,0,0,0,1]),x^6+x^5+x+1,matrix([1]),false,cstt_id_ns])
c 472 : ss_ctr_ns(ss_key_expansion_ns(ss_v(16,rc),["ss_key_expansion_cst",4,3,1,2,8,x^8+x^4+x^3+x+1,matrix([1,1,1,1,1,0,0,0],[0,1,1,1,1,1,0,0],[0,0,1,1,1,1,1,0],[0,0,0,1,1,1,1,1],[1,0,0,0,1,1,1,1],[1,1,0,0,0,1,1,1],[1,1,1,0,0,0,1,1],[1,1,1,1,0,0,0,1]),x^6+x^5+x+1,lambda([a],cstt_id_ns(ss_namespace(a,["ss_cst",4,3,1,2,8,x^8+x^4+x^3+x+1,matrix([1,1,1,1,1,0,0,0],[0,1,1,1,1,1,0,0],[0,0,1,1,1,1,1,0],[0,0,0,1,1,1,1,1],[1,0,0,0,1,1,1,1],[1,1,0,0,0,1,1,1],[1,1,1,0,0,0,1,1],[1,1,1,1,0,0,0,1]),x^6+x^5+x+1,matrix([1]),false,cstt_id_ns])))]),["ss_cst",4,3,1,2,8,x^8+x^4+x^3+x+1,matrix([1,1,1,1,1,0,0,0],[0,1,1,1,1,1,0,0],[0,0,1,1,1,1,1,0],[0,0,0,1,1,1,1,1],[1,0,0,0,1,1,1,1],[1,1,0,0,0,1,1,1],[1,1,1,0,0,0,1,1],[1,1,1,1,0,0,0,1]),x^6+x^5+x+1,matrix([1]),false,cstt_id_ns])
c 473 : ss_ctr_ns(ss_key_expansion_ns(ss_v(17,rc),["ss_key_expansion_cst",4,3,1,2,8,x^8+x^4+x^3+x+1,matrix([1,1,1,1,1,0,0,0],[0,1,1,1,1,1,0,0],[0,0,1,1,1,1,1,0],[0,0,0,1,1,1,1,1],[1,0,0,0,1,1,1,1],[1,1,0,0,0,1,1,1],[1,1,1,0,0,0,1,1],[1,1,1,1,0,0,0,1]),x^6+x^5+x+1,lambda([a],cstt_id_ns(ss_namespace(a,["ss_cst",4,3,1,2,8,x^8+x^4+x^3+x+1,matrix([1,1,1,1,1,0,0,0],[0,1,1,1,1,1,0,0],[0,0,1,1,1,1,1,0],[0,0,0,1,1,1,1,1],[1,0,0,0,1,1,1,1],[1,1,0,0,0,1,1,1],[1,1,1,0,0,0,1,1],[1,1,1,1,0,0,0,1]),x^6+x^5+x+1,matrix([1]),false,cstt_id_ns])))]),["ss_cst",4,3,1,2,8,x^8+x^4+x^3+x+1,matrix([1,1,1,1,1,0,0,0],[0,1,1,1,1,1,0,0],[0,0,1,1,1,1,1,0],[0,0,0,1,1,1,1,1],[1,0,0,0,1,1,1,1],[1,1,0,0,0,1,1,1],[1,1,1,0,0,0,1,1],[1,1,1,1,0,0,0,1]),x^6+x^5+x+1,matrix([1]),false,cstt_id_ns])
c 474 : ss_ctr_ns(ss_key_expansion_ns(ss_v(18,rc),["ss_key_expansion_cst",4,3,1,2,8,x^8+x^4+x^3+x+1,matrix([1,1,1,1,1,0,0,0],[0,1,1,1,1,1,0,0],[0,0,1,1,1,1,1,0],[0,0,0,1,1,1,1,1],[1,0,0,0,1,1,1,1],[1,1,0,0,0,1,1,1],[1,1,1,0,0,0,1,1],[1,1,1,1,0,0,0,1]),x^6+x^5+x+1,lambda([a],cstt_id_ns(ss_namespace(a,["ss_cst",4,3,1,2,8,x^8+x^4+x^3+x+1,matrix([1,1,1,1,1,0,0,0],[0,1,1,1,1,1,0,0],[0,0,1,1,1,1,1,0],[0,0,0,1,1,1,1,1],[1,0,0,0,1,1,1,1],[1,1,0,0,0,1,1,1],[1,1,1,0,0,0,1,1],[1,1,1,1,0,0,0,1]),x^6+x^5+x+1,matrix([1]),false,cstt_id_ns])))]),["ss_cst",4,3,1,2,8,x^8+x^4+x^3+x+1,matrix([1,1,1,1,1,0,0,0],[0,1,1,1,1,1,0,0],[0,0,1,1,1,1,1,0],[0,0,0,1,1,1,1,1],[1,0,0,0,1,1,1,1],[1,1,0,0,0,1,1,1],[1,1,1,0,0,0,1,1],[1,1,1,1,0,0,0,1]),x^6+x^5+x+1,matrix([1]),false,cstt_id_ns])
c 475 : ss_ctr_ns(ss_key_expansion_ns(ss_v(19,rc),["ss_key_expansion_cst",4,3,1,2,8,x^8+x^4+x^3+x+1,matrix([1,1,1,1,1,0,0,0],[0,1,1,1,1,1,0,0],[0,0,1,1,1,1,1,0],[0,0,0,1,1,1,1,1],[1,0,0,0,1,1,1,1],[1,1,0,0,0,1,1,1],[1,1,1,0,0,0,1,1],[1,1,1,1,0,0,0,1]),x^6+x^5+x+1,lambda([a],cstt_id_ns(ss_namespace(a,["ss_cst",4,3,1,2,8,x^8+x^4+x^3+x+1,matrix([1,1,1,1,1,0,0,0],[0,1,1,1,1,1,0,0],[0,0,1,1,1,1,1,0],[0,0,0,1,1,1,1,1],[1,0,0,0,1,1,1,1],[1,1,0,0,0,1,1,1],[1,1,1,0,0,0,1,1],[1,1,1,1,0,0,0,1]),x^6+x^5+x+1,matrix([1]),false,cstt_id_ns])))]),["ss_cst",4,3,1,2,8,x^8+x^4+x^3+x+1,matrix([1,1,1,1,1,0,0,0],[0,1,1,1,1,1,0,0],[0,0,1,1,1,1,1,0],[0,0,0,1,1,1,1,1],[1,0,0,0,1,1,1,1],[1,1,0,0,0,1,1,1],[1,1,1,0,0,0,1,1],[1,1,1,1,0,0,0,1]),x^6+x^5+x+1,matrix([1]),false,cstt_id_ns])
c 476 : ss_ctr_ns(ss_key_expansion_ns(ss_v(20,rc),["ss_key_expansion_cst",4,3,1,2,8,x^8+x^4+x^3+x+1,matrix([1,1,1,1,1,0,0,0],[0,1,1,1,1,1,0,0],[0,0,1,1,1,1,1,0],[0,0,0,1,1,1,1,1],[1,0,0,0,1,1,1,1],[1,1,0,0,0,1,1,1],[1,1,1,0,0,0,1,1],[1,1,1,1,0,0,0,1]),x^6+x^5+x+1,lambda([a],cstt_id_ns(ss_namespace(a,["ss_cst",4,3,1,2,8,x^8+x^4+x^3+x+1,matrix([1,1,1,1,1,0,0,0],[0,1,1,1,1,1,0,0],[0,0,1,1,1,1,1,0],[0,0,0,1,1,1,1,1],[1,0,0,0,1,1,1,1],[1,1,0,0,0,1,1,1],[1,1,1,0,0,0,1,1],[1,1,1,1,0,0,0,1]),x^6+x^5+x+1,matrix([1]),false,cstt_id_ns])))]),["ss_cst",4,3,1,2,8,x^8+x^4+x^3+x+1,matrix([1,1,1,1,1,0,0,0],[0,1,1,1,1,1,0,0],[0,0,1,1,1,1,1,0],[0,0,0,1,1,1,1,1],[1,0,0,0,1,1,1,1],[1,1,0,0,0,1,1,1],[1,1,1,0,0,0,1,1],[1,1,1,1,0,0,0,1]),x^6+x^5+x+1,matrix([1]),false,cstt_id_ns])
c 477 : ss_ctr_ns(ss_key_expansion_ns(ss_v(21,rc),["ss_key_expansion_cst",4,3,1,2,8,x^8+x^4+x^3+x+1,matrix([1,1,1,1,1,0,0,0],[0,1,1,1,1,1,0,0],[0,0,1,1,1,1,1,0],[0,0,0,1,1,1,1,1],[1,0,0,0,1,1,1,1],[1,1,0,0,0,1,1,1],[1,1,1,0,0,0,1,1],[1,1,1,1,0,0,0,1]),x^6+x^5+x+1,lambda([a],cstt_id_ns(ss_namespace(a,["ss_cst",4,3,1,2,8,x^8+x^4+x^3+x+1,matrix([1,1,1,1,1,0,0,0],[0,1,1,1,1,1,0,0],[0,0,1,1,1,1,1,0],[0,0,0,1,1,1,1,1],[1,0,0,0,1,1,1,1],[1,1,0,0,0,1,1,1],[1,1,1,0,0,0,1,1],[1,1,1,1,0,0,0,1]),x^6+x^5+x+1,matrix([1]),false,cstt_id_ns])))]),["ss_cst",4,3,1,2,8,x^8+x^4+x^3+x+1,matrix([1,1,1,1,1,0,0,0],[0,1,1,1,1,1,0,0],[0,0,1,1,1,1,1,0],[0,0,0,1,1,1,1,1],[1,0,0,0,1,1,1,1],[1,1,0,0,0,1,1,1],[1,1,1,0,0,0,1,1],[1,1,1,1,0,0,0,1]),x^6+x^5+x+1,matrix([1]),false,cstt_id_ns])
c 478 : ss_ctr_ns(ss_key_expansion_ns(ss_v(22,rc),["ss_key_expansion_cst",4,3,1,2,8,x^8+x^4+x^3+x+1,matrix([1,1,1,1,1,0,0,0],[0,1,1,1,1,1,0,0],[0,0,1,1,1,1,1,0],[0,0,0,1,1,1,1,1],[1,0,0,0,1,1,1,1],[1,1,0,0,0,1,1,1],[1,1,1,0,0,0,1,1],[1,1,1,1,0,0,0,1]),x^6+x^5+x+1,lambda([a],cstt_id_ns(ss_namespace(a,["ss_cst",4,3,1,2,8,x^8+x^4+x^3+x+1,matrix([1,1,1,1,1,0,0,0],[0,1,1,1,1,1,0,0],[0,0,1,1,1,1,1,0],[0,0,0,1,1,1,1,1],[1,0,0,0,1,1,1,1],[1,1,0,0,0,1,1,1],[1,1,1,0,0,0,1,1],[1,1,1,1,0,0,0,1]),x^6+x^5+x+1,matrix([1]),false,cstt_id_ns])))]),["ss_cst",4,3,1,2,8,x^8+x^4+x^3+x+1,matrix([1,1,1,1,1,0,0,0],[0,1,1,1,1,1,0,0],[0,0,1,1,1,1,1,0],[0,0,0,1,1,1,1,1],[1,0,0,0,1,1,1,1],[1,1,0,0,0,1,1,1],[1,1,1,0,0,0,1,1],[1,1,1,1,0,0,0,1]),x^6+x^5+x+1,matrix([1]),false,cstt_id_ns])
c 479 : ss_ctr_ns(ss_key_expansion_ns(ss_v(23,rc),["ss_key_expansion_cst",4,3,1,2,8,x^8+x^4+x^3+x+1,matrix([1,1,1,1,1,0,0,0],[0,1,1,1,1,1,0,0],[0,0,1,1,1,1,1,0],[0,0,0,1,1,1,1,1],[1,0,0,0,1,1,1,1],[1,1,0,0,0,1,1,1],[1,1,1,0,0,0,1,1],[1,1,1,1,0,0,0,1]),x^6+x^5+x+1,lambda([a],cstt_id_ns(ss_namespace(a,["ss_cst",4,3,1,2,8,x^8+x^4+x^3+x+1,matrix([1,1,1,1,1,0,0,0],[0,1,1,1,1,1,0,0],[0,0,1,1,1,1,1,0],[0,0,0,1,1,1,1,1],[1,0,0,0,1,1,1,1],[1,1,0,0,0,1,1,1],[1,1,1,0,0,0,1,1],[1,1,1,1,0,0,0,1]),x^6+x^5+x+1,matrix([1]),false,cstt_id_ns])))]),["ss_cst",4,3,1,2,8,x^8+x^4+x^3+x+1,matrix([1,1,1,1,1,0,0,0],[0,1,1,1,1,1,0,0],[0,0,1,1,1,1,1,0],[0,0,0,1,1,1,1,1],[1,0,0,0,1,1,1,1],[1,1,0,0,0,1,1,1],[1,1,1,0,0,0,1,1],[1,1,1,1,0,0,0,1]),x^6+x^5+x+1,matrix([1]),false,cstt_id_ns])
c 480 : ss_ctr_ns(ss_key_expansion_ns(ss_v(24,rc),["ss_key_expansion_cst",4,3,1,2,8,x^8+x^4+x^3+x+1,matrix([1,1,1,1,1,0,0,0],[0,1,1,1,1,1,0,0],[0,0,1,1,1,1,1,0],[0,0,0,1,1,1,1,1],[1,0,0,0,1,1,1,1],[1,1,0,0,0,1,1,1],[1,1,1,0,0,0,1,1],[1,1,1,1,0,0,0,1]),x^6+x^5+x+1,lambda([a],cstt_id_ns(ss_namespace(a,["ss_cst",4,3,1,2,8,x^8+x^4+x^3+x+1,matrix([1,1,1,1,1,0,0,0],[0,1,1,1,1,1,0,0],[0,0,1,1,1,1,1,0],[0,0,0,1,1,1,1,1],[1,0,0,0,1,1,1,1],[1,1,0,0,0,1,1,1],[1,1,1,0,0,0,1,1],[1,1,1,1,0,0,0,1]),x^6+x^5+x+1,matrix([1]),false,cstt_id_ns])))]),["ss_cst",4,3,1,2,8,x^8+x^4+x^3+x+1,matrix([1,1,1,1,1,0,0,0],[0,1,1,1,1,1,0,0],[0,0,1,1,1,1,1,0],[0,0,0,1,1,1,1,1],[1,0,0,0,1,1,1,1],[1,1,0,0,0,1,1,1],[1,1,1,0,0,0,1,1],[1,1,1,1,0,0,0,1]),x^6+x^5+x+1,matrix([1]),false,cstt_id_ns])
c 481 : ss_ctr_ns(ss_key_expansion_ns(ss_v(25,rc),["ss_key_expansion_cst",4,3,1,2,8,x^8+x^4+x^3+x+1,matrix([1,1,1,1,1,0,0,0],[0,1,1,1,1,1,0,0],[0,0,1,1,1,1,1,0],[0,0,0,1,1,1,1,1],[1,0,0,0,1,1,1,1],[1,1,0,0,0,1,1,1],[1,1,1,0,0,0,1,1],[1,1,1,1,0,0,0,1]),x^6+x^5+x+1,lambda([a],cstt_id_ns(ss_namespace(a,["ss_cst",4,3,1,2,8,x^8+x^4+x^3+x+1,matrix([1,1,1,1,1,0,0,0],[0,1,1,1,1,1,0,0],[0,0,1,1,1,1,1,0],[0,0,0,1,1,1,1,1],[1,0,0,0,1,1,1,1],[1,1,0,0,0,1,1,1],[1,1,1,0,0,0,1,1],[1,1,1,1,0,0,0,1]),x^6+x^5+x+1,matrix([1]),false,cstt_id_ns])))]),["ss_cst",4,3,1,2,8,x^8+x^4+x^3+x+1,matrix([1,1,1,1,1,0,0,0],[0,1,1,1,1,1,0,0],[0,0,1,1,1,1,1,0],[0,0,0,1,1,1,1,1],[1,0,0,0,1,1,1,1],[1,1,0,0,0,1,1,1],[1,1,1,0,0,0,1,1],[1,1,1,1,0,0,0,1]),x^6+x^5+x+1,matrix([1]),false,cstt_id_ns])
c 482 : ss_ctr_ns(ss_key_expansion_ns(ss_v(26,rc),["ss_key_expansion_cst",4,3,1,2,8,x^8+x^4+x^3+x+1,matrix([1,1,1,1,1,0,0,0],[0,1,1,1,1,1,0,0],[0,0,1,1,1,1,1,0],[0,0,0,1,1,1,1,1],[1,0,0,0,1,1,1,1],[1,1,0,0,0,1,1,1],[1,1,1,0,0,0,1,1],[1,1,1,1,0,0,0,1]),x^6+x^5+x+1,lambda([a],cstt_id_ns(ss_namespace(a,["ss_cst",4,3,1,2,8,x^8+x^4+x^3+x+1,matrix([1,1,1,1,1,0,0,0],[0,1,1,1,1,1,0,0],[0,0,1,1,1,1,1,0],[0,0,0,1,1,1,1,1],[1,0,0,0,1,1,1,1],[1,1,0,0,0,1,1,1],[1,1,1,0,0,0,1,1],[1,1,1,1,0,0,0,1]),x^6+x^5+x+1,matrix([1]),false,cstt_id_ns])))]),["ss_cst",4,3,1,2,8,x^8+x^4+x^3+x+1,matrix([1,1,1,1,1,0,0,0],[0,1,1,1,1,1,0,0],[0,0,1,1,1,1,1,0],[0,0,0,1,1,1,1,1],[1,0,0,0,1,1,1,1],[1,1,0,0,0,1,1,1],[1,1,1,0,0,0,1,1],[1,1,1,1,0,0,0,1]),x^6+x^5+x+1,matrix([1]),false,cstt_id_ns])
c 483 : ss_ctr_ns(ss_key_expansion_ns(ss_v(27,rc),["ss_key_expansion_cst",4,3,1,2,8,x^8+x^4+x^3+x+1,matrix([1,1,1,1,1,0,0,0],[0,1,1,1,1,1,0,0],[0,0,1,1,1,1,1,0],[0,0,0,1,1,1,1,1],[1,0,0,0,1,1,1,1],[1,1,0,0,0,1,1,1],[1,1,1,0,0,0,1,1],[1,1,1,1,0,0,0,1]),x^6+x^5+x+1,lambda([a],cstt_id_ns(ss_namespace(a,["ss_cst",4,3,1,2,8,x^8+x^4+x^3+x+1,matrix([1,1,1,1,1,0,0,0],[0,1,1,1,1,1,0,0],[0,0,1,1,1,1,1,0],[0,0,0,1,1,1,1,1],[1,0,0,0,1,1,1,1],[1,1,0,0,0,1,1,1],[1,1,1,0,0,0,1,1],[1,1,1,1,0,0,0,1]),x^6+x^5+x+1,matrix([1]),false,cstt_id_ns])))]),["ss_cst",4,3,1,2,8,x^8+x^4+x^3+x+1,matrix([1,1,1,1,1,0,0,0],[0,1,1,1,1,1,0,0],[0,0,1,1,1,1,1,0],[0,0,0,1,1,1,1,1],[1,0,0,0,1,1,1,1],[1,1,0,0,0,1,1,1],[1,1,1,0,0,0,1,1],[1,1,1,1,0,0,0,1]),x^6+x^5+x+1,matrix([1]),false,cstt_id_ns])
c 484 : ss_ctr_ns(ss_key_expansion_ns(ss_v(28,rc),["ss_key_expansion_cst",4,3,1,2,8,x^8+x^4+x^3+x+1,matrix([1,1,1,1,1,0,0,0],[0,1,1,1,1,1,0,0],[0,0,1,1,1,1,1,0],[0,0,0,1,1,1,1,1],[1,0,0,0,1,1,1,1],[1,1,0,0,0,1,1,1],[1,1,1,0,0,0,1,1],[1,1,1,1,0,0,0,1]),x^6+x^5+x+1,lambda([a],cstt_id_ns(ss_namespace(a,["ss_cst",4,3,1,2,8,x^8+x^4+x^3+x+1,matrix([1,1,1,1,1,0,0,0],[0,1,1,1,1,1,0,0],[0,0,1,1,1,1,1,0],[0,0,0,1,1,1,1,1],[1,0,0,0,1,1,1,1],[1,1,0,0,0,1,1,1],[1,1,1,0,0,0,1,1],[1,1,1,1,0,0,0,1]),x^6+x^5+x+1,matrix([1]),false,cstt_id_ns])))]),["ss_cst",4,3,1,2,8,x^8+x^4+x^3+x+1,matrix([1,1,1,1,1,0,0,0],[0,1,1,1,1,1,0,0],[0,0,1,1,1,1,1,0],[0,0,0,1,1,1,1,1],[1,0,0,0,1,1,1,1],[1,1,0,0,0,1,1,1],[1,1,1,0,0,0,1,1],[1,1,1,1,0,0,0,1]),x^6+x^5+x+1,matrix([1]),false,cstt_id_ns])
c 485 : ss_ctr_ns(ss_key_expansion_ns(ss_v(29,rc),["ss_key_expansion_cst",4,3,1,2,8,x^8+x^4+x^3+x+1,matrix([1,1,1,1,1,0,0,0],[0,1,1,1,1,1,0,0],[0,0,1,1,1,1,1,0],[0,0,0,1,1,1,1,1],[1,0,0,0,1,1,1,1],[1,1,0,0,0,1,1,1],[1,1,1,0,0,0,1,1],[1,1,1,1,0,0,0,1]),x^6+x^5+x+1,lambda([a],cstt_id_ns(ss_namespace(a,["ss_cst",4,3,1,2,8,x^8+x^4+x^3+x+1,matrix([1,1,1,1,1,0,0,0],[0,1,1,1,1,1,0,0],[0,0,1,1,1,1,1,0],[0,0,0,1,1,1,1,1],[1,0,0,0,1,1,1,1],[1,1,0,0,0,1,1,1],[1,1,1,0,0,0,1,1],[1,1,1,1,0,0,0,1]),x^6+x^5+x+1,matrix([1]),false,cstt_id_ns])))]),["ss_cst",4,3,1,2,8,x^8+x^4+x^3+x+1,matrix([1,1,1,1,1,0,0,0],[0,1,1,1,1,1,0,0],[0,0,1,1,1,1,1,0],[0,0,0,1,1,1,1,1],[1,0,0,0,1,1,1,1],[1,1,0,0,0,1,1,1],[1,1,1,0,0,0,1,1],[1,1,1,1,0,0,0,1]),x^6+x^5+x+1,matrix([1]),false,cstt_id_ns])
c 486 : ss_ctr_ns(ss_key_expansion_ns(ss_v(30,rc),["ss_key_expansion_cst",4,3,1,2,8,x^8+x^4+x^3+x+1,matrix([1,1,1,1,1,0,0,0],[0,1,1,1,1,1,0,0],[0,0,1,1,1,1,1,0],[0,0,0,1,1,1,1,1],[1,0,0,0,1,1,1,1],[1,1,0,0,0,1,1,1],[1,1,1,0,0,0,1,1],[1,1,1,1,0,0,0,1]),x^6+x^5+x+1,lambda([a],cstt_id_ns(ss_namespace(a,["ss_cst",4,3,1,2,8,x^8+x^4+x^3+x+1,matrix([1,1,1,1,1,0,0,0],[0,1,1,1,1,1,0,0],[0,0,1,1,1,1,1,0],[0,0,0,1,1,1,1,1],[1,0,0,0,1,1,1,1],[1,1,0,0,0,1,1,1],[1,1,1,0,0,0,1,1],[1,1,1,1,0,0,0,1]),x^6+x^5+x+1,matrix([1]),false,cstt_id_ns])))]),["ss_cst",4,3,1,2,8,x^8+x^4+x^3+x+1,matrix([1,1,1,1,1,0,0,0],[0,1,1,1,1,1,0,0],[0,0,1,1,1,1,1,0],[0,0,0,1,1,1,1,1],[1,0,0,0,1,1,1,1],[1,1,0,0,0,1,1,1],[1,1,1,0,0,0,1,1],[1,1,1,1,0,0,0,1]),x^6+x^5+x+1,matrix([1]),false,cstt_id_ns])
c 487 : ss_ctr_ns(ss_key_expansion_ns(ss_v(31,rc),["ss_key_expansion_cst",4,3,1,2,8,x^8+x^4+x^3+x+1,matrix([1,1,1,1,1,0,0,0],[0,1,1,1,1,1,0,0],[0,0,1,1,1,1,1,0],[0,0,0,1,1,1,1,1],[1,0,0,0,1,1,1,1],[1,1,0,0,0,1,1,1],[1,1,1,0,0,0,1,1],[1,1,1,1,0,0,0,1]),x^6+x^5+x+1,lambda([a],cstt_id_ns(ss_namespace(a,["ss_cst",4,3,1,2,8,x^8+x^4+x^3+x+1,matrix([1,1,1,1,1,0,0,0],[0,1,1,1,1,1,0,0],[0,0,1,1,1,1,1,0],[0,0,0,1,1,1,1,1],[1,0,0,0,1,1,1,1],[1,1,0,0,0,1,1,1],[1,1,1,0,0,0,1,1],[1,1,1,1,0,0,0,1]),x^6+x^5+x+1,matrix([1]),false,cstt_id_ns])))]),["ss_cst",4,3,1,2,8,x^8+x^4+x^3+x+1,matrix([1,1,1,1,1,0,0,0],[0,1,1,1,1,1,0,0],[0,0,1,1,1,1,1,0],[0,0,0,1,1,1,1,1],[1,0,0,0,1,1,1,1],[1,1,0,0,0,1,1,1],[1,1,1,0,0,0,1,1],[1,1,1,1,0,0,0,1]),x^6+x^5+x+1,matrix([1]),false,cstt_id_ns])
c 488 : ss_ctr_ns(ss_key_expansion_ns(ss_v(32,rc),["ss_key_expansion_cst",4,3,1,2,8,x^8+x^4+x^3+x+1,matrix([1,1,1,1,1,0,0,0],[0,1,1,1,1,1,0,0],[0,0,1,1,1,1,1,0],[0,0,0,1,1,1,1,1],[1,0,0,0,1,1,1,1],[1,1,0,0,0,1,1,1],[1,1,1,0,0,0,1,1],[1,1,1,1,0,0,0,1]),x^6+x^5+x+1,lambda([a],cstt_id_ns(ss_namespace(a,["ss_cst",4,3,1,2,8,x^8+x^4+x^3+x+1,matrix([1,1,1,1,1,0,0,0],[0,1,1,1,1,1,0,0],[0,0,1,1,1,1,1,0],[0,0,0,1,1,1,1,1],[1,0,0,0,1,1,1,1],[1,1,0,0,0,1,1,1],[1,1,1,0,0,0,1,1],[1,1,1,1,0,0,0,1]),x^6+x^5+x+1,matrix([1]),false,cstt_id_ns])))]),["ss_cst",4,3,1,2,8,x^8+x^4+x^3+x+1,matrix([1,1,1,1,1,0,0,0],[0,1,1,1,1,1,0,0],[0,0,1,1,1,1,1,0],[0,0,0,1,1,1,1,1],[1,0,0,0,1,1,1,1],[1,1,0,0,0,1,1,1],[1,1,1,0,0,0,1,1],[1,1,1,1,0,0,0,1]),x^6+x^5+x+1,matrix([1]),false,cstt_id_ns])
c 489 : ss_ctr_ns(ss_key_expansion_ns(ss_v(1,sb),["ss_key_expansion_cst",4,3,1,2,8,x^8+x^4+x^3+x+1,matrix([1,1,1,1,1,0,0,0],[0,1,1,1,1,1,0,0],[0,0,1,1,1,1,1,0],[0,0,0,1,1,1,1,1],[1,0,0,0,1,1,1,1],[1,1,0,0,0,1,1,1],[1,1,1,0,0,0,1,1],[1,1,1,1,0,0,0,1]),x^6+x^5+x+1,lambda([a],cstt_id_ns(ss_namespace(a,["ss_cst",4,3,1,2,8,x^8+x^4+x^3+x+1,matrix([1,1,1,1,1,0,0,0],[0,1,1,1,1,1,0,0],[0,0,1,1,1,1,1,0],[0,0,0,1,1,1,1,1],[1,0,0,0,1,1,1,1],[1,1,0,0,0,1,1,1],[1,1,1,0,0,0,1,1],[1,1,1,1,0,0,0,1]),x^6+x^5+x+1,matrix([1]),false,cstt_id_ns])))]),["ss_cst",4,3,1,2,8,x^8+x^4+x^3+x+1,matrix([1,1,1,1,1,0,0,0],[0,1,1,1,1,1,0,0],[0,0,1,1,1,1,1,0],[0,0,0,1,1,1,1,1],[1,0,0,0,1,1,1,1],[1,1,0,0,0,1,1,1],[1,1,1,0,0,0,1,1],[1,1,1,1,0,0,0,1]),x^6+x^5+x+1,matrix([1]),false,cstt_id_ns])
c 490 : ss_ctr_ns(ss_key_expansion_ns(ss_v(2,sb),["ss_key_expansion_cst",4,3,1,2,8,x^8+x^4+x^3+x+1,matrix([1,1,1,1,1,0,0,0],[0,1,1,1,1,1,0,0],[0,0,1,1,1,1,1,0],[0,0,0,1,1,1,1,1],[1,0,0,0,1,1,1,1],[1,1,0,0,0,1,1,1],[1,1,1,0,0,0,1,1],[1,1,1,1,0,0,0,1]),x^6+x^5+x+1,lambda([a],cstt_id_ns(ss_namespace(a,["ss_cst",4,3,1,2,8,x^8+x^4+x^3+x+1,matrix([1,1,1,1,1,0,0,0],[0,1,1,1,1,1,0,0],[0,0,1,1,1,1,1,0],[0,0,0,1,1,1,1,1],[1,0,0,0,1,1,1,1],[1,1,0,0,0,1,1,1],[1,1,1,0,0,0,1,1],[1,1,1,1,0,0,0,1]),x^6+x^5+x+1,matrix([1]),false,cstt_id_ns])))]),["ss_cst",4,3,1,2,8,x^8+x^4+x^3+x+1,matrix([1,1,1,1,1,0,0,0],[0,1,1,1,1,1,0,0],[0,0,1,1,1,1,1,0],[0,0,0,1,1,1,1,1],[1,0,0,0,1,1,1,1],[1,1,0,0,0,1,1,1],[1,1,1,0,0,0,1,1],[1,1,1,1,0,0,0,1]),x^6+x^5+x+1,matrix([1]),false,cstt_id_ns])
c 491 : ss_ctr_ns(ss_key_expansion_ns(ss_v(3,sb),["ss_key_expansion_cst",4,3,1,2,8,x^8+x^4+x^3+x+1,matrix([1,1,1,1,1,0,0,0],[0,1,1,1,1,1,0,0],[0,0,1,1,1,1,1,0],[0,0,0,1,1,1,1,1],[1,0,0,0,1,1,1,1],[1,1,0,0,0,1,1,1],[1,1,1,0,0,0,1,1],[1,1,1,1,0,0,0,1]),x^6+x^5+x+1,lambda([a],cstt_id_ns(ss_namespace(a,["ss_cst",4,3,1,2,8,x^8+x^4+x^3+x+1,matrix([1,1,1,1,1,0,0,0],[0,1,1,1,1,1,0,0],[0,0,1,1,1,1,1,0],[0,0,0,1,1,1,1,1],[1,0,0,0,1,1,1,1],[1,1,0,0,0,1,1,1],[1,1,1,0,0,0,1,1],[1,1,1,1,0,0,0,1]),x^6+x^5+x+1,matrix([1]),false,cstt_id_ns])))]),["ss_cst",4,3,1,2,8,x^8+x^4+x^3+x+1,matrix([1,1,1,1,1,0,0,0],[0,1,1,1,1,1,0,0],[0,0,1,1,1,1,1,0],[0,0,0,1,1,1,1,1],[1,0,0,0,1,1,1,1],[1,1,0,0,0,1,1,1],[1,1,1,0,0,0,1,1],[1,1,1,1,0,0,0,1]),x^6+x^5+x+1,matrix([1]),false,cstt_id_ns])
c 492 : ss_ctr_ns(ss_key_expansion_ns(ss_v(4,sb),["ss_key_expansion_cst",4,3,1,2,8,x^8+x^4+x^3+x+1,matrix([1,1,1,1,1,0,0,0],[0,1,1,1,1,1,0,0],[0,0,1,1,1,1,1,0],[0,0,0,1,1,1,1,1],[1,0,0,0,1,1,1,1],[1,1,0,0,0,1,1,1],[1,1,1,0,0,0,1,1],[1,1,1,1,0,0,0,1]),x^6+x^5+x+1,lambda([a],cstt_id_ns(ss_namespace(a,["ss_cst",4,3,1,2,8,x^8+x^4+x^3+x+1,matrix([1,1,1,1,1,0,0,0],[0,1,1,1,1,1,0,0],[0,0,1,1,1,1,1,0],[0,0,0,1,1,1,1,1],[1,0,0,0,1,1,1,1],[1,1,0,0,0,1,1,1],[1,1,1,0,0,0,1,1],[1,1,1,1,0,0,0,1]),x^6+x^5+x+1,matrix([1]),false,cstt_id_ns])))]),["ss_cst",4,3,1,2,8,x^8+x^4+x^3+x+1,matrix([1,1,1,1,1,0,0,0],[0,1,1,1,1,1,0,0],[0,0,1,1,1,1,1,0],[0,0,0,1,1,1,1,1],[1,0,0,0,1,1,1,1],[1,1,0,0,0,1,1,1],[1,1,1,0,0,0,1,1],[1,1,1,1,0,0,0,1]),x^6+x^5+x+1,matrix([1]),false,cstt_id_ns])
c 493 : ss_ctr_ns(ss_key_expansion_ns(ss_v(5,sb),["ss_key_expansion_cst",4,3,1,2,8,x^8+x^4+x^3+x+1,matrix([1,1,1,1,1,0,0,0],[0,1,1,1,1,1,0,0],[0,0,1,1,1,1,1,0],[0,0,0,1,1,1,1,1],[1,0,0,0,1,1,1,1],[1,1,0,0,0,1,1,1],[1,1,1,0,0,0,1,1],[1,1,1,1,0,0,0,1]),x^6+x^5+x+1,lambda([a],cstt_id_ns(ss_namespace(a,["ss_cst",4,3,1,2,8,x^8+x^4+x^3+x+1,matrix([1,1,1,1,1,0,0,0],[0,1,1,1,1,1,0,0],[0,0,1,1,1,1,1,0],[0,0,0,1,1,1,1,1],[1,0,0,0,1,1,1,1],[1,1,0,0,0,1,1,1],[1,1,1,0,0,0,1,1],[1,1,1,1,0,0,0,1]),x^6+x^5+x+1,matrix([1]),false,cstt_id_ns])))]),["ss_cst",4,3,1,2,8,x^8+x^4+x^3+x+1,matrix([1,1,1,1,1,0,0,0],[0,1,1,1,1,1,0,0],[0,0,1,1,1,1,1,0],[0,0,0,1,1,1,1,1],[1,0,0,0,1,1,1,1],[1,1,0,0,0,1,1,1],[1,1,1,0,0,0,1,1],[1,1,1,1,0,0,0,1]),x^6+x^5+x+1,matrix([1]),false,cstt_id_ns])
c 494 : ss_ctr_ns(ss_key_expansion_ns(ss_v(6,sb),["ss_key_expansion_cst",4,3,1,2,8,x^8+x^4+x^3+x+1,matrix([1,1,1,1,1,0,0,0],[0,1,1,1,1,1,0,0],[0,0,1,1,1,1,1,0],[0,0,0,1,1,1,1,1],[1,0,0,0,1,1,1,1],[1,1,0,0,0,1,1,1],[1,1,1,0,0,0,1,1],[1,1,1,1,0,0,0,1]),x^6+x^5+x+1,lambda([a],cstt_id_ns(ss_namespace(a,["ss_cst",4,3,1,2,8,x^8+x^4+x^3+x+1,matrix([1,1,1,1,1,0,0,0],[0,1,1,1,1,1,0,0],[0,0,1,1,1,1,1,0],[0,0,0,1,1,1,1,1],[1,0,0,0,1,1,1,1],[1,1,0,0,0,1,1,1],[1,1,1,0,0,0,1,1],[1,1,1,1,0,0,0,1]),x^6+x^5+x+1,matrix([1]),false,cstt_id_ns])))]),["ss_cst",4,3,1,2,8,x^8+x^4+x^3+x+1,matrix([1,1,1,1,1,0,0,0],[0,1,1,1,1,1,0,0],[0,0,1,1,1,1,1,0],[0,0,0,1,1,1,1,1],[1,0,0,0,1,1,1,1],[1,1,0,0,0,1,1,1],[1,1,1,0,0,0,1,1],[1,1,1,1,0,0,0,1]),x^6+x^5+x+1,matrix([1]),false,cstt_id_ns])
c 495 : ss_ctr_ns(ss_key_expansion_ns(ss_v(7,sb),["ss_key_expansion_cst",4,3,1,2,8,x^8+x^4+x^3+x+1,matrix([1,1,1,1,1,0,0,0],[0,1,1,1,1,1,0,0],[0,0,1,1,1,1,1,0],[0,0,0,1,1,1,1,1],[1,0,0,0,1,1,1,1],[1,1,0,0,0,1,1,1],[1,1,1,0,0,0,1,1],[1,1,1,1,0,0,0,1]),x^6+x^5+x+1,lambda([a],cstt_id_ns(ss_namespace(a,["ss_cst",4,3,1,2,8,x^8+x^4+x^3+x+1,matrix([1,1,1,1,1,0,0,0],[0,1,1,1,1,1,0,0],[0,0,1,1,1,1,1,0],[0,0,0,1,1,1,1,1],[1,0,0,0,1,1,1,1],[1,1,0,0,0,1,1,1],[1,1,1,0,0,0,1,1],[1,1,1,1,0,0,0,1]),x^6+x^5+x+1,matrix([1]),false,cstt_id_ns])))]),["ss_cst",4,3,1,2,8,x^8+x^4+x^3+x+1,matrix([1,1,1,1,1,0,0,0],[0,1,1,1,1,1,0,0],[0,0,1,1,1,1,1,0],[0,0,0,1,1,1,1,1],[1,0,0,0,1,1,1,1],[1,1,0,0,0,1,1,1],[1,1,1,0,0,0,1,1],[1,1,1,1,0,0,0,1]),x^6+x^5+x+1,matrix([1]),false,cstt_id_ns])
c 496 : ss_ctr_ns(ss_key_expansion_ns(ss_v(8,sb),["ss_key_expansion_cst",4,3,1,2,8,x^8+x^4+x^3+x+1,matrix([1,1,1,1,1,0,0,0],[0,1,1,1,1,1,0,0],[0,0,1,1,1,1,1,0],[0,0,0,1,1,1,1,1],[1,0,0,0,1,1,1,1],[1,1,0,0,0,1,1,1],[1,1,1,0,0,0,1,1],[1,1,1,1,0,0,0,1]),x^6+x^5+x+1,lambda([a],cstt_id_ns(ss_namespace(a,["ss_cst",4,3,1,2,8,x^8+x^4+x^3+x+1,matrix([1,1,1,1,1,0,0,0],[0,1,1,1,1,1,0,0],[0,0,1,1,1,1,1,0],[0,0,0,1,1,1,1,1],[1,0,0,0,1,1,1,1],[1,1,0,0,0,1,1,1],[1,1,1,0,0,0,1,1],[1,1,1,1,0,0,0,1]),x^6+x^5+x+1,matrix([1]),false,cstt_id_ns])))]),["ss_cst",4,3,1,2,8,x^8+x^4+x^3+x+1,matrix([1,1,1,1,1,0,0,0],[0,1,1,1,1,1,0,0],[0,0,1,1,1,1,1,0],[0,0,0,1,1,1,1,1],[1,0,0,0,1,1,1,1],[1,1,0,0,0,1,1,1],[1,1,1,0,0,0,1,1],[1,1,1,1,0,0,0,1]),x^6+x^5+x+1,matrix([1]),false,cstt_id_ns])
c 497 : ss_ctr_ns(ss_key_expansion_ns(ss_v(9,sb),["ss_key_expansion_cst",4,3,1,2,8,x^8+x^4+x^3+x+1,matrix([1,1,1,1,1,0,0,0],[0,1,1,1,1,1,0,0],[0,0,1,1,1,1,1,0],[0,0,0,1,1,1,1,1],[1,0,0,0,1,1,1,1],[1,1,0,0,0,1,1,1],[1,1,1,0,0,0,1,1],[1,1,1,1,0,0,0,1]),x^6+x^5+x+1,lambda([a],cstt_id_ns(ss_namespace(a,["ss_cst",4,3,1,2,8,x^8+x^4+x^3+x+1,matrix([1,1,1,1,1,0,0,0],[0,1,1,1,1,1,0,0],[0,0,1,1,1,1,1,0],[0,0,0,1,1,1,1,1],[1,0,0,0,1,1,1,1],[1,1,0,0,0,1,1,1],[1,1,1,0,0,0,1,1],[1,1,1,1,0,0,0,1]),x^6+x^5+x+1,matrix([1]),false,cstt_id_ns])))]),["ss_cst",4,3,1,2,8,x^8+x^4+x^3+x+1,matrix([1,1,1,1,1,0,0,0],[0,1,1,1,1,1,0,0],[0,0,1,1,1,1,1,0],[0,0,0,1,1,1,1,1],[1,0,0,0,1,1,1,1],[1,1,0,0,0,1,1,1],[1,1,1,0,0,0,1,1],[1,1,1,1,0,0,0,1]),x^6+x^5+x+1,matrix([1]),false,cstt_id_ns])
c 498 : ss_ctr_ns(ss_key_expansion_ns(ss_v(10,sb),["ss_key_expansion_cst",4,3,1,2,8,x^8+x^4+x^3+x+1,matrix([1,1,1,1,1,0,0,0],[0,1,1,1,1,1,0,0],[0,0,1,1,1,1,1,0],[0,0,0,1,1,1,1,1],[1,0,0,0,1,1,1,1],[1,1,0,0,0,1,1,1],[1,1,1,0,0,0,1,1],[1,1,1,1,0,0,0,1]),x^6+x^5+x+1,lambda([a],cstt_id_ns(ss_namespace(a,["ss_cst",4,3,1,2,8,x^8+x^4+x^3+x+1,matrix([1,1,1,1,1,0,0,0],[0,1,1,1,1,1,0,0],[0,0,1,1,1,1,1,0],[0,0,0,1,1,1,1,1],[1,0,0,0,1,1,1,1],[1,1,0,0,0,1,1,1],[1,1,1,0,0,0,1,1],[1,1,1,1,0,0,0,1]),x^6+x^5+x+1,matrix([1]),false,cstt_id_ns])))]),["ss_cst",4,3,1,2,8,x^8+x^4+x^3+x+1,matrix([1,1,1,1,1,0,0,0],[0,1,1,1,1,1,0,0],[0,0,1,1,1,1,1,0],[0,0,0,1,1,1,1,1],[1,0,0,0,1,1,1,1],[1,1,0,0,0,1,1,1],[1,1,1,0,0,0,1,1],[1,1,1,1,0,0,0,1]),x^6+x^5+x+1,matrix([1]),false,cstt_id_ns])
c 499 : ss_ctr_ns(ss_key_expansion_ns(ss_v(11,sb),["ss_key_expansion_cst",4,3,1,2,8,x^8+x^4+x^3+x+1,matrix([1,1,1,1,1,0,0,0],[0,1,1,1,1,1,0,0],[0,0,1,1,1,1,1,0],[0,0,0,1,1,1,1,1],[1,0,0,0,1,1,1,1],[1,1,0,0,0,1,1,1],[1,1,1,0,0,0,1,1],[1,1,1,1,0,0,0,1]),x^6+x^5+x+1,lambda([a],cstt_id_ns(ss_namespace(a,["ss_cst",4,3,1,2,8,x^8+x^4+x^3+x+1,matrix([1,1,1,1,1,0,0,0],[0,1,1,1,1,1,0,0],[0,0,1,1,1,1,1,0],[0,0,0,1,1,1,1,1],[1,0,0,0,1,1,1,1],[1,1,0,0,0,1,1,1],[1,1,1,0,0,0,1,1],[1,1,1,1,0,0,0,1]),x^6+x^5+x+1,matrix([1]),false,cstt_id_ns])))]),["ss_cst",4,3,1,2,8,x^8+x^4+x^3+x+1,matrix([1,1,1,1,1,0,0,0],[0,1,1,1,1,1,0,0],[0,0,1,1,1,1,1,0],[0,0,0,1,1,1,1,1],[1,0,0,0,1,1,1,1],[1,1,0,0,0,1,1,1],[1,1,1,0,0,0,1,1],[1,1,1,1,0,0,0,1]),x^6+x^5+x+1,matrix([1]),false,cstt_id_ns])
c 500 : ss_ctr_ns(ss_key_expansion_ns(ss_v(12,sb),["ss_key_expansion_cst",4,3,1,2,8,x^8+x^4+x^3+x+1,matrix([1,1,1,1,1,0,0,0],[0,1,1,1,1,1,0,0],[0,0,1,1,1,1,1,0],[0,0,0,1,1,1,1,1],[1,0,0,0,1,1,1,1],[1,1,0,0,0,1,1,1],[1,1,1,0,0,0,1,1],[1,1,1,1,0,0,0,1]),x^6+x^5+x+1,lambda([a],cstt_id_ns(ss_namespace(a,["ss_cst",4,3,1,2,8,x^8+x^4+x^3+x+1,matrix([1,1,1,1,1,0,0,0],[0,1,1,1,1,1,0,0],[0,0,1,1,1,1,1,0],[0,0,0,1,1,1,1,1],[1,0,0,0,1,1,1,1],[1,1,0,0,0,1,1,1],[1,1,1,0,0,0,1,1],[1,1,1,1,0,0,0,1]),x^6+x^5+x+1,matrix([1]),false,cstt_id_ns])))]),["ss_cst",4,3,1,2,8,x^8+x^4+x^3+x+1,matrix([1,1,1,1,1,0,0,0],[0,1,1,1,1,1,0,0],[0,0,1,1,1,1,1,0],[0,0,0,1,1,1,1,1],[1,0,0,0,1,1,1,1],[1,1,0,0,0,1,1,1],[1,1,1,0,0,0,1,1],[1,1,1,1,0,0,0,1]),x^6+x^5+x+1,matrix([1]),false,cstt_id_ns])
c 501 : ss_ctr_ns(ss_key_expansion_ns(ss_v(13,sb),["ss_key_expansion_cst",4,3,1,2,8,x^8+x^4+x^3+x+1,matrix([1,1,1,1,1,0,0,0],[0,1,1,1,1,1,0,0],[0,0,1,1,1,1,1,0],[0,0,0,1,1,1,1,1],[1,0,0,0,1,1,1,1],[1,1,0,0,0,1,1,1],[1,1,1,0,0,0,1,1],[1,1,1,1,0,0,0,1]),x^6+x^5+x+1,lambda([a],cstt_id_ns(ss_namespace(a,["ss_cst",4,3,1,2,8,x^8+x^4+x^3+x+1,matrix([1,1,1,1,1,0,0,0],[0,1,1,1,1,1,0,0],[0,0,1,1,1,1,1,0],[0,0,0,1,1,1,1,1],[1,0,0,0,1,1,1,1],[1,1,0,0,0,1,1,1],[1,1,1,0,0,0,1,1],[1,1,1,1,0,0,0,1]),x^6+x^5+x+1,matrix([1]),false,cstt_id_ns])))]),["ss_cst",4,3,1,2,8,x^8+x^4+x^3+x+1,matrix([1,1,1,1,1,0,0,0],[0,1,1,1,1,1,0,0],[0,0,1,1,1,1,1,0],[0,0,0,1,1,1,1,1],[1,0,0,0,1,1,1,1],[1,1,0,0,0,1,1,1],[1,1,1,0,0,0,1,1],[1,1,1,1,0,0,0,1]),x^6+x^5+x+1,matrix([1]),false,cstt_id_ns])
c 502 : ss_ctr_ns(ss_key_expansion_ns(ss_v(14,sb),["ss_key_expansion_cst",4,3,1,2,8,x^8+x^4+x^3+x+1,matrix([1,1,1,1,1,0,0,0],[0,1,1,1,1,1,0,0],[0,0,1,1,1,1,1,0],[0,0,0,1,1,1,1,1],[1,0,0,0,1,1,1,1],[1,1,0,0,0,1,1,1],[1,1,1,0,0,0,1,1],[1,1,1,1,0,0,0,1]),x^6+x^5+x+1,lambda([a],cstt_id_ns(ss_namespace(a,["ss_cst",4,3,1,2,8,x^8+x^4+x^3+x+1,matrix([1,1,1,1,1,0,0,0],[0,1,1,1,1,1,0,0],[0,0,1,1,1,1,1,0],[0,0,0,1,1,1,1,1],[1,0,0,0,1,1,1,1],[1,1,0,0,0,1,1,1],[1,1,1,0,0,0,1,1],[1,1,1,1,0,0,0,1]),x^6+x^5+x+1,matrix([1]),false,cstt_id_ns])))]),["ss_cst",4,3,1,2,8,x^8+x^4+x^3+x+1,matrix([1,1,1,1,1,0,0,0],[0,1,1,1,1,1,0,0],[0,0,1,1,1,1,1,0],[0,0,0,1,1,1,1,1],[1,0,0,0,1,1,1,1],[1,1,0,0,0,1,1,1],[1,1,1,0,0,0,1,1],[1,1,1,1,0,0,0,1]),x^6+x^5+x+1,matrix([1]),false,cstt_id_ns])
c 503 : ss_ctr_ns(ss_key_expansion_ns(ss_v(15,sb),["ss_key_expansion_cst",4,3,1,2,8,x^8+x^4+x^3+x+1,matrix([1,1,1,1,1,0,0,0],[0,1,1,1,1,1,0,0],[0,0,1,1,1,1,1,0],[0,0,0,1,1,1,1,1],[1,0,0,0,1,1,1,1],[1,1,0,0,0,1,1,1],[1,1,1,0,0,0,1,1],[1,1,1,1,0,0,0,1]),x^6+x^5+x+1,lambda([a],cstt_id_ns(ss_namespace(a,["ss_cst",4,3,1,2,8,x^8+x^4+x^3+x+1,matrix([1,1,1,1,1,0,0,0],[0,1,1,1,1,1,0,0],[0,0,1,1,1,1,1,0],[0,0,0,1,1,1,1,1],[1,0,0,0,1,1,1,1],[1,1,0,0,0,1,1,1],[1,1,1,0,0,0,1,1],[1,1,1,1,0,0,0,1]),x^6+x^5+x+1,matrix([1]),false,cstt_id_ns])))]),["ss_cst",4,3,1,2,8,x^8+x^4+x^3+x+1,matrix([1,1,1,1,1,0,0,0],[0,1,1,1,1,1,0,0],[0,0,1,1,1,1,1,0],[0,0,0,1,1,1,1,1],[1,0,0,0,1,1,1,1],[1,1,0,0,0,1,1,1],[1,1,1,0,0,0,1,1],[1,1,1,1,0,0,0,1]),x^6+x^5+x+1,matrix([1]),false,cstt_id_ns])
c 504 : ss_ctr_ns(ss_key_expansion_ns(ss_v(16,sb),["ss_key_expansion_cst",4,3,1,2,8,x^8+x^4+x^3+x+1,matrix([1,1,1,1,1,0,0,0],[0,1,1,1,1,1,0,0],[0,0,1,1,1,1,1,0],[0,0,0,1,1,1,1,1],[1,0,0,0,1,1,1,1],[1,1,0,0,0,1,1,1],[1,1,1,0,0,0,1,1],[1,1,1,1,0,0,0,1]),x^6+x^5+x+1,lambda([a],cstt_id_ns(ss_namespace(a,["ss_cst",4,3,1,2,8,x^8+x^4+x^3+x+1,matrix([1,1,1,1,1,0,0,0],[0,1,1,1,1,1,0,0],[0,0,1,1,1,1,1,0],[0,0,0,1,1,1,1,1],[1,0,0,0,1,1,1,1],[1,1,0,0,0,1,1,1],[1,1,1,0,0,0,1,1],[1,1,1,1,0,0,0,1]),x^6+x^5+x+1,matrix([1]),false,cstt_id_ns])))]),["ss_cst",4,3,1,2,8,x^8+x^4+x^3+x+1,matrix([1,1,1,1,1,0,0,0],[0,1,1,1,1,1,0,0],[0,0,1,1,1,1,1,0],[0,0,0,1,1,1,1,1],[1,0,0,0,1,1,1,1],[1,1,0,0,0,1,1,1],[1,1,1,0,0,0,1,1],[1,1,1,1,0,0,0,1]),x^6+x^5+x+1,matrix([1]),false,cstt_id_ns])
c 505 : ss_ctr_ns(ss_key_expansion_ns(ss_v(17,sb),["ss_key_expansion_cst",4,3,1,2,8,x^8+x^4+x^3+x+1,matrix([1,1,1,1,1,0,0,0],[0,1,1,1,1,1,0,0],[0,0,1,1,1,1,1,0],[0,0,0,1,1,1,1,1],[1,0,0,0,1,1,1,1],[1,1,0,0,0,1,1,1],[1,1,1,0,0,0,1,1],[1,1,1,1,0,0,0,1]),x^6+x^5+x+1,lambda([a],cstt_id_ns(ss_namespace(a,["ss_cst",4,3,1,2,8,x^8+x^4+x^3+x+1,matrix([1,1,1,1,1,0,0,0],[0,1,1,1,1,1,0,0],[0,0,1,1,1,1,1,0],[0,0,0,1,1,1,1,1],[1,0,0,0,1,1,1,1],[1,1,0,0,0,1,1,1],[1,1,1,0,0,0,1,1],[1,1,1,1,0,0,0,1]),x^6+x^5+x+1,matrix([1]),false,cstt_id_ns])))]),["ss_cst",4,3,1,2,8,x^8+x^4+x^3+x+1,matrix([1,1,1,1,1,0,0,0],[0,1,1,1,1,1,0,0],[0,0,1,1,1,1,1,0],[0,0,0,1,1,1,1,1],[1,0,0,0,1,1,1,1],[1,1,0,0,0,1,1,1],[1,1,1,0,0,0,1,1],[1,1,1,1,0,0,0,1]),x^6+x^5+x+1,matrix([1]),false,cstt_id_ns])
c 506 : ss_ctr_ns(ss_key_expansion_ns(ss_v(18,sb),["ss_key_expansion_cst",4,3,1,2,8,x^8+x^4+x^3+x+1,matrix([1,1,1,1,1,0,0,0],[0,1,1,1,1,1,0,0],[0,0,1,1,1,1,1,0],[0,0,0,1,1,1,1,1],[1,0,0,0,1,1,1,1],[1,1,0,0,0,1,1,1],[1,1,1,0,0,0,1,1],[1,1,1,1,0,0,0,1]),x^6+x^5+x+1,lambda([a],cstt_id_ns(ss_namespace(a,["ss_cst",4,3,1,2,8,x^8+x^4+x^3+x+1,matrix([1,1,1,1,1,0,0,0],[0,1,1,1,1,1,0,0],[0,0,1,1,1,1,1,0],[0,0,0,1,1,1,1,1],[1,0,0,0,1,1,1,1],[1,1,0,0,0,1,1,1],[1,1,1,0,0,0,1,1],[1,1,1,1,0,0,0,1]),x^6+x^5+x+1,matrix([1]),false,cstt_id_ns])))]),["ss_cst",4,3,1,2,8,x^8+x^4+x^3+x+1,matrix([1,1,1,1,1,0,0,0],[0,1,1,1,1,1,0,0],[0,0,1,1,1,1,1,0],[0,0,0,1,1,1,1,1],[1,0,0,0,1,1,1,1],[1,1,0,0,0,1,1,1],[1,1,1,0,0,0,1,1],[1,1,1,1,0,0,0,1]),x^6+x^5+x+1,matrix([1]),false,cstt_id_ns])
c 507 : ss_ctr_ns(ss_key_expansion_ns(ss_v(19,sb),["ss_key_expansion_cst",4,3,1,2,8,x^8+x^4+x^3+x+1,matrix([1,1,1,1,1,0,0,0],[0,1,1,1,1,1,0,0],[0,0,1,1,1,1,1,0],[0,0,0,1,1,1,1,1],[1,0,0,0,1,1,1,1],[1,1,0,0,0,1,1,1],[1,1,1,0,0,0,1,1],[1,1,1,1,0,0,0,1]),x^6+x^5+x+1,lambda([a],cstt_id_ns(ss_namespace(a,["ss_cst",4,3,1,2,8,x^8+x^4+x^3+x+1,matrix([1,1,1,1,1,0,0,0],[0,1,1,1,1,1,0,0],[0,0,1,1,1,1,1,0],[0,0,0,1,1,1,1,1],[1,0,0,0,1,1,1,1],[1,1,0,0,0,1,1,1],[1,1,1,0,0,0,1,1],[1,1,1,1,0,0,0,1]),x^6+x^5+x+1,matrix([1]),false,cstt_id_ns])))]),["ss_cst",4,3,1,2,8,x^8+x^4+x^3+x+1,matrix([1,1,1,1,1,0,0,0],[0,1,1,1,1,1,0,0],[0,0,1,1,1,1,1,0],[0,0,0,1,1,1,1,1],[1,0,0,0,1,1,1,1],[1,1,0,0,0,1,1,1],[1,1,1,0,0,0,1,1],[1,1,1,1,0,0,0,1]),x^6+x^5+x+1,matrix([1]),false,cstt_id_ns])
c 508 : ss_ctr_ns(ss_key_expansion_ns(ss_v(20,sb),["ss_key_expansion_cst",4,3,1,2,8,x^8+x^4+x^3+x+1,matrix([1,1,1,1,1,0,0,0],[0,1,1,1,1,1,0,0],[0,0,1,1,1,1,1,0],[0,0,0,1,1,1,1,1],[1,0,0,0,1,1,1,1],[1,1,0,0,0,1,1,1],[1,1,1,0,0,0,1,1],[1,1,1,1,0,0,0,1]),x^6+x^5+x+1,lambda([a],cstt_id_ns(ss_namespace(a,["ss_cst",4,3,1,2,8,x^8+x^4+x^3+x+1,matrix([1,1,1,1,1,0,0,0],[0,1,1,1,1,1,0,0],[0,0,1,1,1,1,1,0],[0,0,0,1,1,1,1,1],[1,0,0,0,1,1,1,1],[1,1,0,0,0,1,1,1],[1,1,1,0,0,0,1,1],[1,1,1,1,0,0,0,1]),x^6+x^5+x+1,matrix([1]),false,cstt_id_ns])))]),["ss_cst",4,3,1,2,8,x^8+x^4+x^3+x+1,matrix([1,1,1,1,1,0,0,0],[0,1,1,1,1,1,0,0],[0,0,1,1,1,1,1,0],[0,0,0,1,1,1,1,1],[1,0,0,0,1,1,1,1],[1,1,0,0,0,1,1,1],[1,1,1,0,0,0,1,1],[1,1,1,1,0,0,0,1]),x^6+x^5+x+1,matrix([1]),false,cstt_id_ns])
c 509 : ss_ctr_ns(ss_key_expansion_ns(ss_v(21,sb),["ss_key_expansion_cst",4,3,1,2,8,x^8+x^4+x^3+x+1,matrix([1,1,1,1,1,0,0,0],[0,1,1,1,1,1,0,0],[0,0,1,1,1,1,1,0],[0,0,0,1,1,1,1,1],[1,0,0,0,1,1,1,1],[1,1,0,0,0,1,1,1],[1,1,1,0,0,0,1,1],[1,1,1,1,0,0,0,1]),x^6+x^5+x+1,lambda([a],cstt_id_ns(ss_namespace(a,["ss_cst",4,3,1,2,8,x^8+x^4+x^3+x+1,matrix([1,1,1,1,1,0,0,0],[0,1,1,1,1,1,0,0],[0,0,1,1,1,1,1,0],[0,0,0,1,1,1,1,1],[1,0,0,0,1,1,1,1],[1,1,0,0,0,1,1,1],[1,1,1,0,0,0,1,1],[1,1,1,1,0,0,0,1]),x^6+x^5+x+1,matrix([1]),false,cstt_id_ns])))]),["ss_cst",4,3,1,2,8,x^8+x^4+x^3+x+1,matrix([1,1,1,1,1,0,0,0],[0,1,1,1,1,1,0,0],[0,0,1,1,1,1,1,0],[0,0,0,1,1,1,1,1],[1,0,0,0,1,1,1,1],[1,1,0,0,0,1,1,1],[1,1,1,0,0,0,1,1],[1,1,1,1,0,0,0,1]),x^6+x^5+x+1,matrix([1]),false,cstt_id_ns])
c 510 : ss_ctr_ns(ss_key_expansion_ns(ss_v(22,sb),["ss_key_expansion_cst",4,3,1,2,8,x^8+x^4+x^3+x+1,matrix([1,1,1,1,1,0,0,0],[0,1,1,1,1,1,0,0],[0,0,1,1,1,1,1,0],[0,0,0,1,1,1,1,1],[1,0,0,0,1,1,1,1],[1,1,0,0,0,1,1,1],[1,1,1,0,0,0,1,1],[1,1,1,1,0,0,0,1]),x^6+x^5+x+1,lambda([a],cstt_id_ns(ss_namespace(a,["ss_cst",4,3,1,2,8,x^8+x^4+x^3+x+1,matrix([1,1,1,1,1,0,0,0],[0,1,1,1,1,1,0,0],[0,0,1,1,1,1,1,0],[0,0,0,1,1,1,1,1],[1,0,0,0,1,1,1,1],[1,1,0,0,0,1,1,1],[1,1,1,0,0,0,1,1],[1,1,1,1,0,0,0,1]),x^6+x^5+x+1,matrix([1]),false,cstt_id_ns])))]),["ss_cst",4,3,1,2,8,x^8+x^4+x^3+x+1,matrix([1,1,1,1,1,0,0,0],[0,1,1,1,1,1,0,0],[0,0,1,1,1,1,1,0],[0,0,0,1,1,1,1,1],[1,0,0,0,1,1,1,1],[1,1,0,0,0,1,1,1],[1,1,1,0,0,0,1,1],[1,1,1,1,0,0,0,1]),x^6+x^5+x+1,matrix([1]),false,cstt_id_ns])
c 511 : ss_ctr_ns(ss_key_expansion_ns(ss_v(23,sb),["ss_key_expansion_cst",4,3,1,2,8,x^8+x^4+x^3+x+1,matrix([1,1,1,1,1,0,0,0],[0,1,1,1,1,1,0,0],[0,0,1,1,1,1,1,0],[0,0,0,1,1,1,1,1],[1,0,0,0,1,1,1,1],[1,1,0,0,0,1,1,1],[1,1,1,0,0,0,1,1],[1,1,1,1,0,0,0,1]),x^6+x^5+x+1,lambda([a],cstt_id_ns(ss_namespace(a,["ss_cst",4,3,1,2,8,x^8+x^4+x^3+x+1,matrix([1,1,1,1,1,0,0,0],[0,1,1,1,1,1,0,0],[0,0,1,1,1,1,1,0],[0,0,0,1,1,1,1,1],[1,0,0,0,1,1,1,1],[1,1,0,0,0,1,1,1],[1,1,1,0,0,0,1,1],[1,1,1,1,0,0,0,1]),x^6+x^5+x+1,matrix([1]),false,cstt_id_ns])))]),["ss_cst",4,3,1,2,8,x^8+x^4+x^3+x+1,matrix([1,1,1,1,1,0,0,0],[0,1,1,1,1,1,0,0],[0,0,1,1,1,1,1,0],[0,0,0,1,1,1,1,1],[1,0,0,0,1,1,1,1],[1,1,0,0,0,1,1,1],[1,1,1,0,0,0,1,1],[1,1,1,1,0,0,0,1]),x^6+x^5+x+1,matrix([1]),false,cstt_id_ns])
c 512 : ss_ctr_ns(ss_key_expansion_ns(ss_v(24,sb),["ss_key_expansion_cst",4,3,1,2,8,x^8+x^4+x^3+x+1,matrix([1,1,1,1,1,0,0,0],[0,1,1,1,1,1,0,0],[0,0,1,1,1,1,1,0],[0,0,0,1,1,1,1,1],[1,0,0,0,1,1,1,1],[1,1,0,0,0,1,1,1],[1,1,1,0,0,0,1,1],[1,1,1,1,0,0,0,1]),x^6+x^5+x+1,lambda([a],cstt_id_ns(ss_namespace(a,["ss_cst",4,3,1,2,8,x^8+x^4+x^3+x+1,matrix([1,1,1,1,1,0,0,0],[0,1,1,1,1,1,0,0],[0,0,1,1,1,1,1,0],[0,0,0,1,1,1,1,1],[1,0,0,0,1,1,1,1],[1,1,0,0,0,1,1,1],[1,1,1,0,0,0,1,1],[1,1,1,1,0,0,0,1]),x^6+x^5+x+1,matrix([1]),false,cstt_id_ns])))]),["ss_cst",4,3,1,2,8,x^8+x^4+x^3+x+1,matrix([1,1,1,1,1,0,0,0],[0,1,1,1,1,1,0,0],[0,0,1,1,1,1,1,0],[0,0,0,1,1,1,1,1],[1,0,0,0,1,1,1,1],[1,1,0,0,0,1,1,1],[1,1,1,0,0,0,1,1],[1,1,1,1,0,0,0,1]),x^6+x^5+x+1,matrix([1]),false,cstt_id_ns])
c 513 : ss_ctr_ns(ss_key_expansion_ns(ss_v(25,sb),["ss_key_expansion_cst",4,3,1,2,8,x^8+x^4+x^3+x+1,matrix([1,1,1,1,1,0,0,0],[0,1,1,1,1,1,0,0],[0,0,1,1,1,1,1,0],[0,0,0,1,1,1,1,1],[1,0,0,0,1,1,1,1],[1,1,0,0,0,1,1,1],[1,1,1,0,0,0,1,1],[1,1,1,1,0,0,0,1]),x^6+x^5+x+1,lambda([a],cstt_id_ns(ss_namespace(a,["ss_cst",4,3,1,2,8,x^8+x^4+x^3+x+1,matrix([1,1,1,1,1,0,0,0],[0,1,1,1,1,1,0,0],[0,0,1,1,1,1,1,0],[0,0,0,1,1,1,1,1],[1,0,0,0,1,1,1,1],[1,1,0,0,0,1,1,1],[1,1,1,0,0,0,1,1],[1,1,1,1,0,0,0,1]),x^6+x^5+x+1,matrix([1]),false,cstt_id_ns])))]),["ss_cst",4,3,1,2,8,x^8+x^4+x^3+x+1,matrix([1,1,1,1,1,0,0,0],[0,1,1,1,1,1,0,0],[0,0,1,1,1,1,1,0],[0,0,0,1,1,1,1,1],[1,0,0,0,1,1,1,1],[1,1,0,0,0,1,1,1],[1,1,1,0,0,0,1,1],[1,1,1,1,0,0,0,1]),x^6+x^5+x+1,matrix([1]),false,cstt_id_ns])
c 514 : ss_ctr_ns(ss_key_expansion_ns(ss_v(26,sb),["ss_key_expansion_cst",4,3,1,2,8,x^8+x^4+x^3+x+1,matrix([1,1,1,1,1,0,0,0],[0,1,1,1,1,1,0,0],[0,0,1,1,1,1,1,0],[0,0,0,1,1,1,1,1],[1,0,0,0,1,1,1,1],[1,1,0,0,0,1,1,1],[1,1,1,0,0,0,1,1],[1,1,1,1,0,0,0,1]),x^6+x^5+x+1,lambda([a],cstt_id_ns(ss_namespace(a,["ss_cst",4,3,1,2,8,x^8+x^4+x^3+x+1,matrix([1,1,1,1,1,0,0,0],[0,1,1,1,1,1,0,0],[0,0,1,1,1,1,1,0],[0,0,0,1,1,1,1,1],[1,0,0,0,1,1,1,1],[1,1,0,0,0,1,1,1],[1,1,1,0,0,0,1,1],[1,1,1,1,0,0,0,1]),x^6+x^5+x+1,matrix([1]),false,cstt_id_ns])))]),["ss_cst",4,3,1,2,8,x^8+x^4+x^3+x+1,matrix([1,1,1,1,1,0,0,0],[0,1,1,1,1,1,0,0],[0,0,1,1,1,1,1,0],[0,0,0,1,1,1,1,1],[1,0,0,0,1,1,1,1],[1,1,0,0,0,1,1,1],[1,1,1,0,0,0,1,1],[1,1,1,1,0,0,0,1]),x^6+x^5+x+1,matrix([1]),false,cstt_id_ns])
c 515 : ss_ctr_ns(ss_key_expansion_ns(ss_v(27,sb),["ss_key_expansion_cst",4,3,1,2,8,x^8+x^4+x^3+x+1,matrix([1,1,1,1,1,0,0,0],[0,1,1,1,1,1,0,0],[0,0,1,1,1,1,1,0],[0,0,0,1,1,1,1,1],[1,0,0,0,1,1,1,1],[1,1,0,0,0,1,1,1],[1,1,1,0,0,0,1,1],[1,1,1,1,0,0,0,1]),x^6+x^5+x+1,lambda([a],cstt_id_ns(ss_namespace(a,["ss_cst",4,3,1,2,8,x^8+x^4+x^3+x+1,matrix([1,1,1,1,1,0,0,0],[0,1,1,1,1,1,0,0],[0,0,1,1,1,1,1,0],[0,0,0,1,1,1,1,1],[1,0,0,0,1,1,1,1],[1,1,0,0,0,1,1,1],[1,1,1,0,0,0,1,1],[1,1,1,1,0,0,0,1]),x^6+x^5+x+1,matrix([1]),false,cstt_id_ns])))]),["ss_cst",4,3,1,2,8,x^8+x^4+x^3+x+1,matrix([1,1,1,1,1,0,0,0],[0,1,1,1,1,1,0,0],[0,0,1,1,1,1,1,0],[0,0,0,1,1,1,1,1],[1,0,0,0,1,1,1,1],[1,1,0,0,0,1,1,1],[1,1,1,0,0,0,1,1],[1,1,1,1,0,0,0,1]),x^6+x^5+x+1,matrix([1]),false,cstt_id_ns])
c 516 : ss_ctr_ns(ss_key_expansion_ns(ss_v(28,sb),["ss_key_expansion_cst",4,3,1,2,8,x^8+x^4+x^3+x+1,matrix([1,1,1,1,1,0,0,0],[0,1,1,1,1,1,0,0],[0,0,1,1,1,1,1,0],[0,0,0,1,1,1,1,1],[1,0,0,0,1,1,1,1],[1,1,0,0,0,1,1,1],[1,1,1,0,0,0,1,1],[1,1,1,1,0,0,0,1]),x^6+x^5+x+1,lambda([a],cstt_id_ns(ss_namespace(a,["ss_cst",4,3,1,2,8,x^8+x^4+x^3+x+1,matrix([1,1,1,1,1,0,0,0],[0,1,1,1,1,1,0,0],[0,0,1,1,1,1,1,0],[0,0,0,1,1,1,1,1],[1,0,0,0,1,1,1,1],[1,1,0,0,0,1,1,1],[1,1,1,0,0,0,1,1],[1,1,1,1,0,0,0,1]),x^6+x^5+x+1,matrix([1]),false,cstt_id_ns])))]),["ss_cst",4,3,1,2,8,x^8+x^4+x^3+x+1,matrix([1,1,1,1,1,0,0,0],[0,1,1,1,1,1,0,0],[0,0,1,1,1,1,1,0],[0,0,0,1,1,1,1,1],[1,0,0,0,1,1,1,1],[1,1,0,0,0,1,1,1],[1,1,1,0,0,0,1,1],[1,1,1,1,0,0,0,1]),x^6+x^5+x+1,matrix([1]),false,cstt_id_ns])
c 517 : ss_ctr_ns(ss_key_expansion_ns(ss_v(29,sb),["ss_key_expansion_cst",4,3,1,2,8,x^8+x^4+x^3+x+1,matrix([1,1,1,1,1,0,0,0],[0,1,1,1,1,1,0,0],[0,0,1,1,1,1,1,0],[0,0,0,1,1,1,1,1],[1,0,0,0,1,1,1,1],[1,1,0,0,0,1,1,1],[1,1,1,0,0,0,1,1],[1,1,1,1,0,0,0,1]),x^6+x^5+x+1,lambda([a],cstt_id_ns(ss_namespace(a,["ss_cst",4,3,1,2,8,x^8+x^4+x^3+x+1,matrix([1,1,1,1,1,0,0,0],[0,1,1,1,1,1,0,0],[0,0,1,1,1,1,1,0],[0,0,0,1,1,1,1,1],[1,0,0,0,1,1,1,1],[1,1,0,0,0,1,1,1],[1,1,1,0,0,0,1,1],[1,1,1,1,0,0,0,1]),x^6+x^5+x+1,matrix([1]),false,cstt_id_ns])))]),["ss_cst",4,3,1,2,8,x^8+x^4+x^3+x+1,matrix([1,1,1,1,1,0,0,0],[0,1,1,1,1,1,0,0],[0,0,1,1,1,1,1,0],[0,0,0,1,1,1,1,1],[1,0,0,0,1,1,1,1],[1,1,0,0,0,1,1,1],[1,1,1,0,0,0,1,1],[1,1,1,1,0,0,0,1]),x^6+x^5+x+1,matrix([1]),false,cstt_id_ns])
c 518 : ss_ctr_ns(ss_key_expansion_ns(ss_v(30,sb),["ss_key_expansion_cst",4,3,1,2,8,x^8+x^4+x^3+x+1,matrix([1,1,1,1,1,0,0,0],[0,1,1,1,1,1,0,0],[0,0,1,1,1,1,1,0],[0,0,0,1,1,1,1,1],[1,0,0,0,1,1,1,1],[1,1,0,0,0,1,1,1],[1,1,1,0,0,0,1,1],[1,1,1,1,0,0,0,1]),x^6+x^5+x+1,lambda([a],cstt_id_ns(ss_namespace(a,["ss_cst",4,3,1,2,8,x^8+x^4+x^3+x+1,matrix([1,1,1,1,1,0,0,0],[0,1,1,1,1,1,0,0],[0,0,1,1,1,1,1,0],[0,0,0,1,1,1,1,1],[1,0,0,0,1,1,1,1],[1,1,0,0,0,1,1,1],[1,1,1,0,0,0,1,1],[1,1,1,1,0,0,0,1]),x^6+x^5+x+1,matrix([1]),false,cstt_id_ns])))]),["ss_cst",4,3,1,2,8,x^8+x^4+x^3+x+1,matrix([1,1,1,1,1,0,0,0],[0,1,1,1,1,1,0,0],[0,0,1,1,1,1,1,0],[0,0,0,1,1,1,1,1],[1,0,0,0,1,1,1,1],[1,1,0,0,0,1,1,1],[1,1,1,0,0,0,1,1],[1,1,1,1,0,0,0,1]),x^6+x^5+x+1,matrix([1]),false,cstt_id_ns])
c 519 : ss_ctr_ns(ss_key_expansion_ns(ss_v(31,sb),["ss_key_expansion_cst",4,3,1,2,8,x^8+x^4+x^3+x+1,matrix([1,1,1,1,1,0,0,0],[0,1,1,1,1,1,0,0],[0,0,1,1,1,1,1,0],[0,0,0,1,1,1,1,1],[1,0,0,0,1,1,1,1],[1,1,0,0,0,1,1,1],[1,1,1,0,0,0,1,1],[1,1,1,1,0,0,0,1]),x^6+x^5+x+1,lambda([a],cstt_id_ns(ss_namespace(a,["ss_cst",4,3,1,2,8,x^8+x^4+x^3+x+1,matrix([1,1,1,1,1,0,0,0],[0,1,1,1,1,1,0,0],[0,0,1,1,1,1,1,0],[0,0,0,1,1,1,1,1],[1,0,0,0,1,1,1,1],[1,1,0,0,0,1,1,1],[1,1,1,0,0,0,1,1],[1,1,1,1,0,0,0,1]),x^6+x^5+x+1,matrix([1]),false,cstt_id_ns])))]),["ss_cst",4,3,1,2,8,x^8+x^4+x^3+x+1,matrix([1,1,1,1,1,0,0,0],[0,1,1,1,1,1,0,0],[0,0,1,1,1,1,1,0],[0,0,0,1,1,1,1,1],[1,0,0,0,1,1,1,1],[1,1,0,0,0,1,1,1],[1,1,1,0,0,0,1,1],[1,1,1,1,0,0,0,1]),x^6+x^5+x+1,matrix([1]),false,cstt_id_ns])
c 520 : ss_ctr_ns(ss_key_expansion_ns(ss_v(32,sb),["ss_key_expansion_cst",4,3,1,2,8,x^8+x^4+x^3+x+1,matrix([1,1,1,1,1,0,0,0],[0,1,1,1,1,1,0,0],[0,0,1,1,1,1,1,0],[0,0,0,1,1,1,1,1],[1,0,0,0,1,1,1,1],[1,1,0,0,0,1,1,1],[1,1,1,0,0,0,1,1],[1,1,1,1,0,0,0,1]),x^6+x^5+x+1,lambda([a],cstt_id_ns(ss_namespace(a,["ss_cst",4,3,1,2,8,x^8+x^4+x^3+x+1,matrix([1,1,1,1,1,0,0,0],[0,1,1,1,1,1,0,0],[0,0,1,1,1,1,1,0],[0,0,0,1,1,1,1,1],[1,0,0,0,1,1,1,1],[1,1,0,0,0,1,1,1],[1,1,1,0,0,0,1,1],[1,1,1,1,0,0,0,1]),x^6+x^5+x+1,matrix([1]),false,cstt_id_ns])))]),["ss_cst",4,3,1,2,8,x^8+x^4+x^3+x+1,matrix([1,1,1,1,1,0,0,0],[0,1,1,1,1,1,0,0],[0,0,1,1,1,1,1,0],[0,0,0,1,1,1,1,1],[1,0,0,0,1,1,1,1],[1,1,0,0,0,1,1,1],[1,1,1,0,0,0,1,1],[1,1,1,1,0,0,0,1]),x^6+x^5+x+1,matrix([1]),false,cstt_id_ns])
c S : 2 P : A80FED K : 48162B C : 880E8C A : [2,8,x^8+x^4+x^3+x+1,1,3,4]
c Result of append-operation.
p cnf 520 5968
-490 -489 -47 -46 -45 43 44 0
-490 -489 -48 42 43 45 47 0
-490 -48 -41 42 43 45 489 0
-44 -43 -41 47 489 490 0
-491 -489 -46 -41 42 47 0
-490 -43 41 42 48 491 0
-490 -47 -43 44 48 491 0
-492 -47 -44 -42 41 45 46 0
-492 -489 -47 -45 -41 44 46 0
-492 -46 -43 -41 42 44 47 489 0
-492 -46 -43 -41 48 489 0
-492 -47 -45 -43 46 490 0
-492 -491 -48 -46 -44 490 0
-492 -44 -42 -41 45 491 0
-492 -489 -46 -42 -41 48 491 0
-492 -48 -46 47 489 490 491 0
-489 -45 -44 -43 -42 492 0
-45 -42 43 46 490 492 0
42 44 47 48 490 492 0
-48 -45 -44 43 489 490 492 0
-491 -47 -46 -44 41 492 0
-491 -42 43 45 46 47 492 0
-491 -48 -43 -41 44 45 492 0
-491 -47 -46 -45 42 489 492 0
-46 42 43 47 491 492 0
-489 -42 41 48 491 492 0
-490 -48 -41 489 491 492 0
-493 -489 -48 -46 -44 42 47 0
-493 -45 -44 -43 41 489 0
-493 -491 42 45 47 48 489 0
-493 -491 -48 -43 46 490 0
-493 -490 46 47 489 491 0
-493 -44 43 46 490 491 0
-493 -492 41 44 46 48 0
-493 -492 -490 -42 47 48 0
-493 -492 -491 -48 -45 41 42 0
-493 -492 -491 -46 43 489 0
-493 -492 -491 -45 41 42 490 0
-493 -44 41 45 489 492 0
-493 -490 -45 42 44 492 0
-493 -47 43 44 45 491 492 0
-45 -44 -42 41 43 493 0
-489 -45 -44 -41 43 46 493 0
-489 -45 41 47 48 493 0
-491 -490 -46 45 489 493 0
-48 41 45 489 491 493 0
-492 -44 42 47 48 493 0
-492 -490 -489 -46 -45 -43 42 493 0
-492 -490 -47 -43 44 489 493 0
-492 -490 -47 45 491 493 0
-48 -45 -43 491 492 493 0
-494 -489 -46 -43 44 45 47 0
-494 -489 -47 42 43 48 0
-494 -491 -48 -47 -46 -41 0
-494 -491 -43 -42 44 48 0
-494 -491 -489 -48 -44 -43 42 0
-494 -43 44 45 46 491 0
-494 -47 -43 42 46 491 0
-494 41 43 45 47 491 0
-494 -489 -45 46 47 490 491 0
-494 -492 -41 44 45 46 0
-494 -492 43 46 47 48 0
-494 -492 -47 41 45 490 0
-494 -492 -491 -490 -48 -41 0
-494 -492 -491 -48 -47 -42 490 0
-494 -490 -42 43 48 492 0
-494 -491 -44 45 490 492 0
-494 -489 -48 43 46 491 492 0
-494 -493 -490 -489 -44 -43 45 0
-494 -493 -492 -490 41 491 0
-494 -493 -48 -45 44 492 0
-494 -44 -43 -42 48 493 0
-494 -48 -42 41 489 493 0
-494 -489 -47 42 490 493 0
-494 -43 -41 47 48 491 493 0
-494 -491 -489 -47 -42 492 493 0
-494 -44 -41 45 491 492 493 0
-47 -42 -41 43 489 494 0
-47 -46 42 45 489 494 0
-490 -47 -45 43 46 494 0
-490 -45 42 43 47 494 0
-490 -43 44 46 47 489 494 0
-489 -48 -45 42 490 494 0
-491 -46 -42 -41 43 494 0
-491 -45 -43 46 48 494 0
-491 -47 -45 -42 41 44 489 494 0
-491 -490 -489 -46 -41 494 0
-491 -43 41 47 489 490 494 0
-489 43 44 45 48 491 494 0
-492 -45 -41 43 47 494 0
-492 -491 -489 -43 45 48 494 0
-493 -43 41 44 489 494 0
-493 -490 -489 -47 -46 41 494 0
-493 -48 -47 -44 46 491 494 0
-493 -492 -46 42 44 45 494 0
-493 -492 -46 -44 43 490 494 0
-46 -43 42 45 493 494 0
-45 -44 41 46 48 489 493 494 0
-44 -43 42 47 492 493 494 0
-495 -46 -44 -43 41 48 489 0
-495 -45 -43 42 44 490 0
-495 -45 41 42 43 47 490 0
-495 -41 43 44 47 489 490 0
-495 -491 -46 -45 -43 44 0
-495 -491 -490 -47 -42 43 44 0
-495 -491 -490 -43 45 489 0
-495 -491 41 43 45 490 0
-495 -45 -41 42 43 44 491 0
-495 -492 -43 -41 45 491 0
-495 -492 -490 -45 -41 44 489 491 0
-495 -489 -47 -44 -41 491 492 0
-495 -493 -43 -42 45 489 0
-495 -493 -45 -43 42 491 0
-495 -493 -46 -44 45 47 491 0
-495 -492 -48 -44 43 493 0
-495 -492 -490 -43 48 491 493 0
-495 -47 -46 490 492 493 0
-495 -494 -490 -489 -47 -43 -42 41 0
-495 -494 43 45 48 490 0
-495 -494 -491 -45 -43 42 46 0
-495 -494 -491 -48 42 43 45 0
-495 -494 -493 -45 -42 43 47 0
-495 -494 -493 46 47 48 0
-495 -494 -493 -489 43 45 0
-495 -494 -493 -45 -42 -41 48 490 0
-495 -494 -491 -490 43 47 493 0
-495 -48 -45 -43 -42 46 494 0
-495 -489 -47 43 45 494 0
-495 -491 -490 -48 46 47 494 0
-495 -492 -44 43 490 494 0
-495 -41 43 46 492 494 0
-495 -42 41 43 44 48 492 494 0
-495 -45 -44 -41 493 494 0
-495 -48 -47 -43 490 493 494 0
-495 -46 43 48 491 493 494 0
-47 42 46 48 489 495 0
-490 -47 -42 41 44 495 0
-490 -489 -47 -46 -41 45 495 0
-43 -42 -41 44 47 490 495 0
-491 42 43 45 490 495 0
-490 43 46 489 491 495 0
-492 -491 45 47 490 495 0
-491 -490 41 47 492 495 0
-42 -41 44 491 492 495 0
-46 -45 48 491 492 495 0
-493 -490 -47 -41 48 495 0
-493 -490 -489 -45 -44 495 0
-493 -492 -43 46 489 495 0
-493 -46 -42 45 490 492 495 0
41 44 45 48 490 493 495 0
-491 -489 -42 41 47 493 495 0
-492 -46 -45 43 493 495 0
-494 -491 -48 -47 41 44 495 0
-494 -491 -44 -41 42 490 495 0
-494 -493 -489 -47 -42 490 495 0
-494 -493 -491 -42 -41 45 495 0
-494 -48 -41 492 493 495 0
-494 -491 -490 -41 46 492 493 495 0
-491 -47 45 46 494 495 0
-46 -42 41 45 491 494 495 0
-492 -490 -45 -44 -43 494 495 0
-489 44 491 492 494 495 0
-492 -489 46 490 493 494 495 0
-47 -41 492 493 494 495 0
-491 -45 44 492 493 494 495 0
-496 -490 -42 43 44 45 0
-496 -47 -45 43 46 48 490 0
-496 -489 -44 -43 41 48 490 0
-496 -41 42 47 489 490 0
-496 -491 -41 42 43 48 0
-496 -47 41 43 490 491 0
-496 41 42 45 47 490 491 0
-496 -43 -42 48 489 490 491 0
-496 -492 -46 -44 42 48 0
-496 -492 -490 -489 46 48 0
-496 -47 41 44 45 46 492 0
-496 -490 -48 -45 489 492 0
-496 -493 -44 45 46 47 0
-496 -493 -490 -45 -44 489 0
-496 -493 -491 -41 46 47 0
-496 -493 -491 -489 -45 -42 41 43 0
-496 -493 -489 -46 -45 47 491 0
-496 -493 -48 -47 -46 490 491 0
-496 -493 -492 -47 45 48 0
-496 -46 43 44 48 493 0
-496 -48 -47 42 46 490 493 0
-496 -44 -42 48 489 490 493 0
-496 -491 -490 -47 -44 46 493 0
-496 -490 42 43 46 491 493 0
-496 -492 -48 -43 41 47 493 0
-496 -492 -489 -43 -42 44 493 0
-496 -44 -42 45 46 491 492 493 0
-496 -494 -47 -46 -41 42 48 0
-496 -494 -491 -46 -44 43 0
-496 -494 -492 -43 -42 46 47 0
-496 -494 -492 -48 -45 -44 491 0
-496 -494 -43 42 44 45 492 0
-496 -494 -492 -45 44 46 493 0
-496 -489 -43 41 44 45 47 494 0
-496 -48 -46 44 490 494 0
-496 -44 47 48 490 494 0
-496 -491 -490 -44 45 494 0
-496 -492 -48 -46 -45 -42 494 0
-496 -492 -45 41 491 494 0
-496 -493 -48 44 46 491 494 0
-496 41 48 489 490 491 493 494 0
-496 -492 46 47 490 493 494 0
-496 -492 -491 46 489 493 494 0
-496 -495 -48 -47 -46 41 42 0
-496 -495 -491 -48 -47 -41 46 0
-496 -495 -491 -490 -489 41 42 46 0
-496 -495 -489 -46 45 492 0
-496 -495 -45 -42 47 491 493 0
-496 -495 -494 -490 -46 -45 48 0
-496 -495 -494 -48 -42 493 0
-496 -495 -494 44 47 489 493 0
-496 -495 -43 -41 492 494 0
-496 -489 -46 -45 41 495 0
-496 -489 -47 42 48 490 495 0
-496 -491 -46 -45 -43 -42 495 0
-496 -43 42 46 491 495 0
-496 -48 -47 -45 -41 491 495 0
-496 -492 -46 -43 45 489 495 0
-496 -490 -46 -44 45 492 495 0
-496 -493 -492 -42 47 489 495 0
-496 -48 -46 -44 490 493 495 0
-496 -494 -46 44 48 495 0
-496 -494 -489 -48 42 43 46 495 0
-496 -494 41 42 47 489 495 0
-496 -494 -492 -41 44 45 495 0
-496 -490 42 46 47 494 495 0
-496 -491 42 43 494 495 0
-45 -44 -42 -41 43 489 496 0
-491 -46 -45 -42 43 496 0
-489 -48 -42 47 491 496 0
-492 -489 -48 43 44 496 0
-492 -47 -45 44 490 496 0
-492 -491 -42 41 43 489 496 0
-46 -45 -44 42 43 489 492 496 0
-490 -46 -43 47 489 492 496 0
-493 -45 -44 -43 -42 -41 496 0
-493 -491 -490 -43 41 496 0
-493 -46 -42 41 490 491 496 0
-493 -492 -48 -46 -42 -41 45 496 0
-493 -491 41 42 492 496 0
-43 -42 -41 46 493 496 0
-48 41 44 47 493 496 0
-42 44 45 489 493 496 0
-490 -47 42 43 46 493 496 0
-491 -490 -42 41 493 496 0
-46 41 45 491 492 493 496 0
-494 -45 -44 41 42 489 496 0
-494 -46 -45 44 48 490 496 0
-494 -491 -489 -43 45 48 496 0
-494 41 44 489 491 496 0
-494 -492 -489 -46 -45 -43 496 0
-494 -492 -490 -46 48 489 496 0
-494 -493 -43 42 45 490 496 0
-47 42 43 44 494 496 0
-490 -48 41 489 494 496 0
44 47 490 491 494 496 0
-492 -489 -47 -42 41 490 494 496 0
-489 -46 48 492 494 496 0
-44 -43 45 490 492 494 496 0
-493 -489 -42 41 47 494 496 0
-493 -489 -43 42 48 494 496 0
-493 -43 -41 46 48 492 494 496 0
-48 43 489 493 494 496 0
-495 -44 -43 45 46 496 0
-495 -489 -48 -43 44 496 0
-495 -491 -490 -489 -45 -44 48 496 0
-495 -492 -489 42 46 496 0
-495 -493 -490 -47 -44 43 496 0
-495 -493 -490 -41 43 489 492 496 0
-495 45 46 48 493 496 0
-495 -47 42 491 493 496 0
-495 -494 42 43 490 496 0
-495 -494 -492 -490 -46 491 493 496 0
-495 -493 -47 -45 489 494 496 0
-47 -44 -42 -41 43 495 496 0
-48 -45 -41 44 495 496 0
-48 -43 41 46 495 496 0
-489 43 45 47 48 495 496 0
-490 41 42 48 495 496 0
-491 -48 -44 46 495 496 0
-489 -44 41 45 491 495 496 0
-492 -41 42 47 495 496 0
-45 -44 43 48 492 495 496 0
-494 -47 -46 -44 495 496 0
-494 -47 45 489 490 491 495 496 0
-492 -48 -47 491 494 495 496 0
44 46 489 492 494 495 496 0
-47 -46 -43 493 494 495 496 0
-44 45 47 491 493 494 495 496 0
-457 0
-458 0
-459 0
-460 0
-461 0
-462 0
-463 0
464 0
-169 25 457 489 0
-489 25 169 457 0
-25 169 457 489 0
-489 -169 -25 457 0
-457 25 169 489 0
-489 -457 -169 25 0
-457 -169 -25 489 0
-489 -457 -25 169 0
-170 26 458 490 0
-490 26 170 458 0
-26 170 458 490 0
-490 -170 -26 458 0
-458 26 170 490 0
-490 -458 -170 26 0
-458 -170 -26 490 0
-490 -458 -26 170 0
-171 27 459 491 0
-491 27 171 459 0
-27 171 459 491 0
-491 -171 -27 459 0
-459 27 171 491 0
-491 -459 -171 27 0
-459 -171 -27 491 0
-491 -459 -27 171 0
-172 28 460 492 0
-492 28 172 460 0
-28 172 460 492 0
-492 -172 -28 460 0
-460 28 172 492 0
-492 -460 -172 28 0
-460 -172 -28 492 0
-492 -460 -28 172 0
-173 29 461 493 0
-493 29 173 461 0
-29 173 461 493 0
-493 -173 -29 461 0
-461 29 173 493 0
-493 -461 -173 29 0
-461 -173 -29 493 0
-493 -461 -29 173 0
-174 30 462 494 0
-494 30 174 462 0
-30 174 462 494 0
-494 -174 -30 462 0
-462 30 174 494 0
-494 -462 -174 30 0
-462 -174 -30 494 0
-494 -462 -30 174 0
-175 31 463 495 0
-495 31 175 463 0
-31 175 463 495 0
-495 -175 -31 463 0
-463 31 175 495 0
-495 -463 -175 31 0
-463 -175 -31 495 0
-495 -463 -31 175 0
-176 32 464 496 0
-496 32 176 464 0
-32 176 464 496 0
-496 -176 -32 464 0
-464 32 176 496 0
-496 -464 -176 32 0
-464 -176 -32 496 0
-496 -464 -32 176 0
-177 33 169 0
-33 169 177 0
-169 33 177 0
-177 -169 -33 0
-178 34 170 0
-34 170 178 0
-170 34 178 0
-178 -170 -34 0
-179 35 171 0
-35 171 179 0
-171 35 179 0
-179 -171 -35 0
-180 36 172 0
-36 172 180 0
-172 36 180 0
-180 -172 -36 0
-181 37 173 0
-37 173 181 0
-173 37 181 0
-181 -173 -37 0
-182 38 174 0
-38 174 182 0
-174 38 182 0
-182 -174 -38 0
-183 39 175 0
-39 175 183 0
-175 39 183 0
-183 -175 -39 0
-184 40 176 0
-40 176 184 0
-176 40 184 0
-184 -176 -40 0
-185 41 177 0
-41 177 185 0
-177 41 185 0
-185 -177 -41 0
-186 42 178 0
-42 178 186 0
-178 42 186 0
-186 -178 -42 0
-187 43 179 0
-43 179 187 0
-179 43 187 0
-187 -179 -43 0
-188 44 180 0
-44 180 188 0
-180 44 188 0
-188 -180 -44 0
-189 45 181 0
-45 181 189 0
-181 45 189 0
-189 -181 -45 0
-190 46 182 0
-46 182 190 0
-182 46 190 0
-190 -182 -46 0
-191 47 183 0
-47 183 191 0
-183 47 191 0
-191 -183 -47 0
-192 48 184 0
-48 184 192 0
-184 48 192 0
-192 -184 -48 0
-498 -497 -191 -190 -189 187 188 0
-498 -497 -192 186 187 189 191 0
-498 -192 -185 186 187 189 497 0
-188 -187 -185 191 497 498 0
-499 -497 -190 -185 186 191 0
-498 -187 185 186 192 499 0
-498 -191 -187 188 192 499 0
-500 -191 -188 -186 185 189 190 0
-500 -497 -191 -189 -185 188 190 0
-500 -190 -187 -185 186 188 191 497 0
-500 -190 -187 -185 192 497 0
-500 -191 -189 -187 190 498 0
-500 -499 -192 -190 -188 498 0
-500 -188 -186 -185 189 499 0
-500 -497 -190 -186 -185 192 499 0
-500 -192 -190 191 497 498 499 0
-497 -189 -188 -187 -186 500 0
-189 -186 187 190 498 500 0
186 188 191 192 498 500 0
-192 -189 -188 187 497 498 500 0
-499 -191 -190 -188 185 500 0
-499 -186 187 189 190 191 500 0
-499 -192 -187 -185 188 189 500 0
-499 -191 -190 -189 186 497 500 0
-190 186 187 191 499 500 0
-497 -186 185 192 499 500 0
-498 -192 -185 497 499 500 0
-501 -497 -192 -190 -188 186 191 0
-501 -189 -188 -187 185 497 0
-501 -499 186 189 191 192 497 0
-501 -499 -192 -187 190 498 0
-501 -498 190 191 497 499 0
-501 -188 187 190 498 499 0
-501 -500 185 188 190 192 0
-501 -500 -498 -186 191 192 0
-501 -500 -499 -192 -189 185 186 0
-501 -500 -499 -190 187 497 0
-501 -500 -499 -189 185 186 498 0
-501 -188 185 189 497 500 0
-501 -498 -189 186 188 500 0
-501 -191 187 188 189 499 500 0
-189 -188 -186 185 187 501 0
-497 -189 -188 -185 187 190 501 0
-497 -189 185 191 192 501 0
-499 -498 -190 189 497 501 0
-192 185 189 497 499 501 0
-500 -188 186 191 192 501 0
-500 -498 -497 -190 -189 -187 186 501 0
-500 -498 -191 -187 188 497 501 0
-500 -498 -191 189 499 501 0
-192 -189 -187 499 500 501 0
-502 -497 -190 -187 188 189 191 0
-502 -497 -191 186 187 192 0
-502 -499 -192 -191 -190 -185 0
-502 -499 -187 -186 188 192 0
-502 -499 -497 -192 -188 -187 186 0
-502 -187 188 189 190 499 0
-502 -191 -187 186 190 499 0
-502 185 187 189 191 499 0
-502 -497 -189 190 191 498 499 0
-502 -500 -185 188 189 190 0
-502 -500 187 190 191 192 0
-502 -500 -191 185 189 498 0
-502 -500 -499 -498 -192 -185 0
-502 -500 -499 -192 -191 -186 498 0
-502 -498 -186 187 192 500 0
-502 -499 -188 189 498 500 0
-502 -497 -192 187 190 499 500 0
-502 -501 -498 -497 -188 -187 189 0
-502 -501 -500 -498 185 499 0
-502 -501 -192 -189 188 500 0
-502 -188 -187 -186 192 501 0
-502 -192 -186 185 497 501 0
-502 -497 -191 186 498 501 0
-502 -187 -185 191 192 499 501 0
-502 -499 -497 -191 -186 500 501 0
-502 -188 -185 189 499 500 501 0
-191 -186 -185 187 497 502 0
-191 -190 186 189 497 502 0
-498 -191 -189 187 190 502 0
-498 -189 186 187 191 502 0
-498 -187 188 190 191 497 502 0
-497 -192 -189 186 498 502 0
-499 -190 -186 -185 187 502 0
-499 -189 -187 190 192 502 0
-499 -191 -189 -186 185 188 497 502 0
-499 -498 -497 -190 -185 502 0
-499 -187 185 191 497 498 502 0
-497 187 188 189 192 499 502 0
-500 -189 -185 187 191 502 0
-500 -499 -497 -187 189 192 502 0
-501 -187 185 188 497 502 0
-501 -498 -497 -191 -190 185 502 0
-501 -192 -191 -188 190 499 502 0
-501 -500 -190 186 188 189 502 0
-501 -500 -190 -188 187 498 502 0
-190 -187 186 189 501 502 0
-189 -188 185 190 192 497 501 502 0
-188 -187 186 191 500 501 502 0
-503 -190 -188 -187 185 192 497 0
-503 -189 -187 186 188 498 0
-503 -189 185 186 187 191 498 0
-503 -185 187 188 191 497 498 0
-503 -499 -190 -189 -187 188 0
-503 -499 -498 -191 -186 187 188 0
-503 -499 -498 -187 189 497 0
-503 -499 185 187 189 498 0
-503 -189 -185 186 187 188 499 0
-503 -500 -187 -185 189 499 0
-503 -500 -498 -189 -185 188 497 499 0
-503 -497 -191 -188 -185 499 500 0
-503 -501 -187 -186 189 497 0
-503 -501 -189 -187 186 499 0
-503 -501 -190 -188 189 191 499 0
-503 -500 -192 -188 187 501 0
-503 -500 -498 -187 192 499 501 0
-503 -191 -190 498 500 501 0
-503 -502 -498 -497 -191 -187 -186 185 0
-503 -502 187 189 192 498 0
-503 -502 -499 -189 -187 186 190 0
-503 -502 -499 -192 186 187 189 0
-503 -502 -501 -189 -186 187 191 0
-503 -502 -501 190 191 192 0
-503 -502 -501 -497 187 189 0
-503 -502 -501 -189 -186 -185 192 498 0
-503 -502 -499 -498 187 191 501 0
-503 -192 -189 -187 -186 190 502 0
-503 -497 -191 187 189 502 0
-503 -499 -498 -192 190 191 502 0
-503 -500 -188 187 498 502 0
-503 -185 187 190 500 502 0
-503 -186 185 187 188 192 500 502 0
-503 -189 -188 -185 501 502 0
-503 -192 -191 -187 498 501 502 0
-503 -190 187 192 499 501 502 0
-191 186 190 192 497 503 0
-498 -191 -186 185 188 503 0
-498 -497 -191 -190 -185 189 503 0
-187 -186 -185 188 191 498 503 0
-499 186 187 189 498 503 0
-498 187 190 497 499 503 0
-500 -499 189 191 498 503 0
-499 -498 185 191 500 503 0
-186 -185 188 499 500 503 0
-190 -189 192 499 500 503 0
-501 -498 -191 -185 192 503 0
-501 -498 -497 -189 -188 503 0
-501 -500 -187 190 497 503 0
-501 -190 -186 189 498 500 503 0
185 188 189 192 498 501 503 0
-499 -497 -186 185 191 501 503 0
-500 -190 -189 187 501 503 0
-502 -499 -192 -191 185 188 503 0
-502 -499 -188 -185 186 498 503 0
-502 -501 -497 -191 -186 498 503 0
-502 -501 -499 -186 -185 189 503 0
-502 -192 -185 500 501 503 0
-502 -499 -498 -185 190 500 501 503 0
-499 -191 189 190 502 503 0
-190 -186 185 189 499 502 503 0
-500 -498 -189 -188 -187 502 503 0
-497 188 499 500 502 503 0
-500 -497 190 498 501 502 503 0
-191 -185 500 501 502 503 0
-499 -189 188 500 501 502 503 0
-504 -498 -186 187 188 189 0
-504 -191 -189 187 190 192 498 0
-504 -497 -188 -187 185 192 498 0
-504 -185 186 191 497 498 0
-504 -499 -185 186 187 192 0
-504 -191 185 187 498 499 0
-504 185 186 189 191 498 499 0
-504 -187 -186 192 497 498 499 0
-504 -500 -190 -188 186 192 0
-504 -500 -498 -497 190 192 0
-504 -191 185 188 189 190 500 0
-504 -498 -192 -189 497 500 0
-504 -501 -188 189 190 191 0
-504 -501 -498 -189 -188 497 0
-504 -501 -499 -185 190 191 0
-504 -501 -499 -497 -189 -186 185 187 0
-504 -501 -497 -190 -189 191 499 0
-504 -501 -192 -191 -190 498 499 0
-504 -501 -500 -191 189 192 0
-504 -190 187 188 192 501 0
-504 -192 -191 186 190 498 501 0
-504 -188 -186 192 497 498 501 0
-504 -499 -498 -191 -188 190 501 0
-504 -498 186 187 190 499 501 0
-504 -500 -192 -187 185 191 501 0
-504 -500 -497 -187 -186 188 501 0
-504 -188 -186 189 190 499 500 501 0
-504 -502 -191 -190 -185 186 192 0
-504 -502 -499 -190 -188 187 0
-504 -502 -500 -187 -186 190 191 0
-504 -502 -500 -192 -189 -188 499 0
-504 -502 -187 186 188 189 500 0
-504 -502 -500 -189 188 190 501 0
-504 -497 -187 185 188 189 191 502 0
-504 -192 -190 188 498 502 0
-504 -188 191 192 498 502 0
-504 -499 -498 -188 189 502 0
-504 -500 -192 -190 -189 -186 502 0
-504 -500 -189 185 499 502 0
-504 -501 -192 188 190 499 502 0
-504 185 192 497 498 499 501 502 0
-504 -500 190 191 498 501 502 0
-504 -500 -499 190 497 501 502 0
-504 -503 -192 -191 -190 185 186 0
-504 -503 -499 -192 -191 -185 190 0
-504 -503 -499 -498 -497 185 186 190 0
-504 -503 -497 -190 189 500 0
-504 -503 -189 -186 191 499 501 0
-504 -503 -502 -498 -190 -189 192 0
-504 -503 -502 -192 -186 501 0
-504 -503 -502 188 191 497 501 0
-504 -503 -187 -185 500 502 0
-504 -497 -190 -189 185 503 0
-504 -497 -191 186 192 498 503 0
-504 -499 -190 -189 -187 -186 503 0
-504 -187 186 190 499 503 0
-504 -192 -191 -189 -185 499 503 0
-504 -500 -190 -187 189 497 503 0
-504 -498 -190 -188 189 500 503 0
-504 -501 -500 -186 191 497 503 0
-504 -192 -190 -188 498 501 503 0
-504 -502 -190 188 192 503 0
-504 -502 -497 -192 186 187 190 503 0
-504 -502 185 186 191 497 503 0
-504 -502 -500 -185 188 189 503 0
-504 -498 186 190 191 502 503 0
-504 -499 186 187 502 503 0
-189 -188 -186 -185 187 497 504 0
-499 -190 -189 -186 187 504 0
-497 -192 -186 191 499 504 0
-500 -497 -192 187 188 504 0
-500 -191 -189 188 498 504 0
-500 -499 -186 185 187 497 504 0
-190 -189 -188 186 187 497 500 504 0
-498 -190 -187 191 497 500 504 0
-501 -189 -188 -187 -186 -185 504 0
-501 -499 -498 -187 185 504 0
-501 -190 -186 185 498 499 504 0
-501 -500 -192 -190 -186 -185 189 504 0
-501 -499 185 186 500 504 0
-187 -186 -185 190 501 504 0
-192 185 188 191 501 504 0
-186 188 189 497 501 504 0
-498 -191 186 187 190 501 504 0
-499 -498 -186 185 501 504 0
-190 185 189 499 500 501 504 0
-502 -189 -188 185 186 497 504 0
-502 -190 -189 188 192 498 504 0
-502 -499 -497 -187 189 192 504 0
-502 185 188 497 499 504 0
-502 -500 -497 -190 -189 -187 504 0
-502 -500 -498 -190 192 497 504 0
-502 -501 -187 186 189 498 504 0
-191 186 187 188 502 504 0
-498 -192 185 497 502 504 0
188 191 498 499 502 504 0
-500 -497 -191 -186 185 498 502 504 0
-497 -190 192 500 502 504 0
-188 -187 189 498 500 502 504 0
-501 -497 -186 185 191 502 504 0
-501 -497 -187 186 192 502 504 0
-501 -187 -185 190 192 500 502 504 0
-192 187 497 501 502 504 0
-503 -188 -187 189 190 504 0
-503 -497 -192 -187 188 504 0
-503 -499 -498 -497 -189 -188 192 504 0
-503 -500 -497 186 190 504 0
-503 -501 -498 -191 -188 187 504 0
-503 -501 -498 -185 187 497 500 504 0
-503 189 190 192 501 504 0
-503 -191 186 499 501 504 0
-503 -502 186 187 498 504 0
-503 -502 -500 -498 -190 499 501 504 0
-503 -501 -191 -189 497 502 504 0
-191 -188 -186 -185 187 503 504 0
-192 -189 -185 188 503 504 0
-192 -187 185 190 503 504 0
-497 187 189 191 192 503 504 0
-498 185 186 192 503 504 0
-499 -192 -188 190 503 504 0
-497 -188 185 189 499 503 504 0
-500 -185 186 191 503 504 0
-189 -188 187 192 500 503 504 0
-502 -191 -190 -188 503 504 0
-502 -191 189 497 498 499 503 504 0
-500 -192 -191 499 502 503 504 0
188 190 497 500 502 503 504 0
-191 -190 -187 501 502 503 504 0
-188 189 191 499 501 502 503 504 0
-465 0
-466 0
-467 0
-468 0
-469 0
-470 0
471 0
-472 0
-193 169 465 497 0
-497 169 193 465 0
-169 193 465 497 0
-497 -193 -169 465 0
-465 169 193 497 0
-497 -465 -193 169 0
-465 -193 -169 497 0
-497 -465 -169 193 0
-194 170 466 498 0
-498 170 194 466 0
-170 194 466 498 0
-498 -194 -170 466 0
-466 170 194 498 0
-498 -466 -194 170 0
-466 -194 -170 498 0
-498 -466 -170 194 0
-195 171 467 499 0
-499 171 195 467 0
-171 195 467 499 0
-499 -195 -171 467 0
-467 171 195 499 0
-499 -467 -195 171 0
-467 -195 -171 499 0
-499 -467 -171 195 0
-196 172 468 500 0
-500 172 196 468 0
-172 196 468 500 0
-500 -196 -172 468 0
-468 172 196 500 0
-500 -468 -196 172 0
-468 -196 -172 500 0
-500 -468 -172 196 0
-197 173 469 501 0
-501 173 197 469 0
-173 197 469 501 0
-501 -197 -173 469 0
-469 173 197 501 0
-501 -469 -197 173 0
-469 -197 -173 501 0
-501 -469 -173 197 0
-198 174 470 502 0
-502 174 198 470 0
-174 198 470 502 0
-502 -198 -174 470 0
-470 174 198 502 0
-502 -470 -198 174 0
-470 -198 -174 502 0
-502 -470 -174 198 0
-199 175 471 503 0
-503 175 199 471 0
-175 199 471 503 0
-503 -199 -175 471 0
-471 175 199 503 0
-503 -471 -199 175 0
-471 -199 -175 503 0
-503 -471 -175 199 0
-200 176 472 504 0
-504 176 200 472 0
-176 200 472 504 0
-504 -200 -176 472 0
-472 176 200 504 0
-504 -472 -200 176 0
-472 -200 -176 504 0
-504 -472 -176 200 0
-201 177 193 0
-177 193 201 0
-193 177 201 0
-201 -193 -177 0
-202 178 194 0
-178 194 202 0
-194 178 202 0
-202 -194 -178 0
-203 179 195 0
-179 195 203 0
-195 179 203 0
-203 -195 -179 0
-204 180 196 0
-180 196 204 0
-196 180 204 0
-204 -196 -180 0
-205 181 197 0
-181 197 205 0
-197 181 205 0
-205 -197 -181 0
-206 182 198 0
-182 198 206 0
-198 182 206 0
-206 -198 -182 0
-207 183 199 0
-183 199 207 0
-199 183 207 0
-207 -199 -183 0
-208 184 200 0
-184 200 208 0
-200 184 208 0
-208 -200 -184 0
-209 185 201 0
-185 201 209 0
-201 185 209 0
-209 -201 -185 0
-210 186 202 0
-186 202 210 0
-202 186 210 0
-210 -202 -186 0
-211 187 203 0
-187 203 211 0
-203 187 211 0
-211 -203 -187 0
-212 188 204 0
-188 204 212 0
-204 188 212 0
-212 -204 -188 0
-213 189 205 0
-189 205 213 0
-205 189 213 0
-213 -205 -189 0
-214 190 206 0
-190 206 214 0
-206 190 214 0
-214 -206 -190 0
-215 191 207 0
-191 207 215 0
-207 191 215 0
-215 -207 -191 0
-216 192 208 0
-192 208 216 0
-208 192 216 0
-216 -208 -192 0
-506 -505 -215 -214 -213 211 212 0
-506 -505 -216 210 211 213 215 0
-506 -216 -209 210 211 213 505 0
-212 -211 -209 215 505 506 0
-507 -505 -214 -209 210 215 0
-506 -211 209 210 216 507 0
-506 -215 -211 212 216 507 0
-508 -215 -212 -210 209 213 214 0
-508 -505 -215 -213 -209 212 214 0
-508 -214 -211 -209 210 212 215 505 0
-508 -214 -211 -209 216 505 0
-508 -215 -213 -211 214 506 0
-508 -507 -216 -214 -212 506 0
-508 -212 -210 -209 213 507 0
-508 -505 -214 -210 -209 216 507 0
-508 -216 -214 215 505 506 507 0
-505 -213 -212 -211 -210 508 0
-213 -210 211 214 506 508 0
210 212 215 216 506 508 0
-216 -213 -212 211 505 506 508 0
-507 -215 -214 -212 209 508 0
-507 -210 211 213 214 215 508 0
-507 -216 -211 -209 212 213 508 0
-507 -215 -214 -213 210 505 508 0
-214 210 211 215 507 508 0
-505 -210 209 216 507 508 0
-506 -216 -209 505 507 508 0
-509 -505 -216 -214 -212 210 215 0
-509 -213 -212 -211 209 505 0
-509 -507 210 213 215 216 505 0
-509 -507 -216 -211 214 506 0
-509 -506 214 215 505 507 0
-509 -212 211 214 506 507 0
-509 -508 209 212 214 216 0
-509 -508 -506 -210 215 216 0
-509 -508 -507 -216 -213 209 210 0
-509 -508 -507 -214 211 505 0
-509 -508 -507 -213 209 210 506 0
-509 -212 209 213 505 508 0
-509 -506 -213 210 212 508 0
-509 -215 211 212 213 507 508 0
-213 -212 -210 209 211 509 0
-505 -213 -212 -209 211 214 509 0
-505 -213 209 215 216 509 0
-507 -506 -214 213 505 509 0
-216 209 213 505 507 509 0
-508 -212 210 215 216 509 0
-508 -506 -505 -214 -213 -211 210 509 0
-508 -506 -215 -211 212 505 509 0
-508 -506 -215 213 507 509 0
-216 -213 -211 507 508 509 0
-510 -505 -214 -211 212 213 215 0
-510 -505 -215 210 211 216 0
-510 -507 -216 -215 -214 -209 0
-510 -507 -211 -210 212 216 0
-510 -507 -505 -216 -212 -211 210 0
-510 -211 212 213 214 507 0
-510 -215 -211 210 214 507 0
-510 209 211 213 215 507 0
-510 -505 -213 214 215 506 507 0
-510 -508 -209 212 213 214 0
-510 -508 211 214 215 216 0
-510 -508 -215 209 213 506 0
-510 -508 -507 -506 -216 -209 0
-510 -508 -507 -216 -215 -210 506 0
-510 -506 -210 211 216 508 0
-510 -507 -212 213 506 508 0
-510 -505 -216 211 214 507 508 0
-510 -509 -506 -505 -212 -211 213 0
-510 -509 -508 -506 209 507 0
-510 -509 -216 -213 212 508 0
-510 -212 -211 -210 216 509 0
-510 -216 -210 209 505 509 0
-510 -505 -215 210 506 509 0
-510 -211 -209 215 216 507 509 0
-510 -507 -505 -215 -210 508 509 0
-510 -212 -209 213 507 508 509 0
-215 -210 -209 211 505 510 0
-215 -214 210 213 505 510 0
-506 -215 -213 211 214 510 0
-506 -213 210 211 215 510 0
-506 -211 212 214 215 505 510 0
-505 -216 -213 210 506 510 0
-507 -214 -210 -209 211 510 0
-507 -213 -211 214 216 510 0
-507 -215 -213 -210 209 212 505 510 0
-507 -506 -505 -214 -209 510 0
-507 -211 209 215 505 506 510 0
-505 211 212 213 216 507 510 0
-508 -213 -209 211 215 510 0
-508 -507 -505 -211 213 216 510 0
-509 -211 209 212 505 510 0
-509 -506 -505 -215 -214 209 510 0
-509 -216 -215 -212 214 507 510 0
-509 -508 -214 210 212 213 510 0
-509 -508 -214 -212 211 506 510 0
-214 -211 210 213 509 510 0
-213 -212 209 214 216 505 509 510 0
-212 -211 210 215 508 509 510 0
-511 -214 -212 -211 209 216 505 0
-511 -213 -211 210 212 506 0
-511 -213 209 210 211 215 506 0
-511 -209 211 212 215 505 506 0
-511 -507 -214 -213 -211 212 0
-511 -507 -506 -215 -210 211 212 0
-511 -507 -506 -211 213 505 0
-511 -507 209 211 213 506 0
-511 -213 -209 210 211 212 507 0
-511 -508 -211 -209 213 507 0
-511 -508 -506 -213 -209 212 505 507 0
-511 -505 -215 -212 -209 507 508 0
-511 -509 -211 -210 213 505 0
-511 -509 -213 -211 210 507 0
-511 -509 -214 -212 213 215 507 0
-511 -508 -216 -212 211 509 0
-511 -508 -506 -211 216 507 509 0
-511 -215 -214 506 508 509 0
-511 -510 -506 -505 -215 -211 -210 209 0
-511 -510 211 213 216 506 0
-511 -510 -507 -213 -211 210 214 0
-511 -510 -507 -216 210 211 213 0
-511 -510 -509 -213 -210 211 215 0
-511 -510 -509 214 215 216 0
-511 -510 -509 -505 211 213 0
-511 -510 -509 -213 -210 -209 216 506 0
-511 -510 -507 -506 211 215 509 0
-511 -216 -213 -211 -210 214 510 0
-511 -505 -215 211 213 510 0
-511 -507 -506 -216 214 215 510 0
-511 -508 -212 211 506 510 0
-511 -209 211 214 508 510 0
-511 -210 209 211 212 216 508 510 0
-511 -213 -212 -209 509 510 0
-511 -216 -215 -211 506 509 510 0
-511 -214 211 216 507 509 510 0
-215 210 214 216 505 511 0
-506 -215 -210 209 212 511 0
-506 -505 -215 -214 -209 213 511 0
-211 -210 -209 212 215 506 511 0
-507 210 211 213 506 511 0
-506 211 214 505 507 511 0
-508 -507 213 215 506 511 0
-507 -506 209 215 508 511 0
-210 -209 212 507 508 511 0
-214 -213 216 507 508 511 0
-509 -506 -215 -209 216 511 0
-509 -506 -505 -213 -212 511 0
-509 -508 -211 214 505 511 0
-509 -214 -210 213 506 508 511 0
209 212 213 216 506 509 511 0
-507 -505 -210 209 215 509 511 0
-508 -214 -213 211 509 511 0
-510 -507 -216 -215 209 212 511 0
-510 -507 -212 -209 210 506 511 0
-510 -509 -505 -215 -210 506 511 0
-510 -509 -507 -210 -209 213 511 0
-510 -216 -209 508 509 511 0
-510 -507 -506 -209 214 508 509 511 0
-507 -215 213 214 510 511 0
-214 -210 209 213 507 510 511 0
-508 -506 -213 -212 -211 510 511 0
-505 212 507 508 510 511 0
-508 -505 214 506 509 510 511 0
-215 -209 508 509 510 511 0
-507 -213 212 508 509 510 511 0
-512 -506 -210 211 212 213 0
-512 -215 -213 211 214 216 506 0
-512 -505 -212 -211 209 216 506 0
-512 -209 210 215 505 506 0
-512 -507 -209 210 211 216 0
-512 -215 209 211 506 507 0
-512 209 210 213 215 506 507 0
-512 -211 -210 216 505 506 507 0
-512 -508 -214 -212 210 216 0
-512 -508 -506 -505 214 216 0
-512 -215 209 212 213 214 508 0
-512 -506 -216 -213 505 508 0
-512 -509 -212 213 214 215 0
-512 -509 -506 -213 -212 505 0
-512 -509 -507 -209 214 215 0
-512 -509 -507 -505 -213 -210 209 211 0
-512 -509 -505 -214 -213 215 507 0
-512 -509 -216 -215 -214 506 507 0
-512 -509 -508 -215 213 216 0
-512 -214 211 212 216 509 0
-512 -216 -215 210 214 506 509 0
-512 -212 -210 216 505 506 509 0
-512 -507 -506 -215 -212 214 509 0
-512 -506 210 211 214 507 509 0
-512 -508 -216 -211 209 215 509 0
-512 -508 -505 -211 -210 212 509 0
-512 -212 -210 213 214 507 508 509 0
-512 -510 -215 -214 -209 210 216 0
-512 -510 -507 -214 -212 211 0
-512 -510 -508 -211 -210 214 215 0
-512 -510 -508 -216 -213 -212 507 0
-512 -510 -211 210 212 213 508 0
-512 -510 -508 -213 212 214 509 0
-512 -505 -211 209 212 213 215 510 0
-512 -216 -214 212 506 510 0
-512 -212 215 216 506 510 0
-512 -507 -506 -212 213 510 0
-512 -508 -216 -214 -213 -210 510 0
-512 -508 -213 209 507 510 0
-512 -509 -216 212 214 507 510 0
-512 209 216 505 506 507 509 510 0
-512 -508 214 215 506 509 510 0
-512 -508 -507 214 505 509 510 0
-512 -511 -216 -215 -214 209 210 0
-512 -511 -507 -216 -215 -209 214 0
-512 -511 -507 -506 -505 209 210 214 0
-512 -511 -505 -214 213 508 0
-512 -511 -213 -210 215 507 509 0
-512 -511 -510 -506 -214 -213 216 0
-512 -511 -510 -216 -210 509 0
-512 -511 -510 212 215 505 509 0
-512 -511 -211 -209 508 510 0
-512 -505 -214 -213 209 511 0
-512 -505 -215 210 216 506 511 0
-512 -507 -214 -213 -211 -210 511 0
-512 -211 210 214 507 511 0
-512 -216 -215 -213 -209 507 511 0
-512 -508 -214 -211 213 505 511 0
-512 -506 -214 -212 213 508 511 0
-512 -509 -508 -210 215 505 511 0
-512 -216 -214 -212 506 509 511 0
-512 -510 -214 212 216 511 0
-512 -510 -505 -216 210 211 214 511 0
-512 -510 209 210 215 505 511 0
-512 -510 -508 -209 212 213 511 0
-512 -506 210 214 215 510 511 0
-512 -507 210 211 510 511 0
-213 -212 -210 -209 211 505 512 0
-507 -214 -213 -210 211 512 0
-505 -216 -210 215 507 512 0
-508 -505 -216 211 212 512 0
-508 -215 -213 212 506 512 0
-508 -507 -210 209 211 505 512 0
-214 -213 -212 210 211 505 508 512 0
-506 -214 -211 215 505 508 512 0
-509 -213 -212 -211 -210 -209 512 0
-509 -507 -506 -211 209 512 0
-509 -214 -210 209 506 507 512 0
-509 -508 -216 -214 -210 -209 213 512 0
-509 -507 209 210 508 512 0
-211 -210 -209 214 509 512 0
-216 209 212 215 509 512 0
-210 212 213 505 509 512 0
-506 -215 210 211 214 509 512 0
-507 -506 -210 209 509 512 0
-214 209 213 507 508 509 512 0
-510 -213 -212 209 210 505 512 0
-510 -214 -213 212 216 506 512 0
-510 -507 -505 -211 213 216 512 0
-510 209 212 505 507 512 0
-510 -508 -505 -214 -213 -211 512 0
-510 -508 -506 -214 216 505 512 0
-510 -509 -211 210 213 506 512 0
-215 210 211 212 510 512 0
-506 -216 209 505 510 512 0
212 215 506 507 510 512 0
-508 -505 -215 -210 209 506 510 512 0
-505 -214 216 508 510 512 0
-212 -211 213 506 508 510 512 0
-509 -505 -210 209 215 510 512 0
-509 -505 -211 210 216 510 512 0
-509 -211 -209 214 216 508 510 512 0
-216 211 505 509 510 512 0
-511 -212 -211 213 214 512 0
-511 -505 -216 -211 212 512 0
-511 -507 -506 -505 -213 -212 216 512 0
-511 -508 -505 210 214 512 0
-511 -509 -506 -215 -212 211 512 0
-511 -509 -506 -209 211 505 508 512 0
-511 213 214 216 509 512 0
-511 -215 210 507 509 512 0
-511 -510 210 211 506 512 0
-511 -510 -508 -506 -214 507 509 512 0
-511 -509 -215 -213 505 510 512 0
-215 -212 -210 -209 211 511 512 0
-216 -213 -209 212 511 512 0
-216 -211 209 214 511 512 0
-505 211 213 215 216 511 512 0
-506 209 210 216 511 512 0
-507 -216 -212 214 511 512 0
-505 -212 209 213 507 511 512 0
-508 -209 210 215 511 512 0
-213 -212 211 216 508 511 512 0
-510 -215 -214 -212 511 512 0
-510 -215 213 505 506 507 511 512 0
-508 -216 -215 507 510 511 512 0
212 214 505 508 510 511 512 0
-215 -214 -211 509 510 511 512 0
-212 213 215 507 509 510 511 512 0
-473 0
-474 0
-475 0
-476 0
-477 0
478 0
-479 0
-480 0
-217 193 473 505 0
-505 193 217 473 0
-193 217 473 505 0
-505 -217 -193 473 0
-473 193 217 505 0
-505 -473 -217 193 0
-473 -217 -193 505 0
-505 -473 -193 217 0
-218 194 474 506 0
-506 194 218 474 0
-194 218 474 506 0
-506 -218 -194 474 0
-474 194 218 506 0
-506 -474 -218 194 0
-474 -218 -194 506 0
-506 -474 -194 218 0
-219 195 475 507 0
-507 195 219 475 0
-195 219 475 507 0
-507 -219 -195 475 0
-475 195 219 507 0
-507 -475 -219 195 0
-475 -219 -195 507 0
-507 -475 -195 219 0
-220 196 476 508 0
-508 196 220 476 0
-196 220 476 508 0
-508 -220 -196 476 0
-476 196 220 508 0
-508 -476 -220 196 0
-476 -220 -196 508 0
-508 -476 -196 220 0
-221 197 477 509 0
-509 197 221 477 0
-197 221 477 509 0
-509 -221 -197 477 0
-477 197 221 509 0
-509 -477 -221 197 0
-477 -221 -197 509 0
-509 -477 -197 221 0
-222 198 478 510 0
-510 198 222 478 0
-198 222 478 510 0
-510 -222 -198 478 0
-478 198 222 510 0
-510 -478 -222 198 0
-478 -222 -198 510 0
-510 -478 -198 222 0
-223 199 479 511 0
-511 199 223 479 0
-199 223 479 511 0
-511 -223 -199 479 0
-479 199 223 511 0
-511 -479 -223 199 0
-479 -223 -199 511 0
-511 -479 -199 223 0
-224 200 480 512 0
-512 200 224 480 0
-200 224 480 512 0
-512 -224 -200 480 0
-480 200 224 512 0
-512 -480 -224 200 0
-480 -224 -200 512 0
-512 -480 -200 224 0
-225 201 217 0
-201 217 225 0
-217 201 225 0
-225 -217 -201 0
-226 202 218 0
-202 218 226 0
-218 202 226 0
-226 -218 -202 0
-227 203 219 0
-203 219 227 0
-219 203 227 0
-227 -219 -203 0
-228 204 220 0
-204 220 228 0
-220 204 228 0
-228 -220 -204 0
-229 205 221 0
-205 221 229 0
-221 205 229 0
-229 -221 -205 0
-230 206 222 0
-206 222 230 0
-222 206 230 0
-230 -222 -206 0
-231 207 223 0
-207 223 231 0
-223 207 231 0
-231 -223 -207 0
-232 208 224 0
-208 224 232 0
-224 208 232 0
-232 -224 -208 0
-233 209 225 0
-209 225 233 0
-225 209 233 0
-233 -225 -209 0
-234 210 226 0
-210 226 234 0
-226 210 234 0
-234 -226 -210 0
-235 211 227 0
-211 227 235 0
-227 211 235 0
-235 -227 -211 0
-236 212 228 0
-212 228 236 0
-228 212 236 0
-236 -228 -212 0
-237 213 229 0
-213 229 237 0
-229 213 237 0
-237 -229 -213 0
-238 214 230 0
-214 230 238 0
-230 214 238 0
-238 -230 -214 0
-239 215 231 0
-215 231 239 0
-231 215 239 0
-239 -231 -215 0
-240 216 232 0
-216 232 240 0
-232 216 240 0
-240 -232 -216 0
-514 -513 -239 -238 -237 235 236 0
-514 -513 -240 234 235 237 239 0
-514 -240 -233 234 235 237 513 0
-236 -235 -233 239 513 514 0
-515 -513 -238 -233 234 239 0
-514 -235 233 234 240 515 0
-514 -239 -235 236 240 515 0
-516 -239 -236 -234 233 237 238 0
-516 -513 -239 -237 -233 236 238 0
-516 -238 -235 -233 234 236 239 513 0
-516 -238 -235 -233 240 513 0
-516 -239 -237 -235 238 514 0
-516 -515 -240 -238 -236 514 0
-516 -236 -234 -233 237 515 0
-516 -513 -238 -234 -233 240 515 0
-516 -240 -238 239 513 514 515 0
-513 -237 -236 -235 -234 516 0
-237 -234 235 238 514 516 0
234 236 239 240 514 516 0
-240 -237 -236 235 513 514 516 0
-515 -239 -238 -236 233 516 0
-515 -234 235 237 238 239 516 0
-515 -240 -235 -233 236 237 516 0
-515 -239 -238 -237 234 513 516 0
-238 234 235 239 515 516 0
-513 -234 233 240 515 516 0
-514 -240 -233 513 515 516 0
-517 -513 -240 -238 -236 234 239 0
-517 -237 -236 -235 233 513 0
-517 -515 234 237 239 240 513 0
-517 -515 -240 -235 238 514 0
-517 -514 238 239 513 515 0
-517 -236 235 238 514 515 0
-517 -516 233 236 238 240 0
-517 -516 -514 -234 239 240 0
-517 -516 -515 -240 -237 233 234 0
-517 -516 -515 -238 235 513 0
-517 -516 -515 -237 233 234 514 0
-517 -236 233 237 513 516 0
-517 -514 -237 234 236 516 0
-517 -239 235 236 237 515 516 0
-237 -236 -234 233 235 517 0
-513 -237 -236 -233 235 238 517 0
-513 -237 233 239 240 517 0
-515 -514 -238 237 513 517 0
-240 233 237 513 515 517 0
-516 -236 234 239 240 517 0
-516 -514 -513 -238 -237 -235 234 517 0
-516 -514 -239 -235 236 513 517 0
-516 -514 -239 237 515 517 0
-240 -237 -235 515 516 517 0
-518 -513 -238 -235 236 237 239 0
-518 -513 -239 234 235 240 0
-518 -515 -240 -239 -238 -233 0
-518 -515 -235 -234 236 240 0
-518 -515 -513 -240 -236 -235 234 0
-518 -235 236 237 238 515 0
-518 -239 -235 234 238 515 0
-518 233 235 237 239 515 0
-518 -513 -237 238 239 514 515 0
-518 -516 -233 236 237 238 0
-518 -516 235 238 239 240 0
-518 -516 -239 233 237 514 0
-518 -516 -515 -514 -240 -233 0
-518 -516 -515 -240 -239 -234 514 0
-518 -514 -234 235 240 516 0
-518 -515 -236 237 514 516 0
-518 -513 -240 235 238 515 516 0
-518 -517 -514 -513 -236 -235 237 0
-518 -517 -516 -514 233 515 0
-518 -517 -240 -237 236 516 0
-518 -236 -235 -234 240 517 0
-518 -240 -234 233 513 517 0
-518 -513 -239 234 514 517 0
-518 -235 -233 239 240 515 517 0
-518 -515 -513 -239 -234 516 517 0
-518 -236 -233 237 515 516 517 0
-239 -234 -233 235 513 518 0
-239 -238 234 237 513 518 0
-514 -239 -237 235 238 518 0
-514 -237 234 235 239 518 0
-514 -235 236 238 239 513 518 0
-513 -240 -237 234 514 518 0
-515 -238 -234 -233 235 518 0
-515 -237 -235 238 240 518 0
-515 -239 -237 -234 233 236 513 518 0
-515 -514 -513 -238 -233 518 0
-515 -235 233 239 513 514 518 0
-513 235 236 237 240 515 518 0
-516 -237 -233 235 239 518 0
-516 -515 -513 -235 237 240 518 0
-517 -235 233 236 513 518 0
-517 -514 -513 -239 -238 233 518 0
-517 -240 -239 -236 238 515 518 0
-517 -516 -238 234 236 237 518 0
-517 -516 -238 -236 235 514 518 0
-238 -235 234 237 517 518 0
-237 -236 233 238 240 513 517 518 0
-236 -235 234 239 516 517 518 0
-519 -238 -236 -235 233 240 513 0
-519 -237 -235 234 236 514 0
-519 -237 233 234 235 239 514 0
-519 -233 235 236 239 513 514 0
-519 -515 -238 -237 -235 236 0
-519 -515 -514 -239 -234 235 236 0
-519 -515 -514 -235 237 513 0
-519 -515 233 235 237 514 0
-519 -237 -233 234 235 236 515 0
-519 -516 -235 -233 237 515 0
-519 -516 -514 -237 -233 236 513 515 0
-519 -513 -239 -236 -233 515 516 0
-519 -517 -235 -234 237 513 0
-519 -517 -237 -235 234 515 0
-519 -517 -238 -236 237 239 515 0
-519 -516 -240 -236 235 517 0
-519 -516 -514 -235 240 515 517 0
-519 -239 -238 514 516 517 0
-519 -518 -514 -513 -239 -235 -234 233 0
-519 -518 235 237 240 514 0
-519 -518 -515 -237 -235 234 238 0
-519 -518 -515 -240 234 235 237 0
-519 -518 -517 -237 -234 235 239 0
-519 -518 -517 238 239 240 0
-519 -518 -517 -513 235 237 0
-519 -518 -517 -237 -234 -233 240 514 0
-519 -518 -515 -514 235 239 517 0
-519 -240 -237 -235 -234 238 518 0
-519 -513 -239 235 237 518 0
-519 -515 -514 -240 238 239 518 0
-519 -516 -236 235 514 518 0
-519 -233 235 238 516 518 0
-519 -234 233 235 236 240 516 518 0
-519 -237 -236 -233 517 518 0
-519 -240 -239 -235 514 517 518 0
-519 -238 235 240 515 517 518 0
-239 234 238 240 513 519 0
-514 -239 -234 233 236 519 0
-514 -513 -239 -238 -233 237 519 0
-235 -234 -233 236 239 514 519 0
-515 234 235 237 514 519 0
-514 235 238 513 515 519 0
-516 -515 237 239 514 519 0
-515 -514 233 239 516 519 0
-234 -233 236 515 516 519 0
-238 -237 240 515 516 519 0
-517 -514 -239 -233 240 519 0
-517 -514 -513 -237 -236 519 0
-517 -516 -235 238 513 519 0
-517 -238 -234 237 514 516 519 0
233 236 237 240 514 517 519 0
-515 -513 -234 233 239 517 519 0
-516 -238 -237 235 517 519 0
-518 -515 -240 -239 233 236 519 0
-518 -515 -236 -233 234 514 519 0
-518 -517 -513 -239 -234 514 519 0
-518 -517 -515 -234 -233 237 519 0
-518 -240 -233 516 517 519 0
-518 -515 -514 -233 238 516 517 519 0
-515 -239 237 238 518 519 0
-238 -234 233 237 515 518 519 0
-516 -514 -237 -236 -235 518 519 0
-513 236 515 516 518 519 0
-516 -513 238 514 517 518 519 0
-239 -233 516 517 518 519 0
-515 -237 236 516 517 518 519 0
-520 -514 -234 235 236 237 0
-520 -239 -237 235 238 240 514 0
-520 -513 -236 -235 233 240 514 0
-520 -233 234 239 513 514 0
-520 -515 -233 234 235 240 0
-520 -239 233 235 514 515 0
-520 233 234 237 239 514 515 0
-520 -235 -234 240 513 514 515 0
-520 -516 -238 -236 234 240 0
-520 -516 -514 -513 238 240 0
-520 -239 233 236 237 238 516 0
-520 -514 -240 -237 513 516 0
-520 -517 -236 237 238 239 0
-520 -517 -514 -237 -236 513 0
-520 -517 -515 -233 238 239 0
-520 -517 -515 -513 -237 -234 233 235 0
-520 -517 -513 -238 -237 239 515 0
-520 -517 -240 -239 -238 514 515 0
-520 -517 -516 -239 237 240 0
-520 -238 235 236 240 517 0
-520 -240 -239 234 238 514 517 0
-520 -236 -234 240 513 514 517 0
-520 -515 -514 -239 -236 238 517 0
-520 -514 234 235 238 515 517 0
-520 -516 -240 -235 233 239 517 0
-520 -516 -513 -235 -234 236 517 0
-520 -236 -234 237 238 515 516 517 0
-520 -518 -239 -238 -233 234 240 0
-520 -518 -515 -238 -236 235 0
-520 -518 -516 -235 -234 238 239 0
-520 -518 -516 -240 -237 -236 515 0
-520 -518 -235 234 236 237 516 0
-520 -518 -516 -237 236 238 517 0
-520 -513 -235 233 236 237 239 518 0
-520 -240 -238 236 514 518 0
-520 -236 239 240 514 518 0
-520 -515 -514 -236 237 518 0
-520 -516 -240 -238 -237 -234 518 0
-520 -516 -237 233 515 518 0
-520 -517 -240 236 238 515 518 0
-520 233 240 513 514 515 517 518 0
-520 -516 238 239 514 517 518 0
-520 -516 -515 238 513 517 518 0
-520 -519 -240 -239 -238 233 234 0
-520 -519 -515 -240 -239 -233 238 0
-520 -519 -515 -514 -513 233 234 238 0
-520 -519 -513 -238 237 516 0
-520 -519 -237 -234 239 515 517 0
-520 -519 -518 -514 -238 -237 240 0
-520 -519 -518 -240 -234 517 0
-520 -519 -518 236 239 513 517 0
-520 -519 -235 -233 516 518 0
-520 -513 -238 -237 233 519 0
-520 -513 -239 234 240 514 519 0
-520 -515 -238 -237 -235 -234 519 0
-520 -235 234 238 515 519 0
-520 -240 -239 -237 -233 515 519 0
-520 -516 -238 -235 237 513 519 0
-520 -514 -238 -236 237 516 519 0
-520 -517 -516 -234 239 513 519 0
-520 -240 -238 -236 514 517 519 0
-520 -518 -238 236 240 519 0
-520 -518 -513 -240 234 235 238 519 0
-520 -518 233 234 239 513 519 0
-520 -518 -516 -233 236 237 519 0
-520 -514 234 238 239 518 519 0
-520 -515 234 235 518 519 0
-237 -236 -234 -233 235 513 520 0
-515 -238 -237 -234 235 520 0
-513 -240 -234 239 515 520 0
-516 -513 -240 235 236 520 0
-516 -239 -237 236 514 520 0
-516 -515 -234 233 235 513 520 0
-238 -237 -236 234 235 513 516 520 0
-514 -238 -235 239 513 516 520 0
-517 -237 -236 -235 -234 -233 520 0
-517 -515 -514 -235 233 520 0
-517 -238 -234 233 514 515 520 0
-517 -516 -240 -238 -234 -233 237 520 0
-517 -515 233 234 516 520 0
-235 -234 -233 238 517 520 0
-240 233 236 239 517 520 0
-234 236 237 513 517 520 0
-514 -239 234 235 238 517 520 0
-515 -514 -234 233 517 520 0
-238 233 237 515 516 517 520 0
-518 -237 -236 233 234 513 520 0
-518 -238 -237 236 240 514 520 0
-518 -515 -513 -235 237 240 520 0
-518 233 236 513 515 520 0
-518 -516 -513 -238 -237 -235 520 0
-518 -516 -514 -238 240 513 520 0
-518 -517 -235 234 237 514 520 0
-239 234 235 236 518 520 0
-514 -240 233 513 518 520 0
236 239 514 515 518 520 0
-516 -513 -239 -234 233 514 518 520 0
-513 -238 240 516 518 520 0
-236 -235 237 514 516 518 520 0
-517 -513 -234 233 239 518 520 0
-517 -513 -235 234 240 518 520 0
-517 -235 -233 238 240 516 518 520 0
-240 235 513 517 518 520 0
-519 -236 -235 237 238 520 0
-519 -513 -240 -235 236 520 0
-519 -515 -514 -513 -237 -236 240 520 0
-519 -516 -513 234 238 520 0
-519 -517 -514 -239 -236 235 520 0
-519 -517 -514 -233 235 513 516 520 0
-519 237 238 240 517 520 0
-519 -239 234 515 517 520 0
-519 -518 234 235 514 520 0
-519 -518 -516 -514 -238 515 517 520 0
-519 -517 -239 -237 513 518 520 0
-239 -236 -234 -233 235 519 520 0
-240 -237 -233 236 519 520 0
-240 -235 233 238 519 520 0
-513 235 237 239 240 519 520 0
-514 233 234 240 519 520 0
-515 -240 -236 238 519 520 0
-513 -236 233 237 515 519 520 0
-516 -233 234 239 519 520 0
-237 -236 235 240 516 519 520 0
-518 -239 -238 -236 519 520 0
-518 -239 237 513 514 515 519 520 0
-516 -240 -239 515 518 519 520 0
236 238 513 516 518 519 520 0
-239 -238 -235 517 518 519 520 0
-236 237 239 515 517 518 519 520 0
-481 0
-482 0
-483 0
-484 0
485 0
-486 0
-487 0
-488 0
-241 217 481 513 0
-513 217 241 481 0
-217 241 481 513 0
-513 -241 -217 481 0
-481 217 241 513 0
-513 -481 -241 217 0
-481 -241 -217 513 0
-513 -481 -217 241 0
-242 218 482 514 0
-514 218 242 482 0
-218 242 482 514 0
-514 -242 -218 482 0
-482 218 242 514 0
-514 -482 -242 218 0
-482 -242 -218 514 0
-514 -482 -218 242 0
-243 219 483 515 0
-515 219 243 483 0
-219 243 483 515 0
-515 -243 -219 483 0
-483 219 243 515 0
-515 -483 -243 219 0
-483 -243 -219 515 0
-515 -483 -219 243 0
-244 220 484 516 0
-516 220 244 484 0
-220 244 484 516 0
-516 -244 -220 484 0
-484 220 244 516 0
-516 -484 -244 220 0
-484 -244 -220 516 0
-516 -484 -220 244 0
-245 221 485 517 0
-517 221 245 485 0
-221 245 485 517 0
-517 -245 -221 485 0
-485 221 245 517 0
-517 -485 -245 221 0
-485 -245 -221 517 0
-517 -485 -221 245 0
-246 222 486 518 0
-518 222 246 486 0
-222 246 486 518 0
-518 -246 -222 486 0
-486 222 246 518 0
-518 -486 -246 222 0
-486 -246 -222 518 0
-518 -486 -222 246 0
-247 223 487 519 0
-519 223 247 487 0
-223 247 487 519 0
-519 -247 -223 487 0
-487 223 247 519 0
-519 -487 -247 223 0
-487 -247 -223 519 0
-519 -487 -223 247 0
-248 224 488 520 0
-520 224 248 488 0
-224 248 488 520 0
-520 -248 -224 488 0
-488 224 248 520 0
-520 -488 -248 224 0
-488 -248 -224 520 0
-520 -488 -224 248 0
-249 225 241 0
-225 241 249 0
-241 225 249 0
-249 -241 -225 0
-250 226 242 0
-226 242 250 0
-242 226 250 0
-250 -242 -226 0
-251 227 243 0
-227 243 251 0
-243 227 251 0
-251 -243 -227 0
-252 228 244 0
-228 244 252 0
-244 228 252 0
-252 -244 -228 0
-253 229 245 0
-229 245 253 0
-245 229 253 0
-253 -245 -229 0
-254 230 246 0
-230 246 254 0
-246 230 254 0
-254 -246 -230 0
-255 231 247 0
-231 247 255 0
-247 231 255 0
-255 -247 -231 0
-256 232 248 0
-232 248 256 0
-248 232 256 0
-256 -248 -232 0
-257 233 249 0
-233 249 257 0
-249 233 257 0
-257 -249 -233 0
-258 234 250 0
-234 250 258 0
-250 234 258 0
-258 -250 -234 0
-259 235 251 0
-235 251 259 0
-251 235 259 0
-259 -251 -235 0
-260 236 252 0
-236 252 260 0
-252 236 260 0
-260 -252 -236 0
-261 237 253 0
-237 253 261 0
-253 237 261 0
-261 -253 -237 0
-262 238 254 0
-238 254 262 0
-254 238 262 0
-262 -254 -238 0
-263 239 255 0
-239 255 263 0
-255 239 263 0
-263 -255 -239 0
-264 240 256 0
-240 256 264 0
-256 240 264 0
-264 -256 -240 0
-73 1 25 0
-25 1 73 0
-1 25 73 0
-73 -25 -1 0
-74 2 26 0
-26 2 74 0
-2 26 74 0
-74 -26 -2 0
-75 3 27 0
-27 3 75 0
-3 27 75 0
-75 -27 -3 0
-76 4 28 0
-28 4 76 0
-4 28 76 0
-76 -28 -4 0
-77 5 29 0
-29 5 77 0
-5 29 77 0
-77 -29 -5 0
-78 6 30 0
-30 6 78 0
-6 30 78 0
-78 -30 -6 0
-79 7 31 0
-31 7 79 0
-7 31 79 0
-79 -31 -7 0
-80 8 32 0
-32 8 80 0
-8 32 80 0
-80 -32 -8 0
-81 9 33 0
-33 9 81 0
-9 33 81 0
-81 -33 -9 0
-82 10 34 0
-34 10 82 0
-10 34 82 0
-82 -34 -10 0
-83 11 35 0
-35 11 83 0
-11 35 83 0
-83 -35 -11 0
-84 12 36 0
-36 12 84 0
-12 36 84 0
-84 -36 -12 0
-85 13 37 0
-37 13 85 0
-13 37 85 0
-85 -37 -13 0
-86 14 38 0
-38 14 86 0
-14 38 86 0
-86 -38 -14 0
-87 15 39 0
-39 15 87 0
-15 39 87 0
-87 -39 -15 0
-88 16 40 0
-40 16 88 0
-16 40 88 0
-88 -40 -16 0
-89 17 41 0
-41 17 89 0
-17 41 89 0
-89 -41 -17 0
-90 18 42 0
-42 18 90 0
-18 42 90 0
-90 -42 -18 0
-91 19 43 0
-43 19 91 0
-19 43 91 0
-91 -43 -19 0
-92 20 44 0
-44 20 92 0
-20 44 92 0
-92 -44 -20 0
-93 21 45 0
-45 21 93 0
-21 45 93 0
-93 -45 -21 0
-94 22 46 0
-46 22 94 0
-22 46 94 0
-94 -46 -22 0
-95 23 47 0
-47 23 95 0
-23 47 95 0
-95 -47 -23 0
-96 24 48 0
-48 24 96 0
-24 48 96 0
-96 -48 -24 0
-434 -433 -79 -78 -77 75 76 0
-434 -433 -80 74 75 77 79 0
-434 -80 -73 74 75 77 433 0
-76 -75 -73 79 433 434 0
-435 -433 -78 -73 74 79 0
-434 -75 73 74 80 435 0
-434 -79 -75 76 80 435 0
-436 -79 -76 -74 73 77 78 0
-436 -433 -79 -77 -73 76 78 0
-436 -78 -75 -73 74 76 79 433 0
-436 -78 -75 -73 80 433 0
-436 -79 -77 -75 78 434 0
-436 -435 -80 -78 -76 434 0
-436 -76 -74 -73 77 435 0
-436 -433 -78 -74 -73 80 435 0
-436 -80 -78 79 433 434 435 0
-433 -77 -76 -75 -74 436 0
-77 -74 75 78 434 436 0
74 76 79 80 434 436 0
-80 -77 -76 75 433 434 436 0
-435 -79 -78 -76 73 436 0
-435 -74 75 77 78 79 436 0
-435 -80 -75 -73 76 77 436 0
-435 -79 -78 -77 74 433 436 0
-78 74 75 79 435 436 0
-433 -74 73 80 435 436 0
-434 -80 -73 433 435 436 0
-437 -433 -80 -78 -76 74 79 0
-437 -77 -76 -75 73 433 0
-437 -435 74 77 79 80 433 0
-437 -435 -80 -75 78 434 0
-437 -434 78 79 433 435 0
-437 -76 75 78 434 435 0
-437 -436 73 76 78 80 0
-437 -436 -434 -74 79 80 0
-437 -436 -435 -80 -77 73 74 0
-437 -436 -435 -78 75 433 0
-437 -436 -435 -77 73 74 434 0
-437 -76 73 77 433 436 0
-437 -434 -77 74 76 436 0
-437 -79 75 76 77 435 436 0
-77 -76 -74 73 75 437 0
-433 -77 -76 -73 75 78 437 0
-433 -77 73 79 80 437 0
-435 -434 -78 77 433 437 0
-80 73 77 433 435 437 0
-436 -76 74 79 80 437 0
-436 -434 -433 -78 -77 -75 74 437 0
-436 -434 -79 -75 76 433 437 0
-436 -434 -79 77 435 437 0
-80 -77 -75 435 436 437 0
-438 -433 -78 -75 76 77 79 0
-438 -433 -79 74 75 80 0
-438 -435 -80 -79 -78 -73 0
-438 -435 -75 -74 76 80 0
-438 -435 -433 -80 -76 -75 74 0
-438 -75 76 77 78 435 0
-438 -79 -75 74 78 435 0
-438 73 75 77 79 435 0
-438 -433 -77 78 79 434 435 0
-438 -436 -73 76 77 78 0
-438 -436 75 78 79 80 0
-438 -436 -79 73 77 434 0
-438 -436 -435 -434 -80 -73 0
-438 -436 -435 -80 -79 -74 434 0
-438 -434 -74 75 80 436 0
-438 -435 -76 77 434 436 0
-438 -433 -80 75 78 435 436 0
-438 -437 -434 -433 -76 -75 77 0
-438 -437 -436 -434 73 435 0
-438 -437 -80 -77 76 436 0
-438 -76 -75 -74 80 437 0
-438 -80 -74 73 433 437 0
-438 -433 -79 74 434 437 0
-438 -75 -73 79 80 435 437 0
-438 -435 -433 -79 -74 436 437 0
-438 -76 -73 77 435 436 437 0
-79 -74 -73 75 433 438 0
-79 -78 74 77 433 438 0
-434 -79 -77 75 78 438 0
-434 -77 74 75 79 438 0
-434 -75 76 78 79 433 438 0
-433 -80 -77 74 434 438 0
-435 -78 -74 -73 75 438 0
-435 -77 -75 78 80 438 0
-435 -79 -77 -74 73 76 433 438 0
-435 -434 -433 -78 -73 438 0
-435 -75 73 79 433 434 438 0
-433 75 76 77 80 435 438 0
-436 -77 -73 75 79 438 0
-436 -435 -433 -75 77 80 438 0
-437 -75 73 76 433 438 0
-437 -434 -433 -79 -78 73 438 0
-437 -80 -79 -76 78 435 438 0
-437 -436 -78 74 76 77 438 0
-437 -436 -78 -76 75 434 438 0
-78 -75 74 77 437 438 0
-77 -76 73 78 80 433 437 438 0
-76 -75 74 79 436 437 438 0
-439 -78 -76 -75 73 80 433 0
-439 -77 -75 74 76 434 0
-439 -77 73 74 75 79 434 0
-439 -73 75 76 79 433 434 0
-439 -435 -78 -77 -75 76 0
-439 -435 -434 -79 -74 75 76 0
-439 -435 -434 -75 77 433 0
-439 -435 73 75 77 434 0
-439 -77 -73 74 75 76 435 0
-439 -436 -75 -73 77 435 0
-439 -436 -434 -77 -73 76 433 435 0
-439 -433 -79 -76 -73 435 436 0
-439 -437 -75 -74 77 433 0
-439 -437 -77 -75 74 435 0
-439 -437 -78 -76 77 79 435 0
-439 -436 -80 -76 75 437 0
-439 -436 -434 -75 80 435 437 0
-439 -79 -78 434 436 437 0
-439 -438 -434 -433 -79 -75 -74 73 0
-439 -438 75 77 80 434 0
-439 -438 -435 -77 -75 74 78 0
-439 -438 -435 -80 74 75 77 0
-439 -438 -437 -77 -74 75 79 0
-439 -438 -437 78 79 80 0
-439 -438 -437 -433 75 77 0
-439 -438 -437 -77 -74 -73 80 434 0
-439 -438 -435 -434 75 79 437 0
-439 -80 -77 -75 -74 78 438 0
-439 -433 -79 75 77 438 0
-439 -435 -434 -80 78 79 438 0
-439 -436 -76 75 434 438 0
-439 -73 75 78 436 438 0
-439 -74 73 75 76 80 436 438 0
-439 -77 -76 -73 437 438 0
-439 -80 -79 -75 434 437 438 0
-439 -78 75 80 435 437 438 0
-79 74 78 80 433 439 0
-434 -79 -74 73 76 439 0
-434 -433 -79 -78 -73 77 439 0
-75 -74 -73 76 79 434 439 0
-435 74 75 77 434 439 0
-434 75 78 433 435 439 0
-436 -435 77 79 434 439 0
-435 -434 73 79 436 439 0
-74 -73 76 435 436 439 0
-78 -77 80 435 436 439 0
-437 -434 -79 -73 80 439 0
-437 -434 -433 -77 -76 439 0
-437 -436 -75 78 433 439 0
-437 -78 -74 77 434 436 439 0
73 76 77 80 434 437 439 0
-435 -433 -74 73 79 437 439 0
-436 -78 -77 75 437 439 0
-438 -435 -80 -79 73 76 439 0
-438 -435 -76 -73 74 434 439 0
-438 -437 -433 -79 -74 434 439 0
-438 -437 -435 -74 -73 77 439 0
-438 -80 -73 436 437 439 0
-438 -435 -434 -73 78 436 437 439 0
-435 -79 77 78 438 439 0
-78 -74 73 77 435 438 439 0
-436 -434 -77 -76 -75 438 439 0
-433 76 435 436 438 439 0
-436 -433 78 434 437 438 439 0
-79 -73 436 437 438 439 0
-435 -77 76 436 437 438 439 0
-440 -434 -74 75 76 77 0
-440 -79 -77 75 78 80 434 0
-440 -433 -76 -75 73 80 434 0
-440 -73 74 79 433 434 0
-440 -435 -73 74 75 80 0
-440 -79 73 75 434 435 0
-440 73 74 77 79 434 435 0
-440 -75 -74 80 433 434 435 0
-440 -436 -78 -76 74 80 0
-440 -436 -434 -433 78 80 0
-440 -79 73 76 77 78 436 0
-440 -434 -80 -77 433 436 0
-440 -437 -76 77 78 79 0
-440 -437 -434 -77 -76 433 0
-440 -437 -435 -73 78 79 0
-440 -437 -435 -433 -77 -74 73 75 0
-440 -437 -433 -78 -77 79 435 0
-440 -437 -80 -79 -78 434 435 0
-440 -437 -436 -79 77 80 0
-440 -78 75 76 80 437 0
-440 -80 -79 74 78 434 437 0
-440 -76 -74 80 433 434 437 0
-440 -435 -434 -79 -76 78 437 0
-440 -434 74 75 78 435 437 0
-440 -436 -80 -75 73 79 437 0
-440 -436 -433 -75 -74 76 437 0
-440 -76 -74 77 78 435 436 437 0
-440 -438 -79 -78 -73 74 80 0
-440 -438 -435 -78 -76 75 0
-440 -438 -436 -75 -74 78 79 0
-440 -438 -436 -80 -77 -76 435 0
-440 -438 -75 74 76 77 436 0
-440 -438 -436 -77 76 78 437 0
-440 -433 -75 73 76 77 79 438 0
-440 -80 -78 76 434 438 0
-440 -76 79 80 434 438 0
-440 -435 -434 -76 77 438 0
-440 -436 -80 -78 -77 -74 438 0
-440 -436 -77 73 435 438 0
-440 -437 -80 76 78 435 438 0
-440 73 80 433 434 435 437 438 0
-440 -436 78 79 434 437 438 0
-440 -436 -435 78 433 437 438 0
-440 -439 -80 -79 -78 73 74 0
-440 -439 -435 -80 -79 -73 78 0
-440 -439 -435 -434 -433 73 74 78 0
-440 -439 -433 -78 77 436 0
-440 -439 -77 -74 79 435 437 0
-440 -439 -438 -434 -78 -77 80 0
-440 -439 -438 -80 -74 437 0
-440 -439 -438 76 79 433 437 0
-440 -439 -75 -73 436 438 0
-440 -433 -78 -77 73 439 0
-440 -433 -79 74 80 434 439 0
-440 -435 -78 -77 -75 -74 439 0
-440 -75 74 78 435 439 0
-440 -80 -79 -77 -73 435 439 0
-440 -436 -78 -75 77 433 439 0
-440 -434 -78 -76 77 436 439 0
-440 -437 -436 -74 79 433 439 0
-440 -80 -78 -76 434 437 439 0
-440 -438 -78 76 80 439 0
-440 -438 -433 -80 74 75 78 439 0
-440 -438 73 74 79 433 439 0
-440 -438 -436 -73 76 77 439 0
-440 -434 74 78 79 438 439 0
-440 -435 74 75 438 439 0
-77 -76 -74 -73 75 433 440 0
-435 -78 -77 -74 75 440 0
-433 -80 -74 79 435 440 0
-436 -433 -80 75 76 440 0
-436 -79 -77 76 434 440 0
-436 -435 -74 73 75 433 440 0
-78 -77 -76 74 75 433 436 440 0
-434 -78 -75 79 433 436 440 0
-437 -77 -76 -75 -74 -73 440 0
-437 -435 -434 -75 73 440 0
-437 -78 -74 73 434 435 440 0
-437 -436 -80 -78 -74 -73 77 440 0
-437 -435 73 74 436 440 0
-75 -74 -73 78 437 440 0
-80 73 76 79 437 440 0
-74 76 77 433 437 440 0
-434 -79 74 75 78 437 440 0
-435 -434 -74 73 437 440 0
-78 73 77 435 436 437 440 0
-438 -77 -76 73 74 433 440 0
-438 -78 -77 76 80 434 440 0
-438 -435 -433 -75 77 80 440 0
-438 73 76 433 435 440 0
-438 -436 -433 -78 -77 -75 440 0
-438 -436 -434 -78 80 433 440 0
-438 -437 -75 74 77 434 440 0
-79 74 75 76 438 440 0
-434 -80 73 433 438 440 0
76 79 434 435 438 440 0
-436 -433 -79 -74 73 434 438 440 0
-433 -78 80 436 438 440 0
-76 -75 77 434 436 438 440 0
-437 -433 -74 73 79 438 440 0
-437 -433 -75 74 80 438 440 0
-437 -75 -73 78 80 436 438 440 0
-80 75 433 437 438 440 0
-439 -76 -75 77 78 440 0
-439 -433 -80 -75 76 440 0
-439 -435 -434 -433 -77 -76 80 440 0
-439 -436 -433 74 78 440 0
-439 -437 -434 -79 -76 75 440 0
-439 -437 -434 -73 75 433 436 440 0
-439 77 78 80 437 440 0
-439 -79 74 435 437 440 0
-439 -438 74 75 434 440 0
-439 -438 -436 -434 -78 435 437 440 0
-439 -437 -79 -77 433 438 440 0
-79 -76 -74 -73 75 439 440 0
-80 -77 -73 76 439 440 0
-80 -75 73 78 439 440 0
-433 75 77 79 80 439 440 0
-434 73 74 80 439 440 0
-435 -80 -76 78 439 440 0
-433 -76 73 77 435 439 440 0
-436 -73 74 79 439 440 0
-77 -76 75 80 436 439 440 0
-438 -79 -78 -76 439 440 0
-438 -79 77 433 434 435 439 440 0
-436 -80 -79 435 438 439 440 0
76 78 433 436 438 439 440 0
-79 -78 -75 437 438 439 440 0
-76 77 79 435 437 438 439 440 0
-442 -441 -87 -86 -85 83 84 0
-442 -441 -88 82 83 85 87 0
-442 -88 -81 82 83 85 441 0
-84 -83 -81 87 441 442 0
-443 -441 -86 -81 82 87 0
-442 -83 81 82 88 443 0
-442 -87 -83 84 88 443 0
-444 -87 -84 -82 81 85 86 0
-444 -441 -87 -85 -81 84 86 0
-444 -86 -83 -81 82 84 87 441 0
-444 -86 -83 -81 88 441 0
-444 -87 -85 -83 86 442 0
-444 -443 -88 -86 -84 442 0
-444 -84 -82 -81 85 443 0
-444 -441 -86 -82 -81 88 443 0
-444 -88 -86 87 441 442 443 0
-441 -85 -84 -83 -82 444 0
-85 -82 83 86 442 444 0
82 84 87 88 442 444 0
-88 -85 -84 83 441 442 444 0
-443 -87 -86 -84 81 444 0
-443 -82 83 85 86 87 444 0
-443 -88 -83 -81 84 85 444 0
-443 -87 -86 -85 82 441 444 0
-86 82 83 87 443 444 0
-441 -82 81 88 443 444 0
-442 -88 -81 441 443 444 0
-445 -441 -88 -86 -84 82 87 0
-445 -85 -84 -83 81 441 0
-445 -443 82 85 87 88 441 0
-445 -443 -88 -83 86 442 0
-445 -442 86 87 441 443 0
-445 -84 83 86 442 443 0
-445 -444 81 84 86 88 0
-445 -444 -442 -82 87 88 0
-445 -444 -443 -88 -85 81 82 0
-445 -444 -443 -86 83 441 0
-445 -444 -443 -85 81 82 442 0
-445 -84 81 85 441 444 0
-445 -442 -85 82 84 444 0
-445 -87 83 84 85 443 444 0
-85 -84 -82 81 83 445 0
-441 -85 -84 -81 83 86 445 0
-441 -85 81 87 88 445 0
-443 -442 -86 85 441 445 0
-88 81 85 441 443 445 0
-444 -84 82 87 88 445 0
-444 -442 -441 -86 -85 -83 82 445 0
-444 -442 -87 -83 84 441 445 0
-444 -442 -87 85 443 445 0
-88 -85 -83 443 444 445 0
-446 -441 -86 -83 84 85 87 0
-446 -441 -87 82 83 88 0
-446 -443 -88 -87 -86 -81 0
-446 -443 -83 -82 84 88 0
-446 -443 -441 -88 -84 -83 82 0
-446 -83 84 85 86 443 0
-446 -87 -83 82 86 443 0
-446 81 83 85 87 443 0
-446 -441 -85 86 87 442 443 0
-446 -444 -81 84 85 86 0
-446 -444 83 86 87 88 0
-446 -444 -87 81 85 442 0
-446 -444 -443 -442 -88 -81 0
-446 -444 -443 -88 -87 -82 442 0
-446 -442 -82 83 88 444 0
-446 -443 -84 85 442 444 0
-446 -441 -88 83 86 443 444 0
-446 -445 -442 -441 -84 -83 85 0
-446 -445 -444 -442 81 443 0
-446 -445 -88 -85 84 444 0
-446 -84 -83 -82 88 445 0
-446 -88 -82 81 441 445 0
-446 -441 -87 82 442 445 0
-446 -83 -81 87 88 443 445 0
-446 -443 -441 -87 -82 444 445 0
-446 -84 -81 85 443 444 445 0
-87 -82 -81 83 441 446 0
-87 -86 82 85 441 446 0
-442 -87 -85 83 86 446 0
-442 -85 82 83 87 446 0
-442 -83 84 86 87 441 446 0
-441 -88 -85 82 442 446 0
-443 -86 -82 -81 83 446 0
-443 -85 -83 86 88 446 0
-443 -87 -85 -82 81 84 441 446 0
-443 -442 -441 -86 -81 446 0
-443 -83 81 87 441 442 446 0
-441 83 84 85 88 443 446 0
-444 -85 -81 83 87 446 0
-444 -443 -441 -83 85 88 446 0
-445 -83 81 84 441 446 0
-445 -442 -441 -87 -86 81 446 0
-445 -88 -87 -84 86 443 446 0
-445 -444 -86 82 84 85 446 0
-445 -444 -86 -84 83 442 446 0
-86 -83 82 85 445 446 0
-85 -84 81 86 88 441 445 446 0
-84 -83 82 87 444 445 446 0
-447 -86 -84 -83 81 88 441 0
-447 -85 -83 82 84 442 0
-447 -85 81 82 83 87 442 0
-447 -81 83 84 87 441 442 0
-447 -443 -86 -85 -83 84 0
-447 -443 -442 -87 -82 83 84 0
-447 -443 -442 -83 85 441 0
-447 -443 81 83 85 442 0
-447 -85 -81 82 83 84 443 0
-447 -444 -83 -81 85 443 0
-447 -444 -442 -85 -81 84 441 443 0
-447 -441 -87 -84 -81 443 444 0
-447 -445 -83 -82 85 441 0
-447 -445 -85 -83 82 443 0
-447 -445 -86 -84 85 87 443 0
-447 -444 -88 -84 83 445 0
-447 -444 -442 -83 88 443 445 0
-447 -87 -86 442 444 445 0
-447 -446 -442 -441 -87 -83 -82 81 0
-447 -446 83 85 88 442 0
-447 -446 -443 -85 -83 82 86 0
-447 -446 -443 -88 82 83 85 0
-447 -446 -445 -85 -82 83 87 0
-447 -446 -445 86 87 88 0
-447 -446 -445 -441 83 85 0
-447 -446 -445 -85 -82 -81 88 442 0
-447 -446 -443 -442 83 87 445 0
-447 -88 -85 -83 -82 86 446 0
-447 -441 -87 83 85 446 0
-447 -443 -442 -88 86 87 446 0
-447 -444 -84 83 442 446 0
-447 -81 83 86 444 446 0
-447 -82 81 83 84 88 444 446 0
-447 -85 -84 -81 445 446 0
-447 -88 -87 -83 442 445 446 0
-447 -86 83 88 443 445 446 0
-87 82 86 88 441 447 0
-442 -87 -82 81 84 447 0
-442 -441 -87 -86 -81 85 447 0
-83 -82 -81 84 87 442 447 0
-443 82 83 85 442 447 0
-442 83 86 441 443 447 0
-444 -443 85 87 442 447 0
-443 -442 81 87 444 447 0
-82 -81 84 443 444 447 0
-86 -85 88 443 444 447 0
-445 -442 -87 -81 88 447 0
-445 -442 -441 -85 -84 447 0
-445 -444 -83 86 441 447 0
-445 -86 -82 85 442 444 447 0
81 84 85 88 442 445 447 0
-443 -441 -82 81 87 445 447 0
-444 -86 -85 83 445 447 0
-446 -443 -88 -87 81 84 447 0
-446 -443 -84 -81 82 442 447 0
-446 -445 -441 -87 -82 442 447 0
-446 -445 -443 -82 -81 85 447 0
-446 -88 -81 444 445 447 0
-446 -443 -442 -81 86 444 445 447 0
-443 -87 85 86 446 447 0
-86 -82 81 85 443 446 447 0
-444 -442 -85 -84 -83 446 447 0
-441 84 443 444 446 447 0
-444 -441 86 442 445 446 447 0
-87 -81 444 445 446 447 0
-443 -85 84 444 445 446 447 0
-448 -442 -82 83 84 85 0
-448 -87 -85 83 86 88 442 0
-448 -441 -84 -83 81 88 442 0
-448 -81 82 87 441 442 0
-448 -443 -81 82 83 88 0
-448 -87 81 83 442 443 0
-448 81 82 85 87 442 443 0
-448 -83 -82 88 441 442 443 0
-448 -444 -86 -84 82 88 0
-448 -444 -442 -441 86 88 0
-448 -87 81 84 85 86 444 0
-448 -442 -88 -85 441 444 0
-448 -445 -84 85 86 87 0
-448 -445 -442 -85 -84 441 0
-448 -445 -443 -81 86 87 0
-448 -445 -443 -441 -85 -82 81 83 0
-448 -445 -441 -86 -85 87 443 0
-448 -445 -88 -87 -86 442 443 0
-448 -445 -444 -87 85 88 0
-448 -86 83 84 88 445 0
-448 -88 -87 82 86 442 445 0
-448 -84 -82 88 441 442 445 0
-448 -443 -442 -87 -84 86 445 0
-448 -442 82 83 86 443 445 0
-448 -444 -88 -83 81 87 445 0
-448 -444 -441 -83 -82 84 445 0
-448 -84 -82 85 86 443 444 445 0
-448 -446 -87 -86 -81 82 88 0
-448 -446 -443 -86 -84 83 0
-448 -446 -444 -83 -82 86 87 0
-448 -446 -444 -88 -85 -84 443 0
-448 -446 -83 82 84 85 444 0
-448 -446 -444 -85 84 86 445 0
-448 -441 -83 81 84 85 87 446 0
-448 -88 -86 84 442 446 0
-448 -84 87 88 442 446 0
-448 -443 -442 -84 85 446 0
-448 -444 -88 -86 -85 -82 446 0
-448 -444 -85 81 443 446 0
-448 -445 -88 84 86 443 446 0
-448 81 88 441 442 443 445 446 0
-448 -444 86 87 442 445 446 0
-448 -444 -443 86 441 445 446 0
-448 -447 -88 -87 -86 81 82 0
-448 -447 -443 -88 -87 -81 86 0
-448 -447 -443 -442 -441 81 82 86 0
-448 -447 -441 -86 85 444 0
-448 -447 -85 -82 87 443 445 0
-448 -447 -446 -442 -86 -85 88 0
-448 -447 -446 -88 -82 445 0
-448 -447 -446 84 87 441 445 0
-448 -447 -83 -81 444 446 0
-448 -441 -86 -85 81 447 0
-448 -441 -87 82 88 442 447 0
-448 -443 -86 -85 -83 -82 447 0
-448 -83 82 86 443 447 0
-448 -88 -87 -85 -81 443 447 0
-448 -444 -86 -83 85 441 447 0
-448 -442 -86 -84 85 444 447 0
-448 -445 -444 -82 87 441 447 0
-448 -88 -86 -84 442 445 447 0
-448 -446 -86 84 88 447 0
-448 -446 -441 -88 82 83 86 447 0
-448 -446 81 82 87 441 447 0
-448 -446 -444 -81 84 85 447 0
-448 -442 82 86 87 446 447 0
-448 -443 82 83 446 447 0
-85 -84 -82 -81 83 441 448 0
-443 -86 -85 -82 83 448 0
-441 -88 -82 87 443 448 0
-444 -441 -88 83 84 448 0
-444 -87 -85 84 442 448 0
-444 -443 -82 81 83 441 448 0
-86 -85 -84 82 83 441 444 448 0
-442 -86 -83 87 441 444 448 0
-445 -85 -84 -83 -82 -81 448 0
-445 -443 -442 -83 81 448 0
-445 -86 -82 81 442 443 448 0
-445 -444 -88 -86 -82 -81 85 448 0
-445 -443 81 82 444 448 0
-83 -82 -81 86 445 448 0
-88 81 84 87 445 448 0
-82 84 85 441 445 448 0
-442 -87 82 83 86 445 448 0
-443 -442 -82 81 445 448 0
-86 81 85 443 444 445 448 0
-446 -85 -84 81 82 441 448 0
-446 -86 -85 84 88 442 448 0
-446 -443 -441 -83 85 88 448 0
-446 81 84 441 443 448 0
-446 -444 -441 -86 -85 -83 448 0
-446 -444 -442 -86 88 441 448 0
-446 -445 -83 82 85 442 448 0
-87 82 83 84 446 448 0
-442 -88 81 441 446 448 0
84 87 442 443 446 448 0
-444 -441 -87 -82 81 442 446 448 0
-441 -86 88 444 446 448 0
-84 -83 85 442 444 446 448 0
-445 -441 -82 81 87 446 448 0
-445 -441 -83 82 88 446 448 0
-445 -83 -81 86 88 444 446 448 0
-88 83 441 445 446 448 0
-447 -84 -83 85 86 448 0
-447 -441 -88 -83 84 448 0
-447 -443 -442 -441 -85 -84 88 448 0
-447 -444 -441 82 86 448 0
-447 -445 -442 -87 -84 83 448 0
-447 -445 -442 -81 83 441 444 448 0
-447 85 86 88 445 448 0
-447 -87 82 443 445 448 0
-447 -446 82 83 442 448 0
-447 -446 -444 -442 -86 443 445 448 0
-447 -445 -87 -85 441 446 448 0
-87 -84 -82 -81 83 447 448 0
-88 -85 -81 84 447 448 0
-88 -83 81 86 447 448 0
-441 83 85 87 88 447 448 0
-442 81 82 88 447 448 0
-443 -88 -84 86 447 448 0
-441 -84 81 85 443 447 448 0
-444 -81 82 87 447 448 0
-85 -84 83 88 444 447 448 0
-446 -87 -86 -84 447 448 0
-446 -87 85 441 442 443 447 448 0
-444 -88 -87 443 446 447 448 0
84 86 441 444 446 447 448 0
-87 -86 -83 445 446 447 448 0
-84 85 87 443 445 446 447 448 0
-450 -449 -95 -94 -93 91 92 0
-450 -449 -96 90 91 93 95 0
-450 -96 -89 90 91 93 449 0
-92 -91 -89 95 449 450 0
-451 -449 -94 -89 90 95 0
-450 -91 89 90 96 451 0
-450 -95 -91 92 96 451 0
-452 -95 -92 -90 89 93 94 0
-452 -449 -95 -93 -89 92 94 0
-452 -94 -91 -89 90 92 95 449 0
-452 -94 -91 -89 96 449 0
-452 -95 -93 -91 94 450 0
-452 -451 -96 -94 -92 450 0
-452 -92 -90 -89 93 451 0
-452 -449 -94 -90 -89 96 451 0
-452 -96 -94 95 449 450 451 0
-449 -93 -92 -91 -90 452 0
-93 -90 91 94 450 452 0
90 92 95 96 450 452 0
-96 -93 -92 91 449 450 452 0
-451 -95 -94 -92 89 452 0
-451 -90 91 93 94 95 452 0
-451 -96 -91 -89 92 93 452 0
-451 -95 -94 -93 90 449 452 0
-94 90 91 95 451 452 0
-449 -90 89 96 451 452 0
-450 -96 -89 449 451 452 0
-453 -449 -96 -94 -92 90 95 0
-453 -93 -92 -91 89 449 0
-453 -451 90 93 95 96 449 0
-453 -451 -96 -91 94 450 0
-453 -450 94 95 449 451 0
-453 -92 91 94 450 451 0
-453 -452 89 92 94 96 0
-453 -452 -450 -90 95 96 0
-453 -452 -451 -96 -93 89 90 0
-453 -452 -451 -94 91 449 0
-453 -452 -451 -93 89 90 450 0
-453 -92 89 93 449 452 0
-453 -450 -93 90 92 452 0
-453 -95 91 92 93 451 452 0
-93 -92 -90 89 91 453 0
-449 -93 -92 -89 91 94 453 0
-449 -93 89 95 96 453 0
-451 -450 -94 93 449 453 0
-96 89 93 449 451 453 0
-452 -92 90 95 96 453 0
-452 -450 -449 -94 -93 -91 90 453 0
-452 -450 -95 -91 92 449 453 0
-452 -450 -95 93 451 453 0
-96 -93 -91 451 452 453 0
-454 -449 -94 -91 92 93 95 0
-454 -449 -95 90 91 96 0
-454 -451 -96 -95 -94 -89 0
-454 -451 -91 -90 92 96 0
-454 -451 -449 -96 -92 -91 90 0
-454 -91 92 93 94 451 0
-454 -95 -91 90 94 451 0
-454 89 91 93 95 451 0
-454 -449 -93 94 95 450 451 0
-454 -452 -89 92 93 94 0
-454 -452 91 94 95 96 0
-454 -452 -95 89 93 450 0
-454 -452 -451 -450 -96 -89 0
-454 -452 -451 -96 -95 -90 450 0
-454 -450 -90 91 96 452 0
-454 -451 -92 93 450 452 0
-454 -449 -96 91 94 451 452 0
-454 -453 -450 -449 -92 -91 93 0
-454 -453 -452 -450 89 451 0
-454 -453 -96 -93 92 452 0
-454 -92 -91 -90 96 453 0
-454 -96 -90 89 449 453 0
-454 -449 -95 90 450 453 0
-454 -91 -89 95 96 451 453 0
-454 -451 -449 -95 -90 452 453 0
-454 -92 -89 93 451 452 453 0
-95 -90 -89 91 449 454 0
-95 -94 90 93 449 454 0
-450 -95 -93 91 94 454 0
-450 -93 90 91 95 454 0
-450 -91 92 94 95 449 454 0
-449 -96 -93 90 450 454 0
-451 -94 -90 -89 91 454 0
-451 -93 -91 94 96 454 0
-451 -95 -93 -90 89 92 449 454 0
-451 -450 -449 -94 -89 454 0
-451 -91 89 95 449 450 454 0
-449 91 92 93 96 451 454 0
-452 -93 -89 91 95 454 0
-452 -451 -449 -91 93 96 454 0
-453 -91 89 92 449 454 0
-453 -450 -449 -95 -94 89 454 0
-453 -96 -95 -92 94 451 454 0
-453 -452 -94 90 92 93 454 0
-453 -452 -94 -92 91 450 454 0
-94 -91 90 93 453 454 0
-93 -92 89 94 96 449 453 454 0
-92 -91 90 95 452 453 454 0
-455 -94 -92 -91 89 96 449 0
-455 -93 -91 90 92 450 0
-455 -93 89 90 91 95 450 0
-455 -89 91 92 95 449 450 0
-455 -451 -94 -93 -91 92 0
-455 -451 -450 -95 -90 91 92 0
-455 -451 -450 -91 93 449 0
-455 -451 89 91 93 450 0
-455 -93 -89 90 91 92 451 0
-455 -452 -91 -89 93 451 0
-455 -452 -450 -93 -89 92 449 451 0
-455 -449 -95 -92 -89 451 452 0
-455 -453 -91 -90 93 449 0
-455 -453 -93 -91 90 451 0
-455 -453 -94 -92 93 95 451 0
-455 -452 -96 -92 91 453 0
-455 -452 -450 -91 96 451 453 0
-455 -95 -94 450 452 453 0
-455 -454 -450 -449 -95 -91 -90 89 0
-455 -454 91 93 96 450 0
-455 -454 -451 -93 -91 90 94 0
-455 -454 -451 -96 90 91 93 0
-455 -454 -453 -93 -90 91 95 0
-455 -454 -453 94 95 96 0
-455 -454 -453 -449 91 93 0
-455 -454 -453 -93 -90 -89 96 450 0
-455 -454 -451 -450 91 95 453 0
-455 -96 -93 -91 -90 94 454 0
-455 -449 -95 91 93 454 0
-455 -451 -450 -96 94 95 454 0
-455 -452 -92 91 450 454 0
-455 -89 91 94 452 454 0
-455 -90 89 91 92 96 452 454 0
-455 -93 -92 -89 453 454 0
-455 -96 -95 -91 450 453 454 0
-455 -94 91 96 451 453 454 0
-95 90 94 96 449 455 0
-450 -95 -90 89 92 455 0
-450 -449 -95 -94 -89 93 455 0
-91 -90 -89 92 95 450 455 0
-451 90 91 93 450 455 0
-450 91 94 449 451 455 0
-452 -451 93 95 450 455 0
-451 -450 89 95 452 455 0
-90 -89 92 451 452 455 0
-94 -93 96 451 452 455 0
-453 -450 -95 -89 96 455 0
-453 -450 -449 -93 -92 455 0
-453 -452 -91 94 449 455 0
-453 -94 -90 93 450 452 455 0
89 92 93 96 450 453 455 0
-451 -449 -90 89 95 453 455 0
-452 -94 -93 91 453 455 0
-454 -451 -96 -95 89 92 455 0
-454 -451 -92 -89 90 450 455 0
-454 -453 -449 -95 -90 450 455 0
-454 -453 -451 -90 -89 93 455 0
-454 -96 -89 452 453 455 0
-454 -451 -450 -89 94 452 453 455 0
-451 -95 93 94 454 455 0
-94 -90 89 93 451 454 455 0
-452 -450 -93 -92 -91 454 455 0
-449 92 451 452 454 455 0
-452 -449 94 450 453 454 455 0
-95 -89 452 453 454 455 0
-451 -93 92 452 453 454 455 0
-456 -450 -90 91 92 93 0
-456 -95 -93 91 94 96 450 0
-456 -449 -92 -91 89 96 450 0
-456 -89 90 95 449 450 0
-456 -451 -89 90 91 96 0
-456 -95 89 91 450 451 0
-456 89 90 93 95 450 451 0
-456 -91 -90 96 449 450 451 0
-456 -452 -94 -92 90 96 0
-456 -452 -450 -449 94 96 0
-456 -95 89 92 93 94 452 0
-456 -450 -96 -93 449 452 0
-456 -453 -92 93 94 95 0
-456 -453 -450 -93 -92 449 0
-456 -453 -451 -89 94 95 0
-456 -453 -451 -449 -93 -90 89 91 0
-456 -453 -449 -94 -93 95 451 0
-456 -453 -96 -95 -94 450 451 0
-456 -453 -452 -95 93 96 0
-456 -94 91 92 96 453 0
-456 -96 -95 90 94 450 453 0
-456 -92 -90 96 449 450 453 0
-456 -451 -450 -95 -92 94 453 0
-456 -450 90 91 94 451 453 0
-456 -452 -96 -91 89 95 453 0
-456 -452 -449 -91 -90 92 453 0
-456 -92 -90 93 94 451 452 453 0
-456 -454 -95 -94 -89 90 96 0
-456 -454 -451 -94 -92 91 0
-456 -454 -452 -91 -90 94 95 0
-456 -454 -452 -96 -93 -92 451 0
-456 -454 -91 90 92 93 452 0
-456 -454 -452 -93 92 94 453 0
-456 -449 -91 89 92 93 95 454 0
-456 -96 -94 92 450 454 0
-456 -92 95 96 450 454 0
-456 -451 -450 -92 93 454 0
-456 -452 -96 -94 -93 -90 454 0
-456 -452 -93 89 451 454 0
-456 -453 -96 92 94 451 454 0
-456 89 96 449 450 451 453 454 0
-456 -452 94 95 450 453 454 0
-456 -452 -451 94 449 453 454 0
-456 -455 -96 -95 -94 89 90 0
-456 -455 -451 -96 -95 -89 94 0
-456 -455 -451 -450 -449 89 90 94 0
-456 -455 -449 -94 93 452 0
-456 -455 -93 -90 95 451 453 0
-456 -455 -454 -450 -94 -93 96 0
-456 -455 -454 -96 -90 453 0
-456 -455 -454 92 95 449 453 0
-456 -455 -91 -89 452 454 0
-456 -449 -94 -93 89 455 0
-456 -449 -95 90 96 450 455 0
-456 -451 -94 -93 -91 -90 455 0
-456 -91 90 94 451 455 0
-456 -96 -95 -93 -89 451 455 0
-456 -452 -94 -91 93 449 455 0
-456 -450 -94 -92 93 452 455 0
-456 -453 -452 -90 95 449 455 0
-456 -96 -94 -92 450 453 455 0
-456 -454 -94 92 96 455 0
-456 -454 -449 -96 90 91 94 455 0
-456 -454 89 90 95 449 455 0
-456 -454 -452 -89 92 93 455 0
-456 -450 90 94 95 454 455 0
-456 -451 90 91 454 455 0
-93 -92 -90 -89 91 449 456 0
-451 -94 -93 -90 91 456 0
-449 -96 -90 95 451 456 0
-452 -449 -96 91 92 456 0
-452 -95 -93 92 450 456 0
-452 -451 -90 89 91 449 456 0
-94 -93 -92 90 91 449 452 456 0
-450 -94 -91 95 449 452 456 0
-453 -93 -92 -91 -90 -89 456 0
-453 -451 -450 -91 89 456 0
-453 -94 -90 89 450 451 456 0
-453 -452 -96 -94 -90 -89 93 456 0
-453 -451 89 90 452 456 0
-91 -90 -89 94 453 456 0
-96 89 92 95 453 456 0
-90 92 93 449 453 456 0
-450 -95 90 91 94 453 456 0
-451 -450 -90 89 453 456 0
-94 89 93 451 452 453 456 0
-454 -93 -92 89 90 449 456 0
-454 -94 -93 92 96 450 456 0
-454 -451 -449 -91 93 96 456 0
-454 89 92 449 451 456 0
-454 -452 -449 -94 -93 -91 456 0
-454 -452 -450 -94 96 449 456 0
-454 -453 -91 90 93 450 456 0
-95 90 91 92 454 456 0
-450 -96 89 449 454 456 0
92 95 450 451 454 456 0
-452 -449 -95 -90 89 450 454 456 0
-449 -94 96 452 454 456 0
-92 -91 93 450 452 454 456 0
-453 -449 -90 89 95 454 456 0
-453 -449 -91 90 96 454 456 0
-453 -91 -89 94 96 452 454 456 0
-96 91 449 453 454 456 0
-455 -92 -91 93 94 456 0
-455 -449 -96 -91 92 456 0
-455 -451 -450 -449 -93 -92 96 456 0
-455 -452 -449 90 94 456 0
-455 -453 -450 -95 -92 91 456 0
-455 -453 -450 -89 91 449 452 456 0
-455 93 94 96 453 456 0
-455 -95 90 451 453 456 0
-455 -454 90 91 450 456 0
-455 -454 -452 -450 -94 451 453 456 0
-455 -453 -95 -93 449 454 456 0
-95 -92 -90 -89 91 455 456 0
-96 -93 -89 92 455 456 0
-96 -91 89 94 455 456 0
-449 91 93 95 96 455 456 0
-450 89 90 96 455 456 0
-451 -96 -92 94 455 456 0
-449 -92 89 93 451 455 456 0
-452 -89 90 95 455 456 0
-93 -92 91 96 452 455 456 0
-454 -95 -94 -92 455 456 0
-454 -95 93 449 450 451 455 456 0
-452 -96 -95 451 454 455 456 0
92 94 449 452 454 455 456 0
-95 -94 -91 453 454 455 456 0
-92 93 95 451 453 454 455 456 0
-425 449 0
-449 425 0
-426 450 0
-450 426 0
-427 451 0
-451 427 0
-428 452 0
-452 428 0
-429 453 0
-453 429 0
-430 454 0
-454 430 0
-431 455 0
-455 431 0
-432 456 0
-456 432 0
-417 441 0
-441 417 0
-418 442 0
-442 418 0
-419 443 0
-443 419 0
-420 444 0
-444 420 0
-421 445 0
-445 421 0
-422 446 0
-446 422 0
-423 447 0
-447 423 0
-424 448 0
-448 424 0
-409 433 0
-433 409 0
-410 434 0
-434 410 0
-411 435 0
-435 411 0
-412 436 0
-436 412 0
-413 437 0
-437 413 0
-414 438 0
-438 414 0
-415 439 0
-439 415 0
-416 440 0
-440 416 0
-97 169 409 0
-169 97 409 0
-409 97 169 0
-409 -169 -97 0
-98 170 410 0
-170 98 410 0
-410 98 170 0
-410 -170 -98 0
-99 171 411 0
-171 99 411 0
-411 99 171 0
-411 -171 -99 0
-100 172 412 0
-172 100 412 0
-412 100 172 0
-412 -172 -100 0
-101 173 413 0
-173 101 413 0
-413 101 173 0
-413 -173 -101 0
-102 174 414 0
-174 102 414 0
-414 102 174 0
-414 -174 -102 0
-103 175 415 0
-175 103 415 0
-415 103 175 0
-415 -175 -103 0
-104 176 416 0
-176 104 416 0
-416 104 176 0
-416 -176 -104 0
-105 177 417 0
-177 105 417 0
-417 105 177 0
-417 -177 -105 0
-106 178 418 0
-178 106 418 0
-418 106 178 0
-418 -178 -106 0
-107 179 419 0
-179 107 419 0
-419 107 179 0
-419 -179 -107 0
-108 180 420 0
-180 108 420 0
-420 108 180 0
-420 -180 -108 0
-109 181 421 0
-181 109 421 0
-421 109 181 0
-421 -181 -109 0
-110 182 422 0
-182 110 422 0
-422 110 182 0
-422 -182 -110 0
-111 183 423 0
-183 111 423 0
-423 111 183 0
-423 -183 -111 0
-112 184 424 0
-184 112 424 0
-424 112 184 0
-424 -184 -112 0
-113 185 425 0
-185 113 425 0
-425 113 185 0
-425 -185 -113 0
-114 186 426 0
-186 114 426 0
-426 114 186 0
-426 -186 -114 0
-115 187 427 0
-187 115 427 0
-427 115 187 0
-427 -187 -115 0
-116 188 428 0
-188 116 428 0
-428 116 188 0
-428 -188 -116 0
-117 189 429 0
-189 117 429 0
[truncated: 89,886 more chars]
