# Supplementary material for: Multi-step partitioning combined with SOM neural network-based clustering technique effectively improves SAT solver performance
Source: PeerJ Comput Sci. 2025 Aug 14;11:e3076. doi: 10.7717/peerj-cs.3076 (PMC12453816; doi:10.7717/peerj-cs.3076)
Supplement: Supplemental Information 5 [file peerj-cs-11-3076-s005.cnf]

c ****************************************************************
c **     This is a Sat-2003 Competition *SHUFFLED* instance     **
c ****************************************************************
c N.B. This header has been added to the file after the competition
c Please do contact L. Simon for more informations (simon@lri.fr)
c 
c Bench submitted by: Jim Kukula (Synopsys Inc.)
c              email: kukula@synopsys.com
c 
c The original name of this formula was: 
c    industrial/kukula/addm_bench/am_6_6.cnf
c Category : Industrial
c The name used during the competition was: 
c     industrial/set5/sat03-362.cnf
c The random seed used to shuffle this instance  was: 122785528
c 
c CPU time of solvers on this bench during the first stage 
c  (including Hors-Concours solvers):
c   +------------+--------+--------+
c   | Solver     | Time   | Answer |
c   +------------+--------+--------+
c   | amvo       | 900.00 |   --   |
c   | berkmin561 | 900.00 |   --   |
c   | berkmin62  | 900.00 |   --   |
c   | bmsat      | 900.00 |   --   |
c   | compsat    | 900.00 |   --   |
c   | farseer    | 900.00 |   --   |
c   | forklift   | 900.00 |   --   |
c   | funex      | 900.00 |   --   |
c   | jerusat1a  | 900.00 |   --   |
c   | jerusat1b  | 900.00 |   --   |
c   | jerusat1c  | 900.00 |   --   |
c   | jquest2    | 900.00 |   --   |
c   | kcnfs      | 900.00 |   --   |
c   | limmat     | 900.00 |   --   |
c   | lsat       | 900.00 |   --   |
c   | marchsp    | 900.00 |   --   |
c   | marchtt    | 900.00 |   --   |
c   | marchxq    | 900.00 |   --   |
c   | oepir      | 900.00 |   --   |
c   | opensat    | 900.00 |   --   |
c   | qingting   | 900.00 |   --   |
c   | satnik     | 900.00 |   --   |
c   | sato       | 900.00 |   --   |
c   | saturn     | 900.00 |   --   |
c   | satzilla   | 900.00 |   --   |
c   | satzilla2  | 900.00 |   --   |
c   | satzoo0    | 900.00 |   --   |
c   | satzoo1    | 900.00 |   --   |
c   | siege      | 900.00 |   --   |
c   | tts        | 900.00 |   --   |
c   | unitwalk   | 900.00 |   --   |
c   | xqingting  | 900.00 |   --   |
c   | zchaff     | 900.00 |   --   |
c   +------------+--------+--------+
c
c Old header begins here:
c The random seed used to shuffle this instance was seed=122785528
p cnf 2269 7814
-377 192 -1413 0
-2042 1298 0
-225 -1423 8 0
-1904 -1526 0
1895 14 0
1889 672 -988 0
1310 349 713 0
-620 -854 -471 0
-355 -1715 0
-2011 -469 2127 0
-1993 -18 1426 0
-434 234 208 0
2209 302 -1916 0
-2145 -402 0
1066 1044 -978 0
340 1190 1721 0
-832 -1437 0
-150 -604 374 0
1239 -1648 0
-995 1749 -1729 0
1550 -1973 498 0
385 1924 1494 0
594 -2067 0
106 1232 0
-1793 -426 1398 0
78 -1542 0
-254 -248 527 0
285 157 -346 0
-909 1807 1818 0
-23 -932 -298 0
2100 -701 1494 0
-1563 1549 48 0
-499 1010 0
-910 637 903 0
1837 1282 1349 0
1652 1724 1662 0
238 -964 0
-14 -1895 -141 0
-506 -1701 0
316 -812 0
1083 -155 -2110 0
68 1775 0
-186 553 0
-1257 -700 0
185 505 0
-1910 2172 -1041 0
-572 1737 -695 0
-931 649 0
1082 1750 1123 0
-197 -1183 1865 0
-635 260 0
353 189 -212 0
1547 -1820 1061 0
-825 -2207 -1882 0
780 -579 1433 0
-921 298 817 0
-1317 73 1868 0
-257 -1989 -776 0
-1688 1585 0
-1002 -350 366 0
-1657 -1532 30 0
678 -168 -346 0
1088 1679 -250 0
432 -1008 -2010 0
-1358 -2048 -1179 0
-1444 -1810 1111 0
-207 -1428 -3 0
469 -1118 -1049 0
648 -64 0
857 156 0
-247 -707 403 0
-1542 -1359 -1656 0
8 -979 0
1090 1986 240 0
409 -170 0
-1921 -1664 0
1899 1188 -1267 0
142 -2170 1515 0
239 -2247 1747 0
-1961 -1512 -2101 0
-1775 -702 479 0
-1695 174 399 0
747 -1251 0
649 -1588 -2070 0
1949 1303 1975 0
2053 1642 -1678 0
1474 -2247 0
-324 -614 0
2218 1991 1822 0
1811 640 1759 0
-1361 -286 -1762 0
1834 1441 -1764 0
-180 477 0
-1977 -689 -372 0
1962 1972 1707 0
1031 12 0
311 -880 -452 0
-1330 -2096 1035 0
158 103 1983 0
1900 -654 0
-2007 -1149 -422 0
191 -119 -1321 0
1505 366 1441 0
-183 -1504 0
-1565 -1752 0
-1152 -143 -1595 0
-687 -2261 925 0
1688 1429 0
760 1514 1564 0
136 553 -803 0
-837 864 733 0
1391 1970 -1261 0
1960 -938 1061 0
-398 -1736 -205 0
-162 1503 0
-1455 -1940 -1348 0
-680 674 -1688 0
571 1235 -1687 0
744 -76 -790 0
-1630 430 -882 0
-1980 1479 0
1947 -125 -478 0
1516 2001 1175 0
-51 821 1894 0
-2008 337 1172 0
-2006 -2208 -540 0
903 1292 0
-849 684 0
-515 178 551 0
987 1233 1855 0
1612 -13 0
-1251 121 -746 0
12 1823 -268 0
1624 -426 2197 0
467 -2161 0
-387 2144 0
1191 -1208 0
-1172 1746 0
1640 -504 -1353 0
-1393 -1789 -24 0
2101 1512 -1961 0
-398 -1265 0
-592 1267 368 0
2088 -2049 -1811 0
1267 1188 -1899 0
2198 -2152 -373 0
-907 -230 0
-405 -524 -1535 0
1145 128 -1502 0
792 1299 0
-2113 94 417 0
1517 1108 -2252 0
414 -2120 981 0
-342 -1225 -595 0
-1249 960 1113 0
-550 -306 0
1803 -1327 0
1436 1802 1005 0
403 247 707 0
-1287 1546 -804 0
135 1000 -1019 0
52 1046 0
-1940 1275 2265 0
1353 2227 -504 0
-737 1824 -193 0
347 -1748 -1193 0
-2181 1734 2192 0
-1535 -238 0
-1795 1661 -998 0
743 2148 0
-2143 -1954 0
-2071 1345 -1273 0
466 250 0
503 -257 0
-2218 -1232 0
1499 -953 1219 0
1140 -1107 -37 0
1641 -1419 -705 0
-578 -1612 1872 0
1652 -1724 -1662 0
560 682 989 0
1338 64 0
-242 -1935 946 0
-546 -127 1205 0
-1733 1331 1013 0
-240 -1090 0
2084 -293 -100 0
-814 -2244 1040 0
2037 1472 -1334 0
1692 2254 0
-1002 -2023 2133 0
1598 1304 -115 0
926 -1681 -705 0
161 -822 0
-2072 1213 1081 0
261 -909 0
-126 -594 104 0
-65 -704 0
-1761 -1341 0
-1930 -1849 2116 0
-438 27 178 0
116 1365 2241 0
1398 -1876 -323 0
-628 729 1194 0
-692 65 0
-693 1150 1069 0
1320 956 0
-1597 -1184 386 0
1866 1647 591 0
55 2175 -1148 0
1836 -1235 0
1305 -2041 -839 0
106 1161 -108 0
2243 109 0
-271 -930 -1894 0
-2056 -2075 0
-852 -1427 -1801 0
-1903 1332 -1570 0
2006 2235 0
-1936 -2253 -1846 0
-203 -359 0
-1716 -2044 0
-2033 -1212 0
89 570 0
1154 -166 1788 0
832 -1066 -1776 0
-2247 -2147 239 0
-1241 -129 0
-1253 -1103 -255 0
2187 -1298 485 0
222 1226 975 0
-2184 1129 0
2107 -1224 -9 0
1574 1333 1905 0
-712 -1730 1845 0
-1913 -1345 -1456 0
221 733 -276 0
-403 -247 707 0
-120 917 0
-1106 -1048 0
968 -2009 0
1223 -1964 -2051 0
-1782 1460 -891 0
514 -769 -280 0
-508 1528 491 0
-1423 1737 -2104 0
200 -619 1477 0
-1409 -478 -2246 0
71 -1098 0
-1381 -1040 0
42 -1245 -48 0
-1329 -1018 -285 0
1820 1547 -1061 0
548 2022 1098 0
-1076 1494 -1924 0
912 1484 -117 0
1075 741 978 0
-2040 973 1085 0
431 -206 0
-866 224 0
-59 -1800 0
720 -20 0
439 -61 0
1789 1974 0
-1010 499 1551 0
-767 -1620 0
-1596 2060 0
-806 -289 -686 0
-1109 -1146 -1918 0
-976 -1660 0
793 -410 0
1776 340 -1721 0
1794 -801 -1632 0
-384 244 2019 0
48 1549 -1316 0
179 1350 2122 0
-5 -1933 -2182 0
1872 -1691 0
-2000 1806 -670 0
-1229 -2123 1419 0
-1272 -1011 -1192 0
-2191 1545 -1821 0
-362 703 1048 0
-1659 2174 -856 0
1388 1368 1981 0
-1826 -1995 -1508 0
-1374 -904 727 0
893 -1888 0
2071 230 0
75 1043 630 0
796 1757 487 0
-2075 -1178 0
-505 2095 0
1753 -647 0
-799 -581 0
-1489 -1959 303 0
-1508 1541 232 0
-188 1042 265 0
1782 211 0
2206 530 0
-2221 -164 1463 0
-1522 -2037 -1664 0
-1599 2166 -2062 0
861 1208 0
-100 2207 94 0
401 449 -994 0
223 -958 1974 0
-1482 -65 692 0
-17 -1487 -1187 0
-1632 -1794 801 0
2181 -132 848 0
545 233 576 0
1125 -1527 1415 0
1708 -970 -480 0
828 -1391 -1261 0
561 2050 1129 0
-1259 -559 0
-26 -646 1838 0
-1052 1228 1203 0
-99 -739 1852 0
-469 1638 0
-50 -1716 1902 0
-1445 -723 0
2057 -636 -1351 0
607 1403 1139 0
-496 2101 -2035 0
2210 -860 -1510 0
-1947 1141 943 0
-1560 -1461 -907 0
340 2119 -754 0
-733 1989 -276 0
870 -655 -2138 0
-562 1053 460 0
1001 -1743 1467 0
1504 -1971 183 0
489 1999 0
363 377 192 0
1853 -1513 0
843 820 660 0
-2122 -179 1350 0
1703 -490 0
-704 -1210 -1959 0
-1365 -815 2241 0
-1536 -1209 -214 0
-1845 -1604 -1023 0
-967 1586 1253 0
807 88 -223 0
208 -1410 1369 0
-2151 1576 2174 0
-301 -680 -2086 0
-961 -326 -7 0
1513 1949 0
448 -1658 0
-2003 -928 0
-736 -1708 -219 0
-687 2261 -925 0
1182 -242 0
-813 761 0
654 -507 0
861 -2055 0
-1026 878 -895 0
986 352 550 0
2008 -1805 0
-2266 -1914 980 0
1829 -2169 95 0
-1257 1676 -1796 0
1642 1678 -2053 0
1016 -1961 0
-1304 1598 115 0
753 -1311 -1089 0
-1402 -1694 0
581 423 -1496 0
41 1531 2046 0
-1162 586 0
-615 1618 0
-1738 1228 741 0
731 2198 0
-2039 -452 0
234 538 -679 0
1578 1569 822 0
1629 1457 1117 0
-988 -1889 1326 0
2061 408 -1078 0
-73 -1317 -1868 0
-1601 494 2002 0
1695 151 1446 0
-83 2124 -1950 0
-12 268 1823 0
-2234 -412 -763 0
1350 -171 -2242 0
1446 750 0
1140 1107 37 0
887 1567 0
631 2154 -1705 0
-1702 29 -1076 0
1987 1512 1521 0
11 543 2183 0
1659 2174 856 0
1756 357 -1197 0
-2257 1385 -1405 0
1368 -252 0
-2247 -1873 0
-713 2136 -1032 0
779 1117 -1457 0
2234 -1372 965 0
-1093 -1832 2235 0
-1864 -714 0
1072 -1277 1214 0
-808 1931 632 0
-13 -2202 -2052 0
16 1561 -61 0
1812 -93 0
1507 982 1320 0
-2088 -1811 2049 0
-1818 930 0
-1980 1675 1138 0
94 100 -2207 0
2080 -1229 120 0
482 -1395 0
1740 -1502 -882 0
1923 640 0
1998 -1114 0
387 500 0
-1057 1518 2053 0
-165 1637 0
209 -85 -1681 0
2007 1094 -1063 0
693 -2088 -1131 0
-101 166 0
1999 2147 -888 0
125 1045 -1307 0
-2119 -340 -754 0
1030 -2048 1469 0
1484 1036 862 0
1136 1008 -2010 0
-311 1949 0
77 -870 1058 0
215 2146 -333 0
254 248 527 0
-1649 -1074 -2131 0
-863 1244 80 0
1255 1110 0
-118 1051 0
-1705 2216 0
-1308 -906 1911 0
-1368 1388 -1981 0
1941 1119 561 0
-588 1593 702 0
-1042 -897 1511 0
-1421 199 -146 0
483 1282 1837 0
1429 -467 2161 0
-1022 1427 -1384 0
-1450 -1414 0
-1836 633 0
536 181 2231 0
-1512 1961 2101 0
-932 23 2086 0
-2001 994 0
189 1373 0
-1496 2082 0
-870 837 0
63 1981 -1388 0
-1908 512 227 0
512 1963 0
2009 -1678 -968 0
-1434 801 -237 0
-2034 2140 -297 0
-2257 -531 0
-358 -987 0
-2165 -243 958 0
1761 -1445 -1895 0
-1949 1975 -1303 0
2121 853 -2012 0
-32 2180 0
1930 -580 -922 0
776 462 -1874 0
-1227 1112 -803 0
-2071 1196 -2133 0
-1359 1542 1656 0
292 1380 110 0
1231 -2187 0
-1796 -1962 0
-1179 -1901 1366 0
-1756 -42 -1164 0
2227 -715 -338 0
732 1751 734 0
-2140 1726 0
2059 937 -1983 0
706 1804 0
693 -1069 1150 0
-1808 -897 -1029 0
453 791 0
-1029 569 0
718 263 0
1556 -450 1616 0
-1327 -2169 1271 0
-678 -782 0
-1880 -2224 -1378 0
-576 -1759 -545 0
-422 -593 0
1498 -487 1475 0
-12 -1238 0
288 2112 -378 0
902 -1923 503 0
-729 -518 1027 0
-1655 856 0
1257 1796 0
1622 -1860 -2024 0
-261 -2135 909 0
2019 244 -911 0
985 1566 0
1849 1930 2116 0
-1254 -310 591 0
2058 991 1137 0
1525 -450 0
-587 -2195 1092 0
657 -2255 -319 0
-2196 270 1798 0
1266 -1998 -1004 0
79 -1976 0
-301 467 -2086 0
1025 -152 1755 0
186 -896 -553 0
-232 -1541 -1508 0
-1896 -2226 460 0
517 714 1864 0
-199 -146 1421 0
-664 -290 259 0
2261 282 2217 0
-1911 1308 -685 0
1401 1879 0
2263 -2018 931 0
-289 -1693 -1967 0
-1166 -1804 -216 0
317 2249 0
-2016 210 1957 0
262 -1915 0
-1673 1317 1958 0
2082 423 0
1863 1010 601 0
1815 -1472 1921 0
-1505 -366 1441 0
92 -2188 0
1 475 2126 0
-397 -1621 0
1820 -434 0
1787 -1798 0
-226 -1162 0
2099 -1448 1250 0
-1713 827 0
1318 -1425 -1851 0
882 430 1630 0
-1005 -1733 -1331 0
207 -1270 -1342 0
884 -1356 1729 0
-141 -14 37 0
1377 457 0
354 1574 -1333 0
1955 -1273 0
1067 709 0
1050 1511 1683 0
-157 285 346 0
923 2251 265 0
-1570 -1903 775 0
-1495 -1177 1929 0
997 39 0
-1716 627 0
-1973 226 614 0
1243 606 997 0
1205 -1192 -1672 0
-1511 -1042 897 0
-994 -1248 -1148 0
-88 -1865 0
-1259 -913 0
74 1275 -274 0
-2120 -981 -414 0
2175 -142 -1288 0
-1691 -966 1533 0
2008 -337 1172 0
1291 767 0
-1139 102 -1386 0
1462 -536 -2128 0
-1351 708 636 0
287 123 1830 0
-397 -670 -1034 0
-1583 -121 1965 0
1743 -1352 -2063 0
189 1500 0
1606 -1262 0
1200 -873 2042 0
1794 -1534 1372 0
493 729 1027 0
2151 1493 -2087 0
-1127 1041 1481 0
-288 1232 -825 0
-2159 2203 -555 0
1827 308 1396 0
-727 1374 -904 0
1601 -2002 494 0
-1468 -372 0
99 600 0
-1705 647 0
-1050 -1683 1511 0
405 524 0
886 -1216 -1406 0
-924 -1871 -2068 0
-591 -1866 1647 0
-50 -256 567 0
1061 -1369 1547 0
-666 765 -2019 0
-1826 -792 0
-1954 -1651 266 0
1688 1558 -1585 0
-980 -1705 2154 0
-277 1591 2014 0
1795 998 1661 0
-1798 879 0
-1136 2010 0
2260 49 -1335 0
1978 1048 0
-38 -952 0
676 1982 -170 0
-1416 -1475 -2194 0
1696 1591 0
938 -1438 0
827 2229 -161 0
-1812 -2209 0
641 133 0
-1573 2269 -1065 0
657 -1015 -1316 0
-994 -1248 2001 0
-790 -2219 596 0
797 -2233 60 0
-1856 -122 0
-1365 116 -2241 0
372 1680 0
-1440 -309 0
1161 25 206 0
940 -709 1735 0
148 934 -1699 0
80 944 0
23 1624 0
-1925 2109 0
-1115 1378 1109 0
410 -83 1162 0
-2081 1198 -1265 0
-222 -1226 975 0
671 1823 634 0
-1252 -2211 438 0
-1476 1409 1766 0
-1196 -2071 2133 0
-2113 -1611 963 0
-208 434 234 0
1984 634 0
720 1383 -326 0
146 199 1421 0
1888 74 2064 0
-260 -1133 0
-1827 -308 1396 0
1505 -1441 -366 0
701 -1494 2100 0
1167 81 1666 0
-701 1682 -618 0
2077 -1802 -1700 0
-1836 -526 0
-1695 -151 1446 0
885 355 554 0
1889 -1326 0
1597 -1959 1489 0
1355 -569 206 0
1317 1868 -73 0
-1126 1983 0
-1047 950 0
2144 415 -1904 0
877 -1083 0
-599 -1901 0
-1197 510 1449 0
-550 532 -1605 0
1909 669 1919 0
1524 -1436 0
-58 1062 -1554 0
212 -189 353 0
726 805 0
-996 -881 1128 0
1076 1702 29 0
-153 1558 1589 0
-1092 263 828 0
1059 -1141 0
1009 -2072 175 0
-610 661 -445 0
-1404 -1186 -1281 0
-1112 -185 1599 0
-669 -1919 0
-1149 -422 -202 0
-1708 -970 480 0
1023 -112 0
-1157 194 1364 0
-1086 1157 2161 0
-482 -2100 -374 0
922 -1930 0
90 -1994 0
-229 -2109 31 0
-72 743 341 0
-483 1621 785 0
-955 -1685 0
-443 -300 0
-625 -668 -2238 0
-1808 1657 0
779 -789 1918 0
1114 -772 0
-374 2100 482 0
-922 -1966 0
-950 -1557 1454 0
-2128 -507 465 0
1996 1661 0
881 923 -2251 0
-1253 967 0
-719 -1151 1191 0
921 -1553 -298 0
595 -1792 -224 0
1258 -278 -529 0
-2093 1105 0
1808 -1029 897 0
427 -1758 291 0
1118 -1049 -469 0
-736 1870 0
-1262 1886 788 0
7 272 787 0
747 -1171 1499 0
325 -2177 0
-1349 -1282 0
-1815 721 0
1439 -957 -152 0
1121 1127 -1613 0
820 -1203 0
546 -1668 -624 0
1789 1393 -24 0
-406 1377 0
1632 -1459 0
-386 583 -724 0
-1184 -1912 -321 0
-563 141 -1015 0
-2174 1576 99 0
1503 2039 0
-1139 -102 1386 0
-2046 -307 -1854 0
-134 -1238 164 0
1308 906 0
71 583 632 0
1717 -877 352 0
1293 716 0
-2210 -860 1510 0
-799 -360 0
126 594 104 0
972 -1670 -96 0
-1659 -1841 115 0
330 1306 0
-598 -1539 1565 0
813 760 -1468 0
-1031 341 523 0
-1195 -34 -1951 0
-850 -441 -1739 0
728 -1936 0
972 -2013 2254 0
2077 175 1579 0
-1754 2003 0
-512 1774 2009 0
-1006 812 2228 0
-1881 -1982 894 0
1866 -1757 0
678 168 346 0
-1637 165 -2217 0
-1480 -1595 -1152 0
1476 -1334 -1766 0
1450 441 0
-2182 1614 1727 0
1354 -1119 0
415 1498 0
843 -820 -660 0
-23 -2086 0
413 -1142 0
375 -767 -1492 0
1440 1887 0
2252 1517 -1108 0
275 -1409 478 0
-1153 -831 -2167 0
1101 1541 0
1222 307 54 0
1500 -1373 267 0
-379 1548 2114 0
708 1351 -636 0
-645 2142 -1878 0
1837 456 -327 0
1450 1617 1079 0
-1219 -1653 0
-837 2138 870 0
-1746 534 1805 0
1691 -966 -1533 0
-1221 46 0
-2060 1665 0
1828 -1342 393 0
-458 495 -1014 0
504 -2227 0
-1242 -1604 1897 0
452 33 -1371 0
-497 -1360 -1710 0
-938 -933 1438 0
326 7 -961 0
1165 638 -1284 0
-256 -2123 0
1005 -1436 -1802 0
1562 2190 502 0
-142 2170 0
-174 633 526 0
-592 100 0
-1379 -353 -1934 0
1499 -747 1171 0
-165 315 2217 0
1235 -1952 -1836 0
2141 898 2139 0
58 1638 395 0
-158 -1126 0
1537 1058 21 0
966 -1691 -1533 0
990 -1911 -1230 0
736 1241 0
808 632 -1931 0
-191 1358 0
-142 2269 2175 0
-864 245 0
-2005 698 1063 0
1576 -99 2174 0
-2129 726 1430 0
355 1715 -623 0
1575 1180 151 0
-1763 -93 -555 0
-438 -1037 0
-866 -345 1709 0
-1460 1782 -891 0
-1264 1920 0
-718 527 0
-184 -225 -496 0
1210 832 0
-1894 1864 0
1076 29 187 0
1374 -202 97 0
807 867 95 0
-1138 1479 0
2136 713 1032 0
-1339 -883 -684 0
279 101 0
173 -482 0
-1028 2186 2105 0
1245 -48 -42 0
-2213 -1906 0
-821 51 1894 0
-973 1085 2040 0
-2190 502 -1562 0
-1678 -2186 968 0
451 788 -377 0
1271 -2047 1327 0
-2198 -622 0
-595 -1792 224 0
-1653 -448 0
-98 -391 0
-967 -2231 176 0
137 -2095 -635 0
-1478 -1938 0
-424 -200 -1563 0
1849 -553 136 0
-365 2024 889 0
241 -1003 -1847 0
1418 -1738 0
2187 1372 0
-771 -1793 -2264 0
-402 -1080 11 0
-227 -2186 0
129 259 0
942 -244 -2025 0
1302 -1623 -639 0
625 668 -2238 0
-1322 -2052 0
-1042 188 265 0
1183 -1865 -197 0
205 -718 1943 0
1272 -2243 -109 0
294 -992 1596 0
1847 -1852 0
-860 964 0
2205 501 -600 0
1033 -2220 -59 0
1180 1575 838 0
-1585 1558 -921 0
399 -1952 0
-2193 -167 -593 0
-1460 -674 0
-450 -833 0
-1470 886 0
-1789 24 1393 0
-1625 -1364 0
-138 998 2089 0
-2268 503 -1070 0
540 -2208 2006 0
276 1989 733 0
-2202 280 1925 0
-965 -139 1174 0
1358 -1179 2048 0
1506 -160 1751 0
-1761 1895 -1445 0
-871 1075 0
1750 1423 0
783 -1801 695 0
-300 -26 -861 0
-1435 1523 -87 0
283 -1654 0
-95 807 -867 0
-1386 419 101 0
-552 626 0
-1812 -549 962 0
1735 709 -940 0
1749 -1976 -130 0
-668 1135 1593 0
-79 1976 130 0
1020 2232 0
-1349 852 89 0
1954 -1651 -266 0
1031 523 -341 0
-2219 2254 -596 0
1763 -360 -93 0
-269 1100 -334 0
-1666 -1870 1702 0
150 1166 383 0
403 750 1742 0
-1245 1552 -231 0
2034 297 2140 0
617 -1788 0
1985 -859 0
1259 913 559 0
1420 -1594 -893 0
1022 1427 1384 0
413 -2045 -621 0
-784 105 -872 0
1636 -1021 444 0
-1451 1957 0
-1140 1107 -37 0
-835 -2213 1667 0
164 134 1238 0
172 3 -2076 0
-1836 1952 -538 0
-1180 -1497 -1507 0
2084 100 293 0
526 -956 1820 0
1831 429 0
-777 639 -1280 0
379 -2114 1548 0
1611 -963 270 0
-1380 976 0
990 1230 1911 0
-730 -2015 1221 0
2246 1409 0
1055 1828 0
-468 -216 -432 0
-1350 -2242 171 0
-1723 1993 0
-1555 1976 -1713 0
1683 -1050 -1111 0
-332 2227 0
483 -1837 -1282 0
1522 -1664 2037 0
1728 385 2057 0
-335 2240 0
-1927 52 -1760 0
502 499 0
1881 2223 -305 0
1852 739 99 0
1933 2182 -5 0
-1156 1171 544 0
2049 1811 2088 0
-243 -2165 1143 0
785 2158 -699 0
1288 -2175 0
1509 498 -1973 0
-528 -999 -1774 0
1570 2020 650 0
1063 -1094 0
949 1697 -2132 0
-699 -1832 0
742 -123 1843 0
1619 1985 -32 0
130 -1448 0
-1479 1138 1980 0
613 -443 -520 0
-34 1951 1195 0
1429 -891 467 0
-764 -296 0
-614 1471 0
-409 1075 0
-1138 474 1113 0
2209 -1390 0
168 -782 0
630 -1933 -1675 0
-378 -1953 0
-1619 425 -1663 0
-1778 1296 0
-942 -772 -1544 0
-212 854 -1431 0
-1233 987 -1855 0
197 -1166 -383 0
-1242 1685 0
138 -1155 0
-648 -1249 869 0
1179 -1366 0
907 230 446 0
297 -2048 0
-419 101 1386 0
1261 -828 0
2136 -763 0
1157 1364 -194 0
493 -729 -1027 0
-2266 -369 -1807 0
1933 630 1675 0
322 362 361 0
-1639 -1579 0
419 1744 -437 0
-1902 2239 0
-135 447 4 0
1379 -1038 -662 0
2179 765 0
-100 -2084 293 0
280 2202 -1925 0
646 1838 26 0
2157 -1567 1211 0
-1198 -1736 0
-568 -1650 2029 0
955 -1354 0
-334 755 269 0
1750 -8 0
-2053 -1518 0
584 -1451 149 0
1321 599 1465 0
-923 881 2251 0
-1299 1170 -590 0
1106 1048 703 0
-726 -1690 0
1437 1813 -819 0
-279 -101 -738 0
-405 1478 0
-1057 -906 684 0
-1630 -845 652 0
397 -421 0
1476 -1409 0
128 -1295 0
1525 -159 833 0
-1134 -1560 0
-158 -1983 103 0
-83 -410 -1162 0
-400 351 -904 0
-524 -1535 60 0
-1730 712 -1845 0
-1379 1934 353 0
-284 711 -1753 0
250 -1679 1088 0
323 1589 0
-1475 -415 -1498 0
1958 -1108 -1673 0
-1738 745 0
1610 -1834 -1360 0
35 1914 0
2137 -1754 584 0
-548 -1098 2022 0
2110 1083 155 0
-1164 793 -338 0
-1145 1637 -641 0
693 -2088 -276 0
-1764 -988 0
2217 1637 0
1560 -907 1461 0
167 -1400 2222 0
-901 -919 -894 0
-466 -250 597 0
935 -1341 900 0
-1092 -587 2195 0
134 -164 -1238 0
-620 -471 -1323 0
1578 -1285 1580 0
931 -649 -2018 0
1431 -1135 -1199 0
1462 2259 1154 0
-773 -1520 464 0
-1791 213 -1631 0
-600 -501 -2205 0
-1948 300 0
-1068 2090 0
-800 196 -2250 0
-1737 572 -695 0
1236 2261 0
-2228 -279 738 0
-1643 2177 -1603 0
-367 -1313 -384 0
1523 1435 87 0
-2222 -167 -1400 0
1874 776 -462 0
-1104 1628 -1133 0
-1958 868 1422 0
-1358 297 0
468 -2226 1896 0
1749 -1893 1729 0
-869 -64 0
-858 1209 0
838 -508 -124 0
1936 -1846 -728 0
1032 -763 0
-1704 -735 -1745 0
-241 1091 1655 0
137 -136 -635 0
-974 -1140 37 0
-187 1401 -359 0
1650 568 2029 0
-1943 -718 -205 0
-413 621 -2045 0
439 -1071 -787 0
-530 1024 2065 0
32 -1619 2150 0
-792 -1508 0
-822 1578 -1569 0
776 1989 0
772 337 -1114 0
-1899 -1267 -1188 0
747 1171 -1499 0
-1703 253 885 0
1655 -856 1091 0
-1531 626 -84 0
1455 565 0
-986 -352 1065 0
-310 434 0
1304 -520 752 0
1003 442 -1576 0
1076 1924 0
-1947 -125 478 0
468 941 0
-1687 -1235 -865 0
916 706 -493 0
-1061 1369 0
-902 -1923 -640 0
-717 -2232 -453 0
2131 1649 0
-1489 1959 -303 0
392 -864 837 0
-880 -502 1371 0
-2144 -415 -1904 0
1516 -1175 -2001 0
449 1035 0
2267 159 -465 0
-157 -285 -346 0
1904 415 -2144 0
-500 2029 328 0
-1422 -1958 -868 0
1425 -1851 -1669 0
1011 124 -838 0
1610 -1315 0
1460 891 1782 0
1639 -1069 0
593 2193 -167 0
-460 -562 243 0
1861 -1344 2215 0
389 -411 1286 0
-247 -508 0
-1560 1809 1892 0
-1741 -2120 0
1595 1266 -1862 0
1161 1683 0
-451 -788 -377 0
-1031 -523 -341 0
-335 -1296 0
550 1605 532 0
-2237 1902 36 0
1375 627 2258 0
166 -1788 1154 0
1112 842 0
-1412 -2160 0
-1702 -29 1076 0
1810 -1111 -1444 0
488 10 0
480 -1816 0
-632 71 -583 0
-364 1034 -744 0
1889 -400 -541 0
766 2075 -1972 0
829 -129 0
-1331 -2033 -363 0
-865 539 1254 0
-41 -1531 -1824 0
1352 -1743 0
-1181 1016 -1082 0
-258 1340 -133 0
-1625 2038 -2055 0
-1483 -1064 762 0
749 -77 0
-1358 191 119 0
-409 170 -676 0
-1250 -1448 -2099 0
-1931 1212 0
1264 -1546 0
2129 -1430 726 0
2210 1510 860 0
895 2269 1065 0
2194 157 0
-408 2061 -2143 0
1261 1265 -842 0
-276 733 -1989 0
1099 -275 1522 0
1774 -2009 512 0
-1581 710 -1601 0
-449 994 401 0
-1413 -2033 0
59 179 0
568 1301 371 0
261 -2135 -2154 0
-836 -1278 -2120 0
994 -1248 1148 0
-414 981 2120 0
1362 2265 0
-1805 1004 -6 0
1352 2063 -2092 0
-432 -1008 2010 0
1653 448 1219 0
-1575 -1928 -2117 0
2099 -1007 1993 0
-1100 334 0
-2095 505 1492 0
-1856 2248 -2236 0
1420 737 1967 0
97 1444 0
2097 -1550 1246 0
2158 9 0
-1557 656 0
-778 -914 -675 0
-737 1967 -111 0
739 391 -1173 0
2047 -1869 -1870 0
-1924 -742 0
-621 721 -146 0
-1614 -1718 64 0
1198 1227 0
1939 1133 0
1595 1480 0
-882 -430 1630 0
-1027 518 0
201 1790 -416 0
-682 -1645 -707 0
-718 -828 -263 0
143 -879 -1240 0
-691 52 0
-367 -2251 -435 0
-328 294 948 0
2135 -909 0
54 1799 -1222 0
1590 -1797 -1104 0
-1849 1227 -1930 0
109 -1272 0
787 1097 -272 0
-920 2188 0
283 -535 1485 0
925 1662 0
-1022 -648 0
1518 118 0
-828 -1092 -263 0
2083 1799 0
943 235 2144 0
-1247 420 1544 0
-123 -742 -1843 0
-1666 970 -81 0
194 1157 -1364 0
2134 1917 -587 0
-1845 112 -1023 0
1334 1472 2073 0
786 2125 1519 0
1948 -1185 1626 0
188 1042 -265 0
938 1061 -1960 0
-1727 2182 1614 0
20 -653 198 0
1298 481 -412 0
-1046 691 -52 0
383 -197 0
-64 -1614 1718 0
847 2178 887 0
1928 -1156 544 0
-1507 -1320 982 0
1392 1612 0
-301 -1589 0
-1488 1821 -890 0
641 -1145 -1637 0
451 1981 0
-1543 1354 983 0
874 -70 1679 0
-659 1012 -1276 0
1094 -1357 2007 0
399 1507 -1497 0
1750 -1123 -1082 0
1853 -302 -1290 0
1501 -492 1996 0
-883 1339 684 0
-1597 -1489 0
-1747 -239 0
-1239 2122 -262 0
1053 562 -460 0
1668 -546 -624 0
2149 -472 -2139 0
152 -1439 -957 0
-1665 -1045 -455 0
1854 -535 -1605 0
-945 -790 0
-82 951 0
-951 -477 0
-493 1865 706 0
-920 -1116 0
-832 -1066 1776 0
-2201 376 1186 0
1922 572 -1944 0
1906 2032 -2229 0
-641 -1236 1722 0
-261 1039 1033 0
1535 524 60 0
991 2058 -1671 0
-950 -1258 0
-1778 -1980 533 0
-1668 -2035 0
-2170 -761 2211 0
66 1594 -1850 0
-1742 -403 750 0
-2193 265 0
973 1163 1085 0
-1586 1253 -139 0
1116 1506 -2188 0
548 -2022 -1098 0
370 1773 -783 0
330 -989 802 0
-923 -265 0
1910 -2172 -1041 0
818 1995 -2235 0
1496 1477 -619 0
-1096 -953 -296 0
-2132 1326 -260 0
-844 -940 -1766 0
454 -1402 -1970 0
-2213 835 -1667 0
827 -1573 0
-566 1723 -1719 0
-650 2020 -1570 0
-1490 649 -1588 0
791 -1762 -286 0
-583 724 -386 0
664 -259 -290 0
-1819 -557 -2002 0
-1082 -1750 1123 0
-1433 579 0
-1977 -155 -2162 0
557 1402 1694 0
-981 1707 414 0
-861 -443 0
757 582 840 0
-2166 -1097 494 0
-1690 -1256 1727 0
-1642 -1678 -2053 0
1731 -1620 2116 0
-1196 -2071 -230 0
-1552 231 -1245 0
-1601 -2002 -494 0
-1410 697 -1214 0
1667 329 -1052 0
474 75 1043 0
1688 -680 -674 0
-1093 -483 0
140 -337 1114 0
-561 1941 -1119 0
1308 1911 685 0
-979 -1200 -113 0
-2157 1567 1211 0
-1569 489 -2067 0
-2066 1453 -1582 0
1477 -2253 0
1067 -69 1687 0
-1874 -116 -1495 0
-1 -1904 -519 0
-824 -1541 0
-2104 -1224 0
-1815 1664 1921 0
-818 2235 1995 0
2180 573 1635 0
3 -1903 0
1904 519 -1 0
325 -1603 0
-2228 -1006 -812 0
1617 -1450 -1079 0
1353 -1640 -504 0
-2047 1869 -1870 0
-787 -1097 0
136 553 -1849 0
-421 -596 -407 0
966 -1414 -358 0
-193 -577 1916 0
-2194 1475 1416 0
1344 -2215 1861 0
1860 2024 1622 0
-1913 -160 0
-829 1241 56 0
-908 1722 0
-991 238 1905 0
600 2205 -2177 0
-663 855 -1618 0
-236 -257 -1989 0
1425 -1318 0
1361 1627 404 0
-1292 70 0
-1432 200 1563 0
525 -1934 589 0
629 -2091 2124 0
-1362 -562 0
1776 1721 -340 0
-1336 381 239 0
518 -2244 -1319 0
795 2140 -1366 0
-1992 500 0
-892 1769 -114 0
1543 -983 1354 0
549 -962 -1812 0
700 -980 0
-868 2237 0
-257 1070 0
1798 -1313 0
-103 158 -1983 0
483 -1621 1093 0
1392 -1387 -13 0
1787 1780 68 0
1298 -481 412 0
857 917 -1047 0
933 1786 1715 0
-1712 1969 -1263 0
2087 2205 -31 0
506 -1088 710 0
-2143 -1216 1814 0
1353 -1399 -504 0
-70 924 0
-1562 2190 -502 0
1197 -1648 -510 0
276 -1989 -733 0
1534 -1372 0
1248 994 -1148 0
-204 -1542 -1126 0
1169 1760 0
1374 727 904 0
-1054 -858 1803 0
91 1182 1294 0
2267 465 -159 0
-1813 1437 832 0
814 -145 -1040 0
-630 1646 -1675 0
-356 -2265 0
603 1712 0
-1719 -1723 566 0
1880 948 0
38 -274 0
1438 -933 -1279 0
-1967 -111 737 0
1395 -482 1442 0
-525 589 1934 0
-1060 2060 -1486 0
1218 -1579 175 0
-1745 1704 735 0
1432 -1140 0
-134 -164 1238 0
1461 -907 -198 0
-1036 -862 1484 0
-1231 -731 0
2043 1691 0
1190 853 2256 0
850 1739 -441 0
-463 1168 -758 0
450 -1556 0
1206 784 0
-925 -1724 -1662 0
-1188 2207 0
-422 1149 202 0
-484 562 1362 0
543 -98 1084 0
-1893 -1850 356 0
-788 1981 0
256 -1073 0
-684 -1057 906 0
-219 -1333 -1319 0
1322 2052 -616 0
-388 511 92 0
843 -901 0
-113 -1777 1200 0
1548 1655 0
773 1231 731 0
1947 1487 -125 0
637 2030 1300 0
1446 -1528 716 0
-238 991 1905 0
2242 -171 -1350 0
-1563 200 1432 0
420 -1602 0
819 -1437 1813 0
-1051 -675 0
-405 107 797 0
-156 1393 0
-2008 1805 -6 0
1049 -811 -1769 0
262 -1239 -2122 0
1190 548 0
1884 1204 872 0
-1188 94 0
-281 -1585 0
1248 1223 0
-1593 588 0
-412 -2042 0
1802 -2077 2219 0
-1691 -966 -2043 0
2092 1467 0
595 342 -1225 0
-1614 -1758 0
-375 922 -580 0
13 -1392 -1387 0
-1856 1698 2098 0
-1645 -1540 0
-374 -150 604 0
1224 -177 757 0
-691 -1046 1130 0
-1228 -1052 -1203 0
1747 835 -667 0
2179 569 1839 0
150 1879 -604 0
-888 -794 977 0
-446 -907 0
1648 -1197 0
657 1624 1316 0
-93 -1763 360 0
1663 447 425 0
237 -1670 0
-116 -1874 237 0
2047 1870 1869 0
1355 1029 -569 0
205 1736 0
1019 -394 0
1979 -968 0
-1911 -1308 685 0
2044 627 -868 0
-488 -486 0
317 -1517 -1108 0
1187 -1487 17 0
-532 -2170 -1515 0
-1590 1360 0
2030 1917 0
1531 -626 -84 0
-74 1275 274 0
-1946 -238 964 0
-1770 2031 513 0
-818 2214 1095 0
-1594 180 0
-2231 -536 181 0
-1037 2185 558 0
1713 1555 1976 0
1942 -2145 -91 0
-107 -1046 1001 0
2066 1582 1453 0
-1372 -2234 -965 0
545 1759 0
920 390 0
-855 751 -1968 0
168 578 905 0
-1325 1373 1646 0
2059 2260 0
-1231 2187 485 0
2038 1086 0
-778 1115 -1378 0
-1732 135 0
826 304 0
458 1014 981 0
-2122 1239 -262 0
1103 507 0
-2145 -1942 91 0
191 119 1321 0
-1088 -710 -506 0
1321 -119 -191 0
-937 -1983 -2059 0
860 1195 775 0
1008 -1362 484 0
-304 1093 1832 0
-237 116 0
-2006 540 2208 0
-270 963 1611 0
-914 778 675 0
497 1797 0
-1938 542 847 0
1429 680 0
-1058 1885 0
1142 -1540 -413 0
-448 154 1658 0
-680 301 2086 0
-570 2158 945 0
-2171 1048 0
160 1913 1506 0
-940 -709 -1735 0
1288 142 0
-1281 1833 717 0
-2211 761 15 0
2266 369 -1807 0
1175 2185 0
-1190 -340 0
-286 888 0
1903 1332 1570 0
593 422 -2193 0
1243 -22 0
-2221 1238 -1564 0
-2246 158 0
1044 1501 781 0
866 -345 1367 0
-421 1218 -1636 0
1523 140 2218 0
-219 736 1708 0
1708 1241 0
2264 2255 0
-1728 -385 2057 0
-299 719 -1677 0
-1546 -804 1287 0
-1 -722 0
-1730 1041 0
605 -1914 1388 0
1885 77 0
-1199 -1240 -1431 0
2167 -831 1153 0
-1534 -1794 1032 0
40 -21 1089 0
1225 -595 342 0
-949 -2102 -1966 0
555 -2203 484 0
-1117 1840 -992 0
1700 1434 -1464 0
-2225 -1519 56 0
-1208 -1151 0
73 -1868 1317 0
1320 -1507 -982 0
1793 153 1398 0
332 -323 0
-710 506 1088 0
867 2168 0
-1243 114 -2204 0
-2100 374 482 0
314 -131 -1900 0
-1800 -1818 969 0
2157 -1211 1567 0
711 -647 0
-2116 -1930 1849 0
-425 -447 0
-2174 -1576 -99 0
710 -899 0
236 -1340 -973 0
-1580 -1762 -429 0
1616 2267 0
1974 958 -223 0
759 -343 2206 0
-649 -1588 2070 0
476 329 0
1248 1148 -994 0
1765 2164 -834 0
-2094 -218 0
1063 2005 -698 0
-1397 -245 1571 0
800 2250 0
1992 -500 -387 0
1045 -125 1307 0
916 -82 2065 0
1645 1540 1785 0
-1837 -456 -327 0
-2089 -79 287 0
1581 1383 0
-779 -1117 0
1962 1796 -714 0
-751 -545 0
301 -467 0
-1511 1810 897 0
-1251 -121 746 0
-112 -1293 -1497 0
1483 762 1064 0
1217 1177 -437 0
1779 -1726 -1663 0
-1360 -1610 1834 0
-15 -1274 1861 0
-2065 -2206 -530 0
1781 1424 134 0
-1954 -266 1651 0
-1589 -323 -1876 0
141 1895 0
-2183 -11 543 0
836 2120 1741 0
2096 -1729 -884 0
-2179 1808 0
-470 -1456 -1913 0
1764 988 -1834 0
1929 1177 1495 0
1610 201 0
-711 -284 1753 0
785 -1621 483 0
-2196 1406 -1264 0
-1466 1761 -1842 0
2113 94 -417 0
-490 -1279 -1547 0
125 -1487 0
821 1257 700 0
752 846 0
146 -1815 0
1346 -1552 0
131 1900 314 0
-1905 -991 -238 0
1166 -197 0
913 -45 -559 0
-1214 1277 1072 0
-224 -1228 0
-963 -1611 -270 0
-2268 1069 0
2000 670 1806 0
1671 -2050 2225 0
-2186 1028 2105 0
-689 54 1252 0
718 -1943 205 0
-1757 1647 0
-485 1298 2187 0
1721 340 -1776 0
-2213 2032 0
-85 917 816 0
-526 -956 -1820 0
-275 -1099 -1522 0
-995 -1719 2253 0
-28 914 0
-273 -659 1652 0
-1625 -2038 -1151 0
2204 1714 380 0
-2198 2152 -373 0
1322 443 0
-1255 -1549 -2091 0
-1830 -1529 -287 0
-560 -588 0
1014 2200 0
-1120 -1174 0
-2059 -2260 -49 0
-164 -986 0
1562 673 -1555 0
1118 1049 469 0
838 1011 -124 0
-1195 -775 860 0
1302 -295 0
-1572 43 -473 0
-1093 -304 -1832 0
1938 -1725 1478 0
1484 -912 117 0
-316 -1534 -1120 0
206 569 -1355 0
225 496 -184 0
1463 -147 -1424 0
67 1024 -2058 0
-1530 1844 795 0
758 -463 -1168 0
186 -137 896 0
-419 1586 0
841 -954 -1869 0
-1887 -765 0
2054 -2226 -38 0
365 -1631 2040 0
20 -1134 2167 0
1623 1302 639 0
-1844 -1635 2224 0
661 1026 -895 0
-655 2138 -870 0
-1981 -63 0
87 -1523 -1435 0
1078 457 -1099 0
1717 1781 0
-1833 315 -1295 0
-1378 -1115 -1109 0
-2055 1208 1948 0
605 -1262 1886 0
1406 266 886 0
1408 -1682 -1803 0
770 -1835 2137 0
-1889 -541 400 0
1079 -1450 -1617 0
1433 -1767 0
-692 1883 418 0
-1403 1139 -607 0
-703 -1106 0
76 -1525 1692 0
-494 2002 1601 0
-1770 -513 -2031 0
-1863 -1432 -2082 0
2123 -1548 0
-740 678 0
2150 -32 1619 0
424 677 -281 0
-634 1823 -671 0
-606 1243 -997 0
-2265 -1275 -1940 0
-237 1434 -801 0
81 -970 0
-1363 2242 -2216 0
-1213 2072 0
1104 -1590 -1797 0
913 1185 529 0
1207 90 1421 0
962 686 1745 0
-1779 1443 0
1536 784 -1828 0
623 -1715 0
-1887 -1440 -755 0
458 495 1014 0
1660 1269 946 0
322 -656 0
-730 2015 -1221 0
211 -1907 0
1538 -1537 1606 0
400 62 -541 0
895 -1065 -2269 0
552 1770 0
-88 223 1720 0
-1537 547 0
-2257 1784 1385 0
1335 937 0
-490 1293 1279 0
-2066 -1022 -1556 0
1082 1016 1181 0
-81 1167 -1666 0
1161 108 -106 0
-246 -574 643 0
-691 -1130 1046 0
-1504 -1971 2131 0
-1274 1956 486 0
-655 -1674 -2268 0
-1595 -1266 -1862 0
-454 -1970 1402 0
1656 1629 0
1778 572 0
-1075 1489 0
1771 1060 1059 0
-145 389 0
1530 -425 795 0
-570 -2158 -945 0
-2256 -809 -1919 0
-1086 1460 0
1766 1476 1334 0
-1917 903 -910 0
849 -528 0
-1429 -1688 -680 0
387 235 -2144 0
367 384 0
618 -1843 0
2112 1752 0
-1811 2017 0
-1274 -486 -1956 0
-1427 1043 0
2081 1736 1198 0
2239 -1074 -1641 0
732 862 1036 0
-887 2178 -1567 0
-2210 2212 -1728 0
1314 -681 0
-776 -617 0
577 1799 516 0
1906 2213 -2032 0
1199 -68 1780 0
1667 1052 -329 0
-869 826 -1095 0
1125 1592 470 0
-328 -1880 -948 0
1108 1673 1958 0
597 -466 2079 0
-1099 -457 -1078 0
-1542 1359 1656 0
-89 960 0
841 -1879 173 0
-965 -2187 -1372 0
1862 1266 -1435 0
984 -396 10 0
-1032 -1794 1534 0
90 679 0
1863 1010 -537 0
1583 1965 121 0
-306 -532 0
-59 -179 2122 0
953 1219 -1499 0
-138 33 1399 0
-2091 1255 1549 0
-221 -733 0
248 -1767 0
1867 2103 -1330 0
126 1578 0
-1050 -367 0
-2107 -9 1224 0
-2080 -120 -559 0
-602 1215 -2074 0
-1399 -33 -138 0
1460 674 1324 0
566 -1102 -1237 0
-1276 1295 0
-179 249 0
1323 620 -471 0
1607 1957 -927 0
907 198 0
756 -1133 -1939 0
1882 -1480 0
683 1932 0
2067 489 1569 0
743 2051 0
1888 -1420 -893 0
2036 -2014 0
-951 1183 -1271 0
-2203 -1949 0
1420 -1888 0
1823 1389 0
-1814 2004 428 0
1813 768 -1162 0
1138 -474 0
371 1901 1179 0
69 709 0
-1764 -1834 -1441 0
-142 -1515 0
-1337 782 -1416 0
1816 -1167 86 0
-502 1795 2190 0
1809 1527 0
2252 1354 0
-762 1641 0
-1916 -577 193 0
-1620 -375 0
1000 -1189 -28 0
859 -883 0
-199 -750 0
-591 1866 -1647 0
-1746 1172 534 0
1037 438 -1252 0
-226 -1973 -614 0
-1748 -1643 0
262 1297 0
-1765 -1368 -313 0
-2073 -1472 1334 0
-399 -1507 0
2222 -167 1400 0
-1676 1796 0
2113 1611 0
-751 1184 -1597 0
-94 1188 -2207 0
106 -1161 108 0
-1986 165 -240 0
1780 1323 0
167 -2222 -351 0
-1268 1024 0
-728 1455 0
1512 1987 -560 0
2188 1116 -1506 0
-710 -1581 1601 0
625 -668 2238 0
-330 -802 -989 0
-954 -618 0
1251 1927 0
1173 391 -739 0
220 -564 -624 0
166 176 -1788 0
926 -379 0
-209 -433 -251 0
770 1196 1835 0
-1611 143 0
2096 -669 1035 0
294 1115 0
1596 992 -294 0
1175 1037 0
-1561 672 0
1670 -1434 -237 0
-349 -1310 0
-696 -163 -939 0
-2200 -35 -2176 0
-1840 -1117 992 0
-62 541 0
1788 -176 0
1762 -791 0
-489 -2147 -1999 0
1481 -1041 1127 0
-1753 -711 647 0
1650 1526 0
-2236 -2248 1856 0
-1014 458 -495 0
1891 1875 1890 0
-414 1796 714 0
680 674 1688 0
1436 295 0
-515 -551 2185 0
-200 1563 1432 0
1733 1765 -834 0
2172 1910 1041 0
-333 -2146 959 0
120 559 0
-1526 -440 1992 0
-387 1771 -1992 0
-1112 -1599 185 0
1028 -227 0
-975 -1274 0
1009 252 -63 0
-1367 902 -1768 0
1449 1394 2127 0
-1905 -1574 1333 0
-2089 -2064 0
-1623 -295 0
834 -1733 0
2257 -1405 -1385 0
1492 -2095 -1071 0
-1147 -184 -2173 0
362 -656 0
1403 -607 -1139 0
-2093 -1890 694 0
-1443 -4 1985 0
-1381 -941 -628 0
584 1754 -2137 0
1742 679 -1994 0
-228 -799 -1843 0
-512 -227 -1963 0
1946 -2201 964 0
-2243 -472 0
263 1736 -398 0
753 -418 1311 0
-748 -344 2149 0
324 614 -1471 0
-66 -1529 -1209 0
1044 2156 0
1626 719 0
1634 485 -181 0
181 -582 -1634 0
912 117 -1484 0
-455 1665 1045 0
-2110 155 -1083 0
1560 -1892 1809 0
-2039 -162 -356 0
1737 312 -2104 0
197 1183 1865 0
382 -1819 0
-436 342 0
2176 2200 -35 0
-19 -509 -1091 0
879 -1240 -143 0
705 -926 -1681 0
-2208 -1101 -792 0
318 -1616 -450 0
-2229 1997 0
-1178 -836 2056 0
352 877 -1717 0
-1661 -2155 1336 0
1267 -1188 -2191 0
2221 -1564 -1238 0
904 400 0
-598 -1752 0
-2218 -1822 1991 0
732 -2023 0
-189 1862 0
-1396 -308 1827 0
1371 -33 0
-266 -1406 0
-1902 2237 36 0
-1674 2268 655 0
-1749 1893 0
1339 -690 0
1716 2044 -627 0
-442 1576 0
1754 -2003 -2160 0
1777 748 -665 0
-563 1466 1015 0
-1776 1066 -832 0
-388 -914 612 0
-1511 1042 -897 0
1461 774 2105 0
-84 1007 0
-794 -1831 1937 0
-1344 -2215 -1861 0
48 -42 -1245 0
1697 -580 0
-818 985 2214 0
-767 -375 1492 0
-716 -112 -1293 0
65 1482 -1968 0
617 1926 -349 0
246 -643 -574 0
432 468 -216 0
957 1317 0
474 1113 1922 0
345 1367 -866 0
-696 349 713 0
-519 722 1 0
1979 -1518 -1057 0
2111 2078 0
1573 901 1713 0
-2026 -1876 0
-558 -2215 169 0
585 586 715 0
1080 1600 1960 0
1278 1282 0
-37 974 0
-675 1880 2224 0
2124 -2011 0
1815 -1664 0
-1867 2103 1330 0
-1135 -1593 -668 0
-193 1824 -575 0
-38 2226 -2054 0
-1773 783 0
2145 402 -91 0
438 2211 1252 0
-1957 2016 0
1529 2020 0
-1493 -2087 -2151 0
1243 -2204 -114 0
-396 781 -1246 0
-65 -1210 0
-1225 -1768 0
1738 1228 -741 0
-524 -60 1535 0
911 -2019 0
-912 -1484 -117 0
964 -1946 2201 0
416 1821 0
677 42 0
1532 -1657 -30 0
458 -1676 1257 0
-1615 -476 -1176 0
-2204 -1618 0
-1490 391 1294 0
636 -2057 0
-362 -361 322 0
906 -1911 0
1454 278 0
2151 -2174 0
58 -1554 -1062 0
-976 110 1380 0
1107 1896 -601 0
2011 -249 0
2001 -1516 -1175 0
1766 940 -844 0
65 1210 704 0
216 1804 -1166 0
-816 120 -917 0
740 1734 -1309 0
915 -1720 -1073 0
-583 1817 -386 0
-638 1962 0
1487 17 -1187 0
-643 309 1440 0
1588 -649 -2070 0
1483 183 -1211 0
508 491 -1528 0
-2176 -607 815 0
-1697 1628 0
569 -1839 -2179 0
-1290 336 1248 0
1604 -2117 1242 0
2055 -1208 -861 0
-449 -552 1389 0
947 228 -180 0
1319 -1333 219 0
-69 -538 0
-2025 -1435 0
1886 631 547 0
1214 -1072 1277 0
-322 361 -362 0
-1485 535 0
1301 371 -1530 0
-1233 280 -1925 0
-1742 403 -750 0
-495 1014 -458 0
1487 1187 -17 0
606 -997 -39 0
-905 -168 578 0
-1370 1908 653 0
-1017 -765 0
746 -955 1169 0
229 -514 -769 0
2199 -908 1929 0
-648 -869 1249 0
988 -1326 0
2165 -958 -243 0
-1235 1952 0
-36 1902 2237 0
-27 -41 268 0
-2085 -586 0
-2051 1830 0
-990 4 0
427 2108 -1479 0
-124 2141 0
-1544 772 942 0
-410 -1950 619 0
465 159 -2267 0
-901 1713 -1573 0
-1227 1849 0
-1797 -1710 -497 0
-1500 -1373 -189 0
1155 -492 -231 0
-1070 436 0
-583 -724 386 0
787 -7 -272 0
-1702 1870 -1666 0
782 1337 1416 0
-1778 -695 -572 0
-1724 1662 -1652 0
-2221 -1463 164 0
519 -722 0
-1066 978 1044 0
710 1088 -506 0
468 216 -432 0
-681 242 -1182 0
423 1496 -581 0
-971 2145 0
-1185 -1948 -1626 0
-1168 -786 0
-1848 2260 2246 0
1568 -1206 -1351 0
-2011 -2127 469 0
271 517 0
1316 -1549 0
-2159 947 -1348 0
459 1259 -509 0
1327 2169 0
-484 2203 0
-1065 -895 2269 0
-2087 31 -1603 0
-379 -1548 -2114 0
-1060 -1059 1771 0
1743 -1001 0
-1739 1617 0
2245 1359 -1289 0
-2167 -20 -1134 0
-885 355 -554 0
284 -1554 2022 0
-2245 1945 0
1881 -1982 -894 0
38 952 -2054 0
342 -918 273 0
1131 1639 1396 0
1536 1828 -784 0
-528 999 1774 0
-1201 -1669 0
895 -878 0
-1456 -1447 -920 0
-2248 2236 -1856 0
-2130 -1072 -1309 0
-1991 -2218 1822 0
2226 -460 0
136 -137 0
2150 -394 612 0
361 -156 -857 0
1585 1558 921 0
-1338 611 0
853 -1190 -2256 0
-920 1456 1447 0
-1218 -1636 421 0
-489 594 0
-1514 877 0
-1865 197 -1183 0
621 146 721 0
891 467 -1429 0
-1112 -1227 803 0
357 1255 -1552 0
-905 -929 -642 0
1292 43 -1559 0
1423 8 225 0
145 -814 0
532 1515 -2170 0
1230 1732 -859 0
-2227 -715 332 0
-1787 -68 0
-2145 971 -2070 0
-1859 -1306 0
1223 -336 0
1258 -1557 950 0
1833 -315 -1295 0
1131 2088 0
303 -2156 380 0
2012 2097 0
2081 1198 1265 0
-1491 -1829 1352 0
-1125 -1527 -1415 0
-1452 974 1445 0
-358 -1233 0
-1574 -354 0
-1824 737 0
1360 1710 -497 0
-318 450 -1616 0
2251 435 -367 0
54 -1252 689 0
-187 -1076 0
-118 -1518 -685 0
-847 -2178 887 0
1731 505 272 0
612 -2150 394 0
-2163 -267 471 0
2197 1585 281 0
2164 -1436 -295 0
1502 1740 882 0
1673 129 1696 0
-1846 -169 0
1055 1332 -1215 0
1345 1955 0
-1128 881 -996 0
-1734 1309 740 0
-1707 1962 -1972 0
2035 624 1668 0
-1117 -1457 1629 0
1787 -879 -1546 0
1869 67 0
-2201 -964 -1946 0
2223 305 -1881 0
-1158 -758 0
1923 902 -503 0
-1262 -788 -1886 0
1897 -633 0
1489 -978 0
1547 1279 0
1378 -1880 2224 0
397 407 0
-2171 -935 -723 0
-856 -2174 1659 0
-458 -981 0
389 1772 0
2195 -579 0
-1682 1803 -1408 0
-1926 -349 -617 0
2068 1871 -924 0
320 2090 -1941 0
-2240 1296 335 0
2191 -1545 -730 0
2157 -1314 -1935 0
1517 195 -2036 0
2066 1556 -1022 0
-1545 -46 -1407 0
-1439 -2249 -1965 0
-2046 -936 0
780 -1300 1943 0
1658 -2111 0
176 2231 967 0
1326 -635 0
2069 225 0
666 -1822 -1991 0
-524 1671 2225 0
-564 2173 1147 0
1567 -1211 1703 0
-592 -293 0
2214 -1095 818 0
370 -840 -1773 0
-301 2086 680 0
1373 -1646 1325 0
-1642 999 -2053 0
-2189 1466 0
2032 222 -975 0
-1681 -379 0
1568 -2 742 0
222 919 -878 0
1120 1174 316 0
940 -844 1307 0
-2222 -1608 0
-1527 -230 -446 0
-66 -1529 -2020 0
-34 -830 -791 0
-1095 869 -826 0
1495 116 -1874 0
-954 841 867 0
-947 228 180 0
-348 -194 -211 0
2130 11 0
1037 -558 2185 0
-110 -1380 292 0
-1552 -1394 0
95 -148 0
318 -190 556 0
-1957 -927 1451 0
-610 445 -661 0
-846 1185 0
2221 -1473 0
1286 389 816 0
-1021 1056 0
-2060 1060 -1486 0
-357 1255 1552 0
-1587 -862 -511 0
-1198 -1265 2081 0
-556 2107 0
-2175 -2269 -142 0
496 -225 184 0
206 -1161 -25 0
1444 -593 30 0
798 2076 172 0
-1958 -1317 0
1122 2119 0
1280 2049 1817 0
1763 555 0
1301 -568 -371 0
-263 1736 398 0
503 2268 1070 0
676 409 0
1910 -1685 1242 0
827 -2229 161 0
-1569 -1578 822 0
-1353 1399 -504 0
-1303 -1640 -1270 0
984 -1471 324 0
2143 408 0
-456 -1741 766 0
-662 622 0
676 -1982 170 0
-1732 -859 883 0
-522 -1353 0
1340 462 0
-120 -2080 -1229 0
-1858 915 -1720 0
-2239 2237 1902 0
166 1386 0
-1712 -1969 1263 0
38 -74 0
1781 1514 -1083 0
1857 1415 -609 0
-141 -1015 563 0
2108 -427 1479 0
609 1312 0
-1325 851 -291 0
-1583 -1965 121 0
-1931 -808 -632 0
-1469 -850 0
561 -983 0
-295 -2164 1365 0
-6 -525 0
777 -1280 -639 0
1795 754 0
-941 -1040 0
-11 -402 1080 0
-1365 295 -2164 0
-1325 -1646 -1373 0
2063 376 2201 0
-1021 -1009 2072 0
436 -342 918 0
-872 784 -105 0
-1408 -1327 0
-786 2125 -1519 0
-969 -1039 0
-2017 -738 392 0
-1502 -1740 882 0
-1865 706 493 0
-2199 -258 908 0
965 2187 0
764 296 -1310 0
235 1757 0
1729 995 1749 0
941 -628 1381 0
-114 22 -1243 0
1717 -486 877 0
-943 1141 1947 0
-1230 859 1732 0
1212 -1413 1302 0
-780 1300 1943 0
-433 251 463 0
1495 -116 1874 0
799 1843 -228 0
107 -1001 -1046 0
677 -563 424 0
2258 1375 -264 0
1338 -2240 -1430 0
-1137 2092 -430 0
98 1084 -543 0
-1629 103 1577 0
1526 -1992 -440 0
2117 1575 0
-1382 2115 585 0
-371 1530 0
449 -552 -1389 0
-1576 99 2174 0
1246 396 -608 0
-571 -1329 844 0
669 -1035 0
1842 -2197 281 0
1743 1467 2233 0
1441 -1834 1764 0
-1877 1074 -2131 0
871 820 -409 0
-484 -555 0
855 -751 -1968 0
947 -228 180 0
-1724 1747 0
-2102 1966 949 0
1169 -52 0
282 -273 0
-2096 669 0
1546 1287 804 0
1031 1823 0
1712 -887 -1877 0
-2044 627 868 0
-805 -1669 598 0
-60 -797 0
-517 -1676 1864 0
-1000 1019 135 0
1567 -2178 0
-423 1704 0
998 -1795 -754 0
-2036 110 0
1233 -280 0
1405 -395 0
150 -383 -1166 0
524 -2225 1671 0
1631 -213 0
-1814 -428 -2004 0
335 1565 -611 0
-2039 162 -1503 0
-1023 623 -355 0
-633 1942 0
1822 -1017 1887 0
-1698 1524 -444 0
1672 -875 0
-2012 -1753 0
-1850 -1594 -66 0
-28 1189 -1000 0
-1781 134 -1717 0
1684 -2023 2133 0
-1029 1808 -1657 0
-1809 -1134 0
979 -1147 177 0
-797 2233 0
1280 -1817 -2049 0
-1024 2065 530 0
-1564 1514 -760 0
-1555 -673 -1562 0
-1132 406 0
174 1952 -399 0
783 -370 0
1348 1940 -1455 0
1075 -741 -978 0
1661 2155 1336 0
-2033 -363 313 0
414 2120 -981 0
-1929 908 0
689 1426 -1252 0
-878 -919 -222 0
2078 -652 -1622 0
222 -1226 -975 0
-739 -391 -1173 0
1986 -594 0
-1490 -391 -1294 0
813 -760 1468 0
717 -1791 0
-473 506 0
400 -351 0
1408 1327 -1803 0
-853 2012 2121 0
-768 -1562 673 0
344 -127 0
-334 -269 -755 0
-1902 -36 -2237 0
-2034 1779 0
69 1067 -1687 0
-582 840 873 0
-2156 -1912 0
-132 -1283 0
-1255 357 1552 0
676 1474 1873 0
1649 1074 0
-498 -1550 -1973 0
2214 1556 0
-1262 -1538 0
1915 -1449 0
-11 -402 -2130 0
1458 145 1772 0
1338 1718 0
2025 244 942 0
-101 1386 419 0
-1662 -667 0
1418 -1881 1982 0
-1566 2129 -590 0
1581 -710 -1601 0
26 300 -861 0
-2006 -1170 0
-773 665 -1231 0
1048 362 -703 0
542 -1755 976 0
-523 172 0
510 -585 2115 0
-1374 202 97 0
1992 1771 387 0
812 2228 -316 0
-1009 175 2072 0
-1725 -2184 -1305 0
168 -905 -578 0
-1095 1690 0
-1086 -1157 -2161 0
-54 -1222 307 0
281 -424 0
-791 286 0
-551 515 178 0
394 -1019 2150 0
1614 64 1718 0
-1391 1097 0
-658 169 1846 0
2150 394 -612 0
-252 -63 -2236 0
-610 575 936 0
738 -2017 -392 0
1151 -1625 2038 0
-807 2168 0
-70 1292 874 0
1973 -1550 498 0
-710 899 1581 0
-54 -689 -1252 0
-1311 -1509 -1898 0
-1079 441 0
-1468 -155 2162 0
1286 -156 361 0
-2266 1914 -980 0
1797 1710 0
-241 1003 -1847 0
1470 1859 0
-1940 1348 1455 0
1476 90 1207 0
-1641 705 -1419 0
446 -1527 230 0
-1073 411 -433 0
1502 -128 1145 0
-57 -937 -1335 0
390 1979 1592 0
-1124 1343 -1130 0
-1375 -627 0
-734 732 -1751 0
-2031 -1516 1867 0
685 118 -1447 0
-1587 511 862 0
1527 1415 -1125 0
2264 -1793 771 0
1841 514 0
2188 -1116 1506 0
1790 416 -1764 0
-720 -326 -1383 0
1833 -717 1791 0
1355 772 0
-931 1419 -705 0
2199 908 258 0
1733 -1331 1005 0
591 -1647 -1866 0
2042 -220 0
764 -1878 -645 0
1357 2007 -1094 0
341 -523 1031 0
-1537 -1538 -1606 0
25 -206 -1161 0
2233 -1467 -1743 0
-564 -2173 -1147 0
349 1926 -617 0
734 -1835 -1087 0
970 480 1708 0
-1784 -1239 1648 0
170 1344 0
-66 1529 1209 0
-1255 1549 2091 0
1533 1691 966 0
1587 160 0
-1975 565 -728 0
2250 2106 -1907 0
534 1746 -1805 0
-1196 -1835 0
451 -692 418 0
1712 887 1877 0
884 -452 1371 0
-990 1230 -1911 0
-657 -1624 0
2122 262 1239 0
-731 -773 0
-244 911 0
796 -1735 -539 0
-403 -707 247 0
2184 -1129 2050 0
-2031 144 -1516 0
623 1023 355 0
1269 -1660 -946 0
958 -1974 223 0
1220 1062 249 0
-930 1818 -909 0
2084 1584 1577 0
-1734 2181 2192 0
986 -1065 0
-2128 1520 0
-1606 1554 0
959 89 0
-781 396 -1246 0
-806 2083 -1237 0
2230 1098 -753 0
1401 -173 0
-1268 203 359 0
-939 696 163 0
211 -348 194 0
-690 849 1642 0
1916 735 -577 0
-83 1950 1471 0
-403 -721 0
1990 1752 534 0
1176 1999 -161 0
-2142 -1096 481 0
83 586 0
1858 -1720 -915 0
-872 1204 -1884 0
379 2114 -1548 0
-841 -1879 -173 0
-565 -1975 728 0
-2135 -2242 0
-996 -881 -890 0
1621 483 -785 0
-553 -136 -1849 0
-1644 -893 0
1315 1488 0
-1400 -2015 -1790 0
1829 -95 2169 0
-540 -1566 -985 0
-2120 836 1278 0
-1476 -1766 1334 0
-2126 1337 0
169 -658 336 0
-2164 1436 0
1310 -296 0
-778 675 914 0
1341 196 0
1778 -533 -1980 0
-1908 -1370 466 0
-1850 1893 -356 0
-1763 -289 0
1071 831 -439 0
448 -154 0
863 -111 1226 0
612 -28 0
-1962 1972 -1707 0
-807 -95 867 0
272 -1097 0
-1212 1413 1302 0
-2074 -1510 -1215 0
-2083 -214 0
-2044 -759 2206 0
927 1607 -1957 0
149 1505 0
-183 -1483 -442 0
-2230 892 0
-1528 -1446 -716 0
-74 -1275 -274 0
-1088 473 -506 0
-293 -1651 1920 0
-612 -914 28 0
470 -1592 1028 0
900 196 0
-289 806 686 0
1365 -116 -2241 0
-1148 55 -513 0
-2182 -1614 -1727 0
-12 -268 -1823 0
885 1786 0
-1205 -127 546 0
1664 2037 -1522 0
533 -1944 0
1424 -1781 -134 0
-1121 2263 -603 0
1373 -1500 267 0
-2098 122 1856 0
1620 375 767 0
-1166 383 -150 0
-1813 1162 768 0
1745 1204 0
-98 -1084 -543 0
-408 -668 0
-1716 926 -50 0
1366 -795 2140 0
752 520 616 0
1427 -1801 852 0
1273 -1087 0
780 1300 -1943 0
1507 1180 -1497 0
33 2115 0
1669 -598 -805 0
894 -901 919 0
1596 -1060 -2060 0
-2217 315 165 0
-1275 1940 2265 0
-1289 -1899 -1128 0
826 215 0
-604 -688 477 0
1047 857 -917 0
1414 -358 -966 0
-1474 -169 0
-1217 -1177 1459 0
-712 1730 -1845 0
-1515 2170 532 0
690 -528 0
976 -542 1660 0
-209 -85 567 0
593 167 -2193 0
289 1967 -1693 0
-2052 -987 2202 0
1609 -312 5 0
1290 336 -1248 0
153 1589 -1558 0
-1591 -2014 -277 0
1395 -1342 0
-261 2154 -2135 0
-1839 -420 0
442 1483 0
699 -1056 0
1404 1281 -1186 0
-1368 313 252 0
91 2145 1942 0
-393 1342 1828 0
-929 2192 0
-1125 -470 1592 0
-1934 -589 -525 0
-511 160 0
1108 -317 0
77 870 -1058 0
789 -1036 -1711 0
2048 1030 -1469 0
83 1471 -1950 0
-449 -1389 552 0
1978 196 800 0
981 -1707 0
1758 -574 0
2014 -2036 277 0
-300 26 861 0
-1077 -1697 0
165 -315 2217 0
53 -834 0
420 1100 0
958 -1974 -1789 0
1040 145 0
-1241 56 829 0
568 -1650 -2029 0
-233 -2138 -1709 0
2129 -726 1430 0
-2064 1888 -74 0
-1552 1245 -231 0
2115 1382 -585 0
1860 -2024 -1622 0
-1164 -14 0
-169 -658 -336 0
-343 786 -934 0
-435 2251 367 0
1649 1686 2018 0
-1700 1464 1434 0
-1445 -1452 -974 0
-425 -1619 1663 0
-1449 -510 -1197 0
394 1635 0
1745 735 -1704 0
50 -926 0
1408 1682 1803 0
-259 290 -664 0
2265 356 1893 0
-1578 1569 -822 0
1385 -1382 0
1262 1886 -788 0
-453 2232 717 0
-561 -1941 1119 0
-1837 1282 -483 0
-1568 -1206 1351 0
1503 -650 -537 0
-1163 -1085 0
2103 -1288 1873 0
1337 1890 -1891 0
-1481 -1935 -946 0
921 -1585 -1558 0
-935 -723 -2165 0
113 481 -2142 0
1329 1018 -285 0
2268 655 -1069 0
-1069 -1150 -693 0
-1714 -1792 -1202 0
-472 -2149 2139 0
1368 -1981 -1388 0
-284 -1606 0
2052 -13 2202 0
379 1655 0
-673 -893 0
1998 1004 1266 0
-840 -757 0
61 1291 2102 0
1147 184 0
-1592 1125 -470 0
2235 -1995 818 0
-1748 1387 0
-1204 -1884 872 0
1761 1895 1445 0
1566 -2129 -590 0
1026 306 -1344 0
1964 -798 -393 0
1328 1532 0
1850 1893 356 0
1292 1559 -43 0
-807 -88 -223 0
1202 -741 0
1872 -1748 -347 0
-1384 -1427 1022 0
-1055 1215 0
-2190 -1795 0
-2105 774 -1461 0
1026 -306 1344 0
-806 289 686 0
207 1428 -3 0
-1071 -439 -831 0
-1362 -484 -1008 0
-756 -351 -904 0
-656 -1047 -810 0
-1550 -1246 -2097 0
-1025 1755 152 0
1870 1702 1666 0
1828 -1536 784 0
-586 -715 585 0
-475 -725 1875 0
-235 -387 0
2044 -2206 0
-597 -1963 2068 0
2259 -1154 1103 0
-724 -245 1674 0
155 -1468 -2162 0
-41 1531 -2046 0
-1586 -1253 139 0
1582 1284 824 0
183 442 0
1205 1192 1672 0
1870 -2047 -1869 0
-289 1693 1967 0
1502 -1145 128 0
-1560 907 1461 0
856 -1091 0
-310 -208 0
-182 2035 0
705 1419 1641 0
273 918 -342 0
2091 -1255 -1110 0
2040 -1085 973 0
775 964 0
-2110 813 -2162 0
1892 -683 16 0
-1125 -1527 -1809 0
1290 -1853 -302 0
-152 957 1613 0
-1799 -54 0
-2007 1063 0
886 -804 0
-1990 1318 1201 0
-128 1085 0
574 -643 -246 0
-2098 -1698 -1856 0
88 -1720 0
1738 1202 0
-743 -2148 -1250 0
-653 198 -1701 0
1540 -1142 0
819 -498 -144 0
-984 10 -871 0
290 36 2041 0
1468 -155 -2162 0
2125 219 0
490 -1293 1279 0
-1399 -2115 -33 0
605 35 0
-150 -1879 0
-298 -817 0
-1750 -1423 8 0
-2188 -1506 -1116 0
2108 1479 1411 0
580 -1930 0
-613 -646 0
-2000 327 0
-485 1231 0
1165 232 0
2263 603 993 0
-811 711 -1049 0
-1990 -2112 -1752 0
1922 -474 -1113 0
778 675 1051 0
95 -807 -867 0
-1296 2108 2240 0
1538 -2022 0
2089 -138 1155 0
-2165 935 723 0
-515 -1984 -634 0
1807 -1818 909 0
-1572 473 -43 0
1137 -2092 -430 0
-1898 606 -1509 0
1557 -656 810 0
956 -1820 526 0
257 -1070 -503 0
1968 -1482 65 0
1400 -2015 1790 0
-1703 490 -253 0
790 945 744 0
-1102 -72 18 0
-1454 -950 1557 0
1627 -521 -708 0
232 1508 -1541 0
1727 2182 -1614 0
2006 1995 0
492 1501 -1996 0
-258 133 823 0
-2101 496 -2035 0
-163 939 696 0
1020 -1276 104 0
2176 815 2098 0
1095 -2214 818 0
610 -936 575 0
352 -1065 0
-178 -551 -515 0
-117 1087 0
902 640 0
-1046 -1130 691 0
-629 531 2119 0
1202 1714 -1792 0
-1567 -2157 -1211 0
-688 -228 0
-1269 -971 -1660 0
221 1825 0
-1407 -46 1221 0
1294 -391 1490 0
-56 195 0
438 -27 178 0
180 -1850 0
-2232 213 0
1010 -1551 0
2091 2124 -629 0
-1729 1356 0
751 855 1968 0
-211 -1191 0
-467 -1429 -891 0
2046 307 -1854 0
-1168 -2125 0
815 -2241 0
-1659 856 -2174 0
-1688 -1558 0
1793 -426 -1398 0
-1571 -2199 -1090 0
-1976 1555 -1713 0
-857 917 1047 0
869 64 -648 0
-1376 -1859 0
-2081 2062 -1599 0
317 1760 73 0
971 1269 0
502 -1795 0
-460 1896 0
1143 -156 0
-1320 1730 0
2118 699 0
507 2128 465 0
-1703 -1567 0
-2129 -1566 590 0
2082 -1432 1863 0
-21 1058 -1537 0
1127 1481 -712 0
-1266 1435 0
2071 -2133 -1196 0
264 2258 -1375 0
-1314 1938 0
-294 -1596 -1115 0
2122 -1350 -179 0
-802 -182 -1181 0
1250 2148 0
-900 2189 1553 0
1634 -1174 139 0
841 1869 954 0
1991 -666 0
-601 -1863 0
-1286 -816 0
-1521 -1234 -491 0
2225 1519 56 0
528 -999 1774 0
383 1455 -1940 0
1144 2255 -1346 0
1183 -82 0
-879 -1787 1546 0
-225 1423 -8 0
2195 587 1092 0
489 2147 0
-1906 919 -878 0
2262 2043 -1617 0
245 -1674 -724 0
1825 -1744 1120 0
-213 -1791 1740 0
-1327 2047 1271 0
-1554 -284 -2022 0
1744 1120 -1825 0
-2007 1357 1094 0
-1434 1700 1464 0
-1693 936 0
-1541 1284 0
-1391 -1261 -1970 0
1766 -1476 -1334 0
2079 -1701 1383 0
-1505 -149 -1451 0
1782 1907 -703 0
576 -22 39 0
1082 -1016 -1181 0
-777 -2241 -639 0
-1431 1199 -1135 0
115 514 0
1109 -1146 92 0
-1978 24 2171 0
1609 -2028 1500 0
-282 2217 -2261 0
2114 19 0
1887 755 0
1833 315 1295 0
-974 -723 0
708 1627 521 0
-175 -1218 0
-771 2264 932 0
-1776 -1721 -340 0
-1797 -1291 0
-200 619 0
1391 -828 0
-987 -1233 1855 0
-844 1329 0
1345 1456 -1913 0
666 765 2019 0
1378 778 0
-1171 544 1156 0
-1621 670 0
457 1099 -1078 0
-1977 372 689 0
456 -1741 -766 0
1298 485 -2187 0
598 -1539 -1565 0
307 -936 0
-548 1538 0
727 1417 0
1371 499 0
-1709 345 0
1098 -2022 -548 0
1733 -1005 1331 0
813 1468 372 0
-1294 391 1490 0
-301 153 0
343 934 2090 0
169 -558 1474 0
2051 341 0
778 -1115 0
2142 481 1096 0
299 348 0
-560 -682 989 0
-1042 -265 -188 0
-1667 329 1052 0
-1673 1696 -129 0
-1802 1700 -2077 0
-1954 -1216 0
1394 1915 0
544 -1965 0
426 -1624 -23 0
1480 87 963 0
182 1181 -802 0
22 39 1482 0
-1267 2191 0
927 -1607 1957 0
-1133 1104 -1628 0
-1731 2116 1620 0
-821 -1257 0
1239 1784 0
2131 1504 1971 0
-279 -738 2228 0
914 -612 -388 0
1025 -1755 152 0
-1260 -1588 -1633 0
349 -713 696 0
1879 841 -173 0
630 -1646 0
-1783 -436 -687 0
-2005 -896 0
-2119 754 340 0
847 -1314 0
140 -1114 337 0
939 1658 0
-1091 19 509 0
95 2169 -1829 0
368 -1651 0
751 -1968 545 0
-1723 1426 0
599 1901 1321 0
370 536 0
-990 1911 -1230 0
-1258 1557 0
-1766 844 940 0
1811 -2088 -2049 0
-2168 -264 759 0
-1833 -1791 0
-1598 -115 -1304 0
1156 -1928 0
21 -40 0
1639 1579 1131 0
1370 -653 1908 0
47 1001 0
-612 388 -914 0
1267 -368 592 0
-838 -1575 1180 0
-849 690 1642 0
699 2158 -785 0
582 1634 0
1407 1899 1128 0
-549 -93 0
-1635 -1844 -394 0
-2210 -1510 860 0
1004 -1114 0
-1886 631 -547 0
1140 -1432 2082 0
-499 -1551 -565 0
-1739 -2043 0
-277 -1268 -359 0
642 -929 905 0
1452 -1974 0
1497 -112 1293 0
1851 1425 1669 0
-314 2198 0
-1154 -1462 0
-268 -41 27 0
-104 -1276 -1020 0
961 -1819 0
-35 1014 0
1164 1756 14 0
1515 155 0
-307 936 2046 0
359 -1401 0
1568 2 -742 0
-215 333 0
-2192 1734 2181 0
276 -693 -2088 0
-1422 1958 868 0
-1457 1117 -1629 0
-374 -173 482 0
-1627 -708 521 0
-1708 -1241 -736 0
1462 2128 536 0
-1712 887 -1877 0
250 1679 1559 0
-1509 -606 1898 0
1980 -1138 1675 0
184 -2069 -225 0
1474 -676 -1873 0
-1577 103 1629 0
-430 882 -1630 0
1369 1410 -208 0
-1302 295 1623 0
-1252 2211 -438 0
1080 697 -1600 0
761 -2211 -2170 0
1913 470 0
2261 687 925 0
1634 -485 181 0
-785 -1832 0
2097 809 -1919 0
1907 -2250 2106 0
-753 -1311 1089 0
-876 -1469 0
-1574 1905 -1333 0
1025 -47 0
1131 -1396 -1639 0
-2268 1070 -503 0
-1920 2196 1264 0
2191 1821 1545 0
2104 -1423 -1737 0
-1842 2189 -1466 0
-858 -1054 2 0
1936 2253 -1846 0
-1542 1126 204 0
1077 -1628 1697 0
-408 -625 0
1295 -128 315 0
-641 1145 -1637 0
-1398 -153 0
336 -169 658 0
615 -855 -1618 0
-215 -304 -826 0
562 -243 0
44 -242 681 0
-303 2156 1912 0
-67 -1024 -2058 0
90 -1421 -1207 0
-311 880 -452 0
41 27 268 0
2196 -1406 -1264 0
-263 -1736 -398 0
-1411 246 1539 0
-1321 599 -1465 0
1471 324 -984 0
1989 -257 236 0
1168 664 0
722 1465 440 0
2268 -655 1674 0
1326 260 2132 0
935 2171 0
393 -1964 0
-1182 1294 -91 0
-1286 -361 -156 0
1496 -423 -2082 0
-918 -436 0
-1920 368 0
1613 1121 -1127 0
424 563 -677 0
-1419 1229 -2123 0
1206 2074 -1568 0
438 27 -178 0
-127 748 0
-745 305 0
-605 -1886 0
602 2074 0
-1965 -121 1583 0
2260 -49 1335 0
-1204 1442 0
-689 -1426 0
-631 369 0
-1747 -835 -667 0
1536 1055 0
799 -688 0
2077 -2219 0
651 -1584 1347 0
1900 -190 0
-1111 -727 0
-1053 -814 -952 0
932 -2086 0
-959 2146 -333 0
-960 -1718 0
1261 -1970 1391 0
-1606 1538 1537 0
825 1882 -2207 0
-731 -2198 314 0
-1026 -661 -895 0
1545 46 -1407 0
1268 -203 0
-1995 -818 -2235 0
-697 1018 1214 0
1826 792 1508 0
-1419 931 0
-1685 -1910 1156 0
-855 1618 -663 0
-2138 1709 233 0
1300 -637 -2030 0
786 -2125 -1519 0
643 589 309 0
2010 432 1008 0
1882 -87 0
-1207 -571 1329 0
-2264 -932 0
-2126 782 0
1087 734 -1273 0
471 1323 -620 0
-1292 1559 43 0
61 -1291 -2102 0
43 -910 0
-979 177 1147 0
757 177 -1224 0
-2063 -1352 -2092 0
725 -1105 -2262 0
-427 -1479 -2108 0
-1203 -843 0
-1729 1893 0
1186 2201 -376 0
-1396 1639 -1131 0
-1800 1818 -969 0
-58 1062 1363 0
-90 -1476 0
1700 2077 1802 0
-415 1904 2144 0
-1488 -927 -1689 0
-144 2031 0
-1943 -1300 -780 0
-1595 1266 1862 0
-1205 1672 -1192 0
1748 1643 -1387 0
-1620 2116 -2062 0
486 1274 -1956 0
-1184 751 -1597 0
-1840 -992 1117 0
1967 737 111 0
-221 -331 1006 0
275 -1099 1522 0
1055 -636 1332 0
1884 1442 0
932 -23 298 0
-540 1256 -985 0
-2013 -1692 -2254 0
-97 1094 0
1768 1367 -1783 0
1039 1033 969 0
1791 -213 -1740 0
155 2162 1468 0
1417 -1374 0
-1665 -865 0
-1600 -1786 0
-1093 1621 0
-848 2181 132 0
-1310 -713 0
-857 -917 -1047 0
512 2009 -1774 0
-1055 -636 -1332 0
2126 -1337 -782 0
1835 770 -2137 0
633 -1897 -1942 0
-2090 -1941 -320 0
1362 1275 0
432 941 0
-369 2266 1807 0
-1410 1369 1647 0
1532 -431 0
1004 1805 6 0
803 -136 0
-2172 -1041 1730 0
-1426 1252 0
922 1966 949 0
1719 -1723 -162 0
830 -34 791 0
1452 -1136 -1381 0
-1994 1695 -151 0
1975 -2203 0
-1428 -581 -360 0
1135 -1593 -1287 0
-1855 -347 325 0
-514 -115 -1841 0
-1062 -1220 249 0
-381 -1330 0
466 -2079 597 0
-2182 1933 5 0
-1826 -1582 -1453 0
395 -171 0
-900 -1341 -935 0
-539 1735 -796 0
-349 696 713 0
1517 2036 -195 0
889 365 -2024 0
1086 2161 -1157 0
251 -1458 -1858 0
978 -1044 1066 0
-1151 719 -1191 0
1117 1840 992 0
1340 258 133 0
-2220 1239 262 0
-327 -1453 0
476 -1176 1615 0
-640 -1811 1759 0
-623 -355 1023 0
24 322 1789 0
-20 -653 -198 0
-1593 1135 668 0
652 -2078 0
-1355 -1029 0
28 1189 1000 0
1808 1029 -897 0
-1590 1797 1291 0
216 706 0
-282 1236 0
1706 944 0
-1285 -1578 -1580 0
1623 -639 -1302 0
-768 1162 1813 0
1264 -1287 0
-1910 1685 -1156 0
1681 -209 0
923 -2113 0
356 2039 -162 0
-1551 499 565 0
-896 -1063 0
73 -2249 -317 0
-1993 -1426 1723 0
188 -2222 0
2264 319 0
-2194 -157 -346 0
840 -1773 -370 0
1883 -418 692 0
-1481 712 0
-1199 68 1780 0
-1996 -492 -1501 0
869 826 1095 0
1260 -1633 1588 0
-761 2170 -2211 0
1890 -1337 1891 0
291 309 0
-1663 1619 -425 0
1249 960 -1113 0
1025 1755 1269 0
-982 -1942 -1897 0
2055 1625 0
-1895 1445 -1761 0
-42 -1245 -677 0
890 881 0
-199 -1421 146 0
-807 88 223 0
1398 426 1793 0
980 -2154 0
256 411 0
2253 -1936 1846 0
2021 -246 0
659 -240 1012 0
2088 -693 -276 0
-688 477 951 0
1677 278 0
-1324 -800 -674 0
-108 -911 -2016 0
-1165 1284 638 0
206 -25 -431 0
22 -39 -1482 0
-682 -989 560 0
750 -716 0
-678 -168 346 0
-627 2044 868 0
1 519 -1904 0
-477 688 -604 0
-2262 -2043 -1617 0
-100 592 293 0
-1459 -1343 1163 0
-871 409 820 0
1995 1826 -1508 0
553 -136 1849 0
-350 1002 -366 0
1810 -727 0
-1081 2072 0
74 -1275 274 0
1608 -368 0
-1982 -1418 0
297 2034 -1779 0
2110 2162 813 0
183 -1483 1211 0
2248 -495 1013 0
-36 -1263 290 0
1371 452 -884 0
530 1024 -2065 0
-338 -793 1164 0
1348 -2159 -947 0
708 -1627 -521 0
667 835 -1747 0
946 -1481 1935 0
-140 -1232 0
-536 -370 -2231 0
2003 2160 0
1026 -661 895 0
-1949 311 -1513 0
-1158 203 0
1792 -866 0
2076 -1644 673 0
-630 1933 -1675 0
1938 -847 542 0
1125 1527 -1415 0
-1572 -2134 0
-1926 -1929 -1495 0
1215 -2074 1510 0
-494 2166 -1097 0
-129 -259 1696 0
537 1010 -1863 0
385 -1924 -1494 0
-1416 2194 1475 0
-2028 1123 -1609 0
1038 -620 662 0
2101 496 2035 0
-727 -1417 1374 0
-1990 -1318 -1201 0
628 -530 0
214 -858 0
-1739 441 850 0
51 1864 0
1260 1633 1173 0
2244 518 1319 0
-2183 -543 11 0
320 -1068 0
-2163 5 -312 0
-821 -1894 -51 0
-1422 -2237 868 0
459 -1598 0
-965 1372 2234 0
541 1889 400 0
50 -256 -567 0
369 51 1807 0
1644 673 893 0
-922 -580 375 0
-1624 2197 426 0
2182 5 -1933 0
-277 2036 0
1342 -207 -1270 0
1539 -246 1411 0
-1298 -481 -412 0
-1319 1333 219 0
-295 2164 -1365 0
-2173 -1777 0
-273 918 342 0
1410 697 1214 0
268 516 0
1795 -1661 -998 0
-2223 2215 0
-1642 690 849 0
-821 700 2200 0
2214 -2066 0
833 1670 0
-2068 874 0
-683 -1892 -16 0
300 -1626 0
99 -1852 -739 0
-704 -2121 608 0
808 -632 1931 0
-2064 74 -1888 0
768 1162 226 0
-811 1122 -1405 0
-523 -1680 1984 0
-1329 -1207 571 0
-963 1480 -87 0
-1896 -1107 -601 0
566 1719 1723 0
-27 41 -268 0
1660 -946 -1269 0
-2116 1620 1731 0
-1132 2073 2153 0
-959 -89 -570 0
407 -1403 607 0
-1448 -658 401 0
571 -844 0
-106 1683 0
-1880 675 0
-522 -1385 1382 0
-2085 1876 2026 0
1325 1646 -1373 0
-259 1504 0
2155 -1661 -1336 0
-1367 -1768 -1783 0
-1784 2257 0
-172 798 -2076 0
971 1660 0
-148 -2169 0
-923 -881 -2251 0
-1339 1230 0
-1026 895 661 0
-318 -190 -556 0
-1094 -2007 -1357 0
-144 1516 0
-479 702 -1775 0
-708 521 -2212 0
-606 39 0
1776 1066 832 0
264 2168 759 0
741 -978 -1075 0
-1696 -129 1673 0
-1859 2153 2238 0
-1582 -1284 824 0
-819 -1615 144 0
-271 -517 930 0
1279 1438 933 0
-864 837 733 0
-602 -86 -376 0
892 -1769 -114 0
1698 -2098 1856 0
1128 996 881 0
-237 1874 0
324 -1770 0
1703 253 -885 0
2143 -2061 0
602 -86 -1574 0
1643 -848 -1387 0
-1086 -891 0
1258 529 278 0
-1169 -1685 0
2118 364 -1056 0
212 -854 -1431 0
162 1723 0
296 -344 0
1755 -542 976 0
674 -1324 800 0
-1154 166 1788 0
607 -1139 -1403 0
713 -1032 -2136 0
1251 -1543 0
-51 -1807 0
-1226 -863 -111 0
1832 304 -1093 0
2001 1437 0
1592 -390 -1979 0
846 -1185 -529 0
-624 -2035 0
-1944 -1922 -572 0
-750 -1446 716 0
1980 1138 -1675 0
-1591 277 2014 0
-1183 -1271 951 0
858 -1803 0
-2074 -1206 0
-1735 -796 539 0
-401 -1448 658 0
476 -745 1418 0
343 2206 -759 0
-1421 1921 0
338 -2026 793 0
744 364 1034 0
619 1950 410 0
-1030 2034 0
-459 -509 -1259 0
-518 2244 -1319 0
1725 1478 -1380 0
323 -1398 -1876 0
-1237 1102 -566 0
-47 -1001 107 0
-1613 -1127 -1121 0
-1444 -97 30 0
1358 -119 0
1384 304 215 0
2 742 -1568 0
720 1134 0
1539 598 1565 0
-1916 -735 0
-24 -322 0
632 -53 0
-1645 682 707 0
-1010 -601 0
207 1342 1270 0
1776 1210 0
2013 1692 0
-1176 -161 822 0
-2095 635 -137 0
-1641 2239 762 0
670 -397 1034 0
1071 -1492 -2095 0
-936 -575 1693 0
1270 -1054 0
661 610 445 0
-2218 -140 1523 0
-1028 -2186 -2105 0
-170 -1344 -306 0
1524 -1005 0
2091 2011 -2124 0
1867 1330 381 0
1564 -1238 -2221 0
153 1558 -1589 0
1834 -988 0
-180 -228 -947 0
-302 1812 2209 0
-368 -592 -1267 0
453 717 -2232 0
1692 -76 1525 0
468 -1896 2226 0
603 -1877 0
1451 1505 0
-1717 486 0
1689 1328 431 0
-1247 -1839 0
408 668 625 0
978 -741 -1075 0
-1418 1881 0
-2197 -1842 -281 0
2159 -947 -1348 0
-1425 -1851 1669 0
-796 -455 0
-2249 1439 1965 0
-1194 1107 0
2051 1964 1223 0
1737 1423 2104 0
2093 -1105 694 0
-98 -1490 0
-924 528 0
-1715 933 -1786 0
-734 1273 0
-1997 -667 1285 0
397 -1034 670 0
-774 -1684 1955 0
1869 -954 -841 0
-364 -1056 -2118 0
-18 1102 0
-1948 1208 2055 0
-168 905 -578 0
-828 263 1092 0
773 -464 -1520 0
-183 -1483 -1211 0
1705 980 0
-684 883 1339 0
-2257 1405 -1385 0
667 1997 1285 0
-2176 -815 607 0
-193 577 -1916 0
883 -690 0
-1050 435 0
1599 2081 0
-2248 2056 0
2153 -2073 1132 0
1977 2162 0
190 -654 -464 0
2022 1554 -284 0
-889 -2024 -365 0
2002 557 0
-1147 -177 -979 0
-2089 138 998 0
-933 1715 -1786 0
611 -335 1565 0
1685 955 1169 0
-729 628 1194 0
497 -1710 1360 0
1435 -1862 0
2097 1550 -1246 0
-108 -1328 0
-151 -1446 1695 0
1020 -104 1276 0
479 -1323 -1159 0
1797 1104 1590 0
57 2004 -1335 0
-632 583 -71 0
-1010 537 1863 0
1101 -232 0
-1366 -1726 2140 0
1980 533 1778 0
-1002 -366 350 0
-721 247 0
-1962 714 0
-1236 -908 0
-1902 50 -1716 0
195 2036 -110 0
-447 -1663 0
1537 1606 -1538 0
-196 -800 1978 0
-1156 1910 -1685 0
1739 1030 0
-181 582 0
-1498 487 1475 0
-353 1862 0
-1646 1675 0
1099 -1522 275 0
1431 1240 0
1531 84 626 0
450 318 1616 0
18 -1993 -1426 0
1536 214 -1209 0
644 -1412 -1607 0
1289 1128 -1899 0
846 1838 -459 0
425 -795 0
1147 -177 979 0
-671 -552 0
-1457 -1486 0
-1299 -792 1101 0
1423 -2104 -1737 0
-740 -1734 -1309 0
-57 -2004 -1335 0
491 -1521 1234 0
-325 1414 0
1404 -845 0
-1497 112 1293 0
2075 -1165 0
-666 -765 2019 0
-1434 -1700 -1464 0
2262 -876 1105 0
1636 1218 421 0
-1409 -1766 0
806 1551 0
-175 2077 -1579 0
-809 -357 -1756 0
-2112 -288 0
2183 1294 0
1264 2196 1406 0
1038 -1123 1750 0
-2164 -834 -1765 0
-1908 653 1370 0
1213 -1081 461 0
-2142 645 0
-466 1908 0
1995 -1826 1508 0
221 -1006 -331 0
1022 -1556 2066 0
1127 1041 -1481 0
824 1741 0
-1679 -1088 -250 0
1395 -521 -1442 0
1615 -819 -144 0
-270 -1313 0
-1153 -382 0
-148 1422 1699 0
-639 1280 -777 0
412 2042 -1298 0
1615 1176 -476 0
-72 1853 -18 0
1614 1758 1727 0
462 236 0
-1453 -1582 2066 0
-1 475 -2126 0
-20 653 198 0
-1141 943 1947 0
558 2215 169 0
-2262 -725 1105 0
-1104 260 1133 0
1110 -332 1144 0
-464 -190 654 0
-768 -226 0
-2181 -2192 929 0
-30 -1532 1657 0
1553 -217 0
861 443 300 0
-1855 1233 -987 0
596 -407 421 0
-1369 -1647 0
-1293 112 1497 0
-820 871 409 0
1692 76 -2146 0
81 -1167 -1666 0
1619 1663 425 0
28 -1308 0
1430 611 0
388 612 914 0
111 863 -1226 0
-1057 -1979 1518 0
1816 -1510 0
-2133 -2023 1002 0
-1425 -1566 0
204 1542 -1126 0
-1215 602 0
-956 -1320 -982 0
-339 -102 0
-281 2197 1842 0
2123 256 -567 0
-385 1494 -1924 0
494 2166 1097 0
-17 1457 1486 0
-2217 282 -2261 0
-330 875 0
951 1271 1183 0
2121 608 704 0
-1969 -1263 1712 0
-1931 2216 -647 0
2173 184 0
50 1902 1716 0
-57 2004 1335 0
-510 585 0
-779 1587 1918 0
-1392 -1493 0
187 1401 1491 0
-1777 113 -1200 0
-315 -165 -2217 0
1663 -1779 -1726 0
776 617 462 0
-1528 -491 -508 0
191 876 850 0
1378 -2224 1880 0
-2019 666 -765 0
-1677 1454 2080 0
-439 61 -1561 0
873 -220 0
-1459 -1217 1177 0
1351 636 -708 0
79 287 2089 0
-2201 -2063 0
1403 -407 0
-1171 -1156 -544 0
749 1714 1202 0
1071 1492 2095 0
-746 1251 -121 0
1124 -1343 -1130 0
-2192 -1734 -2181 0
-757 -582 0
-1176 -161 -1999 0
-1003 442 -1260 0
-1800 -969 271 0
-938 1277 0
-1813 -819 -1437 0
1359 1289 -2245 0
-92 -511 -388 0
-559 -913 45 0
-896 -186 -137 0
-1462 -1520 2128 0
947 1348 2159 0
1310 1988 764 0
-2253 1936 1846 0
-2265 -1893 0
-859 -1732 -1230 0
1333 1319 -219 0
-1150 -724 0
807 -2168 -867 0
1891 1337 -1890 0
-1816 86 1167 0
1694 -579 0
1280 -1081 -1817 0
812 -1631 0
460 562 -1053 0
-497 -756 1939 0
-1460 -1324 0
-506 -2079 0
39 -22 -1482 0
1067 591 310 0
625 -2163 0
1553 921 298 0
537 -1503 -650 0
-1586 437 419 0
-287 -2089 79 0
-894 -1881 1982 0
2269 142 -2175 0
-51 -1864 1894 0
-734 1751 -732 0
-258 2199 -908 0
730 1545 0
-1525 450 833 0
29 701 0
1946 238 0
-1906 -2032 -2229 0
1141 1735 0
-1672 731 -314 0
1007 626 0
-1829 -95 -2169 0
-779 1918 789 0
-740 -543 2183 0
-199 -1742 0
-2194 -519 0
694 929 0
17 -57 -1486 0
85 1681 0
-1304 -520 -752 0
52 1927 1760 0
1196 2133 2071 0
-361 857 0
-1372 -1794 0
-1368 1765 313 0
-983 -955 1354 0
-1276 -1012 659 0
-2058 -1137 991 0
218 -944 0
357 -1756 809 0
858 -214 -1209 0
1327 2047 -1271 0
1726 -1443 1779 0
1149 2007 0
855 -615 0
-1309 -157 0
1671 -2058 0
-1107 -1140 37 0
-22 114 0
92 -511 388 0
-1424 -1463 147 0
2199 1090 0
-88 197 0
1147 564 -2173 0
-478 1409 275 0
-1741 766 -824 0
644 1607 1412 0
1937 429 0
735 -423 0
-1228 -1738 -741 0
-2141 -2117 -1928 0
-1204 -962 -1745 0
1493 2087 -2151 0
-1838 -26 646 0
-1912 -321 1923 0
212 854 1431 0
-2200 821 700 0
-2067 -660 1356 0
-1713 -1573 901 0
-747 898 0
-1129 264 0
-707 682 1645 0
2060 -1665 -455 0
-1106 -348 -299 0
-1058 21 -1537 0
-1559 -43 -1292 0
134 -1781 -1424 0
-458 1257 1676 0
-1186 -2201 -376 0
1684 774 0
-1958 1108 -1673 0
1951 -2094 0
111 -737 -1967 0
968 2186 1678 0
-697 -1410 1214 0
837 864 -733 0
-1575 -151 0
1912 -1923 0
-1780 -68 -1199 0
2144 -235 -943 0
-493 -729 1027 0
1792 -1714 1202 0
1290 1248 -336 0
1570 -775 0
188 -1608 -46 0
1447 -118 685 0
-993 -603 0
-1051 -1116 1189 0
967 -176 -1773 0
-1277 -1866 0
2210 -2212 -1728 0
-1951 2094 218 0
335 611 -1565 0
-1897 1242 0
-1945 2245 -1347 0
1850 -1893 -356 0
1218 -2118 0
-664 1504 0
1242 -1604 2117 0
281 2197 -1842 0
-2 -858 1054 0
1304 1493 0
-1382 522 531 0
-1771 -1992 387 0
1965 -1439 2249 0
556 -570 -959 0
1287 -1135 0
557 1819 0
563 677 -424 0
277 -1268 359 0
-697 -1080 0
-1855 347 -325 0
634 1389 0
-1604 -1242 -2117 0
205 398 0
-1397 -864 0
110 -292 -1380 0
433 209 0
1739 441 -850 0
1991 1100 1602 0
-1506 1751 160 0
-1118 231 0
-1045 455 1665 0
589 -309 -643 0
431 -1689 -1328 0
943 -2144 -235 0
-2149 344 -748 0
1804 -2159 1348 0
893 1594 1420 0
472 -2149 -2139 0
360 1763 93 0
-2205 -31 -2087 0
1769 114 892 0
-561 -1129 2050 0
1250 -1956 743 0
2040 -365 1631 0
-539 1254 865 0
1398 323 1876 0
1306 -1376 -2045 0
1057 -1518 -1979 0
684 1057 906 0
-488 -10 2148 0
261 2135 2154 0
1036 -862 -1484 0
1672 731 314 0
847 -887 -2178 0
28 -1000 -1189 0
1525 -833 159 0
802 -330 989 0
-1721 -1190 0
1046 691 1130 0
-949 1697 2132 0
621 413 2045 0
746 955 -1169 0
-1831 -660 1356 0
-165 1986 -240 0
1279 -1438 -933 0
-2180 -1650 0
2257 1385 1405 0
-916 -706 0
493 -916 0
-1285 126 0
979 113 0
304 1093 -1832 0
-363 -192 0
2183 -11 -543 0
-1179 371 -1901 0
1322 769 616 0
896 2005 1063 0
283 147 0
-1530 425 0
-1331 -1013 0
778 -675 914 0
-1780 -1787 0
-2197 -426 -1624 0
1245 -1394 0
-233 545 -576 0
417 2113 -923 0
-1600 -1080 1960 0
-1014 -2200 35 0
-1493 2151 2087 0
-333 -1034 0
-171 -1638 0
1595 -1266 1862 0
-1338 -64 -1718 0
794 -1937 -1831 0
-312 2104 0
1226 -222 -975 0
-2160 -1945 0
-1064 -1847 0
-1301 -568 371 0
800 -674 1324 0
-496 225 184 0
1509 -606 -1898 0
-960 -1349 89 0
-1454 -1557 950 0
-1657 -1149 0
1636 -444 1021 0
-441 1030 0
1997 -667 -1285 0
-715 586 -585 0
-447 -4 990 0
1110 -2091 0
1625 1364 -1157 0
-812 1006 2228 0
-960 -1249 -1113 0
-720 -1134 20 0
-692 -1883 -418 0
-76 2146 0
414 714 -1796 0
1043 -852 0
2177 -600 0
-1279 490 1293 0
-1612 -1691 0
-2091 -2011 0
1710 -1221 730 0
-751 -855 1968 0
-459 1259 509 0
522 1385 0
-210 -2016 435 0
-1106 -810 348 0
-487 -235 -1757 0
-2006 -2235 -1995 0
-1458 -1858 1375 0
-514 769 -229 0
-1307 844 0
-1927 1543 -1251 0
1470 -2061 -804 0
812 1006 -2228 0
-906 -849 0
-1865 -493 -706 0
-2041 -36 290 0
-872 1884 -1204 0
-742 -2 -1568 0
-737 -1420 0
1678 2053 -1642 0
284 1606 -1554 0
1357 1417 541 0
302 -1290 -1853 0
1531 1824 0
1047 -950 857 0
2245 1289 -1359 0
209 567 85 0
1407 -1221 0
624 220 564 0
329 1615 0
-140 -1114 -337 0
-1806 -2000 670 0
1928 1575 0
-1570 1903 -1332 0
144 498 0
42 1245 48 0
-2215 -1861 2223 0
-1129 -2050 561 0
-7 -787 272 0
54 -1222 -307 0
1777 1200 113 0
1539 -598 -1565 0
-1440 755 -1953 0
638 -1962 -1707 0
-298 23 932 0
1968 -545 0
1954 1216 2143 0
-220 -564 -2152 0
-2133 -1002 2023 0
-1250 2099 1448 0
-616 -752 0
-1803 -1408 1682 0
-1259 509 459 0
66 2020 0
-1263 -1686 0
-1328 -911 0
-480 -1708 970 0
-1985 32 0
1778 695 0
-1025 -1269 0
-1363 2216 -2242 0
-1799 -577 516 0
-1395 -1442 521 0
-62 698 -1966 0
1081 1213 -461 0
993 1438 0
1857 609 -1415 0
-815 2176 -607 0
1091 509 -19 0
-2056 -836 1178 0
590 -1425 0
531 1382 -522 0
-1806 2000 -670 0
1286 -361 156 0
1364 -2250 0
517 -1864 -1676 0
2025 -244 -942 0
681 1182 0
-1187 1307 0
909 930 0
1842 -1761 -1466 0
-1628 1857 1077 0
966 1414 358 0
-242 -44 -681 0
1021 -1056 444 0
-1183 1271 -951 0
1720 1073 0
-139 -1174 965 0
-968 1678 -2186 0
-556 190 318 0
-481 1096 -2142 0
-194 -1364 -1157 0
-2242 -2216 1363 0
281 -677 0
1626 -299 0
1314 2157 1935 0
817 -217 -1324 0
-1852 241 0
811 -711 0
578 1891 0
579 -2195 -1694 0
1002 366 350 0
-171 -1350 -1039 0
1788 -617 1926 0
662 -1038 620 0
-1154 -166 -1788 0
63 -1009 252 0
1001 107 1046 0
629 -2119 531 0
1414 1450 -358 0
-313 1765 1368 0
240 -1012 0
-1988 154 1583 0
-1517 2036 195 0
-1038 -1750 0
-427 -1758 574 0
-602 376 86 0
608 -396 0
486 488 -1956 0
-815 -2098 0
1994 -1695 0
-934 1699 148 0
-1640 1303 1270 0
1412 -1607 -644 0
-760 -1390 1514 0
-1208 -2055 -1948 0
561 -1119 -1941 0
-2132 -580 0
741 -1228 1738 0
-1677 -719 299 0
2212 2210 1728 0
219 -736 1708 0
-32 -573 0
-188 1608 -46 0
-1335 -2260 -49 0
1786 554 0
-977 1706 105 0
1028 2186 -2105 0
-1158 1068 -839 0
2261 -2217 -282 0
1133 -1104 -1628 0
2126 -1 -475 0
602 86 -376 0
16 -1892 683 0
1677 299 719 0
665 773 1231 0
-2032 975 0
-1143 2165 0
1237 -2083 -806 0
-1679 70 874 0
-1013 -2248 -495 0
1464 -461 -823 0
-752 1304 520 0
-1670 -972 96 0
-567 209 -85 0
-1202 -749 0
-386 1184 0
-315 128 0
1930 -1227 0
2074 -1510 1215 0
525 1646 0
-1885 53 -777 0
-926 1716 0
-2008 1247 0
360 799 581 0
1395 521 1442 0
-419 -1744 -437 0
-505 272 -1731 0
-1706 -977 -105 0
-798 172 -2076 0
790 -76 -744 0
-596 -2254 2219 0
1878 -764 -645 0
-1028 -470 0
575 193 1824 0
-1319 -219 -2125 0
1527 -230 446 0
903 1559 0
-2123 1548 -1229 0
-216 -1804 -706 0
1062 -1220 -249 0
1999 -1176 161 0
2176 -2200 35 0
-686 -962 1745 0
-1015 -1466 0
-542 -847 -1938 0
-311 452 -880 0
-234 208 434 0
-307 1222 -54 0
-2103 1288 1937 0
-1352 1829 -1491 0
2200 821 -700 0
-1719 995 -2253 0
-631 -2154 -1705 0
2023 1002 2133 0
-1654 0
-1789 -322 0
1516 2031 1867 0
274 1303 0
-8 177 979 0
-1411 -2108 0
-640 1213 0
-2062 2081 0
-1067 -1687 -69 0
-480 2014 0
-2052 616 0
598 805 1669 0
1422 -868 1958 0
-1146 992 0
-1212 -1413 -1302 0
1566 540 0
1920 -2196 0
1451 -584 149 0
-1662 -1652 1724 0
-1425 -1669 1851 0
-902 503 1923 0
-449 -994 -401 0
-44 554 -993 0
229 -1925 0
-10 396 0
-2193 1042 0
1473 164 -2221 0
-1610 1315 -201 0
1085 1145 0
-2136 -331 0
-2127 249 -2011 0
345 -1367 866 0
785 699 -2158 0
812 2040 0
-206 -1355 -569 0
-15 -761 0
-2102 -767 -1291 0
-1385 -1784 0
-1576 2151 0
-1116 1051 -1189 0
1311 1509 0
-825 210 0
1961 -2101 -1016 0
-1141 -1947 -943 0
2255 -319 -657 0
204 -789 1711 0
416 -890 0
-221 331 -1006 0
-1780 68 1199 0
-1840 1187 0
-462 -617 0
41 -1531 -2046 0
-788 377 451 0
1470 804 -886 0
-140 -1523 2218 0
1649 -1686 -2018 0
110 -195 0
-1722 -1236 641 0
-551 -626 671 0
-2081 -1198 1265 0
901 919 -894 0
1008 -484 1362 0
806 -2083 -1237 0
-77 -870 -1058 0
1247 1172 0
-2110 -155 -1515 0
-862 1587 511 0
-768 -1813 -1162 0
285 -1498 0
331 221 1006 0
2095 635 137 0
-1816 2210 1510 0
-1587 -1918 0
-1544 -1355 -772 0
2034 1469 0
-13 1387 -1392 0
1110 332 -1144 0
984 10 871 0
-326 7 961 0
1974 -1452 -1136 0
-619 1950 -410 0
2012 -1550 0
704 -1210 1959 0
1179 -2048 1358 0
-1165 -1972 0
1574 86 0
1604 -1897 0
1007 2099 -1993 0
-271 969 0
164 986 1238 0
-1998 1379 0
1281 1833 -717 0
-1827 -2136 0
-1060 -1771 1059 0
1116 -2188 920 0
1072 -1866 0
-933 1786 -1715 0
-584 -1754 -2137 0
580 -1697 2132 0
-302 1916 2209 0
-146 -721 1815 0
1965 -544 -121 0
-25 942 0
2129 805 0
-1456 1913 1345 0
1725 -1938 0
1237 566 1102 0
439 1561 0
-1181 -182 1775 0
127 -546 -1205 0
1273 -2071 -1345 0
-556 -570 959 0
-1474 558 0
1224 9 2107 0
163 -1543 1927 0
1770 2031 -513 0
-1514 760 -1564 0
1563 424 0
620 -1323 471 0
1120 1534 -316 0
1383 -720 326 0
-492 -1898 0
-2073 1472 -1334 0
-809 -2097 -1919 0
-823 258 0
-984 -324 -1471 0
2027 -1505 0
1921 -1815 1472 0
-519 -1416 0
1019 -135 1732 0
672 -1077 2027 0
-753 418 0
-757 -1224 -177 0
998 -1661 -1795 0
1956 1250 -743 0
1380 -110 -292 0
2099 1007 -1936 0
-2147 -1999 -888 0
-2267 -1616 159 0
1440 1953 755 0
-1889 541 -400 0
1176 476 -1615 0
-1266 -1998 1004 0
910 -903 -1917 0
650 -1570 -2020 0
-66 1850 1594 0
1473 1390 1222 0
-313 -2033 363 0
-468 -1896 -2226 0
1722 -1090 1571 0
-1191 1208 1151 0
-183 1483 1211 0
-438 -27 -178 0
-90 1994 -679 0
-1885 -834 0
-633 -174 -526 0
1464 -2013 0
786 934 343 0
1560 -1461 907 0
2248 -2056 2236 0
1729 -884 -2096 0
1846 728 0
-1934 -1998 0
-687 925 -1397 0
1182 -1294 -2183 0
-75 1043 -474 0
344 748 2149 0
-853 2012 1753 0
-169 -558 2215 0
367 -2251 435 0
522 -531 1382 0
1689 1315 0
681 -1314 2157 0
422 -202 1149 0
546 1205 127 0
-181 536 -2231 0
-1429 -2161 0
836 2120 -1278 0
1282 122 0
2121 -704 -608 0
259 -1696 0
-1264 1287 1546 0
-672 1561 2027 0
1395 -393 0
-848 -132 -642 0
595 1225 -342 0
-6 589 0
428 651 0
-1987 560 0
-461 -279 -823 0
1168 463 758 0
-478 -1409 -275 0
1717 -134 0
1160 -429 0
285 1329 -1018 0
-536 2231 -181 0
-751 -1184 1597 0
21 1537 -547 0
-1143 -1393 -1772 0
-278 -1258 529 0
539 -455 0
1602 1201 0
-352 -550 986 0
-1625 1157 0
2241 -116 -1365 0
-1969 -839 0
1915 -262 -1297 0
1880 328 0
444 -1698 -1524 0
59 2220 1800 0
617 349 -1926 0
574 2021 0
1533 1193 -1079 0
741 -1202 -1738 0
231 1155 492 0
-998 -138 -2089 0
1211 -1703 0
1252 689 -54 0
-1147 2173 564 0
2043 966 0
2163 471 267 0
-1818 1800 -969 0
-1804 -1348 0
651 -1377 0
-2220 59 -1033 0
-2165 243 -958 0
761 2211 2170 0
-526 1820 956 0
1984 515 0
694 2093 1890 0
-485 -181 -1634 0
-1489 978 1075 0
-1942 -91 2145 0
662 -1379 0
-39 1482 -22 0
-1986 -1090 0
-2191 -1545 1821 0
-2037 1334 0
806 289 -686 0
-621 -413 2045 0
-1119 -691 -2252 0
1428 581 -360 0
-608 -2121 704 0
528 999 -1774 0
1818 909 -1807 0
1630 -652 0
763 645 -2234 0
-1178 836 -2056 0
-2207 -94 -100 0
2003 928 350 0
-189 -353 -212 0
-915 1073 0
664 463 0
308 889 0
2109 -229 -31 0
1490 -649 0
-2085 -2026 319 0
1936 -2099 0
-1885 777 -53 0
541 -1417 -1357 0
1904 415 1526 0
-2101 2035 -496 0
1248 -2001 0
-2005 1417 -1357 0
1909 -1976 0
-1664 -2037 49 0
-1139 102 339 0
2218 1232 140 0
-781 1044 -1501 0
2198 2152 622 0
114 -892 -1769 0
-1027 -493 729 0
-499 1551 565 0
-2195 -1092 587 0
1856 2236 2248 0
300 861 -26 0
393 798 0
158 -1848 0
1370 774 2105 0
644 -78 912 0
-1751 -732 2023 0
-1478 -797 405 0
546 -127 -1961 0
-626 -671 551 0
-565 499 1551 0
46 -1608 -188 0
2089 -79 -287 0
1848 -2246 2260 0
257 776 0
-516 577 -1799 0
-1927 -1543 -163 0
-1118 469 -1638 0
-769 1322 -616 0
-903 1917 -910 0
-1884 566 0
-1555 1909 0
-1482 -65 -1968 0
-2239 -762 0
-2214 -985 0
1053 -1027 -952 0
-106 -1232 -288 0
642 848 0
-192 1883 -615 0
-1071 439 831 0
-1584 2084 -1577 0
-1711 -937 0
1779 1663 1726 0
-33 138 1399 0
-1165 -1284 -638 0
-328 -948 -294 0
2161 2038 0
-1329 -571 1207 0
-2225 2050 0
960 1349 0
1640 274 0
-2257 -629 0
-712 -1320 0
-1886 1262 788 0
334 -269 755 0
-320 -203 758 0
-86 602 376 0
-1067 -310 591 0
-1122 -811 1405 0
-15 2211 0
580 922 375 0
-873 840 582 0
-383 -1455 0
-1291 -61 2102 0
693 -1150 1069 0
1018 -1498 0
2135 -1363 2242 0
-770 -912 78 0
62 -1966 -698 0
-479 -1775 -68 0
508 -838 0
-1309 1072 2130 0
-6 1805 -1004 0
-644 1607 -1412 0
-735 423 -1704 0
809 -2097 1919 0
-269 335 0
-434 -234 -208 0
-513 324 0
-1621 -785 -483 0
994 -401 449 0
-829 1591 354 0
1457 -1629 -1117 0
819 1615 144 0
1966 2102 -949 0
-196 2250 0
-1272 1011 1192 0
1996 2155 0
879 143 1240 0
69 538 234 0
327 456 -1837 0
538 -1836 -1952 0
-2099 -1007 -1993 0
-1194 601 0
-1010 -537 -1863 0
-505 -1492 0
-1900 75 0
-1018 697 0
-233 -545 576 0
723 1445 974 0
-1925 -280 -2202 0
-1706 977 105 0
688 -951 0
1711 937 2059 0
-1683 1111 0
851 291 1325 0
55 -27 0
209 251 0
478 1947 125 0
230 1527 -446 0
569 1355 -206 0
715 338 2227 0
-601 -1107 1194 0
1816 -2210 0
-195 -1517 -2036 0
-1860 60 2233 0
-636 -708 -1351 0
-2230 -71 1098 0
555 2203 2159 0
-2226 38 -2054 0
-353 189 212 0
1586 139 1253 0
-1463 -164 2221 0
26 -613 0
-357 -1552 -1255 0
-1536 -1828 -1055 0
-1635 -2180 573 0
269 -1100 0
-422 2193 0
1859 -2153 2238 0
1783 -1768 1367 0
127 -344 -748 0
-1259 -459 1598 0
-2013 1700 0
-1283 739 -1173 0
-132 -848 -2181 0
1368 313 -1765 0
-622 -2152 0
96 1670 972 0
-1876 2085 0
93 -1763 -360 0
-1523 1435 -87 0
-975 15 0
1052 1203 -1228 0
-1899 -1407 0
1666 -1702 -1870 0
-869 648 -1249 0
-719 299 -1626 0
1770 -1389 0
1672 -731 -314 0
1512 1961 -2101 0
604 -477 -688 0
-2173 -665 0
-1023 355 -623 0
-1615 -144 819 0
-1696 -354 -1591 0
-1939 -1400 0
1822 -666 0
1632 1163 0
-1016 1159 0
-2080 -1677 -1454 0
1713 -1976 -1555 0
17 57 1486 0
-670 397 1034 0
1080 -1600 -1960 0
2238 1470 0
-1363 -1062 0
1488 890 1821 0
1961 -546 0
-1413 -192 377 0
-1168 -664 -463 0
464 1520 -131 0
698 1966 62 0
103 1656 0
339 -2267 0
-174 -1695 -399 0
-1469 -2048 -1030 0
-709 -69 -1067 0
-1025 -1755 -152 0
939 163 -696 0
1676 458 -1257 0
1825 1744 -1120 0
495 1013 -2248 0
-1627 -1361 404 0
1203 -224 0
2242 2216 1363 0
1714 -1202 1792 0
522 1353 -504 0
-776 -462 -1874 0
-1950 -1471 -83 0
-1978 -800 196 0
-902 1768 0
1798 -1787 -879 0
-2151 -1392 0
1550 1246 -2097 0
1384 648 1022 0
-1260 -1173 0
2179 -1808 -1839 0
1632 -801 -1794 0
947 477 0
2148 -305 -488 0
-427 1758 291 0
269 611 -335 0
839 -1068 -1158 0
793 1950 0
2127 -249 0
405 1535 0
-646 26 -1838 0
390 -1979 -1592 0
-2014 480 -970 0
1336 381 -239 0
616 -769 -1322 0
-2177 1643 -1603 0
1397 -925 0
631 -369 547 0
876 -2262 0
-1801 -1668 -783 0
-185 842 0
663 -1618 -855 0
208 -434 310 0
-766 1741 -456 0
1455 1940 -1348 0
112 716 0
-175 -2072 -1009 0
-1085 -973 -2040 0
757 -2104 0
-916 -82 -915 0
1449 -510 1197 0
-2106 -1907 -2250 0
-2027 -1561 0
171 1638 -395 0
1149 1657 1532 0
-2266 -700 980 0
-153 -1793 0
1390 -1222 -1473 0
-33 -452 0
-823 -133 0
-1531 84 -626 0
1991 -1100 -1602 0
553 896 0
-1030 441 -1739 0
-320 1068 -2090 0
530 -628 -1194 0
-2150 1019 0
108 1328 911 0
621 -721 -146 0
-1185 -529 913 0
-2047 -1327 -1271 0
13 2202 -2052 0
-900 -2189 -1553 0
-317 -1760 73 0
-851 309 0
1273 2071 1345 0
-847 -1938 1314 0
1826 -1995 1508 0
-1243 -997 606 0
1944 -1922 572 0
-1822 -1991 2218 0
1089 321 -40 0
-1733 -1765 0
1308 -28 1000 0
-313 -252 0
-566 1884 1102 0
440 1526 1992 0
2241 639 0
-1921 1472 1815 0
-122 2098 0
-1806 -1698 0
202 1094 0
1733 -1013 0
-1190 -548 2256 0
1401 -1491 -187 0
-86 1816 1167 0
1563 -1549 48 0
-244 2019 384 0
-1793 426 -1398 0
-2231 -176 967 0
-2130 1309 1072 0
-1418 -745 -476 0
-1758 -1727 0
-911 2016 108 0
-1248 -336 -1290 0
170 306 0
435 210 2016 0
-1884 1204 -1442 0
-527 248 -254 0
45 1064 -2114 0
722 -440 -1465 0
365 1631 -2040 0
796 539 1735 0
-989 682 -560 0
1373 -267 1500 0
-357 1197 0
-1711 -2059 0
-1376 -1306 2045 0
1403 -392 2017 0
-697 1600 0
-1750 -1123 1082 0
501 -132 0
-991 1671 0
-1753 853 0
239 2247 2147 0
1515 2110 0
-1514 -760 1564 0
-1048 703 362 0
-926 1681 379 0
-2191 730 0
1053 814 0
1459 -1163 -1343 0
186 698 0
1779 -297 0
1724 925 0
-2075 1972 766 0
1105 725 2262 0
814 952 0
899 454 -1572 0
1785 1234 0
-97 -1374 -202 0
-2258 518 -2244 0
1955 446 -1684 0
-1447 920 1456 0
-628 -1194 -729 0
537 -2010 0
-1123 -1609 2028 0
1276 -1295 104 0
-335 -1565 -611 0
-1519 2225 -56 0
607 2176 815 0
-630 -1933 1675 0
314 -731 -1672 0
1954 1651 266 0
1463 2221 164 0
1604 1023 -1845 0
753 -1098 2230 0
-2150 -612 -394 0
-1033 -1039 -261 0
-749 663 -345 0
-1356 2067 0
-1171 898 0
-1873 -1288 -2103 0
-1178 495 -1013 0
434 956 -1820 0
-1878 -764 645 0
105 872 784 0
-1996 -2155 -1661 0
-314 1900 -131 0
1306 1376 1859 0
2037 -49 0
1651 1920 293 0
1885 -53 834 0
-996 1954 0
-1401 173 -1879 0
-2167 20 1134 0
-186 137 896 0
2196 -270 1798 0
-251 1458 0
2137 1835 -770 0
1601 1581 710 0
-1421 -90 1207 0
-375 -1492 767 0
-2086 301 680 0
-1382 -2115 -585 0
-887 2178 -847 0
1944 -9 0
1915 1220 1297 0
-2245 -1359 -1289 0
2244 2258 0
-1769 -2230 0
-2214 -1095 -818 0
894 843 0
226 -614 1973 0
-982 1507 -1320 0
-1873 676 -1474 0
-1597 1959 0
-2140 -2034 297 0
-2035 182 496 0
-1617 2043 1739 0
1972 -2075 1165 0
275 1848 0
1126 -1983 158 0
-884 1356 0
910 -43 -473 0
2224 -1378 1880 0
-662 1038 620 0
474 -1113 -1922 0
901 -894 -843 0
1104 1628 1133 0
-1941 -561 983 0
-151 -1180 0
1288 -1873 2103 0
-267 -471 2163 0
-378 1017 2112 0
-1317 1868 -957 0
1719 -2253 -995 0
207 -1428 3 0
594 -104 -126 0
-1172 -534 0
1931 808 -1212 0
1690 -1256 -1727 0
-453 830 -791 0
1482 1968 -65 0
1600 1786 -1715 0
1623 -233 0
-1417 2005 0
-711 1049 0
-1323 -479 1159 0
-2236 2056 0
-1887 -1822 -1017 0
-1609 -5 -312 0
-2115 -510 0
-2197 1624 426 0
-507 255 -1103 0
-344 1096 0
1687 865 0
173 1879 -841 0
-352 1717 877 0
-1935 1481 946 0
333 2146 959 0
866 -1709 0
1933 -851 -2182 0
-1881 -305 -2223 0
1079 -1533 0
-210 825 1882 0
590 1170 1299 0
253 -490 0
-1955 -1684 -446 0
-973 -236 1340 0
-1985 859 1443 0
-1182 91 -1294 0
1800 1818 969 0
1794 801 1632 0
890 996 0
396 781 1246 0
-1814 -2143 1216 0
-774 -1370 0
-1952 -538 1836 0
1898 492 1996 0
-1967 289 1693 0
-2180 -568 0
1872 1748 347 0
219 736 -1708 0
-1972 -1962 1707 0
388 -92 511 0
1998 -1379 1934 0
-1772 -389 145 0
-120 1229 2080 0
-148 934 1699 0
-1668 1801 783 0
634 515 84 0
-1192 1011 1272 0
-538 -234 -679 0
1720 1858 915 0
513 1770 -2031 0
-544 1171 1156 0
584 1451 -149 0
-222 -2032 0
-694 -1890 2093 0
-1177 -1929 1495 0
722 1301 0
-589 525 6 0
1826 1582 0
473 1572 43 0
2025 -25 0
-298 1553 -921 0
-1668 -546 624 0
2008 6 0
-330 -1306 -802 0
1077 -2027 672 0
-605 1262 0
1093 -2235 0
-946 1481 1935 0
234 -538 679 0
926 1681 705 0
1408 -2020 0
1554 -1062 -58 0
1594 -893 -1420 0
414 -714 1796 0
-1868 957 0
1651 -293 -1920 0
-1824 -575 193 0
1365 815 0
2091 629 -2124 0
924 -999 -528 0
1416 -1475 2194 0
-1213 1759 640 0
1081 -1280 0
263 398 -1736 0
-2029 328 500 0
-694 642 -929 0
-433 1073 -411 0
1659 115 1841 0
-1299 -1851 0
1006 1825 0
1538 1262 -1606 0
-1503 650 -537 0
-899 1572 2134 0
-674 680 -1688 0
-1903 1428 0
1757 -1866 -1647 0
1534 1794 1032 0
1277 1866 -1072 0
-317 1760 -73 0
2259 -339 96 0
-1054 207 0
59 1033 2220 0
392 2017 738 0
-591 1254 0
-1256 -726 0
-1670 1434 0
835 1724 -1747 0
-347 1193 0
1448 -401 -658 0
-1869 954 -841 0
-1892 -1809 -1560 0
564 2152 0
1626 1185 -1948 0
-2256 1190 -853 0
-345 -663 749 0
1589 -153 301 0
1277 1960 0
-1532 431 -1328 0
-2208 792 1101 0
-730 -1710 0
1136 -1974 0
286 1361 -1762 0
816 -120 0
1074 2131 1877 0
548 2022 -1538 0
2179 -569 -1839 0
-862 -732 0
685 1518 0
-368 1651 1920 0
-1025 47 292 0
185 -1731 0
-1286 361 156 0
1003 1260 442 0
98 -1084 543 0
637 254 0
1948 -1626 1185 0
945 9 0
254 -527 -248 0
1975 -565 -728 0
1648 510 0
59 -2122 0
2226 1896 -468 0
1604 2117 -1242 0
615 808 -1883 0
-1402 -454 1970 0
-317 1517 0
-55 -2175 -1148 0
-2009 1678 0
1212 -1302 1413 0
2209 1473 0
2184 2178 0
429 1580 -1160 0
-899 -1572 -454 0
827 2229 -1997 0
-1699 -148 -934 0
-2113 -94 -417 0
977 794 888 0
-1219 -1499 -953 0
-983 1941 0
1985 4 1443 0
1160 -2232 -1020 0
-743 -1250 -1956 0
-646 278 -1258 0
693 2088 276 0
-833 -159 -1525 0
-2118 364 1056 0
1491 -187 -1401 0
2249 1439 -1965 0
-1684 2023 0
2110 -1083 -155 0
23 -426 0
1532 30 1657 0
2236 252 0
-1774 -2009 -512 0
1083 1514 -1781 0
-2251 -265 0
-1044 -781 1501 0
-1286 411 389 0
1026 -878 0
-1386 -101 -419 0
1616 -159 0
-1732 859 1230 0
1547 490 0
653 1701 0
-1167 480 0
-1559 -903 -1292 0
1356 660 1831 0
-946 242 0
279 461 -823 0
1709 1623 0
518 729 0
2018 649 0
2024 -1622 -1860 0
331 1827 2136 0
1587 -511 862 0
-395 1638 -58 0
-641 1637 -133 0
72 1102 0
1225 -329 0
2204 -1243 -114 0
2072 1009 -175 0
848 -1387 -1643 0
2168 -759 -264 0
1557 1454 950 0
-756 904 351 0
-1467 -2233 1743 0
-1571 -1722 -1090 0
203 320 758 0
1118 1638 0
-1957 -927 -1607 0
-821 -700 -2200 0
1644 -673 2076 0
608 -1246 0
1212 -808 0
82 2065 -916 0
-1354 1119 -2252 0
802 1306 0
1953 2021 378 0
-1650 -1526 -440 0
1179 -1901 -371 0
1408 650 0
1383 1701 -2079 0
-794 -286 0
-2061 -408 -1078 0
1972 2075 -766 0
70 -924 1871 0
174 -633 526 0
351 -167 0
303 1959 1489 0
2222 351 0
-758 -320 203 0
-1636 2118 -1218 0
1491 1699 0
588 -989 560 0
-1624 -1316 0
-245 1397 864 0
-1391 2166 0
1521 1234 -491 0
152 -1613 0
2064 -1888 -74 0
46 -1545 1407 0
-1451 927 0
213 -453 0
-1825 -1744 -1120 0
1975 565 728 0
-1680 1644 0
-364 -333 0
2087 1603 0
-1507 1497 1180 0
897 -1808 1029 0
21 -1089 0
1274 -15 -1861 0
-638 1165 1284 0
-820 -871 -409 0
30 -1444 593 0
806 1237 2083 0
874 -1963 0
1903 -775 0
-1506 -1751 -160 0
-126 1986 0
420 1247 -1544 0
-592 368 -1608 0
822 1012 0
-236 -462 -1340 0
-370 1773 -840 0
-2255 -1144 -1346 0
-1658 -939 2111 0
13 1392 1387 0
-761 813 -2162 0
2049 2017 0
-624 -220 564 0
-1102 -1884 0
-1712 -887 1877 0
2087 31 -2205 0
-436 -1783 1070 0
2039 452 880 0
-1265 -1261 -842 0
1148 513 0
-2049 -2017 1811 0
-134 -1424 1781 0
-384 -417 1313 0
-1388 -1368 1981 0
1424 147 1463 0
-1689 1488 927 0
-2099 1250 1448 0
-95 148 2169 0
2034 -2140 -297 0
-310 1067 -591 0
643 574 246 0
-1569 1012 0
-2072 1021 0
-2064 2054 -1888 0
965 1372 -2234 0
-1097 1391 -2166 0
-2015 1939 1400 0
-1981 -451 788 0
-1218 1579 0
-1138 -1675 -1980 0
27 -516 -268 0
-1464 -1700 2013 0
838 124 -1011 0
-1077 -1628 -1857 0
-350 -928 0
-311 -1513 -549 0
163 1543 -1927 0
-1798 -270 -2196 0
-687 436 1783 0
418 -1311 0
-2262 2043 1617 0
1164 -1756 42 0
811 1049 1769 0
551 -2185 0
-4 135 447 0
-936 -575 -610 0
-1122 -395 0
192 -1883 0
767 2102 0
-1906 2032 2229 0
-2210 1728 -2212 0
-2269 1573 0
-1125 -1592 470 0
-713 -2136 1032 0
642 132 0
-1144 -771 0
2167 -1153 831 0
1605 1854 535 0
748 -344 -2149 0
927 -1488 1689 0
-809 357 1756 0
-2216 1931 -647 0
563 -1466 0
2053 -999 0
1516 -2031 -1867 0
1058 -77 870 0
1068 1158 839 0
639 -1302 -1623 0
2079 466 -597 0
1704 798 1964 0
2111 1124 0
443 -520 -613 0
1325 525 0
1896 601 -1107 0
-1451 -149 -584 0
501 -1084 -1283 0
-1655 -1548 -379 0
-1011 1272 1192 0
159 833 -1525 0
-1735 -1141 709 0
-2139 898 -2141 0
-1487 -1947 0
954 -1682 618 0
1470 2061 804 0
-1903 1570 -1332 0
2112 1990 0
900 -1553 2189 0
-1638 -395 58 0
-1730 2172 0
-2131 1877 -1074 0
308 -102 1396 0
-665 -1231 773 0
1384 -1022 -1427 0
-1539 -1411 -246 0
514 -229 -769 0
-1635 -2224 1844 0
-1932 -382 0
750 199 1742 0
-1223 1830 0
-1405 1122 395 0
595 1792 224 0
1497 -399 0
-1868 -47 292 0
4 -1985 -1443 0
-39 -576 0
1447 390 0
1178 2056 2075 0
1000 1019 -135 0
1220 -179 0
1365 2164 295 0
1813 -832 0
1329 1207 571 0
941 1381 1040 0
-642 694 0
1772 -145 -1458 0
-953 1096 296 0
259 290 664 0
1324 817 217 0
1950 -2124 0
1650 2180 568 0
-1159 -479 1323 0
199 1921 0
45 2114 -1064 0
-2076 673 1644 0
1834 1360 1610 0
1762 286 -1361 0
1122 -754 0
1903 -3 -1428 0
1084 -2192 0
-218 944 -404 0
455 -2060 0
1911 -685 -1308 0
-445 -1244 -1485 0
2212 -521 0
-1379 1038 0
140 -1523 -2218 0
774 -1955 0
1466 -1842 -1761 0
-1238 -986 0
1425 1566 -590 0
421 -596 407 0
1577 -103 1629 0
1878 1825 -1744 0
-1632 255 0
982 956 0
-1300 -2030 637 0
-1315 -149 201 0
-597 -2079 -466 0
-2136 763 -1032 0
1753 284 711 0
-846 529 0
1973 -1509 0
-1439 957 -152 0
2063 2092 -1352 0
1747 667 -835 0
-619 -1477 -1496 0
824 -766 0
1174 139 965 0
2142 -1096 -481 0
1225 1768 595 0
415 1475 0
-17 -57 1486 0
2068 -1871 924 0
-255 1632 801 0
-1064 -45 -2114 0
-1897 982 1942 0
-1824 575 -193 0
-1493 -1598 -1304 0
-1199 -1431 1135 0
-897 -1810 0
-732 -1036 0
-1406 1216 -886 0
-1043 -474 75 0
-1703 -253 -885 0
1935 242 0
803 1112 1227 0
-2211 -438 1252 0
-1388 -605 -1914 0
-1019 -135 -1000 0
302 1853 1290 0
-883 690 -1339 0
-1841 509 0
-1119 691 2252 0
1773 -967 0
725 -1875 -475 0
421 -397 -407 0
2251 923 -881 0
789 -204 1711 0
1154 -2259 1103 0
2069 -184 0
-900 1341 935 0
-917 -85 -816 0
1009 1021 0
1069 -655 0
-1460 -1782 891 0
-524 -1671 -2225 0
764 645 1878 0
-643 -589 309 0
-2106 -1364 2250 0
393 -1395 1342 0
970 2014 0
267 -471 -2163 0
-822 1176 0
-2034 1030 -1469 0
2247 -1474 1873 0
2101 1016 0
2103 -1937 0
570 2158 -945 0
-332 1110 323 0
-1161 106 -1683 0
1166 216 -1804 0
1390 760 0
279 738 2228 0
-806 686 -1551 0
1097 -2166 -494 0
131 -1900 -314 0
1193 2093 1533 0
-1599 -2166 2062 0
-1553 -2189 217 0
-962 1812 -549 0
-789 1036 0
-2119 754 -1122 0
542 -976 1755 0
-662 -1038 -620 0
1562 768 0
1686 1633 0
-1049 811 -1769 0
1438 -44 0
-348 -810 1106 0
1388 1914 -605 0
717 1281 -1833 0
-630 -1043 0
-507 2128 -465 0
1132 2073 -2153 0
-1531 2046 -41 0
725 475 1875 0
-1528 -247 0
2142 -113 0
-1074 2131 -1877 0
1090 -1722 1571 0
2135 -261 -2154 0
-1084 2192 -98 0
-1446 716 1528 0
-1312 1932 0
1730 712 1845 0
-2227 -1353 0
-26 646 613 0
-1894 51 821 0
-1163 -973 0
-1949 1303 -1975 0
-490 -1279 -1293 0
-1692 2146 0
1892 -16 683 0
-1408 2020 -650 0
2054 38 2226 0
475 599 0
1502 -1740 889 0
1178 -495 0
1908 -512 227 0
1591 829 -354 0
-431 1689 -1328 0
1430 -1338 -2240 0
1924 742 2 0
1484 117 -1087 0
1491 1829 1352 0
1552 1245 231 0
2208 792 -1101 0
1159 1082 0
851 -1933 0
108 911 -2016 0
-2148 10 0
1914 980 2266 0
1459 1217 1177 0
-2244 1319 -518 0
211 -194 348 0
739 -391 1173 0
560 -1512 0
97 -1094 -202 0
396 -984 0
-204 117 0
1756 -42 1164 0
-1399 33 138 0
2110 -2162 -813 0
1721 -1336 0
-2199 -1929 0
-913 1185 -529 0
-461 823 279 0
1357 2005 0
-684 -906 1057 0
1078 408 -2061 0
-72 18 -1853 0
-623 1613 0
-163 1927 1543 0
60 1860 -2233 0
-253 971 -2070 0
1929 1926 0
1081 461 -1213 0
629 2119 -531 0
1251 121 746 0
554 993 44 0
1466 1761 1842 0
-1854 1605 -535 0
162 2039 -356 0
1197 -1756 0
-547 369 0
1778 -1296 533 0
-604 150 -374 0
469 2127 2011 0
1667 918 0
-888 -977 794 0
-2077 1802 -1700 0
-2028 1609 -1123 0
2255 319 657 0
-1686 1969 0
-1269 -1755 0
1682 618 701 0
194 -211 348 0
-164 -1473 0
-867 954 0
-1484 1087 0
608 -40 2121 0
-1351 -1568 1206 0
270 -1798 2196 0
770 912 0
1189 1116 1051 0
515 -2185 0
-324 984 1471 0
61 16 -1561 0
-1575 -1180 838 0
805 -598 -1669 0
428 -2004 1814 0
359 187 0
1900 -75 131 0
615 1883 -808 0
-2219 596 -2254 0
-1380 -1478 -1725 0
1650 -568 -2029 0
-1480 87 -963 0
858 -1054 -2 0
1224 -757 2104 0
-1260 -442 1003 0
-2063 2092 1352 0
-1270 1054 -207 0
-1287 -1546 804 0
-191 -1321 119 0
-1701 -1383 -2079 0
-1875 -1890 0
1854 2046 -307 0
102 1139 1386 0
1790 -1400 2015 0
-827 1997 0
35 2200 -2176 0
-799 688 228 0
-867 -841 0
-530 1194 0
-1098 -2230 -753 0
1338 -1430 -611 0
-302 -1916 -2209 0
1406 -1216 -886 0
1922 -533 1944 0
-776 462 1874 0
1603 1643 2177 0
1618 2204 380 0
878 -919 222 0
1912 321 -1184 0
-2078 1622 0
-1623 -1709 233 0
-1035 -401 -449 0
-1132 -2073 -2153 0
-107 405 797 0
131 -1520 0
-212 854 1152 0
501 1084 1283 0
-1131 1396 -1639 0
-672 988 1889 0
-1706 -80 -944 0
-843 -660 820 0
1376 702 -588 0
245 724 1674 0
72 -18 -1853 0
1502 -882 -1740 0
502 880 1371 0
2256 1919 0
2083 -516 0
-686 1551 0
1263 36 0
-234 -69 0
-1782 1907 -211 0
1574 -602 0
377 -451 788 0
751 1597 1184 0
-113 -481 0
2156 -1066 0
-1221 730 -2015 0
-586 1162 -83 0
1680 -1977 0
-1370 -2105 0
-1321 1465 -599 0
-2158 -699 -785 0
615 192 0
488 -2148 -305 0
1220 -1297 -1915 0
264 -2258 1375 0
1588 1490 0
671 -634 -1823 0
628 1381 -941 0
-1193 -1533 2093 0
-262 2220 0
2070 -253 -971 0
-21 547 0
-2090 -343 0
1161 -25 -206 0
-1697 -2132 -949 0
344 -296 -1096 0
-1805 -1746 -534 0
205 718 -527 0
-1721 -381 1336 0
53 1885 777 0
-214 1536 1209 0
1955 -446 1684 0
-672 1077 2027 0
-1072 2130 1309 0
-1459 1217 -1177 0
811 -1122 -1405 0
-1096 296 953 0
-1907 1782 703 0
-1066 -978 -1044 0
1430 1338 2240 0
-896 137 186 0
1175 -1516 -2001 0
70 1679 -874 0
-1301 -722 1465 0
2189 -217 0
-2114 45 -19 0
302 -1812 0
-1849 -2116 1930 0
-1959 1210 704 0
-772 -337 0
740 -678 -1734 0
1417 -1357 -541 0
-589 1934 525 0
-1175 1437 0
-2184 -2050 0
-1896 1107 601 0
-1599 -185 1112 0
-2223 745 -305 0
1331 2033 0
-63 1388 0
1333 -354 0
961 -7 326 0
-1017 -378 -2112 0
928 1312 0
2112 -1017 378 0
-866 -345 -1367 0
-1337 -782 1416 0
-1341 -900 -196 0
-1670 -972 -833 0
-2225 -56 1519 0
1144 1346 -2255 0
958 243 2165 0
1850 1594 -180 0
2224 1844 1635 0
1956 -488 0
-1501 781 -1044 0
-533 1980 -1778 0
1522 -2037 1664 0
-2068 -1963 597 0
803 -553 0
363 1331 0
2239 -2237 0
1693 -1763 0
-241 -1847 1852 0
5 312 -1609 0
-1805 -1004 6 0
288 -1232 -825 0
1772 -1393 1143 0
-1245 1394 1552 0
781 -1501 997 0
1491 -1352 -1829 0
1643 848 1387 0
2249 -73 0
345 749 663 0
1496 619 -1477 0
-1137 1467 0
-1207 1421 -90 0
-1991 1602 -1100 0
1493 1598 0
1009 -252 63 0
-294 948 328 0
-1740 -1791 213 0
-153 -1558 -1589 0
-913 -45 559 0
-615 -1883 -808 0
-1689 1328 -431 0
-2029 -500 -328 0
-178 515 551 0
567 50 256 0
386 724 583 0
1375 1458 1858 0
1232 288 825 0
1040 2244 814 0
224 -1203 1228 0
347 -1748 -1872 0
527 -205 0
-1043 852 1427 0
-783 -695 0
-1360 1610 1590 0
837 -2138 0
1642 -999 0
-1656 78 0
-1847 762 0
2263 -931 2018 0
-1045 125 1307 0
-215 -1384 304 0
658 401 1448 0
-419 1744 437 0
-1978 -24 -2171 0
1184 1912 -321 0
305 -488 -2148 0
261 1039 -1033 0
1343 1124 1130 0
1390 -1514 0
-1318 1201 1990 0
-1143 243 0
47 1868 292 0
-661 610 -445 0
312 2163 0
1278 -122 -2000 0
1844 1530 -795 0
-1152 143 1595 0
-2029 573 0
688 604 477 0
-77 1058 -1885 0
194 1191 211 0
-1613 -957 0
645 2234 -763 0
61 -16 1561 0
-822 -1012 1569 0
1111 1050 0
356 162 -2039 0
549 93 -1812 0
-1913 -1506 0
2113 -94 417 0
-851 -291 1325 0
1305 839 2041 0
-2142 1878 0
1141 -709 0
-341 72 743 0
605 1914 -1388 0
1439 -2172 0
-1447 -390 -920 0
-1306 1376 -2045 0
-283 -1485 0
1319 2125 0
-2100 -701 -1494 0
-2041 839 1969 0
1679 -1088 250 0
2091 -1549 1255 0
2015 1400 -1790 0
397 -670 1621 0
819 -1813 1437 0
1635 -573 -2180 0
-1984 1680 -523 0
1217 1827 331 0
1229 120 -2080 0
-1723 -566 1719 0
-1171 -747 -1499 0
929 -905 642 0
2256 809 0
-1477 -200 0
-898 -2141 2139 0
41 1824 0
-1366 -2140 -795 0
720 326 -1383 0
-1354 983 1543 0
-271 1894 930 0
-2203 -2159 555 0
-160 511 -1587 0
444 1021 -1636 0
1033 261 -1039 0
1367 -902 0
-303 1489 -1959 0
2028 1123 1609 0
-969 -1033 0
287 1529 -1830 0
1456 1913 -1345 0
1605 -532 -550 0
-1810 1111 727 0
-916 -82 -2065 0
-31 1603 0
-217 -817 2106 0
1562 -673 1555 0
-2134 -2030 -1917 0
-392 2017 -738 0
-1684 -2133 0
1178 1013 0
2117 -2141 1928 0
-3 2076 0
666 2179 0
2231 370 0
-2134 -1917 -587 0
-381 -1867 0
-1909 669 2155 0
1134 1809 1560 0
-1475 1498 487 0
-995 1477 0
-1587 779 0
747 746 0
-1863 1432 2082 0
675 -2224 0
-1315 149 -201 0
1410 -1647 0
245 -1397 -1571 0
1138 -1113 0
18 1853 72 0
1959 -704 1210 0
1950 83 -1471 0
-227 1908 512 0
58 1062 1554 0
1467 -1743 -2233 0
1029 1657 0
-1237 2083 214 0
287 -1529 1830 0
14 -37 -141 0
793 1164 338 0
-288 378 0
13 -1612 -1392 0
1263 1969 1712 0
267 625 0
-60 524 -1535 0
-1908 -1370 -653 0
-2078 -1124 -2111 0
1956 -1250 743 0
660 -843 -820 0
188 1608 46 0
-133 -1340 258 0
-1441 2027 0
-290 1263 0
1761 1895 1341 0
613 1322 0
447 -990 0
-1619 -1985 0
1089 40 -321 0
-597 250 0
363 2033 313 0
-71 -53 0
1436 -1005 -1802 0
-1475 -1498 -487 0
1640 1303 -1270 0
-1037 -2185 -1175 0
-2124 83 0
-300 1626 1948 0
1546 1787 879 0
1488 1689 -927 0
873 -1200 2042 0
-55 2175 1148 0
-1598 115 1304 0
405 -797 107 0
-1136 -1008 0
-372 -813 0
2215 -1861 1344 0
654 190 464 0
-2097 -2012 1550 0
-1411 -1479 0
-2223 1881 305 0
1627 -404 -1361 0
-1878 1744 0
-143 1152 1595 0
1337 -782 -1416 0
-1535 1905 0
1287 1593 0
-1759 1213 0
1888 -2054 0
-288 -1232 825 0
1387 -848 -1643 0
2208 1170 2006 0
2106 1364 0
187 -1491 -1401 0
2108 -2240 1296 0
588 -1376 702 0
643 -309 -589 0
-1160 2232 0
-2057 1351 0
581 1496 -423 0
787 -439 0
-860 -775 1195 0
1410 -1369 208 0
1806 1698 1524 0
663 1618 855 0
-1872 -578 1612 0
-827 -161 -2229 0
81 -385 -2057 0
1539 334 -1411 0
701 1494 -2100 0
-38 74 274 0
628 -1194 729 0
-1749 1976 -130 0
-330 -373 0
1318 1602 0
157 -285 346 0
-1969 2041 0
1549 -48 1563 0
1316 -48 0
-1855 1414 0
1323 1159 479 0
2236 63 0
-792 1101 2208 0
1256 1690 726 0
1762 1580 -429 0
-1273 2071 -1345 0
-2166 1599 -2062 0
-2219 -1802 0
-1281 1186 1404 0
-191 850 -876 0
-2100 29 0
-910 473 0
32 -2180 573 0
25 -2025 -942 0
-837 -392 0
1238 2221 1564 0
-765 -2179 -666 0
-873 220 -2042 0
-758 -1168 463 0
1275 -2265 1940 0
875 1987 -373 0
-1459 1343 -1163 0
1315 149 201 0
-89 852 1349 0
-1889 -988 -672 0
-1557 -810 0
2253 995 -1477 0
-1432 -200 -1563 0
-336 658 169 0
2206 2065 0
1221 -1710 0
1836 538 1952 0
-912 78 644 0
2009 1871 0
-1571 1397 -245 0
-2010 1008 -432 0
2184 -1725 1305 0
600 1852 0
-1809 1892 1560 0
-1159 -1082 1016 0
-991 1137 -2058 0
769 229 514 0
-1588 1260 1633 0
-1464 823 0
937 -2059 1983 0
-117 -1126 204 0
-1743 2063 0
1715 -1600 0
830 34 -791 0
365 -889 2024 0
-1834 1360 -1610 0
1508 1541 -232 0
-318 190 556 0
1897 -982 1942 0
1982 -676 170 0
-2252 -1517 -1108 0
-328 500 2029 0
-1247 -420 -1544 0
-692 1482 0
-87 963 -1480 0
-1526 -415 0
1759 576 0
2155 1909 -669 0
-1989 236 257 0
-1249 1718 960 0
-1955 1684 446 0
1847 -241 -1003 0
1137 2092 430 0
1078 2061 -408 0
1109 -1378 1115 0
1073 -256 -411 0
1126 117 0
-2235 1832 0
273 -282 1652 0
-1172 2008 -1247 0
1173 1283 0
-182 1181 802 0
1707 -638 0
-55 -178 27 0
316 -1534 1120 0
1793 -771 2264 0
-169 558 -2215 0
-1796 -714 -414 0
-997 -781 0
-30 97 0
1931 647 2216 0
1457 -779 0
-1205 1192 -1672 0
536 -2128 -1462 0
1450 -1617 -1079 0
517 1676 1864 0
212 -1152 0
2207 -1882 825 0
508 1528 247 0
-1638 395 -58 0
-2090 1941 320 0
-622 2069 -2028 0
-786 -2125 1519 0
-174 -1952 0
-377 -192 1413 0
1227 -1112 -803 0
-2183 740 0
-375 580 -922 0
1800 -271 0
-1260 1588 1633 0
953 -296 1096 0
-123 -618 1843 0
373 875 -1987 0
1860 2233 -60 0
2240 -2108 1296 0
-637 -903 0
-416 -1790 -201 0
-1798 270 1313 0
1996 492 -1501 0
763 412 0
830 1020 -1160 0
2069 662 -622 0
-565 -1455 728 0
2080 559 0
-224 866 -1792 0
963 270 -1611 0
178 55 0
-870 -2138 655 0
-1085 -1145 128 0
-1660 542 0
431 25 0
1922 1944 -572 0
-2234 -645 -763 0
294 -1596 992 0
1949 2203 -1975 0
624 -220 -564 0
1784 -1648 -1297 0
-1745 -686 962 0
687 1397 0
1767 -248 -1433 0
437 -1177 0
-838 -1180 1575 0
-1067 310 -591 0
1169 -746 955 0
1854 307 -2046 0
1151 719 1191 0
325 1855 347 0
1128 -1289 1899 0
1399 2115 0
1977 372 -689 0
-1875 725 -119 0
-1389 -1823 -634 0
1318 -1201 1990 0
310 1254 0
-381 1336 239 0
1175 -1437 -2001 0
1384 -304 -215 0
1140 974 0
-1024 1268 67 0
-773 1520 -464 0
-1349 -1837 0
-1633 1649 -1686 0
996 -881 -1128 0
-1964 798 -1704 0
543 740 0
2219 790 0
-2067 1569 -489 0
482 -1442 0
900 -935 1341 0
264 -2168 -759 0
-1585 -2197 0
-405 -797 -107 0
1330 -1035 -2096 0
1746 1953 -2021 0
-1004 1998 -1266 0
1738 -1418 -745 0
1851 -1170 1299 0
1229 2123 1419 0
174 1695 -399 0
-1322 769 -616 0
-1314 1935 -2157 0
1253 1103 -255 0
1114 337 -140 0
-231 492 -1155 0
227 2186 -1028 0
2085 586 -585 0
745 -1418 476 0
842 398 1265 0
782 678 -168 0
-2188 -388 0
865 1254 1665 0
-1838 -752 -846 0
-613 -443 -1322 0
1685 1910 1156 0
-2157 -681 0
-1396 -1827 308 0
186 62 0
802 -1181 182 0
-2144 235 -943 0
1158 -203 758 0
-793 -1950 410 0
1144 771 1346 0
-56 1241 829 0
516 -1799 -2083 0
777 2241 0
-1059 1141 -943 0
-588 989 0
712 -1127 0
2257 531 629 0
-75 -630 0
-1342 1270 -207 0
-701 -1682 618 0
-836 -1741 0
1840 -1146 0
-1051 -1189 1116 0
-1678 -968 2186 0
-2053 1057 0
1680 1984 -1644 0
-715 338 -2227 0
-2243 1653 0
-251 1858 0
-512 -227 -1908 0
987 2052 0
-1611 -1240 0
-273 659 -1652 0
-1386 -102 1139 0
-697 1410 -1214 0
-1284 -824 1582 0
-1373 -267 -1500 0
-726 -2129 -1430 0
1132 -406 -1142 0
-1994 -1742 -679 0
1541 -1284 824 0
-80 863 0
1151 -2038 1625 0
-885 554 -355 0
-573 2029 500 0
-81 385 0
-48 -1549 -1563 0
453 -717 2232 0
-1317 1673 0
-1827 -1217 331 0
919 -222 878 0
-159 -465 -2267 0
-744 -945 0
-875 1205 0
1413 377 192 0
-1987 -373 -875 0
-1426 -18 1993 0
-1547 1061 1820 0
-416 1764 0
141 563 1015 0
-1472 2073 -1334 0
1088 -473 0
44 242 -681 0
-879 1240 -143 0
2038 1625 -1151 0
-2042 -873 -1200 0
-1474 1873 -676 0
1576 -1003 0
-323 -1398 1876 0
-919 1906 0
552 1389 449 0
-984 871 -10 0
-838 -124 -1011 0
-1024 2058 67 0
-290 36 -2041 0
-1915 1449 -1394 0
491 -1234 1521 0
-2069 -2028 622 0
390 -1979 968 0
2246 478 0
-2181 132 848 0
1452 1445 -974 0
-1984 -1680 523 0
-458 -1257 -1676 0
523 -172 1031 0
-341 -72 -743 0
2222 -188 1608 0
904 -1374 -727 0
-1214 -1018 0
501 600 -2205 0
-552 -1770 1389 0
437 -1744 419 0
1603 -1643 -2177 0
2205 -501 600 0
862 -1484 -1036 0
299 1106 0
1831 1937 794 0
1283 -501 132 0
544 121 0
2127 -1449 -1394 0
-1817 386 0
2000 122 1278 0
1751 -2023 0
2156 303 -380 0
114 1243 2204 0
1136 1452 1381 0
-1044 -2156 1066 0
1533 -2093 -1193 0
890 -1488 -1821 0
-1751 -732 734 0
-2109 -1659 0
-1680 1977 -372 0
797 1478 0
-1198 803 -1227 0
-2240 -2108 -1296 0
-1278 -2000 122 0
-44 242 681 0
-2010 -1503 0
-824 -1582 1284 0
-292 1868 -47 0
-107 -1001 1046 0
-1343 1130 -1124 0
1280 777 639 0
2123 -1419 -1229 0
-130 79 0
-1604 1845 1023 0
-1679 -1559 0
-2118 1636 0
-1174 -965 139 0
66 -1529 1209 0
1301 -1465 0
-961 1819 -382 0
-177 8 0
1814 2004 -428 0
-221 -1825 -1006 0
-1458 1858 -1375 0
738 101 0
404 218 0
-15 1274 975 0
1480 1152 0
354 1696 0
2012 -2121 853 0
692 -451 0
974 -1445 1452 0
-170 -1982 -676 0
-347 -1872 1748 0
1641 -2239 -1074 0
1553 900 -2189 0
-1786 -554 -885 0
-1502 -889 0
763 2234 -645 0
401 1035 0
1150 -1674 724 0
1525 -1692 76 0
-561 1129 -2050 0
551 626 671 0
-1105 876 0
1393 1143 -1772 0
-665 1231 -773 0
-1923 -503 -902 0
-2019 244 384 0
-1774 -1871 -2009 0
-2249 -2172 0
-1414 358 -966 0
-517 1676 -1864 0
-186 -698 -62 0
1964 -1704 -798 0
-1461 -774 2105 0
-935 723 2165 0
-125 -1307 -1045 0
291 -1325 -851 0
294 328 -948 0
-554 993 -44 0
1461 -774 -2105 0
1146 1918 -1109 0
920 -1456 1447 0
71 2230 0
760 1468 -813 0
-714 -517 0
643 -1440 0
1089 1311 753 0
-1971 1158 0
2207 100 -94 0
1103 -1253 255 0
-775 -964 860 0
-1928 -544 0
-992 -1840 1146 0
-563 -424 -677 0
-1339 990 0
-1609 -1500 0
-1927 -52 1760 0
-2005 -1063 -698 0
-1312 -609 -928 0
440 -1992 -1526 0
-582 -873 -840 0
1469 2048 -1030 0
-1504 664 259 0
-1217 437 0
-1375 -264 -2258 0
2234 412 0
-1915 1297 -1220 0
1223 -1830 2051 0
519 1416 2194 0
635 136 0
-1939 497 -756 0
-694 1105 0
-1835 -2137 -770 0
-1746 -2021 -1953 0
1357 -1417 -541 0
-1369 -1410 -208 0
-1579 -1131 0
1487 -1840 0
-201 416 1790 0
-781 -396 1246 0
1086 891 -1460 0
1170 -1851 0
2132 -1326 -260 0
465 507 -654 0
-223 -958 -1974 0
894 -919 901 0
-1759 -640 1811 0
454 1970 1402 0
-616 -520 0
-625 2238 668 0
-746 -1169 -955 0
374 173 0
-1384 -304 215 0
-626 84 -1007 0
-1810 1444 -1111 0
671 552 -626 0
-703 -1048 -362 0
-2204 1714 -380 0
-1265 842 1261 0
-210 -435 2016 0
-1386 101 -166 0
1015 1316 657 0
411 1073 433 0
-376 -2063 0
678 1734 0
-801 255 0
53 -632 71 0
-793 2026 0
339 -96 2259 0
-363 2033 -313 0
-332 715 0
-1768 -595 0
433 -1073 -411 0
-1040 814 -2244 0
-584 2137 1754 0
606 1898 1509 0
-197 1865 88 0
1871 1774 0
284 1554 -2022 0
-1556 -2214 2066 0
2139 2149 472 0
1393 1772 -1143 0
578 -1872 -1612 0
1299 -1170 -590 0
-534 1752 -1990 0
40 -608 0
2000 -1278 -122 0
-534 1990 -1752 0
571 -1235 1687 0
1573 -1713 -901 0
-839 -1068 1158 0
-1711 -204 -789 0
-1590 -1610 0
2249 -1439 2172 0
416 201 -1790 0
-1953 1746 2021 0
1742 -403 -750 0
1620 2062 0
1405 1122 811 0
-578 905 -1891 0
1312 -1932 -683 0
2047 -1869 -67 0
-115 1841 -1659 0
-502 -1371 -499 0
-690 -1642 -849 0
-50 1716 -1902 0
1449 -2127 -1394 0
-1777 748 665 0
1379 -1934 353 0
1350 1039 0
156 -1393 -1143 0
-369 -51 0
1359 1542 -1656 0
-1149 202 422 0
971 253 2070 0
-1193 1079 0
330 -875 373 0
-1347 1584 0
-2037 -1472 0
-648 -1384 0
-1619 -32 -2150 0
-749 -1714 0
-400 -62 0
-1059 -1771 1060 0
-2238 -2153 -1859 0
-721 146 -621 0
-52 1927 -1760 0
-2208 -1170 0
-948 1771 0
-1814 -1216 2143 0
1135 1431 1199 0
-2263 -2018 -931 0
1123 -1038 0
316 -2228 0
123 1843 -742 0
1578 1285 -1580 0
-272 505 -1731 0
849 906 -684 0
-269 -611 0
1861 -2223 0
2159 -1804 0
-1746 1953 2021 0
280 769 0
-1248 336 -1223 0
-467 1429 891 0
888 -1999 2147 0
200 424 0
609 1415 -1857 0
-557 -1694 0
-593 167 2193 0
1505 -2027 1441 0
-2171 24 1978 0
-1627 -404 1361 0
-937 1983 2059 0
1240 1611 -143 0
-1080 1600 -1960 0
-1217 -331 1827 0
-96 1670 -972 0
-744 -790 76 0
118 -685 1447 0
2152 220 0
-2255 -2264 -319 0
376 -1186 2201 0
-1926 -1788 0
1831 -660 -1356 0
-207 3 1428 0
1586 -139 -1253 0
1453 1826 0
-1024 -2065 -530 0
-1037 1252 0
-1155 -2089 0
-964 1946 2201 0
382 1153 1932 0
977 -105 1706 0
93 555 0
2048 1179 -1358 0
-1648 1297 -1784 0
1683 -1511 -1050 0
912 -644 78 0
-1591 -354 -829 0
1036 1711 0
1977 155 0
1027 -1053 -952 0
-1420 893 -1594 0
358 -1450 0
550 -352 -986 0
1677 -299 -719 0
1305 1725 -2184 0
-618 701 -1682 0
2191 1188 0
-273 -918 -342 0
2212 708 0
665 -748 1777 0
-883 1732 0
-343 934 -786 0
2253 995 1719 0
497 1939 756 0
-1975 1949 -1303 0
-390 -968 0
-1946 -2212 0
1847 1064 -762 0
1775 -479 -702 0
-260 -1326 635 0
-981 -1014 0
1572 454 -899 0
-380 2204 -1714 0
-860 -1195 775 0
-1219 1499 953 0
-996 266 0
910 -637 0
1095 -1690 826 0
1890 -2093 -694 0
-460 -1053 -562 0
-1618 -380 0
1668 783 -1801 0
2262 -1105 -725 0
679 1994 -1742 0
508 1528 -491 0
972 833 0
-2167 1153 831 0
2013 -2254 972 0
-124 -898 0
-2263 603 -1121 0
486 -877 0
632 -583 -71 0
260 -2132 -1326 0
-278 -1677 -1454 0
-1655 241 1091 0
-40 -1089 -321 0
1504 -1971 -2131 0
-46 1407 1545 0
-1671 2050 0
22 -576 0
-1556 -1616 0
1347 1945 0
-1290 -1513 0
-2106 817 0
-1223 -2051 1964 0
-1522 -1848 -275 0
-1013 2248 495 0
1052 329 -1225 0
-2130 -157 0
1083 1514 -877 0
957 1439 152 0
-1947 125 -478 0
-1467 -1001 0
1039 171 0
-1182 2183 0
-1690 -1727 1256 0
-2061 -1470 804 0
-118 1189 0
2182 851 0
976 -110 0
-744 -1034 364 0
427 1758 -291 0
-1383 1701 2079 0
-1937 -1288 0
-239 -381 -1336 0
-1383 720 -1581 0
1897 982 -1942 0
1015 -563 -141 0
-260 1104 0
1906 2229 -2032 0
230 1196 0
-720 1581 0
-1521 -1987 1512 0
-1316 1015 -657 0
-864 -733 -837 0
-423 -1496 -581 0
403 721 -247 0
-258 133 -1340 0
343 759 -2206 0
828 1092 -263 0
1916 193 577 0
800 -196 -1978 0
1764 1834 -1441 0
354 -1591 829 0
-925 687 -2261 0
133 -1637 0
888 -2147 1999 0
-1438 -1279 933 0
-1195 34 1951 0
-2069 -662 0
1572 -43 -473 0
1971 -183 0
1142 406 0
360 -1428 581 0
-1487 1840 -1187 0
-1516 -1867 2031 0
440 -722 -1465 0
-418 -451 0
-816 917 85 0
-529 278 -1258 0
-1665 -1254 0
-2260 -1848 -2246 0
-1870 736 1702 0
269 334 -755 0
-1912 303 0
1129 2168 -264 0
1344 306 -1026 0
1988 -764 -1310 0
143 -1595 1152 0
2000 -327 -1806 0
915 82 0
-2202 2052 13 0
-361 -322 362 0
12 -1564 1238 0
-343 -2206 -759 0
-532 550 -1605 0
374 150 604 0
789 -1711 204 0
-971 -2070 253 0
-1308 -1000 0
124 -2141 898 0
-224 -595 1792 0
1501 -997 0
-2019 -244 -384 0
327 -456 1837 0
1216 1814 2143 0
-16 -61 -1561 0
1894 271 -930 0
-739 1283 0
-829 -56 -1241 0
102 -308 0
1309 2130 157 0
1154 -1103 2259 0
1176 161 -1999 0
-1823 -12 -1031 0
-1091 -241 -1655 0
-341 -2051 -743 0
-1939 -497 756 0
-627 -2258 0
575 -1693 0
-84 515 -634 0
-1476 -1207 0
-657 1316 -1015 0
-1305 -839 2041 0
359 1268 -277 0
479 68 0
293 -1920 -1651 0
-286 1361 1762 0
-1280 -1817 2049 0
1687 -1067 69 0
2064 -2054 0
2190 -2099 0
-1301 568 -371 0
-1242 -1910 0
367 1313 0
-1062 -249 1220 0
-410 1162 83 0
885 -355 -554 0
1705 -631 2154 0
-705 -926 1681 0
695 -572 -1737 0
1817 -2049 -1280 0
-454 899 1572 0
-1821 1488 -890 0
-1844 795 1530 0
-1254 865 539 0
1641 2239 1074 0
734 1087 1835 0
1668 624 546 0
1283 -1084 -501 0
77 663 -749 0
-713 -349 -696 0
752 1838 0
761 2162 0
-2121 40 0
-2190 -502 1562 0
-2158 -945 -9 0
656 -362 -322 0
19 1841 -509 0
2145 2070 0
-1230 1339 -990 0
1144 332 -1110 0
-2259 -96 -339 0
2007 422 0
-1852 -600 -99 0
699 785 1832 0
-1165 -232 -638 0
498 -819 0
1005 -1733 1331 0
1966 -698 -62 0
1311 -1089 -753 0
-980 2266 -1914 0
839 -2041 -1305 0
1769 2230 -892 0
1855 -325 -347 0
-779 -789 -1918 0
-10 984 -871 0
1182 -1294 -91 0
-884 -452 -1371 0
227 1963 0
-1985 1443 -4 0
-2081 -1736 0
-465 654 0
-501 1084 -1283 0
-2065 916 82 0
-174 1695 399 0
-1468 -813 -760 0
668 1593 -1135 0
341 -743 72 0
1486 1060 2060 0
-924 999 0
1378 1115 -1109 0
1206 872 0
2059 49 0
-575 936 610 0
-1656 -1629 -103 0
-835 2213 -1667 0
-705 -1641 1419 0
-1026 -306 -1344 0
-1747 2247 0
-1640 -1353 504 0
1171 747 -898 0
-963 2113 0
-1821 -416 890 0
1987 373 -875 0
1876 1589 0
1206 1568 1351 0
116 -1495 1874 0
-1861 15 -1274 0
655 1674 -2268 0
-476 -329 -1615 0
1628 -1857 1077 0
-942 772 1544 0
141 -14 -37 0
-1735 940 709 0
1247 420 1839 0
190 654 -1900 0
-550 -986 352 0
-1984 1644 0
-318 -2107 556 0
-629 -2119 -531 0
-2084 1584 -1577 0
-1406 -2196 1264 0
1330 2096 1035 0
-275 1409 478 0
2160 1945 1412 0
-880 -1371 502 0
2008 337 -1172 0
-588 -702 -1376 0
2247 -239 -2147 0
-1541 232 -1101 0
724 -245 -1674 0
-468 -941 -432 0
-1467 1137 -2092 0
-2064 -79 0
1203 -820 843 0
-1652 282 0
-2222 1400 167 0
2062 -2116 0
585 -2085 0
-1909 -1919 0
1458 -1772 -145 0
-1494 -385 1924 0
-1757 796 -487 0
-521 1442 -1395 0
-1438 -993 44 0
-1208 2055 1948 0
-1004 -1998 1114 0
487 235 0
-1271 2169 0
-1104 -1590 1797 0
-104 -594 126 0
2048 -297 1358 0
1550 -498 1973 0
-1118 1049 -469 0
-1785 -1540 0
-176 2231 -967 0
-1843 123 742 0
649 2070 1588 0
-1841 -115 1659 0
-1581 -899 0
-1996 -1898 0
-2266 369 1807 0
-1823 -671 634 0
-421 596 407 0
-1759 -1811 640 0
-699 1056 -2118 0
-1775 1181 0
1956 1274 -486 0
102 -1396 0
-1519 195 0
1146 1109 -1918 0
-678 -346 168 0
858 1054 2 0
-199 -1921 1421 0
-747 -746 1251 0
-905 1891 0
-2265 -1275 -1362 0
535 -1605 -1854 0
-334 -1539 0
-800 1324 674 0
1160 -830 1020 0
-96 -2267 0
-695 1801 0
1053 1027 952 0
1831 -1937 -794 0
653 -198 20 0
931 705 0
744 -1034 -364 0
470 1456 0
-123 -287 0
-1448 2190 0
1608 592 0
-1749 -1976 130 0
-154 1583 1988 0
-723 2165 935 0
-2172 1041 -1910 0
-825 1882 2207 0
1377 -428 -651 0
364 333 1034 0
1236 -1722 908 0
1268 277 -359 0
1596 1115 0
1513 1290 -1853 0
1369 -1547 0
-2127 1394 -1449 0
67 -2047 0
-1571 1722 1090 0
1721 381 0
1258 646 0
-574 -2021 246 0
-1732 -1019 0
875 -1672 -1205 0
228 -1843 799 0
402 -1080 -11 0
-2224 1635 -1844 0
-1731 -1620 -2116 0
346 2194 0
-702 -1593 0
198 -1461 0
-2038 2055 0
623 1121 -1613 0
570 945 -2158 0
-417 923 0
-139 -1634 0
558 -2185 1037 0
-672 -2027 -1077 0
-2184 -2178 -1305 0
-515 -84 634 0
-1450 1079 -441 0
-1146 1918 1109 0
-2042 873 1200 0
-1649 1633 0
-757 177 1224 0
384 -417 -1313 0
1571 1397 245 0
-384 417 -1313 0
1602 -1100 -420 0
-1028 1592 0
-2025 -1523 0
1748 1193 0
-895 1065 -2269 0
2153 -2238 1859 0
-1867 -2103 -1330 0
-1922 533 0
-633 526 1836 0
-1110 -323 0
23 298 -932 0
-2068 1963 -597 0
-1725 1478 1380 0
-801 237 -1434 0
-1399 504 -1353 0
-1909 1555 1976 0
667 1997 1662 0
638 232 0
-318 -450 1616 0
2067 -1569 -489 0
-593 -30 -1444 0
-1203 1052 1228 0
-1699 -1422 0
-1858 -915 1720 0
2180 -573 -1635 0
532 550 306 0
-2259 96 339 0
-803 1198 0
2163 -625 -267 0
-1946 -1728 0
-338 2026 0
-756 1133 0
1552 357 -1346 0
-392 864 0
759 2044 0
-19 -1841 0
-1543 -1354 -983 0
380 -2204 -1714 0
185 1599 1112 0
2095 -635 -137 0
321 40 -1089 0
240 1986 165 0
-339 1139 0
-1172 -337 -2008 0
-1167 -86 -1816 0
-274 -1303 -1640 0
2237 1422 0
-1707 -414 0
1113 -1922 -474 0
-2080 1677 1454 0
2171 -1048 -1978 0
-545 -576 233 0
-1917 587 2134 0
-31 -2109 229 0
-1533 1193 -2093 0
-716 1528 1446 0
-1149 -1532 0
-1223 2051 -1964 0
-1060 -2060 1486 0
752 520 -1304 0
1984 1680 523 0
-1160 -830 -1020 0
-2256 548 0
-2117 1928 2141 0
-1167 -81 1666 0
-1027 952 -1053 0
-1005 1802 -1436 0
-2030 254 0
-1954 996 -266 0
57 -17 -1486 0
-1950 -619 410 0
677 1245 0
1160 -1580 0
-1583 1988 154 0
-2161 1086 1157 0
1845 1604 -1023 0
-1872 1612 1691 0
-1667 -2213 -918 0
9 -1224 -2107 0
1789 -958 0
-320 2090 1941 0
-1206 -872 -784 0
2138 1709 -233 0
-722 1465 -440 0
-1509 -498 0
631 -2154 1705 0
-922 -949 0
1804 -216 1166 0
2107 318 0
185 -842 -1112 0
1844 394 0
1789 24 -1393 0
-1580 1762 429 0
-2127 2011 -469 0
1573 1065 0
1728 1946 2212 0
-1955 -1345 1273 0
-1333 -1905 1574 0
-1546 -1787 879 0
1585 -921 -1558 0
-2109 1925 -229 0
-1268 -67 0
402 2130 0
-1087 -734 1835 0
1353 1640 504 0
284 -1753 -711 0
-2084 -1584 1577 0
2252 -691 1119 0
845 -652 0
2119 754 -340 0
456 -1453 0
1773 370 840 0
-669 -2155 -1909 0
1490 98 391 0
1477 -1496 619 0
598 1752 1565 0
1195 -1951 34 0
-1422 148 0
-294 -1596 -992 0
-1285 -1997 667 0
-1103 1253 255 0
-1895 -1341 0
870 655 2138 0
-437 1586 0
1851 -1318 0
929 905 -642 0
1050 -1683 -1511 0
141 14 37 0
918 2213 0
938 -1061 1960 0
-1689 -1488 -1315 0
311 880 452 0
1537 -1058 -21 0
-2161 -1086 -2038 0
1917 903 910 0
-1462 -2259 0
-1696 129 -1673 0
172 -1031 0
845 -2094 -1404 0
-2076 -673 -1644 0
-1891 -1890 -1337 0
-2092 430 -1137 0
-456 1453 327 0
2102 949 -1966 0
585 1382 -2115 0
302 -2209 1916 0
433 251 -463 0
-1209 1529 66 0
1664 -49 0
-1292 -874 0
-1446 151 -1695 0
-2254 -972 -2013 0
-784 -1828 -1536 0
-1771 1992 -387 0
-1164 42 1756 0
-813 -2110 2162 0
-236 257 1989 0
-61 -2102 1291 0
-1391 1261 1970 0
-204 1542 1126 0
943 1059 0
-477 -947 180 0
-70 -874 -1679 0
-585 715 -586 0
1426 1993 18 0
-1108 1673 -1958 0
-682 1645 707 0
-798 2076 -172 0
111 1226 -863 0
-772 1544 942 0
-599 -2126 -475 0
-631 -1886 547 0
1726 1366 0
628 -1381 941 0
288 106 0
-519 1904 1 0
-1128 1289 1899 0
-1755 -976 -542 0
410 -1162 83 0
-2077 -1579 175 0
718 -205 1943 0
-1390 1473 -1222 0
-389 411 1286 0
19 -45 0
-1548 1229 0
-787 -272 7 0
1867 -2103 1330 0
-105 -784 872 0
-475 -2126 1 0
-1214 -1277 -1072 0
-1717 -877 -352 0
-503 -1070 2268 0
459 -1838 846 0
-464 131 0
1240 1199 0
-1776 -832 -1210 0
268 12 -1823 0
933 938 0
-1082 1181 -1016 0
-1189 -1051 118 0
-210 -1957 0
-1923 321 0
-719 -1191 1151 0
1315 -201 -149 0
-1781 -1083 -1514 0
-786 343 -934 0
1100 -1602 -1991 0
-515 -634 84 0
2220 -1033 -59 0
-1712 1877 -603 0
373 2152 2198 0
712 -1730 1320 0
1068 -1971 0
-977 -794 888 0
1078 1099 -457 0
1237 -566 -1102 0
-852 1801 1427 0
730 1221 2015 0
271 -1894 930 0
-436 687 1783 0
1098 753 -2230 0
-1803 1054 0
2255 1346 -1144 0
1249 1113 -960 0
-1831 -1356 660 0
-75 474 -1043 0
277 -2014 1591 0
-2135 1363 0
-2139 -898 2141 0
-1170 590 -1299 0
1311 1898 0
-1846 658 0
-78 -912 -644 0
-1020 1160 830 0
330 -802 989 0
-53 -777 1885 0
-1500 2028 0
493 1865 -706 0
-1144 -1110 -332 0
810 -656 1047 0
-1349 -852 -89 0
2208 2006 -540 0
-459 -846 -1838 0
160 1506 -1751 0
31 2205 -2087 0
-1586 967 0
-1453 -2066 1582 0
-547 1886 -631 0
-1671 2225 524 0
-1879 604 0
-1756 -14 0
-1070 1783 0
-429 -1937 -1831 0
834 -2164 1765 0
946 -1660 -1269 0
-2134 899 0
91 -402 0
1174 -1634 0
-533 1296 0
217 -2106 0
-1403 392 0
-1282 -122 -1278 0
-1924 -2 0
1485 1244 0
-518 2258 0
-1693 1763 289 0
1713 -827 1573 0
641 1722 1236 0
-1960 -938 -1061 0
842 -1261 1265 0
-411 -389 -1286 0
-215 -2146 0
-1810 1511 0
-755 1440 -1953 0
614 -892 0
1979 1057 1518 0
-1301 1530 0
2266 700 0
2094 -845 0
1081 1817 0
-92 -1109 0
98 -2192 0
-467 2086 0
319 2085 2026 0
-118 -1447 -685 0
577 -735 0
1690 1727 1256 0
-826 -869 1095 0
1355 1544 0
-1472 -1921 -1815 0
985 -1256 -540 0
-985 540 -1256 0
1650 440 0
916 915 0
2062 1599 2166 0
-30 1444 593 0
47 -107 0
1740 -889 0
-816 -389 0
767 1492 375 0
1222 -1799 0
-1757 -796 487 0
-1649 1686 -2018 0
2057 -81 0
-1346 -771 0
-357 1346 0
-2203 2159 -555 0
884 452 -1371 0
-1726 1443 0
-1687 -1235 -571 0
-605 -35 -1914 0
-1183 -951 82 0
1125 1809 0
311 -549 1513 0
-1745 686 -962 0
-874 2068 1963 0
1987 -1512 -1521 0
-175 1579 -2077 0
1225 -1052 0
-1562 673 1555 0
2120 -836 1278 0
-594 489 2067 0
570 959 556 0
897 1042 1511 0
-1889 988 672 0
-1905 238 1535 0
2148 488 305 0
-2155 -1336 1661 0
174 633 -526 0
-1129 -2168 0
327 1806 0
-1997 -1662 0
-1986 -165 240 0
-826 1690 0
921 -817 0
873 582 -840 0
-842 -398 0
1083 -1514 1781 0
-1076 1702 -29 0
161 2229 -827 0
-378 -2021 0
1674 -1150 0
-1737 -312 0
1544 -420 1247 0
-147 -283 1654 0
1285 -1578 -126 0
445 1244 0
-2157 1314 -1935 0
1362 484 -1008 0
2167 -20 1134 0
-279 823 461 0
-203 320 -758 0
687 -1783 436 0
333 -959 -2146 0
-1127 -1041 -1481 0
924 1871 -2068 0
-331 1217 -1827 0
506 2079 1701 0
-2155 669 1909 0
-725 -1875 475 0
-1905 991 238 0
-1150 -1639 1069 0
1106 348 810 0
-629 -2091 -2124 0
-1009 -63 -252 0
236 973 1340 0
-596 790 0
-1382 -522 -531 0
537 1503 650 0
-190 -654 464 0
1335 57 -2004 0
1146 -92 0
1498 -285 -1018 0
771 -932 0
-1632 -1163 1459 0
-191 876 -850 0
-278 646 0
1590 -1291 0
-780 -1433 0
484 -562 0
-934 -2090 0
75 -131 0
-1196 -770 0
-150 1166 -383 0
-2264 1793 771 0
-1158 -1068 1971 0
1597 -386 0
-956 -434 0
479 702 1775 0
1963 2068 597 0
1617 2262 -2043 0
-1452 -1381 1136 0
-1042 2193 -265 0
-734 -1835 1087 0
689 -372 1977 0
1619 -2150 32 0
-2074 1568 0
-249 -1220 179 0
-380 -303 -2156 0
345 -749 -663 0
2246 1848 -158 0
-444 1056 0
1184 321 -1912 0
-468 432 216 0
-316 -1174 0
-1760 -1169 52 0
-892 226 0
-659 240 0
-2016 210 -435 0
1256 985 540 0
-1988 1310 -764 0
2095 -1492 -1071 0
618 123 0
-1091 1655 241 0
718 828 0
1324 -817 -217 0
1940 -383 0
-465 -2128 507 0
-2106 1907 2250 0
-466 1370 0
-663 -77 0
-251 433 463 0
1343 1459 1163 0
-1339 684 883 0
1570 -650 -2020 0
-998 138 2089 0
2028 -2069 -622 0
-1602 -1201 -1318 0
1812 549 962 0
2107 9 -1944 0
-27 516 0
-2260 49 1335 0
-1191 -194 0
-476 745 1418 0
-2040 -1631 -365 0
-1200 1777 -113 0
1187 -1307 -1045 0
-1003 1260 -442 0
1215 -1332 0
1566 2129 590 0
1726 -1779 -1663 0
-1254 -865 -539 0
-830 453 0
-1243 -606 997 0
2026 -2085 -319 0
-112 1845 0
-1709 233 2138 0
223 807 -88 0
865 1235 0
2141 -1928 2117 0
-1536 1209 214 0
756 -351 904 0
-1878 -1825 0
-1470 -1859 -2238 0
-1718 1249 0
1794 -1534 -1032 0
2114 1064 -45 0
1847 241 1003 0
1612 578 1872 0
1200 979 0
124 508 0
-1140 -2082 0
-567 -209 85 0
809 -357 1756 0
189 -1862 353 0
1197 510 -1449 0
2058 1024 -67 0
-1215 1510 2074 0
1432 1863 -2082 0
2213 1667 835 0
-1159 1780 0
-745 2223 0
213 1791 1740 0
-213 453 2232 0
599 2126 0
-2259 -1103 -1154 0
1353 504 1399 0
-1749 1729 -995 0
1978 -24 2171 0
-554 -993 44 0
1159 -1323 -1780 0
-2263 -603 1121 0
1861 1274 15 0
-1403 -2017 0
1005 -1524 1436 0
2128 -536 -1462 0
-783 1801 1668 0
-421 -1218 1636 0
1295 -315 -1833 0
-293 -2084 100 0
641 1145 1637 0
-212 -854 1431 0
-2187 -485 -1298 0
312 -5 1609 0
-657 -2255 319 0
-393 -1828 -1342 0
-250 -1559 0
-913 -1185 529 0
770 -78 0
2030 -637 -1300 0
1108 -1517 2252 0
2125 1168 786 0
504 -522 0
1749 1976 130 0
737 193 0
1764 -1790 0
854 620 0
-740 1309 1734 0
1233 987 358 0
-1081 -1213 -461 0
622 2069 2028 0
-2176 -2098 0
-234 679 538 0
2016 911 -108 0
-166 -176 0
-480 1816 1167 0
-1828 393 1342 0
1299 -1101 0
1119 691 -2252 0
850 1469 876 0
-1473 -2209 1390 0
723 2171 0
779 -1918 789 0
-954 1682 0
-693 1131 0
-2263 -993 0
-1363 58 0
856 1659 2109 0
-577 1799 -516 0
1938 -542 847 0
-154 -1988 -1583 0
-339 96 2267 0
-1800 -2220 0
1556 -2066 1022 0
-811 1769 -1049 0
-385 -2057 1728 0
1091 19 -509 0
695 1737 572 0
1666 -970 0
-447 -4 -135 0
-1404 1281 1186 0
464 1520 773 0
-2040 1631 -812 0
-103 1983 -158 0
1704 -735 1745 0
2015 -1939 0
380 2156 -303 0
1936 -1007 0
1121 2263 603 0
1843 -799 228 0
-571 1687 1235 0
567 -2123 0
-1830 -123 0
816 -917 85 0
1150 1639 0
-1152 -854 0
871 -1075 409 0
-888 286 794 0
-1649 2018 -1686 0
1773 176 0
-2039 -880 0
-623 -1121 0
-1784 -1297 1648 0
1060 -1596 0
-1633 -1173 0
-556 570 -959 0
-641 -1722 1236 0
528 -690 -849 0
-1765 2164 834 0
-2205 2177 0
1628 -1077 1857 0
2163 -5 0
2085 -319 -2026 0
-1692 -1525 -76 0
2191 -1821 -1545 0
-236 973 -1340 0
1534 -1120 316 0
1406 1216 886 0
1270 -1303 1640 0
-1371 880 -502 0
1411 -334 0
-2152 373 -2198 0
937 57 0
-1020 104 1276 0
-253 885 1703 0
-308 -889 365 0
-615 808 1883 0
-1236 282 -2261 0
-444 -1636 -1021 0
1742 -679 1994 0
1917 -2134 587 0
-1012 1276 -659 0
-607 -407 0
1979 -1592 -390 0
-1578 1580 1285 0
1076 -1494 0
955 983 0
-254 -637 2030 0
-2260 1848 2246 0
-73 317 -1760 0
-1986 126 594 0
1071 -831 439 0
-778 -1051 0
-1282 1837 -483 0
-255 507 0
-1852 739 -99 0
406 -457 -1377 0
1305 2178 0
-659 -1652 273 0
-371 1901 -1179 0
-1818 -909 -1807 0
1155 -1118 0
246 1411 -1539 0
191 -850 -876 0
-226 614 1973 0
182 -1775 0
385 -1728 -2057 0
79 2064 2089 0
-185 1731 -505 0
-1782 -1907 -703 0
1306 1376 2045 0
-886 -266 0
1829 -1699 -1491 0
1830 1529 -287 0
-929 2181 0
-2044 -868 -627 0
276 -221 0
-948 -1059 0
427 -574 0
-109 1785 0
1953 -1440 -755 0
-447 4 135 0
1523 2025 1435 0
-1697 949 2132 0
1580 -1762 429 0
-1875 -1891 0
1392 2151 1493 0
2220 -1239 0
-2216 -1931 647 0
698 -1063 2005 0
1822 -1887 1017 0
-1512 -1987 1521 0
-1860 -60 -2233 0
-239 -2247 2147 0
787 1071 0
-1443 -859 0
1047 656 -810 0
-1844 -795 -1530 0
-647 1705 -2216 0
-1758 -427 -291 0
402 11 1080 0
1237 -214 0
-1350 179 -2122 0
285 -1329 1018 0
791 34 -830 0
1808 1839 0
1376 -702 588 0
1201 1669 805 0
-364 1056 2118 0
460 -243 0
-1325 -525 -1646 0
-940 -1307 0
-2227 715 -338 0
892 -614 -226 0
-29 -187 0
-537 2010 1503 0
-2189 1842 0
-1366 1901 0
-1858 1458 -1375 0
-1960 938 -1277 0
-853 2256 -1190 0
-505 -272 1731 0
-12 1564 0
-1305 2184 1725 0
1522 1848 0
1524 1698 444 0
-1244 -80 0
1295 -104 0
-1420 -1967 0
1887 1017 -1822 0
1934 1379 -353 0
-1047 810 656 0
-904 351 756 0
2080 -1454 1677 0
-1502 -1145 -128 0
-1524 -444 1698 0
-496 -182 0
-1423 225 -8 0
1222 -1390 -1473 0
-1724 -835 0
1017 -2112 378 0
1313 384 417 0
1350 2242 171 0
-365 308 0
-952 2054 0
2100 -482 374 0
31 2109 229 0
1434 801 237 0
-1137 -991 2058 0
-725 119 0
-1164 -793 338 0
-2131 -1504 1971 0
-1785 109 -1234 0
1413 2033 1212 0
-2202 987 0
1791 1631 0
-1332 636 1055 0
1907 -1782 703 0
765 1887 1017 0
-1220 1915 -1297 0
-1128 -1407 0
659 1012 1276 0
-311 549 1513 0
-1871 -70 0
-292 1025 0
2254 596 2219 0
-1458 -1772 145 0
-1452 1381 -1136 0
-1347 -651 0
1332 636 -1055 0
573 -500 0
1925 1233 0
744 790 76 0
325 -1414 1855 0
1805 -534 1746 0
-1524 -1806 0
-1155 231 -492 0
1783 1768 -1367 0
1479 -2108 427 0
818 -985 0
-1729 995 -1749 0
455 1045 -1665 0
520 -443 -613 0
-1478 1380 1725 0
-1883 418 692 0
1906 878 0
1856 2098 -1698 0
-55 513 0
-1513 549 311 0
1614 -64 -1718 0
1710 497 -1360 0
-817 -1324 217 0
766 456 1741 0
1699 -1829 0
443 613 520 0
-2121 -853 -2012 0
401 130 0
-231 -1155 1118 0
-1901 -1321 0
1603 2177 -325 0
-329 -1667 -1052 0
-2175 55 1148 0
-567 256 -50 0
459 -846 1838 0
-942 -2025 244 0
-748 -665 -1777 0
-1427 1801 852 0
-857 950 0
-599 -1465 1321 0
-2096 884 -1729 0
-487 1757 -796 0
-1037 -2185 -558 0
1480 -1882 87 0
-551 626 -671 0
1045 -1187 0
129 -829 1241 0
1050 -435 367 0
1111 1444 1810 0
1925 2202 -280 0
-1061 -1820 -1547 0
2099 -2190 1448 0
1926 1495 0
-3 -172 0
-324 513 1770 0
-1929 1177 -1495 0
-1106 810 -348 0
2173 1777 665 0
-223 -1720 0
1652 273 659 0
-2109 -856 0
-1598 1259 0
-1064 1483 -762 0
1520 1462 0
127 1961 0
583 -1817 0
-921 -1553 298 0
-1505 366 -1441 0
-736 -1702 0
-805 -1201 0
1349 -852 89 0
-1180 1497 1507 0
2056 1178 836 0
280 -514 0
-1483 -762 1064 0
-433 -251 -463 0
485 181 -1634 0
-1035 2096 -1330 0
-130 1448 -401 0
592 368 -1267 0
-2107 1944 0
142 -2269 2175 0
-106 -1161 -108 0
962 1204 0
1613 -1121 1127 0
-1629 -103 -1577 0
279 -2228 -738 0
1074 -2239 -1641 0
210 -1882 0
151 1994 0
-766 -2075 -1972 0
2134 2030 0
2096 884 1729 0
-930 517 0
854 471 0
1267 1899 -1188 0
-1990 534 -1752 0
-195 1519 56 0
2244 -814 -1040 0
258 -908 -2199 0
-1457 17 0
648 1249 869 0
-717 -1281 -1833 0
1656 -78 1542 0
660 2067 0
-798 1704 -1964 0
-581 1428 360 0
-92 388 2188 0
-2129 -726 -805 0
1007 -2099 1993 0
202 1374 -97 0
559 913 45 0
-1415 -609 -1857 0
-363 -377 0
1366 -2140 795 0
1701 -198 0
796 455 -539 0
1875 119 0
-292 47 -1868 0
66 -1594 1850 0
1263 -1969 1686 0
-1719 162 0
-1338 2240 -1430 0
2170 -532 1515 0
-36 2041 -290 0
-2263 931 2018 0
-673 768 0
2243 472 -1653 0
1873 1288 -2103 0
-1464 461 0
-147 1424 -1463 0
764 -1988 -1310 0
2061 -1470 -804 0
-940 1766 844 0
1571 2199 0
-1767 0
2254 2013 -972 0
481 -1298 412 0
-29 -701 2100 0
1297 1784 1648 0
-569 1839 -2179 0
754 -998 0
-309 -291 851 0
2097 1919 -809 0
1881 1982 894 0
-1771 1059 948 0
