# Supplementary material for: Multi-step partitioning combined with SOM neural network-based clustering technique effectively improves SAT solver performance
Source: PeerJ Comput Sci. 2025 Aug 14;11:e3076. doi: 10.7717/peerj-cs.3076 (PMC12453816; doi:10.7717/peerj-cs.3076)
Supplement: Supplemental Information 6 [file peerj-cs-11-3076-s006.cnf]

p cnf 972 5432
2 0
-3 0
-7 0
24 0
26 0
-27 0
-31 0
37 0
43 0
61 0
62 0
-65 0
-76 0
-77 0
-81 0
87 0
295 0
-298 0
-300 0
307 0
-311 0
-314 0
-324 0
-328 0
-329 0
332 0
335 0
-337 0
345 0
-351 0
-354 0
-356 0
-357 0
-360 0
-363 0
366 0
368 0
370 0
376 0
-578 0
-579 0
-580 0
581 0
582 0
-583 0
584 0
585 0
-586 0
587 0
588 0
589 0
-590 0
591 0
592 0
593 0
-594 0
-595 0
-596 0
-597 0
598 0
-599 0
-600 0
601 0
-602 0
-603 0
-604 0
-605 0
-606 0
-607 0
-608 0
609 0
-610 0
611 0
-612 0
613 0
614 0
-615 0
-616 0
-617 0
-618 0
-619 0
-620 0
621 0
622 0
-623 0
624 0
625 0
626 0
-627 0
628 0
629 0
630 0
-631 0
632 0
633 0
-634 0
-635 0
636 0
-637 0
638 0
-639 0
-640 0
-641 0
-642 0
643 0
644 0
-645 0
-646 0
-647 0
648 0
649 0
650 0
651 0
-652 0
-653 0
654 0
-655 0
-656 0
-657 0
-658 0
-659 0
660 0
661 0
662 0
-663 0
-664 0
-665 0
-666 0
-667 0
668 0
669 0
-670 0
671 0
-672 0
673 0
-674 0
675 0
-676 0
677 0
678 0
-679 0
-680 0
-681 0
-682 0
-683 0
684 0
685 0
686 0
687 0
-688 0
689 0
-690 0
691 0
692 0
693 0
694 0
695 0
-696 0
-697 0
698 0
699 0
700 0
-701 0
-702 0
703 0
-704 0
-705 0
706 0
707 0
708 0
-709 0
-710 0
-711 0
-712 0
713 0
714 0
715 0
716 0
717 0
718 0
-719 0
720 0
-721 0
722 0
723 0
724 0
725 0
726 0
727 0
-728 0
729 0
730 0
-731 0
-732 0
733 0
-734 0
-735 0
-736 0
-737 0
-738 0
739 0
740 0
741 0
-742 0
-743 0
-744 0
-745 0
-746 0
747 0
748 0
749 0
-750 0
751 0
752 0
-753 0
-754 0
-755 0
756 0
757 0
-758 0
-759 0
760 0
-761 0
-762 0
-763 0
-764 0
-765 0
-766 0
767 0
-768 0
769 0
-770 0
771 0
-772 0
-773 0
-774 0
-775 0
776 0
-777 0
-25 -294 -296 -309 -94 0
25 294 -296 -309 -94 0
25 -294 296 -309 -94 0
25 -294 -296 309 -94 0
25 -294 -296 -309 94 0
-25 294 296 -309 -94 0
-25 294 -296 309 -94 0
-25 294 -296 -309 94 0
-25 -294 296 309 -94 0
-25 -294 296 -309 94 0
-25 -294 -296 309 94 0
25 294 296 309 -94 0
25 294 296 -309 94 0
25 294 -296 309 94 0
25 -294 296 309 94 0
-25 294 296 309 94 0
-1 -28 -378 0
1 28 -378 0
1 -28 378 0
-1 28 378 0
1 -28 -294 -309 0
-1 28 -294 -309 0
-1 -28 294 -309 0
-1 -28 -294 309 0
1 28 294 -309 0
1 28 -294 309 0
1 -28 294 309 0
-1 28 294 309 0
-778 296 0
-778 297 0
778 -296 -297 0
-778 -310 -95 0
778 310 -95 0
778 -310 95 0
-778 310 95 0
29 -301 -379 0
-29 301 -379 0
-29 -301 379 0
29 301 379 0
29 -310 0
-29 310 0
-779 4 0
-779 5 0
779 -4 -5 0
779 -30 -302 -380 0
-779 30 -302 -380 0
-779 -30 302 -380 0
-779 -30 -302 380 0
779 30 302 -380 0
779 30 -302 380 0
779 -30 302 380 0
-779 30 302 380 0
30 -296 0
-30 296 0
28 -297 -312 -97 0
-28 297 -312 -97 0
-28 -297 312 -97 0
-28 -297 -312 97 0
28 297 312 -97 0
28 297 -312 97 0
28 -297 312 97 0
-28 297 312 97 0
-780 5 0
-780 6 0
780 -5 -6 0
4 -780 -303 -381 0
-4 780 -303 -381 0
-4 -780 303 -381 0
-4 -780 -303 381 0
4 780 303 -381 0
4 780 -303 381 0
4 -780 303 381 0
-4 780 303 381 0
4 -297 -312 0
-4 297 -312 0
-4 -297 312 0
4 297 312 0
-29 -313 -98 0
29 313 -98 0
29 -313 98 0
-29 313 98 0
5 -32 -304 -382 0
-5 32 -304 -382 0
-5 -32 304 -382 0
-5 -32 -304 382 0
5 32 304 -382 0
5 32 -304 382 0
5 -32 304 382 0
-5 32 304 382 0
5 -32 -313 0
-5 32 -313 0
-5 -32 313 0
5 32 313 0
-30 -299 -99 0
30 299 -99 0
30 -299 99 0
-30 299 99 0
6 -33 -305 -383 0
-6 33 -305 -383 0
-6 -33 305 -383 0
-6 -33 -305 383 0
6 33 305 -383 0
6 33 -305 383 0
6 -33 305 383 0
-6 33 305 383 0
-6 -33 -299 0
6 33 -299 0
6 -33 299 0
-6 33 299 0
-781 301 0
-781 302 0
781 -301 -302 0
-781 -315 -100 0
781 315 -100 0
781 -315 100 0
-781 315 100 0
-782 8 0
-782 9 0
782 -8 -9 0
782 -34 -306 -384 0
-782 34 -306 -384 0
-782 -34 306 -384 0
-782 -34 -306 384 0
782 34 306 -384 0
782 34 -306 384 0
782 -34 306 384 0
-782 34 306 384 0
-34 -315 0
34 315 0
-783 302 0
-783 303 0
783 -302 -303 0
-32 -301 -783 -316 -101 0
32 301 -783 -316 -101 0
32 -301 783 -316 -101 0
32 -301 -783 316 -101 0
32 -301 -783 -316 101 0
-32 301 783 -316 -101 0
-32 301 -783 316 -101 0
-32 301 -783 -316 101 0
-32 -301 783 316 -101 0
-32 -301 783 -316 101 0
-32 -301 -783 316 101 0
32 301 783 316 -101 0
32 301 783 -316 101 0
32 301 -783 316 101 0
32 -301 783 316 101 0
-32 301 783 316 101 0
-784 9 0
-784 10 0
784 -9 -10 0
-8 -784 -35 -385 0
8 784 -35 -385 0
8 -784 35 -385 0
8 -784 -35 385 0
-8 784 35 -385 0
-8 784 -35 385 0
-8 -784 35 385 0
8 784 35 385 0
-8 -35 -301 -316 0
8 35 -301 -316 0
8 -35 301 -316 0
8 -35 -301 316 0
-8 35 301 -316 0
-8 35 -301 316 0
-8 -35 301 316 0
8 35 301 316 0
-785 303 0
-785 304 0
785 -303 -304 0
-33 -302 -785 -317 -102 0
33 302 -785 -317 -102 0
33 -302 785 -317 -102 0
33 -302 -785 317 -102 0
33 -302 -785 -317 102 0
-33 302 785 -317 -102 0
-33 302 -785 317 -102 0
-33 302 -785 -317 102 0
-33 -302 785 317 -102 0
-33 -302 785 -317 102 0
-33 -302 -785 317 102 0
33 302 785 317 -102 0
33 302 785 -317 102 0
33 302 -785 317 102 0
33 -302 785 317 102 0
-33 302 785 317 102 0
-786 10 0
-786 11 0
786 -10 -11 0
-9 -786 -36 -308 -386 0
9 786 -36 -308 -386 0
9 -786 36 -308 -386 0
9 -786 -36 308 -386 0
9 -786 -36 -308 386 0
-9 786 36 -308 -386 0
-9 786 -36 308 -386 0
-9 786 -36 -308 386 0
-9 -786 36 308 -386 0
-9 -786 36 -308 386 0
-9 -786 -36 308 386 0
9 786 36 308 -386 0
9 786 36 -308 386 0
9 786 -36 308 386 0
9 -786 36 308 386 0
-9 786 36 308 386 0
9 -36 -302 -317 0
-9 36 -302 -317 0
-9 -36 302 -317 0
-9 -36 -302 317 0
9 36 302 -317 0
9 36 -302 317 0
9 -36 302 317 0
-9 36 302 317 0
-787 304 0
-787 305 0
787 -304 -305 0
-34 -303 -787 -318 -103 0
34 303 -787 -318 -103 0
34 -303 787 -318 -103 0
34 -303 -787 318 -103 0
34 -303 -787 -318 103 0
-34 303 787 -318 -103 0
-34 303 -787 318 -103 0
-34 303 -787 -318 103 0
-34 -303 787 318 -103 0
-34 -303 787 -318 103 0
-34 -303 -787 318 103 0
34 303 787 318 -103 0
34 303 787 -318 103 0
34 303 -787 318 103 0
34 -303 787 318 103 0
-34 303 787 318 103 0
-788 11 0
-788 12 0
788 -11 -12 0
-10 -788 -309 -387 0
10 788 -309 -387 0
10 -788 309 -387 0
10 -788 -309 387 0
-10 788 309 -387 0
-10 788 -309 387 0
-10 -788 309 387 0
10 788 309 387 0
-10 -303 -318 0
10 303 -318 0
10 -303 318 0
-10 303 318 0
-789 305 0
-789 306 0
789 -305 -306 0
-35 -304 -789 -319 -104 0
35 304 -789 -319 -104 0
35 -304 789 -319 -104 0
35 -304 -789 319 -104 0
35 -304 -789 -319 104 0
-35 304 789 -319 -104 0
-35 304 -789 319 -104 0
-35 304 -789 -319 104 0
-35 -304 789 319 -104 0
-35 -304 789 -319 104 0
-35 -304 -789 319 104 0
35 304 789 319 -104 0
35 304 789 -319 104 0
35 304 -789 319 104 0
35 -304 789 319 104 0
-35 304 789 319 104 0
-790 12 0
-790 13 0
790 -12 -13 0
-11 -790 -38 -310 -388 0
11 790 -38 -310 -388 0
11 -790 38 -310 -388 0
11 -790 -38 310 -388 0
11 -790 -38 -310 388 0
-11 790 38 -310 -388 0
-11 790 -38 310 -388 0
-11 790 -38 -310 388 0
-11 -790 38 310 -388 0
-11 -790 38 -310 388 0
-11 -790 -38 310 388 0
11 790 38 310 -388 0
11 790 38 -310 388 0
11 790 -38 310 388 0
11 -790 38 310 388 0
-11 790 38 310 388 0
-11 -38 -304 -319 0
11 38 -304 -319 0
11 -38 304 -319 0
11 -38 -304 319 0
-11 38 304 -319 0
-11 38 -304 319 0
-11 -38 304 319 0
11 38 304 319 0
-36 -305 -306 -320 -105 0
36 305 -306 -320 -105 0
36 -305 306 -320 -105 0
36 -305 -306 320 -105 0
36 -305 -306 -320 105 0
-36 305 306 -320 -105 0
-36 305 -306 320 -105 0
-36 305 -306 -320 105 0
-36 -305 306 320 -105 0
-36 -305 306 -320 105 0
-36 -305 -306 320 105 0
36 305 306 320 -105 0
36 305 306 -320 105 0
36 305 -306 320 105 0
36 -305 306 320 105 0
-36 305 306 320 105 0
-791 13 0
-791 14 0
791 -13 -14 0
12 -791 -39 -389 0
-12 791 -39 -389 0
-12 -791 39 -389 0
-12 -791 -39 389 0
12 791 39 -389 0
12 791 -39 389 0
12 -791 39 389 0
-12 791 39 389 0
-12 -39 -305 -320 0
12 39 -305 -320 0
12 -39 305 -320 0
12 -39 -305 320 0
-12 39 305 -320 0
-12 39 -305 320 0
-12 -39 305 320 0
12 39 305 320 0
-306 -308 -321 -106 0
306 308 -321 -106 0
306 -308 321 -106 0
306 -308 -321 106 0
-306 308 321 -106 0
-306 308 -321 106 0
-306 -308 321 106 0
306 308 321 106 0
-792 14 0
-792 15 0
792 -14 -15 0
-13 -792 -40 -312 -390 0
13 792 -40 -312 -390 0
13 -792 40 -312 -390 0
13 -792 -40 312 -390 0
13 -792 -40 -312 390 0
-13 792 40 -312 -390 0
-13 792 -40 312 -390 0
-13 792 -40 -312 390 0
-13 -792 40 312 -390 0
-13 -792 40 -312 390 0
-13 -792 -40 312 390 0
13 792 40 312 -390 0
13 792 40 -312 390 0
13 792 -40 312 390 0
13 -792 40 312 390 0
-13 792 40 312 390 0
13 -40 -306 -321 0
-13 40 -306 -321 0
-13 -40 306 -321 0
-13 -40 -306 321 0
13 40 306 -321 0
13 40 -306 321 0
13 -40 306 321 0
-13 40 306 321 0
-793 308 0
-793 309 0
793 -308 -309 0
-38 -793 -322 -107 0
38 793 -322 -107 0
38 -793 322 -107 0
38 -793 -322 107 0
-38 793 322 -107 0
-38 793 -322 107 0
-38 -793 322 107 0
38 793 322 107 0
-794 15 0
-794 16 0
794 -15 -16 0
-14 -794 -41 -313 -391 0
14 794 -41 -313 -391 0
14 -794 41 -313 -391 0
14 -794 -41 313 -391 0
14 -794 -41 -313 391 0
-14 794 41 -313 -391 0
-14 794 -41 313 -391 0
-14 794 -41 -313 391 0
-14 -794 41 313 -391 0
-14 -794 41 -313 391 0
-14 -794 -41 313 391 0
14 794 41 313 -391 0
14 794 41 -313 391 0
14 794 -41 313 391 0
14 -794 41 313 391 0
-14 794 41 313 391 0
-14 -41 -322 0
14 41 -322 0
14 -41 322 0
-14 41 322 0
-795 309 0
-795 310 0
795 -309 -310 0
-39 -308 -795 -323 -108 0
39 308 -795 -323 -108 0
39 -308 795 -323 -108 0
39 -308 -795 323 -108 0
39 -308 -795 -323 108 0
-39 308 795 -323 -108 0
-39 308 -795 323 -108 0
-39 308 -795 -323 108 0
-39 -308 795 323 -108 0
-39 -308 795 -323 108 0
-39 -308 -795 323 108 0
39 308 795 323 -108 0
39 308 795 -323 108 0
39 308 -795 323 108 0
39 -308 795 323 108 0
-39 308 795 323 108 0
-796 16 0
-796 17 0
796 -16 -17 0
15 -796 -42 -392 0
-15 796 -42 -392 0
-15 -796 42 -392 0
-15 -796 -42 392 0
15 796 42 -392 0
15 796 -42 392 0
15 -796 42 392 0
-15 796 42 392 0
-15 -42 -308 -323 0
15 42 -308 -323 0
15 -42 308 -323 0
15 -42 -308 323 0
-15 42 308 -323 0
-15 42 -308 323 0
-15 -42 308 323 0
15 42 308 323 0
-40 -309 -109 0
40 309 -109 0
40 -309 109 0
-40 309 109 0
-797 17 0
-797 18 0
797 -17 -18 0
-16 -797 -315 -393 0
16 797 -315 -393 0
16 -797 315 -393 0
16 -797 -315 393 0
-16 797 315 -393 0
-16 797 -315 393 0
-16 -797 315 393 0
16 797 315 393 0
16 -309 0
-16 309 0
41 -310 -325 -110 0
-41 310 -325 -110 0
-41 -310 325 -110 0
-41 -310 -325 110 0
41 310 325 -110 0
41 310 -325 110 0
41 -310 325 110 0
-41 310 325 110 0
-798 18 0
-798 19 0
798 -18 -19 0
-17 -798 -44 -316 -394 0
17 798 -44 -316 -394 0
17 -798 44 -316 -394 0
17 -798 -44 316 -394 0
17 -798 -44 -316 394 0
-17 798 44 -316 -394 0
-17 798 -44 316 -394 0
-17 798 -44 -316 394 0
-17 -798 44 316 -394 0
-17 -798 44 -316 394 0
-17 -798 -44 316 394 0
17 798 44 316 -394 0
17 798 44 -316 394 0
17 798 -44 316 394 0
17 -798 44 316 394 0
-17 798 44 316 394 0
17 -44 -310 -325 0
-17 44 -310 -325 0
-17 -44 310 -325 0
-17 -44 -310 325 0
17 44 310 -325 0
17 44 -310 325 0
17 -44 310 325 0
-17 44 310 325 0
-799 312 0
-799 313 0
799 -312 -313 0
42 -799 -326 -111 0
-42 799 -326 -111 0
-42 -799 326 -111 0
-42 -799 -326 111 0
42 799 326 -111 0
42 799 -326 111 0
42 -799 326 111 0
-42 799 326 111 0
-800 19 0
-800 20 0
800 -19 -20 0
-18 -800 -45 -317 -395 0
18 800 -45 -317 -395 0
18 -800 45 -317 -395 0
18 -800 -45 317 -395 0
18 -800 -45 -317 395 0
-18 800 45 -317 -395 0
-18 800 -45 317 -395 0
-18 800 -45 -317 395 0
-18 -800 45 317 -395 0
-18 -800 45 -317 395 0
-18 -800 -45 317 395 0
18 800 45 317 -395 0
18 800 45 -317 395 0
18 800 -45 317 395 0
18 -800 45 317 395 0
-18 800 45 317 395 0
-18 -45 -326 0
18 45 -326 0
18 -45 326 0
-18 45 326 0
312 -327 -112 0
-312 327 -112 0
-312 -327 112 0
312 327 112 0
-801 20 0
-801 21 0
801 -20 -21 0
-19 -801 -46 -318 -396 0
19 801 -46 -318 -396 0
19 -801 46 -318 -396 0
19 -801 -46 318 -396 0
19 -801 -46 -318 396 0
-19 801 46 -318 -396 0
-19 801 -46 318 -396 0
-19 801 -46 -318 396 0
-19 -801 46 318 -396 0
-19 -801 46 -318 396 0
-19 -801 -46 318 396 0
19 801 46 318 -396 0
19 801 46 -318 396 0
19 801 -46 318 396 0
19 -801 46 318 396 0
-19 801 46 318 396 0
19 -46 -312 -327 0
-19 46 -312 -327 0
-19 -46 312 -327 0
-19 -46 -312 327 0
19 46 312 -327 0
19 46 -312 327 0
19 -46 312 327 0
-19 46 312 327 0
-44 -313 -113 0
44 313 -113 0
44 -313 113 0
-44 313 113 0
-802 21 0
-802 22 0
802 -21 -22 0
-20 -802 -47 -319 -397 0
20 802 -47 -319 -397 0
20 -802 47 -319 -397 0
20 -802 -47 319 -397 0
20 -802 -47 -319 397 0
-20 802 47 -319 -397 0
-20 802 -47 319 -397 0
-20 802 -47 -319 397 0
-20 -802 47 319 -397 0
-20 -802 47 -319 397 0
-20 -802 -47 319 397 0
20 802 47 319 -397 0
20 802 47 -319 397 0
20 802 -47 319 397 0
20 -802 47 319 397 0
-20 802 47 319 397 0
-20 -47 -313 0
20 47 -313 0
20 -47 313 0
-20 47 313 0
-803 315 0
-803 316 0
803 -315 -316 0
-45 -803 -114 0
45 803 -114 0
45 -803 114 0
-45 803 114 0
-804 22 0
-804 23 0
804 -22 -23 0
-21 -804 -48 -320 -398 0
21 804 -48 -320 -398 0
21 -804 48 -320 -398 0
21 -804 -48 320 -398 0
21 -804 -48 -320 398 0
-21 804 48 -320 -398 0
-21 804 -48 320 -398 0
-21 804 -48 -320 398 0
-21 -804 48 320 -398 0
-21 -804 48 -320 398 0
-21 -804 -48 320 398 0
21 804 48 320 -398 0
21 804 48 -320 398 0
21 804 -48 320 398 0
21 -804 48 320 398 0
-21 804 48 320 398 0
-21 -48 0
21 48 0
-805 316 0
-805 317 0
805 -316 -317 0
-46 -315 -805 -330 -115 0
46 315 -805 -330 -115 0
46 -315 805 -330 -115 0
46 -315 -805 330 -115 0
46 -315 -805 -330 115 0
-46 315 805 -330 -115 0
-46 315 -805 330 -115 0
-46 315 -805 -330 115 0
-46 -315 805 330 -115 0
-46 -315 805 -330 115 0
-46 -315 -805 330 115 0
46 315 805 330 -115 0
46 315 805 -330 115 0
46 315 -805 330 115 0
46 -315 805 330 115 0
-46 315 805 330 115 0
-22 -23 -49 -321 -399 0
22 23 -49 -321 -399 0
22 -23 49 -321 -399 0
22 -23 -49 321 -399 0
22 -23 -49 -321 399 0
-22 23 49 -321 -399 0
-22 23 -49 321 -399 0
-22 23 -49 -321 399 0
-22 -23 49 321 -399 0
-22 -23 49 -321 399 0
-22 -23 -49 321 399 0
22 23 49 321 -399 0
22 23 49 -321 399 0
22 23 -49 321 399 0
22 -23 49 321 399 0
-22 23 49 321 399 0
22 -49 -315 -330 0
-22 49 -315 -330 0
-22 -49 315 -330 0
-22 -49 -315 330 0
22 49 315 -330 0
22 49 -315 330 0
22 -49 315 330 0
-22 49 315 330 0
-806 317 0
-806 318 0
806 -317 -318 0
-47 -316 -806 -331 -116 0
47 316 -806 -331 -116 0
47 -316 806 -331 -116 0
47 -316 -806 331 -116 0
47 -316 -806 -331 116 0
-47 316 806 -331 -116 0
-47 316 -806 331 -116 0
-47 316 -806 -331 116 0
-47 -316 806 331 -116 0
-47 -316 806 -331 116 0
-47 -316 -806 331 116 0
47 316 806 331 -116 0
47 316 806 -331 116 0
47 316 -806 331 116 0
47 -316 806 331 116 0
-47 316 806 331 116 0
-23 -25 -50 -322 -400 0
23 25 -50 -322 -400 0
23 -25 50 -322 -400 0
23 -25 -50 322 -400 0
23 -25 -50 -322 400 0
-23 25 50 -322 -400 0
-23 25 -50 322 -400 0
-23 25 -50 -322 400 0
-23 -25 50 322 -400 0
-23 -25 50 -322 400 0
-23 -25 -50 322 400 0
23 25 50 322 -400 0
23 25 50 -322 400 0
23 25 -50 322 400 0
23 -25 50 322 400 0
-23 25 50 322 400 0
23 -50 -316 -331 0
-23 50 -316 -331 0
-23 -50 316 -331 0
-23 -50 -316 331 0
23 50 316 -331 0
23 50 -316 331 0
23 -50 316 331 0
-23 50 316 331 0
-807 318 0
-807 319 0
807 -318 -319 0
-48 -317 -807 -117 0
48 317 -807 -117 0
48 -317 807 -117 0
48 -317 -807 117 0
-48 317 807 -117 0
-48 317 -807 117 0
-48 -317 807 117 0
48 317 807 117 0
-25 -51 -323 -401 0
25 51 -323 -401 0
25 -51 323 -401 0
25 -51 -323 401 0
-25 51 323 -401 0
-25 51 -323 401 0
-25 -51 323 401 0
25 51 323 401 0
-51 -317 0
51 317 0
-808 319 0
-808 320 0
808 -319 -320 0
-49 -318 -808 -333 -118 0
49 318 -808 -333 -118 0
49 -318 808 -333 -118 0
49 -318 -808 333 -118 0
49 -318 -808 -333 118 0
-49 318 808 -333 -118 0
-49 318 -808 333 -118 0
-49 318 -808 -333 118 0
-49 -318 808 333 -118 0
-49 -318 808 -333 118 0
-49 -318 -808 333 118 0
49 318 808 333 -118 0
49 318 808 -333 118 0
49 318 -808 333 118 0
49 -318 808 333 118 0
-49 318 808 333 118 0
-25 -52 -402 0
25 52 -402 0
25 -52 402 0
-25 52 402 0
25 -52 -318 -333 0
-25 52 -318 -333 0
-25 -52 318 -333 0
-25 -52 -318 333 0
25 52 318 -333 0
25 52 -318 333 0
25 -52 318 333 0
-25 52 318 333 0
-809 320 0
-809 321 0
809 -320 -321 0
-50 -319 -809 -334 -119 0
50 319 -809 -334 -119 0
50 -319 809 -334 -119 0
50 -319 -809 334 -119 0
50 -319 -809 -334 119 0
-50 319 809 -334 -119 0
-50 319 -809 334 -119 0
-50 319 -809 -334 119 0
-50 -319 809 334 -119 0
-50 -319 809 -334 119 0
-50 -319 -809 334 119 0
50 319 809 334 -119 0
50 319 809 -334 119 0
50 319 -809 334 119 0
50 -319 809 334 119 0
-50 319 809 334 119 0
53 -325 -403 0
-53 325 -403 0
-53 -325 403 0
53 325 403 0
53 -319 -334 0
-53 319 -334 0
-53 -319 334 0
53 319 334 0
-810 321 0
-810 322 0
810 -321 -322 0
-51 -320 -810 -120 0
51 320 -810 -120 0
51 -320 810 -120 0
51 -320 -810 120 0
-51 320 810 -120 0
-51 320 -810 120 0
-51 -320 810 120 0
51 320 810 120 0
-811 28 0
-811 29 0
811 -28 -29 0
811 -54 -326 -404 0
-811 54 -326 -404 0
-811 -54 326 -404 0
-811 -54 -326 404 0
811 54 326 -404 0
811 54 -326 404 0
811 -54 326 404 0
-811 54 326 404 0
-54 -320 0
54 320 0
-812 322 0
-812 323 0
812 -322 -323 0
-52 -321 -812 -336 -121 0
52 321 -812 -336 -121 0
52 -321 812 -336 -121 0
52 -321 -812 336 -121 0
52 -321 -812 -336 121 0
-52 321 812 -336 -121 0
-52 321 -812 336 -121 0
-52 321 -812 -336 121 0
-52 -321 812 336 -121 0
-52 -321 812 -336 121 0
-52 -321 -812 336 121 0
52 321 812 336 -121 0
52 321 812 -336 121 0
52 321 -812 336 121 0
52 -321 812 336 121 0
-52 321 812 336 121 0
-813 29 0
-813 30 0
813 -29 -30 0
-28 -813 -55 -327 -405 0
28 813 -55 -327 -405 0
28 -813 55 -327 -405 0
28 -813 -55 327 -405 0
28 -813 -55 -327 405 0
-28 813 55 -327 -405 0
-28 813 -55 327 -405 0
-28 813 -55 -327 405 0
-28 -813 55 327 -405 0
-28 -813 55 -327 405 0
-28 -813 -55 327 405 0
28 813 55 327 -405 0
28 813 55 -327 405 0
28 813 -55 327 405 0
28 -813 55 327 405 0
-28 813 55 327 405 0
28 -55 -321 -336 0
-28 55 -321 -336 0
-28 -55 321 -336 0
-28 -55 -321 336 0
28 55 321 -336 0
28 55 -321 336 0
28 -55 321 336 0
-28 55 321 336 0
-53 -322 -122 0
53 322 -122 0
53 -322 122 0
-53 322 122 0
-29 -56 -406 0
29 56 -406 0
29 -56 406 0
-29 56 406 0
-29 -56 -322 0
29 56 -322 0
29 -56 322 0
-29 56 322 0
54 -323 -338 -123 0
-54 323 -338 -123 0
-54 -323 338 -123 0
-54 -323 -338 123 0
54 323 338 -123 0
54 323 -338 123 0
54 -323 338 123 0
-54 323 338 123 0
-30 -57 -407 0
30 57 -407 0
30 -57 407 0
-30 57 407 0
30 -57 -323 -338 0
-30 57 -323 -338 0
-30 -57 323 -338 0
-30 -57 -323 338 0
30 57 323 -338 0
30 57 -323 338 0
30 -57 323 338 0
-30 57 323 338 0
-814 325 0
-814 326 0
814 -325 -326 0
55 -814 -339 -124 0
-55 814 -339 -124 0
-55 -814 339 -124 0
-55 -814 -339 124 0
55 814 339 -124 0
55 814 -339 124 0
55 -814 339 124 0
-55 814 339 124 0
-815 32 0
-815 33 0
815 -32 -33 0
815 -58 -330 -408 0
-815 58 -330 -408 0
-815 -58 330 -408 0
-815 -58 -330 408 0
815 58 330 -408 0
815 58 -330 408 0
815 -58 330 408 0
-815 58 330 408 0
58 -339 0
-58 339 0
-816 326 0
-816 327 0
816 -326 -327 0
-56 -325 -816 -340 -125 0
56 325 -816 -340 -125 0
56 -325 816 -340 -125 0
56 -325 -816 340 -125 0
56 -325 -816 -340 125 0
-56 325 816 -340 -125 0
-56 325 -816 340 -125 0
-56 325 -816 -340 125 0
-56 -325 816 340 -125 0
-56 -325 816 -340 125 0
-56 -325 -816 340 125 0
56 325 816 340 -125 0
56 325 816 -340 125 0
56 325 -816 340 125 0
56 -325 816 340 125 0
-56 325 816 340 125 0
-817 33 0
-817 34 0
817 -33 -34 0
-32 -817 -59 -331 -409 0
32 817 -59 -331 -409 0
32 -817 59 -331 -409 0
32 -817 -59 331 -409 0
32 -817 -59 -331 409 0
-32 817 59 -331 -409 0
-32 817 -59 331 -409 0
-32 817 -59 -331 409 0
-32 -817 59 331 -409 0
-32 -817 59 -331 409 0
-32 -817 -59 331 409 0
32 817 59 331 -409 0
32 817 59 -331 409 0
32 817 -59 331 409 0
32 -817 59 331 409 0
-32 817 59 331 409 0
-32 -59 -325 -340 0
32 59 -325 -340 0
32 -59 325 -340 0
32 -59 -325 340 0
-32 59 325 -340 0
-32 59 -325 340 0
-32 -59 325 340 0
32 59 325 340 0
57 -326 -341 -126 0
-57 326 -341 -126 0
-57 -326 341 -126 0
-57 -326 -341 126 0
57 326 341 -126 0
57 326 -341 126 0
57 -326 341 126 0
-57 326 341 126 0
-818 34 0
-818 35 0
818 -34 -35 0
-33 -818 -60 -410 0
33 818 -60 -410 0
33 -818 60 -410 0
33 -818 -60 410 0
-33 818 60 -410 0
-33 818 -60 410 0
-33 -818 60 410 0
33 818 60 410 0
33 -60 -326 -341 0
-33 60 -326 -341 0
-33 -60 326 -341 0
-33 -60 -326 341 0
33 60 326 -341 0
33 60 -326 341 0
33 -60 326 341 0
-33 60 326 341 0
58 -327 -342 -127 0
-58 327 -342 -127 0
-58 -327 342 -127 0
-58 -327 -342 127 0
58 327 342 -127 0
58 327 -342 127 0
58 -327 342 127 0
-58 327 342 127 0
-819 35 0
-819 36 0
819 -35 -36 0
-34 -819 -333 -411 0
34 819 -333 -411 0
34 -819 333 -411 0
34 -819 -333 411 0
-34 819 333 -411 0
-34 819 -333 411 0
-34 -819 333 411 0
34 819 333 411 0
-34 -327 -342 0
34 327 -342 0
34 -327 342 0
-34 327 342 0
-59 -343 -128 0
59 343 -128 0
59 -343 128 0
-59 343 128 0
-35 -36 -334 -412 0
35 36 -334 -412 0
35 -36 334 -412 0
35 -36 -334 412 0
-35 36 334 -412 0
-35 36 -334 412 0
-35 -36 334 412 0
35 36 334 412 0
-35 -343 0
35 343 0
-820 330 0
-820 331 0
820 -330 -331 0
60 -820 -344 -129 0
-60 820 -344 -129 0
-60 -820 344 -129 0
-60 -820 -344 129 0
60 820 344 -129 0
60 820 -344 129 0
60 -820 344 129 0
-60 820 344 129 0
-36 -38 -63 -413 0
36 38 -63 -413 0
36 -38 63 -413 0
36 -38 -63 413 0
-36 38 63 -413 0
-36 38 -63 413 0
-36 -38 63 413 0
36 38 63 413 0
36 -63 -344 0
-36 63 -344 0
-36 -63 344 0
36 63 344 0
-330 -331 -130 0
330 331 -130 0
330 -331 130 0
-330 331 130 0
-821 38 0
-821 39 0
821 -38 -39 0
-821 -64 -336 -414 0
821 64 -336 -414 0
821 -64 336 -414 0
821 -64 -336 414 0
-821 64 336 -414 0
-821 64 -336 414 0
-821 -64 336 414 0
821 64 336 414 0
-64 -330 0
64 330 0
-331 -333 -346 -131 0
331 333 -346 -131 0
331 -333 346 -131 0
331 -333 -346 131 0
-331 333 346 -131 0
-331 333 -346 131 0
-331 -333 346 131 0
331 333 346 131 0
-822 39 0
-822 40 0
822 -39 -40 0
-38 -822 -415 0
38 822 -415 0
38 -822 415 0
-38 822 415 0
-38 -331 -346 0
38 331 -346 0
38 -331 346 0
-38 331 346 0
-823 333 0
-823 334 0
823 -333 -334 0
-63 -823 -347 -132 0
63 823 -347 -132 0
63 -823 347 -132 0
63 -823 -347 132 0
-63 823 347 -132 0
-63 823 -347 132 0
-63 -823 347 132 0
63 823 347 132 0
-824 40 0
-824 41 0
824 -40 -41 0
-39 -824 -66 -338 -416 0
39 824 -66 -338 -416 0
39 -824 66 -338 -416 0
39 -824 -66 338 -416 0
39 -824 -66 -338 416 0
-39 824 66 -338 -416 0
-39 824 -66 338 -416 0
-39 824 -66 -338 416 0
-39 -824 66 338 -416 0
-39 -824 66 -338 416 0
-39 -824 -66 338 416 0
39 824 66 338 -416 0
39 824 66 -338 416 0
39 824 -66 338 416 0
39 -824 66 338 416 0
-39 824 66 338 416 0
39 -66 -347 0
-39 66 -347 0
-39 -66 347 0
39 66 347 0
-64 -333 -334 -348 -133 0
64 333 -334 -348 -133 0
64 -333 334 -348 -133 0
64 -333 -334 348 -133 0
64 -333 -334 -348 133 0
-64 333 334 -348 -133 0
-64 333 -334 348 -133 0
-64 333 -334 -348 133 0
-64 -333 334 348 -133 0
-64 -333 334 -348 133 0
-64 -333 -334 348 133 0
64 333 334 348 -133 0
64 333 334 -348 133 0
64 333 -334 348 133 0
64 -333 334 348 133 0
-64 333 334 348 133 0
-825 41 0
-825 42 0
825 -41 -42 0
-40 -825 -67 -339 -417 0
40 825 -67 -339 -417 0
40 -825 67 -339 -417 0
40 -825 -67 339 -417 0
40 -825 -67 -339 417 0
-40 825 67 -339 -417 0
-40 825 -67 339 -417 0
-40 825 -67 -339 417 0
-40 -825 67 339 -417 0
-40 -825 67 -339 417 0
-40 -825 -67 339 417 0
40 825 67 339 -417 0
40 825 67 -339 417 0
40 825 -67 339 417 0
40 -825 67 339 417 0
-40 825 67 339 417 0
40 -67 -333 -348 0
-40 67 -333 -348 0
-40 -67 333 -348 0
-40 -67 -333 348 0
40 67 333 -348 0
40 67 -333 348 0
40 -67 333 348 0
-40 67 333 348 0
334 -336 -349 -134 0
-334 336 -349 -134 0
-334 -336 349 -134 0
-334 -336 -349 134 0
334 336 349 -134 0
334 336 -349 134 0
334 -336 349 134 0
-334 336 349 134 0
-41 -42 -68 -340 -418 0
41 42 -68 -340 -418 0
41 -42 68 -340 -418 0
41 -42 -68 340 -418 0
41 -42 -68 -340 418 0
-41 42 68 -340 -418 0
-41 42 -68 340 -418 0
-41 42 -68 -340 418 0
-41 -42 68 340 -418 0
-41 -42 68 -340 418 0
-41 -42 -68 340 418 0
41 42 68 340 -418 0
41 42 68 -340 418 0
41 42 -68 340 418 0
41 -42 68 340 418 0
-41 42 68 340 418 0
41 -68 -334 -349 0
-41 68 -334 -349 0
-41 -68 334 -349 0
-41 -68 -334 349 0
41 68 334 -349 0
41 68 -334 349 0
41 -68 334 349 0
-41 68 334 349 0
66 -350 -135 0
-66 350 -135 0
-66 -350 135 0
66 350 135 0
-42 -44 -69 -341 -419 0
42 44 -69 -341 -419 0
42 -44 69 -341 -419 0
42 -44 -69 341 -419 0
42 -44 -69 -341 419 0
-42 44 69 -341 -419 0
-42 44 -69 341 -419 0
-42 44 -69 -341 419 0
-42 -44 69 341 -419 0
-42 -44 69 -341 419 0
-42 -44 -69 341 419 0
42 44 69 341 -419 0
42 44 69 -341 419 0
42 44 -69 341 419 0
42 -44 69 341 419 0
-42 44 69 341 419 0
42 -69 -350 0
-42 69 -350 0
-42 -69 350 0
42 69 350 0
-67 -336 -136 0
67 336 -136 0
67 -336 136 0
-67 336 136 0
-826 44 0
-826 45 0
826 -44 -45 0
-826 -70 -342 -420 0
826 70 -342 -420 0
826 -70 342 -420 0
826 -70 -342 420 0
-826 70 342 -420 0
-826 70 -342 420 0
-826 -70 342 420 0
826 70 342 420 0
-70 -336 0
70 336 0
-827 338 0
-827 339 0
827 -338 -339 0
68 -827 -352 -137 0
-68 827 -352 -137 0
-68 -827 352 -137 0
-68 -827 -352 137 0
68 827 352 -137 0
68 827 -352 137 0
68 -827 352 137 0
-68 827 352 137 0
-828 45 0
-828 46 0
828 -45 -46 0
-44 -828 -71 -343 -421 0
44 828 -71 -343 -421 0
44 -828 71 -343 -421 0
44 -828 -71 343 -421 0
44 -828 -71 -343 421 0
-44 828 71 -343 -421 0
-44 828 -71 343 -421 0
-44 828 -71 -343 421 0
-44 -828 71 343 -421 0
-44 -828 71 -343 421 0
-44 -828 -71 343 421 0
44 828 71 343 -421 0
44 828 71 -343 421 0
44 828 -71 343 421 0
44 -828 71 343 421 0
-44 828 71 343 421 0
44 -71 -352 0
-44 71 -352 0
-44 -71 352 0
44 71 352 0
-829 339 0
-829 340 0
829 -339 -340 0
-69 -338 -829 -353 -138 0
69 338 -829 -353 -138 0
69 -338 829 -353 -138 0
69 -338 -829 353 -138 0
69 -338 -829 -353 138 0
-69 338 829 -353 -138 0
-69 338 -829 353 -138 0
-69 338 -829 -353 138 0
-69 -338 829 353 -138 0
-69 -338 829 -353 138 0
-69 -338 -829 353 138 0
69 338 829 353 -138 0
69 338 829 -353 138 0
69 338 -829 353 138 0
69 -338 829 353 138 0
-69 338 829 353 138 0
-830 46 0
-830 47 0
830 -46 -47 0
-45 -830 -72 -344 -422 0
45 830 -72 -344 -422 0
45 -830 72 -344 -422 0
45 -830 -72 344 -422 0
45 -830 -72 -344 422 0
-45 830 72 -344 -422 0
-45 830 -72 344 -422 0
-45 830 -72 -344 422 0
-45 -830 72 344 -422 0
-45 -830 72 -344 422 0
-45 -830 -72 344 422 0
45 830 72 344 -422 0
45 830 72 -344 422 0
45 830 -72 344 422 0
45 -830 72 344 422 0
-45 830 72 344 422 0
-45 -72 -338 -353 0
45 72 -338 -353 0
45 -72 338 -353 0
45 -72 -338 353 0
-45 72 338 -353 0
-45 72 -338 353 0
-45 -72 338 353 0
45 72 338 353 0
-831 340 0
-831 341 0
831 -340 -341 0
70 -339 -831 -139 0
-70 339 -831 -139 0
-70 -339 831 -139 0
-70 -339 -831 139 0
70 339 831 -139 0
70 339 -831 139 0
70 -339 831 139 0
-70 339 831 139 0
-832 47 0
-832 48 0
832 -47 -48 0
-46 -832 -73 -423 0
46 832 -73 -423 0
46 -832 73 -423 0
46 -832 -73 423 0
-46 832 73 -423 0
-46 832 -73 423 0
-46 -832 73 423 0
46 832 73 423 0
-46 -73 -339 0
46 73 -339 0
46 -73 339 0
-46 73 339 0
-833 341 0
-833 342 0
833 -341 -342 0
-71 -340 -833 -355 -140 0
71 340 -833 -355 -140 0
71 -340 833 -355 -140 0
71 -340 -833 355 -140 0
71 -340 -833 -355 140 0
-71 340 833 -355 -140 0
-71 340 -833 355 -140 0
-71 340 -833 -355 140 0
-71 -340 833 355 -140 0
-71 -340 833 -355 140 0
-71 -340 -833 355 140 0
71 340 833 355 -140 0
71 340 833 -355 140 0
71 340 -833 355 140 0
71 -340 833 355 140 0
-71 340 833 355 140 0
-834 48 0
-834 49 0
834 -48 -49 0
-47 -834 -74 -346 -424 0
47 834 -74 -346 -424 0
47 -834 74 -346 -424 0
47 -834 -74 346 -424 0
47 -834 -74 -346 424 0
-47 834 74 -346 -424 0
-47 834 -74 346 -424 0
-47 834 -74 -346 424 0
-47 -834 74 346 -424 0
-47 -834 74 -346 424 0
-47 -834 -74 346 424 0
47 834 74 346 -424 0
47 834 74 -346 424 0
47 834 -74 346 424 0
47 -834 74 346 424 0
-47 834 74 346 424 0
-47 -74 -340 -355 0
47 74 -340 -355 0
47 -74 340 -355 0
47 -74 -340 355 0
-47 74 340 -355 0
-47 74 -340 355 0
-47 -74 340 355 0
47 74 340 355 0
-835 342 0
-835 343 0
835 -342 -343 0
72 -341 -835 -141 0
-72 341 -835 -141 0
-72 -341 835 -141 0
-72 -341 -835 141 0
72 341 835 -141 0
72 341 -835 141 0
72 -341 835 141 0
-72 341 835 141 0
-836 49 0
-836 50 0
836 -49 -50 0
-48 -836 -75 -347 -425 0
48 836 -75 -347 -425 0
48 -836 75 -347 -425 0
48 -836 -75 347 -425 0
48 -836 -75 -347 425 0
-48 836 75 -347 -425 0
-48 836 -75 347 -425 0
-48 836 -75 -347 425 0
-48 -836 75 347 -425 0
-48 -836 75 -347 425 0
-48 -836 -75 347 425 0
48 836 75 347 -425 0
48 836 75 -347 425 0
48 836 -75 347 425 0
48 -836 75 347 425 0
-48 836 75 347 425 0
48 -75 -341 0
-48 75 -341 0
-48 -75 341 0
48 75 341 0
-837 343 0
-837 344 0
837 -343 -344 0
73 -342 -837 -142 0
-73 342 -837 -142 0
-73 -342 837 -142 0
-73 -342 -837 142 0
73 342 837 -142 0
73 342 -837 142 0
73 -342 837 142 0
-73 342 837 142 0
-838 50 0
-838 51 0
838 -50 -51 0
49 -838 -348 -426 0
-49 838 -348 -426 0
-49 -838 348 -426 0
-49 -838 -348 426 0
49 838 348 -426 0
49 838 -348 426 0
49 -838 348 426 0
-49 838 348 426 0
-49 -342 0
49 342 0
-74 -343 -344 -358 -143 0
74 343 -344 -358 -143 0
74 -343 344 -358 -143 0
74 -343 -344 358 -143 0
74 -343 -344 -358 143 0
-74 343 344 -358 -143 0
-74 343 -344 358 -143 0
-74 343 -344 -358 143 0
-74 -343 344 358 -143 0
-74 -343 344 -358 143 0
-74 -343 -344 358 143 0
74 343 344 358 -143 0
74 343 344 -358 143 0
74 343 -344 358 143 0
74 -343 344 358 143 0
-74 343 344 358 143 0
-839 51 0
-839 52 0
839 -51 -52 0
50 -839 -349 -427 0
-50 839 -349 -427 0
-50 -839 349 -427 0
-50 -839 -349 427 0
50 839 349 -427 0
50 839 -349 427 0
50 -839 349 427 0
-50 839 349 427 0
-50 -343 -358 0
50 343 -358 0
50 -343 358 0
-50 343 358 0
-75 -344 -346 -359 -144 0
75 344 -346 -359 -144 0
75 -344 346 -359 -144 0
75 -344 -346 359 -144 0
75 -344 -346 -359 144 0
-75 344 346 -359 -144 0
-75 344 -346 359 -144 0
-75 344 -346 -359 144 0
-75 -344 346 359 -144 0
-75 -344 346 -359 144 0
-75 -344 -346 359 144 0
75 344 346 359 -144 0
75 344 346 -359 144 0
75 344 -346 359 144 0
75 -344 346 359 144 0
-75 344 346 359 144 0
-840 52 0
-840 53 0
840 -52 -53 0
-51 -840 -78 -350 -428 0
51 840 -78 -350 -428 0
51 -840 78 -350 -428 0
51 -840 -78 350 -428 0
51 -840 -78 -350 428 0
-51 840 78 -350 -428 0
-51 840 -78 350 -428 0
-51 840 -78 -350 428 0
-51 -840 78 350 -428 0
-51 -840 78 -350 428 0
-51 -840 -78 350 428 0
51 840 78 350 -428 0
51 840 78 -350 428 0
51 840 -78 350 428 0
51 -840 78 350 428 0
-51 840 78 350 428 0
-51 -78 -344 -359 0
51 78 -344 -359 0
51 -78 344 -359 0
51 -78 -344 359 0
-51 78 344 -359 0
-51 78 -344 359 0
-51 -78 344 359 0
51 78 344 359 0
-841 53 0
-841 54 0
841 -53 -54 0
52 -841 -79 -429 0
-52 841 -79 -429 0
-52 -841 79 -429 0
-52 -841 -79 429 0
52 841 79 -429 0
52 841 -79 429 0
52 -841 79 429 0
-52 841 79 429 0
52 -79 0
-52 79 0
-842 347 0
-842 348 0
842 -347 -348 0
346 -842 -361 -146 0
-346 842 -361 -146 0
-346 -842 361 -146 0
-346 -842 -361 146 0
346 842 361 -146 0
346 842 -361 146 0
346 -842 361 146 0
-346 842 361 146 0
-843 54 0
-843 55 0
843 -54 -55 0
-53 -843 -80 -352 -430 0
53 843 -80 -352 -430 0
53 -843 80 -352 -430 0
53 -843 -80 352 -430 0
53 -843 -80 -352 430 0
-53 843 80 -352 -430 0
-53 843 -80 352 -430 0
-53 843 -80 -352 430 0
-53 -843 80 352 -430 0
-53 -843 80 -352 430 0
-53 -843 -80 352 430 0
53 843 80 352 -430 0
53 843 80 -352 430 0
53 843 -80 352 430 0
53 -843 80 352 430 0
-53 843 80 352 430 0
-53 -80 -346 -361 0
53 80 -346 -361 0
53 -80 346 -361 0
53 -80 -346 361 0
-53 80 346 -361 0
-53 80 -346 361 0
-53 -80 346 361 0
53 80 346 361 0
-844 348 0
-844 349 0
844 -348 -349 0
-78 -347 -844 -362 -147 0
78 347 -844 -362 -147 0
78 -347 844 -362 -147 0
78 -347 -844 362 -147 0
78 -347 -844 -362 147 0
-78 347 844 -362 -147 0
-78 347 -844 362 -147 0
-78 347 -844 -362 147 0
-78 -347 844 362 -147 0
-78 -347 844 -362 147 0
-78 -347 -844 362 147 0
78 347 844 362 -147 0
78 347 844 -362 147 0
78 347 -844 362 147 0
78 -347 844 362 147 0
-78 347 844 362 147 0
-845 55 0
-845 56 0
845 -55 -56 0
54 -845 -353 -431 0
-54 845 -353 -431 0
-54 -845 353 -431 0
-54 -845 -353 431 0
54 845 353 -431 0
54 845 -353 431 0
54 -845 353 431 0
-54 845 353 431 0
-54 -347 -362 0
54 347 -362 0
54 -347 362 0
-54 347 362 0
-846 349 0
-846 350 0
846 -349 -350 0
79 -348 -846 -148 0
-79 348 -846 -148 0
-79 -348 846 -148 0
-79 -348 -846 148 0
79 348 846 -148 0
79 348 -846 148 0
79 -348 846 148 0
-79 348 846 148 0
-847 56 0
-847 57 0
847 -56 -57 0
55 -847 -82 -432 0
-55 847 -82 -432 0
-55 -847 82 -432 0
-55 -847 -82 432 0
55 847 82 -432 0
55 847 -82 432 0
55 -847 82 432 0
-55 847 82 432 0
55 -82 -348 0
-55 82 -348 0
-55 -82 348 0
55 82 348 0
80 -349 -364 -149 0
-80 349 -364 -149 0
-80 -349 364 -149 0
-80 -349 -364 149 0
80 349 364 -149 0
80 349 -364 149 0
80 -349 364 149 0
-80 349 364 149 0
-848 57 0
-848 58 0
848 -57 -58 0
-56 -848 -83 -355 -433 0
56 848 -83 -355 -433 0
56 -848 83 -355 -433 0
56 -848 -83 355 -433 0
56 -848 -83 -355 433 0
-56 848 83 -355 -433 0
-56 848 -83 355 -433 0
-56 848 -83 -355 433 0
-56 -848 83 355 -433 0
-56 -848 83 -355 433 0
-56 -848 -83 355 433 0
56 848 83 355 -433 0
56 848 83 -355 433 0
56 848 -83 355 433 0
56 -848 83 355 433 0
-56 848 83 355 433 0
-56 -83 -349 -364 0
56 83 -349 -364 0
56 -83 349 -364 0
56 -83 -349 364 0
-56 83 349 -364 0
-56 83 -349 364 0
-56 -83 349 364 0
56 83 349 364 0
-350 -365 -150 0
350 365 -150 0
350 -365 150 0
-350 365 150 0
-849 58 0
-849 59 0
849 -58 -59 0
57 -849 -84 -434 0
-57 849 -84 -434 0
-57 -849 84 -434 0
-57 -849 -84 434 0
57 849 84 -434 0
57 849 -84 434 0
57 -849 84 434 0
-57 849 84 434 0
57 -84 -350 -365 0
-57 84 -350 -365 0
-57 -84 350 -365 0
-57 -84 -350 365 0
57 84 350 -365 0
57 84 -350 365 0
57 -84 350 365 0
-57 84 350 365 0
-850 352 0
-850 353 0
850 -352 -353 0
82 -850 -151 0
-82 850 -151 0
-82 -850 151 0
82 850 151 0
-851 59 0
-851 60 0
851 -59 -60 0
58 -851 -85 -435 0
-58 851 -85 -435 0
-58 -851 85 -435 0
-58 -851 -85 435 0
58 851 85 -435 0
58 851 -85 435 0
58 -851 85 435 0
-58 851 85 435 0
-58 -85 0
58 85 0
83 -352 -367 -152 0
-83 352 -367 -152 0
-83 -352 367 -152 0
-83 -352 -367 152 0
83 352 367 -152 0
83 352 -367 152 0
83 -352 367 152 0
-83 352 367 152 0
-59 -60 -86 -358 -436 0
59 60 -86 -358 -436 0
59 -60 86 -358 -436 0
59 -60 -86 358 -436 0
59 -60 -86 -358 436 0
-59 60 86 -358 -436 0
-59 60 -86 358 -436 0
-59 60 -86 -358 436 0
-59 -60 86 358 -436 0
-59 -60 86 -358 436 0
-59 -60 -86 358 436 0
59 60 86 358 -436 0
59 60 86 -358 436 0
59 60 -86 358 436 0
59 -60 86 358 436 0
-59 60 86 358 436 0
-59 -86 -352 -367 0
59 86 -352 -367 0
59 -86 352 -367 0
59 -86 -352 367 0
-59 86 352 -367 0
-59 86 -352 367 0
-59 -86 352 367 0
59 86 352 367 0
84 -353 -153 0
-84 353 -153 0
-84 -353 153 0
84 353 153 0
-60 -359 -437 0
60 359 -437 0
60 -359 437 0
-60 359 437 0
60 -353 0
-60 353 0
-85 -369 -154 0
85 369 -154 0
85 -369 154 0
-85 369 154 0
63 -88 -438 0
-63 88 -438 0
-63 -88 438 0
63 88 438 0
88 -369 0
-88 369 0
86 -355 -155 0
-86 355 -155 0
-86 -355 155 0
86 355 155 0
-852 63 0
-852 64 0
852 -63 -64 0
-852 -89 -361 -439 0
852 89 -361 -439 0
852 -89 361 -439 0
852 -89 -361 439 0
-852 89 361 -439 0
-852 89 -361 439 0
-852 -89 361 439 0
852 89 361 439 0
89 -355 0
-89 355 0
63 -90 -362 -440 0
-63 90 -362 -440 0
-63 -90 362 -440 0
-63 -90 -362 440 0
63 90 362 -440 0
63 90 -362 440 0
63 -90 362 440 0
-63 90 362 440 0
-63 -90 -371 0
63 90 -371 0
63 -90 371 0
-63 90 371 0
-853 358 0
-853 359 0
853 -358 -359 0
88 -853 -372 -157 0
-88 853 -372 -157 0
-88 -853 372 -157 0
-88 -853 -372 157 0
88 853 372 -157 0
88 853 -372 157 0
88 -853 372 157 0
-88 853 372 157 0
-64 -91 -441 0
64 91 -441 0
64 -91 441 0
-64 91 441 0
-64 -91 -372 0
64 91 -372 0
64 -91 372 0
-64 91 372 0
89 -358 -373 -158 0
-89 358 -373 -158 0
-89 -358 373 -158 0
-89 -358 -373 158 0
89 358 373 -158 0
89 358 -373 158 0
89 -358 373 158 0
-89 358 373 158 0
-854 66 0
-854 67 0
854 -66 -67 0
854 -92 -364 -442 0
-854 92 -364 -442 0
-854 -92 364 -442 0
-854 -92 -364 442 0
854 92 364 -442 0
854 92 -364 442 0
854 -92 364 442 0
-854 92 364 442 0
-92 -358 -373 0
92 358 -373 0
92 -358 373 0
-92 358 373 0
90 -359 -374 -159 0
-90 359 -374 -159 0
-90 -359 374 -159 0
-90 -359 -374 159 0
90 359 374 -159 0
90 359 -374 159 0
90 -359 374 159 0
-90 359 374 159 0
-855 67 0
-855 68 0
855 -67 -68 0
-66 -855 -93 -365 -443 0
66 855 -93 -365 -443 0
66 -855 93 -365 -443 0
66 -855 -93 365 -443 0
66 -855 -93 -365 443 0
-66 855 93 -365 -443 0
-66 855 -93 365 -443 0
-66 855 -93 -365 443 0
-66 -855 93 365 -443 0
-66 -855 93 -365 443 0
-66 -855 -93 365 443 0
66 855 93 365 -443 0
66 855 93 -365 443 0
66 855 -93 365 443 0
66 -855 93 365 443 0
-66 855 93 365 443 0
-66 -93 -359 -374 0
66 93 -359 -374 0
66 -93 359 -374 0
66 -93 -359 374 0
-66 93 359 -374 0
-66 93 -359 374 0
-66 -93 359 374 0
66 93 359 374 0
-856 361 0
-856 362 0
856 -361 -362 0
91 -856 -375 -160 0
-91 856 -375 -160 0
-91 -856 375 -160 0
-91 -856 -375 160 0
91 856 375 -160 0
91 856 -375 160 0
91 -856 375 160 0
-91 856 375 160 0
-857 68 0
-857 69 0
857 -68 -69 0
-67 -857 -94 -444 0
67 857 -94 -444 0
67 -857 94 -444 0
67 -857 -94 444 0
-67 857 94 -444 0
-67 857 -94 444 0
-67 -857 94 444 0
67 857 94 444 0
67 -94 -375 0
-67 94 -375 0
-67 -94 375 0
67 94 375 0
92 -361 -161 0
-92 361 -161 0
-92 -361 161 0
92 361 161 0
-858 69 0
-858 70 0
858 -69 -70 0
-68 -858 -95 -367 -445 0
68 858 -95 -367 -445 0
68 -858 95 -367 -445 0
68 -858 -95 367 -445 0
68 -858 -95 -367 445 0
-68 858 95 -367 -445 0
-68 858 -95 367 -445 0
-68 858 -95 -367 445 0
-68 -858 95 367 -445 0
-68 -858 95 -367 445 0
-68 -858 -95 367 445 0
68 858 95 367 -445 0
68 858 95 -367 445 0
68 858 -95 367 445 0
68 -858 95 367 445 0
-68 858 95 367 445 0
68 -95 -361 0
-68 95 -361 0
-68 -95 361 0
68 95 361 0
93 -362 -377 -162 0
-93 362 -377 -162 0
-93 -362 377 -162 0
-93 -362 -377 162 0
93 362 377 -162 0
93 362 -377 162 0
93 -362 377 162 0
-93 362 377 162 0
-859 70 0
-859 71 0
859 -70 -71 0
-69 -859 -296 -446 0
69 859 -296 -446 0
69 -859 296 -446 0
69 -859 -296 446 0
-69 859 296 -446 0
-69 859 -296 446 0
-69 -859 296 446 0
69 859 296 446 0
69 -296 -362 -377 0
-69 296 -362 -377 0
-69 -296 362 -377 0
-69 -296 -362 377 0
69 296 362 -377 0
69 296 -362 377 0
69 -296 362 377 0
-69 296 362 377 0
-860 364 0
-860 365 0
860 -364 -365 0
94 -860 -378 -163 0
-94 860 -378 -163 0
-94 -860 378 -163 0
-94 -860 -378 163 0
94 860 378 -163 0
94 860 -378 163 0
94 -860 378 163 0
-94 860 378 163 0
-861 71 0
-861 72 0
861 -71 -72 0
-70 -861 -97 -369 -447 0
70 861 -97 -369 -447 0
70 -861 97 -369 -447 0
70 -861 -97 369 -447 0
70 -861 -97 -369 447 0
-70 861 97 -369 -447 0
-70 861 -97 369 -447 0
-70 861 -97 -369 447 0
-70 -861 97 369 -447 0
-70 -861 97 -369 447 0
-70 -861 -97 369 447 0
70 861 97 369 -447 0
70 861 97 -369 447 0
70 861 -97 369 447 0
70 -861 97 369 447 0
-70 861 97 369 447 0
-70 -97 -378 0
70 97 -378 0
70 -97 378 0
-70 97 378 0
-95 -364 -365 -379 -164 0
95 364 -365 -379 -164 0
95 -364 365 -379 -164 0
95 -364 -365 379 -164 0
95 -364 -365 -379 164 0
-95 364 365 -379 -164 0
-95 364 -365 379 -164 0
-95 364 -365 -379 164 0
-95 -364 365 379 -164 0
-95 -364 365 -379 164 0
-95 -364 -365 379 164 0
95 364 365 379 -164 0
95 364 365 -379 164 0
95 364 -365 379 164 0
95 -364 365 379 164 0
-95 364 365 379 164 0
-862 72 0
-862 73 0
862 -72 -73 0
-71 -862 -98 -448 0
71 862 -98 -448 0
71 -862 98 -448 0
71 -862 -98 448 0
-71 862 98 -448 0
-71 862 -98 448 0
-71 -862 98 448 0
71 862 98 448 0
-71 -98 -364 -379 0
71 98 -364 -379 0
71 -98 364 -379 0
71 -98 -364 379 0
-71 98 364 -379 0
-71 98 -364 379 0
-71 -98 364 379 0
71 98 364 379 0
-296 -365 -367 -380 -165 0
296 365 -367 -380 -165 0
296 -365 367 -380 -165 0
296 -365 -367 380 -165 0
296 -365 -367 -380 165 0
-296 365 367 -380 -165 0
-296 365 -367 380 -165 0
-296 365 -367 -380 165 0
-296 -365 367 380 -165 0
-296 -365 367 -380 165 0
-296 -365 -367 380 165 0
296 365 367 380 -165 0
296 365 367 -380 165 0
296 365 -367 380 165 0
296 -365 367 380 165 0
-296 365 367 380 165 0
-863 73 0
-863 74 0
863 -73 -74 0
-72 -863 -99 -371 -449 0
72 863 -99 -371 -449 0
72 -863 99 -371 -449 0
72 -863 -99 371 -449 0
72 -863 -99 -371 449 0
-72 863 99 -371 -449 0
-72 863 -99 371 -449 0
-72 863 -99 -371 449 0
-72 -863 99 371 -449 0
-72 -863 99 -371 449 0
-72 -863 -99 371 449 0
72 863 99 371 -449 0
72 863 99 -371 449 0
72 863 -99 371 449 0
72 -863 99 371 449 0
-72 863 99 371 449 0
-72 -99 -365 -380 0
72 99 -365 -380 0
72 -99 365 -380 0
72 -99 -365 380 0
-72 99 365 -380 0
-72 99 -365 380 0
-72 -99 365 380 0
72 99 365 380 0
-97 -367 -381 -166 0
97 367 -381 -166 0
97 -367 381 -166 0
97 -367 -381 166 0
-97 367 381 -166 0
-97 367 -381 166 0
-97 -367 381 166 0
97 367 381 166 0
-864 74 0
-864 75 0
864 -74 -75 0
-73 -864 -100 -372 -450 0
73 864 -100 -372 -450 0
73 -864 100 -372 -450 0
73 -864 -100 372 -450 0
73 -864 -100 -372 450 0
-73 864 100 -372 -450 0
-73 864 -100 372 -450 0
-73 864 -100 -372 450 0
-73 -864 100 372 -450 0
-73 -864 100 -372 450 0
-73 -864 -100 372 450 0
73 864 100 372 -450 0
73 864 100 -372 450 0
73 864 -100 372 450 0
73 -864 100 372 450 0
-73 864 100 372 450 0
-73 -100 -381 0
73 100 -381 0
73 -100 381 0
-73 100 381 0
-98 -367 -369 -382 -167 0
98 367 -369 -382 -167 0
98 -367 369 -382 -167 0
98 -367 -369 382 -167 0
98 -367 -369 -382 167 0
-98 367 369 -382 -167 0
-98 367 -369 382 -167 0
-98 367 -369 -382 167 0
-98 -367 369 382 -167 0
-98 -367 369 -382 167 0
-98 -367 -369 382 167 0
98 367 369 382 -167 0
98 367 369 -382 167 0
98 367 -369 382 167 0
98 -367 369 382 167 0
-98 367 369 382 167 0
74 -101 -373 -451 0
-74 101 -373 -451 0
-74 -101 373 -451 0
-74 -101 -373 451 0
74 101 373 -451 0
74 101 -373 451 0
74 -101 373 451 0
-74 101 373 451 0
-74 -101 -367 -382 0
74 101 -367 -382 0
74 -101 367 -382 0
74 -101 -367 382 0
-74 101 367 -382 0
-74 101 -367 382 0
-74 -101 367 382 0
74 101 367 382 0
-99 -369 -383 -168 0
99 369 -383 -168 0
99 -369 383 -168 0
99 -369 -383 168 0
-99 369 383 -168 0
-99 369 -383 168 0
-99 -369 383 168 0
99 369 383 168 0
75 -102 -374 -452 0
-75 102 -374 -452 0
-75 -102 374 -452 0
-75 -102 -374 452 0
75 102 374 -452 0
75 102 -374 452 0
75 -102 374 452 0
-75 102 374 452 0
75 -102 -383 0
-75 102 -383 0
-75 -102 383 0
75 102 383 0
-100 -369 -371 -384 -169 0
100 369 -371 -384 -169 0
100 -369 371 -384 -169 0
100 -369 -371 384 -169 0
100 -369 -371 -384 169 0
-100 369 371 -384 -169 0
-100 369 -371 384 -169 0
-100 369 -371 -384 169 0
-100 -369 371 384 -169 0
-100 -369 371 -384 169 0
-100 -369 -371 384 169 0
100 369 371 384 -169 0
100 369 371 -384 169 0
100 369 -371 384 169 0
100 -369 371 384 169 0
-100 369 371 384 169 0
-103 -375 -453 0
103 375 -453 0
103 -375 453 0
-103 375 453 0
-103 -369 -384 0
103 369 -384 0
103 -369 384 0
-103 369 384 0
-865 371 0
-865 372 0
865 -371 -372 0
-101 -865 -385 -170 0
101 865 -385 -170 0
101 -865 385 -170 0
101 -865 -385 170 0
-101 865 385 -170 0
-101 865 -385 170 0
-101 -865 385 170 0
101 865 385 170 0
-866 78 0
-866 79 0
866 -78 -79 0
866 -104 -454 0
-866 104 -454 0
-866 -104 454 0
866 104 454 0
104 -385 0
-104 385 0
-867 372 0
-867 373 0
867 -372 -373 0
-102 -371 -867 -386 -171 0
102 371 -867 -386 -171 0
102 -371 867 -386 -171 0
102 -371 -867 386 -171 0
102 -371 -867 -386 171 0
-102 371 867 -386 -171 0
-102 371 -867 386 -171 0
-102 371 -867 -386 171 0
-102 -371 867 386 -171 0
-102 -371 867 -386 171 0
-102 -371 -867 386 171 0
102 371 867 386 -171 0
102 371 867 -386 171 0
102 371 -867 386 171 0
102 -371 867 386 171 0
-102 371 867 386 171 0
-868 79 0
-868 80 0
868 -79 -80 0
-78 -868 -105 -377 -455 0
78 868 -105 -377 -455 0
78 -868 105 -377 -455 0
78 -868 -105 377 -455 0
78 -868 -105 -377 455 0
-78 868 105 -377 -455 0
-78 868 -105 377 -455 0
-78 868 -105 -377 455 0
-78 -868 105 377 -455 0
-78 -868 105 -377 455 0
-78 -868 -105 377 455 0
78 868 105 377 -455 0
78 868 105 -377 455 0
78 868 -105 377 455 0
78 -868 105 377 455 0
-78 868 105 377 455 0
78 -105 -371 -386 0
-78 105 -371 -386 0
-78 -105 371 -386 0
-78 -105 -371 386 0
78 105 371 -386 0
78 105 -371 386 0
78 -105 371 386 0
-78 105 371 386 0
-869 373 0
-869 374 0
869 -373 -374 0
-103 -372 -869 -387 -172 0
103 372 -869 -387 -172 0
103 -372 869 -387 -172 0
103 -372 -869 387 -172 0
103 -372 -869 -387 172 0
-103 372 869 -387 -172 0
-103 372 -869 387 -172 0
-103 372 -869 -387 172 0
-103 -372 869 387 -172 0
-103 -372 869 -387 172 0
-103 -372 -869 387 172 0
103 372 869 387 -172 0
103 372 869 -387 172 0
103 372 -869 387 172 0
103 -372 869 387 172 0
-103 372 869 387 172 0
79 -106 -378 -456 0
-79 106 -378 -456 0
-79 -106 378 -456 0
-79 -106 -378 456 0
79 106 378 -456 0
79 106 -378 456 0
79 -106 378 456 0
-79 106 378 456 0
79 -106 -372 -387 0
-79 106 -372 -387 0
-79 -106 372 -387 0
-79 -106 -372 387 0
79 106 372 -387 0
79 106 -372 387 0
79 -106 372 387 0
-79 106 372 387 0
-870 374 0
-870 375 0
870 -374 -375 0
-104 -373 -870 -388 -173 0
104 373 -870 -388 -173 0
104 -373 870 -388 -173 0
104 -373 -870 388 -173 0
104 -373 -870 -388 173 0
-104 373 870 -388 -173 0
-104 373 -870 388 -173 0
-104 373 -870 -388 173 0
-104 -373 870 388 -173 0
-104 -373 870 -388 173 0
-104 -373 -870 388 173 0
104 373 870 388 -173 0
104 373 870 -388 173 0
104 373 -870 388 173 0
104 -373 870 388 173 0
-104 373 870 388 173 0
80 -107 -379 -457 0
-80 107 -379 -457 0
-80 -107 379 -457 0
-80 -107 -379 457 0
80 107 379 -457 0
80 107 -379 457 0
80 -107 379 457 0
-80 107 379 457 0
80 -107 -373 -388 0
-80 107 -373 -388 0
-80 -107 373 -388 0
-80 -107 -373 388 0
80 107 373 -388 0
80 107 -373 388 0
80 -107 373 388 0
-80 107 373 388 0
-105 -374 -375 -389 -174 0
105 374 -375 -389 -174 0
105 -374 375 -389 -174 0
105 -374 -375 389 -174 0
105 -374 -375 -389 174 0
-105 374 375 -389 -174 0
-105 374 -375 389 -174 0
-105 374 -375 -389 174 0
-105 -374 375 389 -174 0
-105 -374 375 -389 174 0
-105 -374 -375 389 174 0
105 374 375 389 -174 0
105 374 375 -389 174 0
105 374 -375 389 174 0
105 -374 375 389 174 0
-105 374 375 389 174 0
-871 82 0
-871 83 0
871 -82 -83 0
871 -108 -380 -458 0
-871 108 -380 -458 0
-871 -108 380 -458 0
-871 -108 -380 458 0
871 108 380 -458 0
871 108 -380 458 0
871 -108 380 458 0
-871 108 380 458 0
-108 -374 -389 0
108 374 -389 0
108 -374 389 0
-108 374 389 0
-106 -375 -377 -390 -175 0
106 375 -377 -390 -175 0
106 -375 377 -390 -175 0
106 -375 -377 390 -175 0
106 -375 -377 -390 175 0
-106 375 377 -390 -175 0
-106 375 -377 390 -175 0
-106 375 -377 -390 175 0
-106 -375 377 390 -175 0
-106 -375 377 -390 175 0
-106 -375 -377 390 175 0
106 375 377 390 -175 0
106 375 377 -390 175 0
106 375 -377 390 175 0
106 -375 377 390 175 0
-106 375 377 390 175 0
-872 83 0
-872 84 0
872 -83 -84 0
-82 -872 -109 -381 -459 0
82 872 -109 -381 -459 0
82 -872 109 -381 -459 0
82 -872 -109 381 -459 0
82 -872 -109 -381 459 0
-82 872 109 -381 -459 0
-82 872 -109 381 -459 0
-82 872 -109 -381 459 0
-82 -872 109 381 -459 0
-82 -872 109 -381 459 0
-82 -872 -109 381 459 0
82 872 109 381 -459 0
82 872 109 -381 459 0
82 872 -109 381 459 0
82 -872 109 381 459 0
-82 872 109 381 459 0
82 -109 -375 -390 0
-82 109 -375 -390 0
-82 -109 375 -390 0
-82 -109 -375 390 0
82 109 375 -390 0
82 109 -375 390 0
82 -109 375 390 0
-82 109 375 390 0
-873 377 0
-873 378 0
873 -377 -378 0
-107 -873 -391 -176 0
107 873 -391 -176 0
107 -873 391 -176 0
107 -873 -391 176 0
-107 873 391 -176 0
-107 873 -391 176 0
-107 -873 391 176 0
107 873 391 176 0
-874 84 0
-874 85 0
874 -84 -85 0
-83 -874 -110 -382 -460 0
83 874 -110 -382 -460 0
83 -874 110 -382 -460 0
83 -874 -110 382 -460 0
83 -874 -110 -382 460 0
-83 874 110 -382 -460 0
-83 874 -110 382 -460 0
-83 874 -110 -382 460 0
-83 -874 110 382 -460 0
-83 -874 110 -382 460 0
-83 -874 -110 382 460 0
83 874 110 382 -460 0
83 874 110 -382 460 0
83 874 -110 382 460 0
83 -874 110 382 460 0
-83 874 110 382 460 0
-83 -110 -391 0
83 110 -391 0
83 -110 391 0
-83 110 391 0
-875 378 0
-875 379 0
875 -378 -379 0
-108 -377 -875 -392 -177 0
108 377 -875 -392 -177 0
108 -377 875 -392 -177 0
108 -377 -875 392 -177 0
108 -377 -875 -392 177 0
-108 377 875 -392 -177 0
-108 377 -875 392 -177 0
-108 377 -875 -392 177 0
-108 -377 875 392 -177 0
-108 -377 875 -392 177 0
-108 -377 -875 392 177 0
108 377 875 392 -177 0
108 377 875 -392 177 0
108 377 -875 392 177 0
108 -377 875 392 177 0
-108 377 875 392 177 0
-876 85 0
-876 86 0
876 -85 -86 0
-84 -876 -111 -383 -461 0
84 876 -111 -383 -461 0
84 -876 111 -383 -461 0
84 -876 -111 383 -461 0
84 -876 -111 -383 461 0
-84 876 111 -383 -461 0
-84 876 -111 383 -461 0
-84 876 -111 -383 461 0
-84 -876 111 383 -461 0
-84 -876 111 -383 461 0
-84 -876 -111 383 461 0
84 876 111 383 -461 0
84 876 111 -383 461 0
84 876 -111 383 461 0
84 -876 111 383 461 0
-84 876 111 383 461 0
-84 -111 -377 -392 0
84 111 -377 -392 0
84 -111 377 -392 0
84 -111 -377 392 0
-84 111 377 -392 0
-84 111 -377 392 0
-84 -111 377 392 0
84 111 377 392 0
-877 379 0
-877 380 0
877 -379 -380 0
-109 -378 -877 -393 -178 0
109 378 -877 -393 -178 0
109 -378 877 -393 -178 0
109 -378 -877 393 -178 0
109 -378 -877 -393 178 0
-109 378 877 -393 -178 0
-109 378 -877 393 -178 0
-109 378 -877 -393 178 0
-109 -378 877 393 -178 0
-109 -378 877 -393 178 0
-109 -378 -877 393 178 0
109 378 877 393 -178 0
109 378 877 -393 178 0
109 378 -877 393 178 0
109 -378 877 393 178 0
-109 378 877 393 178 0
-85 -86 -112 -384 -462 0
85 86 -112 -384 -462 0
85 -86 112 -384 -462 0
85 -86 -112 384 -462 0
85 -86 -112 -384 462 0
-85 86 112 -384 -462 0
-85 86 -112 384 -462 0
-85 86 -112 -384 462 0
-85 -86 112 384 -462 0
-85 -86 112 -384 462 0
-85 -86 -112 384 462 0
85 86 112 384 -462 0
85 86 112 -384 462 0
85 86 -112 384 462 0
85 -86 112 384 462 0
-85 86 112 384 462 0
-85 -112 -378 -393 0
85 112 -378 -393 0
85 -112 378 -393 0
85 -112 -378 393 0
-85 112 378 -393 0
-85 112 -378 393 0
-85 -112 378 393 0
85 112 378 393 0
-878 380 0
-878 381 0
878 -380 -381 0
-110 -379 -878 -394 -179 0
110 379 -878 -394 -179 0
110 -379 878 -394 -179 0
110 -379 -878 394 -179 0
110 -379 -878 -394 179 0
-110 379 878 -394 -179 0
-110 379 -878 394 -179 0
-110 379 -878 -394 179 0
-110 -379 878 394 -179 0
-110 -379 878 -394 179 0
-110 -379 -878 394 179 0
110 379 878 394 -179 0
110 379 878 -394 179 0
110 379 -878 394 179 0
110 -379 878 394 179 0
-110 379 878 394 179 0
-86 -88 -113 -385 -463 0
86 88 -113 -385 -463 0
86 -88 113 -385 -463 0
86 -88 -113 385 -463 0
86 -88 -113 -385 463 0
-86 88 113 -385 -463 0
-86 88 -113 385 -463 0
-86 88 -113 -385 463 0
-86 -88 113 385 -463 0
-86 -88 113 -385 463 0
-86 -88 -113 385 463 0
86 88 113 385 -463 0
86 88 113 -385 463 0
86 88 -113 385 463 0
86 -88 113 385 463 0
-86 88 113 385 463 0
86 -113 -379 -394 0
-86 113 -379 -394 0
-86 -113 379 -394 0
-86 -113 -379 394 0
86 113 379 -394 0
86 113 -379 394 0
86 -113 379 394 0
-86 113 379 394 0
-879 381 0
-879 382 0
879 -381 -382 0
-111 -380 -879 -395 -180 0
111 380 -879 -395 -180 0
111 -380 879 -395 -180 0
111 -380 -879 395 -180 0
111 -380 -879 -395 180 0
-111 380 879 -395 -180 0
-111 380 -879 395 -180 0
-111 380 -879 -395 180 0
-111 -380 879 395 -180 0
-111 -380 879 -395 180 0
-111 -380 -879 395 180 0
111 380 879 395 -180 0
111 380 879 -395 180 0
111 380 -879 395 180 0
111 -380 879 395 180 0
-111 380 879 395 180 0
-880 88 0
-880 89 0
880 -88 -89 0
-880 -114 -386 -464 0
880 114 -386 -464 0
880 -114 386 -464 0
880 -114 -386 464 0
-880 114 386 -464 0
-880 114 -386 464 0
-880 -114 386 464 0
880 114 386 464 0
114 -380 -395 0
-114 380 -395 0
-114 -380 395 0
114 380 395 0
-881 382 0
-881 383 0
881 -382 -383 0
-112 -381 -881 -396 -181 0
112 381 -881 -396 -181 0
112 -381 881 -396 -181 0
112 -381 -881 396 -181 0
112 -381 -881 -396 181 0
-112 381 881 -396 -181 0
-112 381 -881 396 -181 0
-112 381 -881 -396 181 0
-112 -381 881 396 -181 0
-112 -381 881 -396 181 0
-112 -381 -881 396 181 0
112 381 881 396 -181 0
112 381 881 -396 181 0
112 381 -881 396 181 0
112 -381 881 396 181 0
-112 381 881 396 181 0
-882 89 0
-882 90 0
882 -89 -90 0
-88 -882 -115 -387 -465 0
88 882 -115 -387 -465 0
88 -882 115 -387 -465 0
88 -882 -115 387 -465 0
88 -882 -115 -387 465 0
-88 882 115 -387 -465 0
-88 882 -115 387 -465 0
-88 882 -115 -387 465 0
-88 -882 115 387 -465 0
-88 -882 115 -387 465 0
-88 -882 -115 387 465 0
88 882 115 387 -465 0
88 882 115 -387 465 0
88 882 -115 387 465 0
88 -882 115 387 465 0
-88 882 115 387 465 0
88 -115 -381 -396 0
-88 115 -381 -396 0
-88 -115 381 -396 0
-88 -115 -381 396 0
88 115 381 -396 0
88 115 -381 396 0
88 -115 381 396 0
-88 115 381 396 0
-883 383 0
-883 384 0
883 -383 -384 0
-113 -382 -883 -397 -182 0
113 382 -883 -397 -182 0
113 -382 883 -397 -182 0
113 -382 -883 397 -182 0
113 -382 -883 -397 182 0
-113 382 883 -397 -182 0
-113 382 -883 397 -182 0
-113 382 -883 -397 182 0
-113 -382 883 397 -182 0
-113 -382 883 -397 182 0
-113 -382 -883 397 182 0
113 382 883 397 -182 0
113 382 883 -397 182 0
113 382 -883 397 182 0
113 -382 883 397 182 0
-113 382 883 397 182 0
-884 90 0
-884 91 0
884 -90 -91 0
-89 -884 -116 -388 -466 0
89 884 -116 -388 -466 0
89 -884 116 -388 -466 0
89 -884 -116 388 -466 0
89 -884 -116 -388 466 0
-89 884 116 -388 -466 0
-89 884 -116 388 -466 0
-89 884 -116 -388 466 0
-89 -884 116 388 -466 0
-89 -884 116 -388 466 0
-89 -884 -116 388 466 0
89 884 116 388 -466 0
89 884 116 -388 466 0
89 884 -116 388 466 0
89 -884 116 388 466 0
-89 884 116 388 466 0
89 -116 -382 -397 0
-89 116 -382 -397 0
-89 -116 382 -397 0
-89 -116 -382 397 0
89 116 382 -397 0
89 116 -382 397 0
89 -116 382 397 0
-89 116 382 397 0
-885 384 0
-885 385 0
885 -384 -385 0
-114 -383 -885 -398 -183 0
114 383 -885 -398 -183 0
114 -383 885 -398 -183 0
114 -383 -885 398 -183 0
114 -383 -885 -398 183 0
-114 383 885 -398 -183 0
-114 383 -885 398 -183 0
-114 383 -885 -398 183 0
-114 -383 885 398 -183 0
-114 -383 885 -398 183 0
-114 -383 -885 398 183 0
114 383 885 398 -183 0
114 383 885 -398 183 0
114 383 -885 398 183 0
114 -383 885 398 183 0
-114 383 885 398 183 0
-886 91 0
-886 92 0
886 -91 -92 0
-90 -886 -117 -389 -467 0
90 886 -117 -389 -467 0
90 -886 117 -389 -467 0
90 -886 -117 389 -467 0
90 -886 -117 -389 467 0
-90 886 117 -389 -467 0
-90 886 -117 389 -467 0
-90 886 -117 -389 467 0
-90 -886 117 389 -467 0
-90 -886 117 -389 467 0
-90 -886 -117 389 467 0
90 886 117 389 -467 0
90 886 117 -389 467 0
90 886 -117 389 467 0
90 -886 117 389 467 0
-90 886 117 389 467 0
90 -117 -383 -398 0
-90 117 -383 -398 0
-90 -117 383 -398 0
-90 -117 -383 398 0
90 117 383 -398 0
90 117 -383 398 0
90 -117 383 398 0
-90 117 383 398 0
-887 385 0
-887 386 0
887 -385 -386 0
-115 -384 -887 -399 -184 0
115 384 -887 -399 -184 0
115 -384 887 -399 -184 0
115 -384 -887 399 -184 0
115 -384 -887 -399 184 0
-115 384 887 -399 -184 0
-115 384 -887 399 -184 0
-115 384 -887 -399 184 0
-115 -384 887 399 -184 0
-115 -384 887 -399 184 0
-115 -384 -887 399 184 0
115 384 887 399 -184 0
115 384 887 -399 184 0
115 384 -887 399 184 0
115 -384 887 399 184 0
-115 384 887 399 184 0
-888 92 0
-888 93 0
888 -92 -93 0
-91 -888 -118 -390 -468 0
91 888 -118 -390 -468 0
91 -888 118 -390 -468 0
91 -888 -118 390 -468 0
91 -888 -118 -390 468 0
-91 888 118 -390 -468 0
-91 888 -118 390 -468 0
-91 888 -118 -390 468 0
-91 -888 118 390 -468 0
-91 -888 118 -390 468 0
-91 -888 -118 390 468 0
91 888 118 390 -468 0
91 888 118 -390 468 0
91 888 -118 390 468 0
91 -888 118 390 468 0
-91 888 118 390 468 0
-91 -118 -384 -399 0
91 118 -384 -399 0
91 -118 384 -399 0
91 -118 -384 399 0
-91 118 384 -399 0
-91 118 -384 399 0
-91 -118 384 399 0
91 118 384 399 0
-889 386 0
-889 387 0
889 -386 -387 0
-116 -385 -889 -400 -185 0
116 385 -889 -400 -185 0
116 -385 889 -400 -185 0
116 -385 -889 400 -185 0
116 -385 -889 -400 185 0
-116 385 889 -400 -185 0
-116 385 -889 400 -185 0
-116 385 -889 -400 185 0
-116 -385 889 400 -185 0
-116 -385 889 -400 185 0
-116 -385 -889 400 185 0
116 385 889 400 -185 0
116 385 889 -400 185 0
116 385 -889 400 185 0
116 -385 889 400 185 0
-116 385 889 400 185 0
-890 93 0
-890 94 0
890 -93 -94 0
-92 -890 -119 -391 -469 0
92 890 -119 -391 -469 0
92 -890 119 -391 -469 0
92 -890 -119 391 -469 0
92 -890 -119 -391 469 0
-92 890 119 -391 -469 0
-92 890 -119 391 -469 0
-92 890 -119 -391 469 0
-92 -890 119 391 -469 0
-92 -890 119 -391 469 0
-92 -890 -119 391 469 0
92 890 119 391 -469 0
92 890 119 -391 469 0
92 890 -119 391 469 0
92 -890 119 391 469 0
-92 890 119 391 469 0
-92 -119 -385 -400 0
92 119 -385 -400 0
92 -119 385 -400 0
92 -119 -385 400 0
-92 119 385 -400 0
-92 119 -385 400 0
-92 -119 385 400 0
92 119 385 400 0
-891 387 0
-891 388 0
891 -387 -388 0
-117 -386 -891 -401 -186 0
117 386 -891 -401 -186 0
117 -386 891 -401 -186 0
117 -386 -891 401 -186 0
117 -386 -891 -401 186 0
-117 386 891 -401 -186 0
-117 386 -891 401 -186 0
-117 386 -891 -401 186 0
-117 -386 891 401 -186 0
-117 -386 891 -401 186 0
-117 -386 -891 401 186 0
117 386 891 401 -186 0
117 386 891 -401 186 0
117 386 -891 401 186 0
117 -386 891 401 186 0
-117 386 891 401 186 0
-892 94 0
-892 95 0
892 -94 -95 0
-93 -892 -120 -392 -470 0
93 892 -120 -392 -470 0
93 -892 120 -392 -470 0
93 -892 -120 392 -470 0
93 -892 -120 -392 470 0
-93 892 120 -392 -470 0
-93 892 -120 392 -470 0
-93 892 -120 -392 470 0
-93 -892 120 392 -470 0
-93 -892 120 -392 470 0
-93 -892 -120 392 470 0
93 892 120 392 -470 0
93 892 120 -392 470 0
93 892 -120 392 470 0
93 -892 120 392 470 0
-93 892 120 392 470 0
93 -120 -386 -401 0
-93 120 -386 -401 0
-93 -120 386 -401 0
-93 -120 -386 401 0
93 120 386 -401 0
93 120 -386 401 0
93 -120 386 401 0
-93 120 386 401 0
-893 388 0
-893 389 0
893 -388 -389 0
-118 -387 -893 -402 -187 0
118 387 -893 -402 -187 0
118 -387 893 -402 -187 0
118 -387 -893 402 -187 0
118 -387 -893 -402 187 0
-118 387 893 -402 -187 0
-118 387 -893 402 -187 0
-118 387 -893 -402 187 0
-118 -387 893 402 -187 0
-118 -387 893 -402 187 0
-118 -387 -893 402 187 0
118 387 893 402 -187 0
118 387 893 -402 187 0
118 387 -893 402 187 0
118 -387 893 402 187 0
-118 387 893 402 187 0
-894 95 0
-894 296 0
894 -95 -296 0
-94 -121 -894 -393 -471 0
94 121 -894 -393 -471 0
94 -121 894 -393 -471 0
94 -121 -894 393 -471 0
94 -121 -894 -393 471 0
-94 121 894 -393 -471 0
-94 121 -894 393 -471 0
-94 121 -894 -393 471 0
-94 -121 894 393 -471 0
-94 -121 894 -393 471 0
-94 -121 -894 393 471 0
94 121 894 393 -471 0
94 121 894 -393 471 0
94 121 -894 393 471 0
94 -121 894 393 471 0
-94 121 894 393 471 0
-94 -121 -387 -402 0
94 121 -387 -402 0
94 -121 387 -402 0
94 -121 -387 402 0
-94 121 387 -402 0
-94 121 -387 402 0
-94 -121 387 402 0
94 121 387 402 0
-895 389 0
-895 390 0
895 -389 -390 0
-119 -388 -895 -403 -188 0
119 388 -895 -403 -188 0
119 -388 895 -403 -188 0
119 -388 -895 403 -188 0
119 -388 -895 -403 188 0
-119 388 895 -403 -188 0
-119 388 -895 403 -188 0
-119 388 -895 -403 188 0
-119 -388 895 403 -188 0
-119 -388 895 -403 188 0
-119 -388 -895 403 188 0
119 388 895 403 -188 0
119 388 895 -403 188 0
119 388 -895 403 188 0
119 -388 895 403 188 0
-119 388 895 403 188 0
-896 97 0
-896 296 0
896 -97 -296 0
-95 -122 -896 -394 -472 0
95 122 -896 -394 -472 0
95 -122 896 -394 -472 0
95 -122 -896 394 -472 0
95 -122 -896 -394 472 0
-95 122 896 -394 -472 0
-95 122 -896 394 -472 0
-95 122 -896 -394 472 0
-95 -122 896 394 -472 0
-95 -122 896 -394 472 0
-95 -122 -896 394 472 0
95 122 896 394 -472 0
95 122 896 -394 472 0
95 122 -896 394 472 0
95 -122 896 394 472 0
-95 122 896 394 472 0
95 -122 -388 -403 0
-95 122 -388 -403 0
-95 -122 388 -403 0
-95 -122 -388 403 0
95 122 388 -403 0
95 122 -388 403 0
95 -122 388 403 0
-95 122 388 403 0
-897 390 0
-897 391 0
897 -390 -391 0
-120 -389 -897 -404 -189 0
120 389 -897 -404 -189 0
120 -389 897 -404 -189 0
120 -389 -897 404 -189 0
120 -389 -897 -404 189 0
-120 389 897 -404 -189 0
-120 389 -897 404 -189 0
-120 389 -897 -404 189 0
-120 -389 897 404 -189 0
-120 -389 897 -404 189 0
-120 -389 -897 404 189 0
120 389 897 404 -189 0
120 389 897 -404 189 0
120 389 -897 404 189 0
120 -389 897 404 189 0
-120 389 897 404 189 0
-898 97 0
-898 98 0
898 -97 -98 0
-898 -123 -296 -395 -473 0
898 123 -296 -395 -473 0
898 -123 296 -395 -473 0
898 -123 -296 395 -473 0
898 -123 -296 -395 473 0
-898 123 296 -395 -473 0
-898 123 -296 395 -473 0
-898 123 -296 -395 473 0
-898 -123 296 395 -473 0
-898 -123 296 -395 473 0
-898 -123 -296 395 473 0
898 123 296 395 -473 0
898 123 296 -395 473 0
898 123 -296 395 473 0
898 -123 296 395 473 0
-898 123 296 395 473 0
-123 -296 -389 -404 0
123 296 -389 -404 0
123 -296 389 -404 0
123 -296 -389 404 0
-123 296 389 -404 0
-123 296 -389 404 0
-123 -296 389 404 0
123 296 389 404 0
-899 391 0
-899 392 0
899 -391 -392 0
-121 -390 -899 -405 -190 0
121 390 -899 -405 -190 0
121 -390 899 -405 -190 0
121 -390 -899 405 -190 0
121 -390 -899 -405 190 0
-121 390 899 -405 -190 0
-121 390 -899 405 -190 0
-121 390 -899 -405 190 0
-121 -390 899 405 -190 0
-121 -390 899 -405 190 0
-121 -390 -899 405 190 0
121 390 899 405 -190 0
121 390 899 -405 190 0
121 390 -899 405 190 0
121 -390 899 405 190 0
-121 390 899 405 190 0
-900 98 0
-900 99 0
900 -98 -99 0
-97 -900 -124 -396 -474 0
97 900 -124 -396 -474 0
97 -900 124 -396 -474 0
97 -900 -124 396 -474 0
97 -900 -124 -396 474 0
-97 900 124 -396 -474 0
-97 900 -124 396 -474 0
-97 900 -124 -396 474 0
-97 -900 124 396 -474 0
-97 -900 124 -396 474 0
-97 -900 -124 396 474 0
97 900 124 396 -474 0
97 900 124 -396 474 0
97 900 -124 396 474 0
97 -900 124 396 474 0
-97 900 124 396 474 0
97 -124 -390 -405 0
-97 124 -390 -405 0
-97 -124 390 -405 0
-97 -124 -390 405 0
97 124 390 -405 0
97 124 -390 405 0
97 -124 390 405 0
-97 124 390 405 0
-901 392 0
-901 393 0
901 -392 -393 0
-122 -391 -901 -406 -191 0
122 391 -901 -406 -191 0
122 -391 901 -406 -191 0
122 -391 -901 406 -191 0
122 -391 -901 -406 191 0
-122 391 901 -406 -191 0
-122 391 -901 406 -191 0
-122 391 -901 -406 191 0
-122 -391 901 406 -191 0
-122 -391 901 -406 191 0
-122 -391 -901 406 191 0
122 391 901 406 -191 0
122 391 901 -406 191 0
122 391 -901 406 191 0
122 -391 901 406 191 0
-122 391 901 406 191 0
-902 99 0
-902 100 0
902 -99 -100 0
-98 -902 -125 -397 -475 0
98 902 -125 -397 -475 0
98 -902 125 -397 -475 0
98 -902 -125 397 -475 0
98 -902 -125 -397 475 0
-98 902 125 -397 -475 0
-98 902 -125 397 -475 0
-98 902 -125 -397 475 0
-98 -902 125 397 -475 0
-98 -902 125 -397 475 0
-98 -902 -125 397 475 0
98 902 125 397 -475 0
98 902 125 -397 475 0
98 902 -125 397 475 0
98 -902 125 397 475 0
-98 902 125 397 475 0
-98 -125 -391 -406 0
98 125 -391 -406 0
98 -125 391 -406 0
98 -125 -391 406 0
-98 125 391 -406 0
-98 125 -391 406 0
-98 -125 391 406 0
98 125 391 406 0
-903 393 0
-903 394 0
903 -393 -394 0
-123 -392 -903 -407 -192 0
123 392 -903 -407 -192 0
123 -392 903 -407 -192 0
123 -392 -903 407 -192 0
123 -392 -903 -407 192 0
-123 392 903 -407 -192 0
-123 392 -903 407 -192 0
-123 392 -903 -407 192 0
-123 -392 903 407 -192 0
-123 -392 903 -407 192 0
-123 -392 -903 407 192 0
123 392 903 407 -192 0
123 392 903 -407 192 0
123 392 -903 407 192 0
123 -392 903 407 192 0
-123 392 903 407 192 0
-904 100 0
-904 101 0
904 -100 -101 0
-99 -904 -126 -398 -476 0
99 904 -126 -398 -476 0
99 -904 126 -398 -476 0
99 -904 -126 398 -476 0
99 -904 -126 -398 476 0
-99 904 126 -398 -476 0
-99 904 -126 398 -476 0
-99 904 -126 -398 476 0
-99 -904 126 398 -476 0
-99 -904 126 -398 476 0
-99 -904 -126 398 476 0
99 904 126 398 -476 0
99 904 126 -398 476 0
99 904 -126 398 476 0
99 -904 126 398 476 0
-99 904 126 398 476 0
99 -126 -392 -407 0
-99 126 -392 -407 0
-99 -126 392 -407 0
-99 -126 -392 407 0
99 126 392 -407 0
99 126 -392 407 0
99 -126 392 407 0
-99 126 392 407 0
-905 394 0
-905 395 0
905 -394 -395 0
-124 -393 -905 -408 -193 0
124 393 -905 -408 -193 0
124 -393 905 -408 -193 0
124 -393 -905 408 -193 0
124 -393 -905 -408 193 0
-124 393 905 -408 -193 0
-124 393 -905 408 -193 0
-124 393 -905 -408 193 0
-124 -393 905 408 -193 0
-124 -393 905 -408 193 0
-124 -393 -905 408 193 0
124 393 905 408 -193 0
124 393 905 -408 193 0
124 393 -905 408 193 0
124 -393 905 408 193 0
-124 393 905 408 193 0
-906 101 0
-906 102 0
906 -101 -102 0
-100 -906 -127 -399 -477 0
100 906 -127 -399 -477 0
100 -906 127 -399 -477 0
100 -906 -127 399 -477 0
100 -906 -127 -399 477 0
-100 906 127 -399 -477 0
-100 906 -127 399 -477 0
-100 906 -127 -399 477 0
-100 -906 127 399 -477 0
-100 -906 127 -399 477 0
-100 -906 -127 399 477 0
100 906 127 399 -477 0
100 906 127 -399 477 0
100 906 -127 399 477 0
100 -906 127 399 477 0
-100 906 127 399 477 0
-100 -127 -393 -408 0
100 127 -393 -408 0
100 -127 393 -408 0
100 -127 -393 408 0
-100 127 393 -408 0
-100 127 -393 408 0
-100 -127 393 408 0
100 127 393 408 0
-907 395 0
-907 396 0
907 -395 -396 0
-125 -394 -907 -409 -194 0
125 394 -907 -409 -194 0
125 -394 907 -409 -194 0
125 -394 -907 409 -194 0
125 -394 -907 -409 194 0
-125 394 907 -409 -194 0
-125 394 -907 409 -194 0
-125 394 -907 -409 194 0
-125 -394 907 409 -194 0
-125 -394 907 -409 194 0
-125 -394 -907 409 194 0
125 394 907 409 -194 0
125 394 907 -409 194 0
125 394 -907 409 194 0
125 -394 907 409 194 0
-125 394 907 409 194 0
-908 102 0
-908 103 0
908 -102 -103 0
-101 -908 -128 -400 -478 0
101 908 -128 -400 -478 0
101 -908 128 -400 -478 0
101 -908 -128 400 -478 0
101 -908 -128 -400 478 0
-101 908 128 -400 -478 0
-101 908 -128 400 -478 0
-101 908 -128 -400 478 0
-101 -908 128 400 -478 0
-101 -908 128 -400 478 0
-101 -908 -128 400 478 0
101 908 128 400 -478 0
101 908 128 -400 478 0
101 908 -128 400 478 0
101 -908 128 400 478 0
-101 908 128 400 478 0
-101 -128 -394 -409 0
101 128 -394 -409 0
101 -128 394 -409 0
101 -128 -394 409 0
-101 128 394 -409 0
-101 128 -394 409 0
-101 -128 394 409 0
101 128 394 409 0
-909 396 0
-909 397 0
909 -396 -397 0
-126 -395 -909 -410 -195 0
126 395 -909 -410 -195 0
126 -395 909 -410 -195 0
126 -395 -909 410 -195 0
126 -395 -909 -410 195 0
-126 395 909 -410 -195 0
-126 395 -909 410 -195 0
-126 395 -909 -410 195 0
-126 -395 909 410 -195 0
-126 -395 909 -410 195 0
-126 -395 -909 410 195 0
126 395 909 410 -195 0
126 395 909 -410 195 0
126 395 -909 410 195 0
126 -395 909 410 195 0
-126 395 909 410 195 0
-910 103 0
-910 104 0
910 -103 -104 0
-102 -910 -129 -401 -479 0
102 910 -129 -401 -479 0
102 -910 129 -401 -479 0
102 -910 -129 401 -479 0
102 -910 -129 -401 479 0
-102 910 129 -401 -479 0
-102 910 -129 401 -479 0
-102 910 -129 -401 479 0
-102 -910 129 401 -479 0
-102 -910 129 -401 479 0
-102 -910 -129 401 479 0
102 910 129 401 -479 0
102 910 129 -401 479 0
102 910 -129 401 479 0
102 -910 129 401 479 0
-102 910 129 401 479 0
102 -129 -395 -410 0
-102 129 -395 -410 0
-102 -129 395 -410 0
-102 -129 -395 410 0
102 129 395 -410 0
102 129 -395 410 0
102 -129 395 410 0
-102 129 395 410 0
-911 397 0
-911 398 0
911 -397 -398 0
-127 -396 -911 -411 -196 0
127 396 -911 -411 -196 0
127 -396 911 -411 -196 0
127 -396 -911 411 -196 0
127 -396 -911 -411 196 0
-127 396 911 -411 -196 0
-127 396 -911 411 -196 0
-127 396 -911 -411 196 0
-127 -396 911 411 -196 0
-127 -396 911 -411 196 0
-127 -396 -911 411 196 0
127 396 911 411 -196 0
127 396 911 -411 196 0
127 396 -911 411 196 0
127 -396 911 411 196 0
-127 396 911 411 196 0
-912 104 0
-912 105 0
912 -104 -105 0
-103 -912 -130 -402 -480 0
103 912 -130 -402 -480 0
103 -912 130 -402 -480 0
103 -912 -130 402 -480 0
103 -912 -130 -402 480 0
-103 912 130 -402 -480 0
-103 912 -130 402 -480 0
-103 912 -130 -402 480 0
-103 -912 130 402 -480 0
-103 -912 130 -402 480 0
-103 -912 -130 402 480 0
103 912 130 402 -480 0
103 912 130 -402 480 0
103 912 -130 402 480 0
103 -912 130 402 480 0
-103 912 130 402 480 0
103 -130 -396 -411 0
-103 130 -396 -411 0
-103 -130 396 -411 0
-103 -130 -396 411 0
103 130 396 -411 0
103 130 -396 411 0
103 -130 396 411 0
-103 130 396 411 0
-913 398 0
-913 399 0
913 -398 -399 0
-128 -397 -913 -412 -197 0
128 397 -913 -412 -197 0
128 -397 913 -412 -197 0
128 -397 -913 412 -197 0
128 -397 -913 -412 197 0
-128 397 913 -412 -197 0
-128 397 -913 412 -197 0
-128 397 -913 -412 197 0
-128 -397 913 412 -197 0
-128 -397 913 -412 197 0
-128 -397 -913 412 197 0
128 397 913 412 -197 0
128 397 913 -412 197 0
128 397 -913 412 197 0
128 -397 913 412 197 0
-128 397 913 412 197 0
-914 105 0
-914 106 0
914 -105 -106 0
-104 -914 -131 -403 -481 0
104 914 -131 -403 -481 0
104 -914 131 -403 -481 0
104 -914 -131 403 -481 0
104 -914 -131 -403 481 0
-104 914 131 -403 -481 0
-104 914 -131 403 -481 0
-104 914 -131 -403 481 0
-104 -914 131 403 -481 0
-104 -914 131 -403 481 0
-104 -914 -131 403 481 0
104 914 131 403 -481 0
104 914 131 -403 481 0
104 914 -131 403 481 0
104 -914 131 403 481 0
-104 914 131 403 481 0
104 -131 -397 -412 0
-104 131 -397 -412 0
-104 -131 397 -412 0
-104 -131 -397 412 0
104 131 397 -412 0
104 131 -397 412 0
104 -131 397 412 0
-104 131 397 412 0
-915 399 0
-915 400 0
915 -399 -400 0
-129 -398 -915 -413 -198 0
129 398 -915 -413 -198 0
129 -398 915 -413 -198 0
129 -398 -915 413 -198 0
129 -398 -915 -413 198 0
-129 398 915 -413 -198 0
-129 398 -915 413 -198 0
-129 398 -915 -413 198 0
-129 -398 915 413 -198 0
-129 -398 915 -413 198 0
-129 -398 -915 413 198 0
129 398 915 413 -198 0
129 398 915 -413 198 0
129 398 -915 413 198 0
129 -398 915 413 198 0
-129 398 915 413 198 0
-916 106 0
-916 107 0
916 -106 -107 0
-105 -916 -132 -404 -482 0
105 916 -132 -404 -482 0
105 -916 132 -404 -482 0
105 -916 -132 404 -482 0
105 -916 -132 -404 482 0
-105 916 132 -404 -482 0
-105 916 -132 404 -482 0
-105 916 -132 -404 482 0
-105 -916 132 404 -482 0
-105 -916 132 -404 482 0
-105 -916 -132 404 482 0
105 916 132 404 -482 0
105 916 132 -404 482 0
105 916 -132 404 482 0
105 -916 132 404 482 0
-105 916 132 404 482 0
105 -132 -398 -413 0
-105 132 -398 -413 0
-105 -132 398 -413 0
-105 -132 -398 413 0
105 132 398 -413 0
105 132 -398 413 0
105 -132 398 413 0
-105 132 398 413 0
-917 400 0
-917 401 0
917 -400 -401 0
-130 -399 -917 -414 -199 0
130 399 -917 -414 -199 0
130 -399 917 -414 -199 0
130 -399 -917 414 -199 0
130 -399 -917 -414 199 0
-130 399 917 -414 -199 0
-130 399 -917 414 -199 0
-130 399 -917 -414 199 0
-130 -399 917 414 -199 0
-130 -399 917 -414 199 0
-130 -399 -917 414 199 0
130 399 917 414 -199 0
130 399 917 -414 199 0
130 399 -917 414 199 0
130 -399 917 414 199 0
-130 399 917 414 199 0
-918 107 0
-918 108 0
918 -107 -108 0
-106 -918 -133 -405 -483 0
106 918 -133 -405 -483 0
106 -918 133 -405 -483 0
106 -918 -133 405 -483 0
106 -918 -133 -405 483 0
-106 918 133 -405 -483 0
-106 918 -133 405 -483 0
-106 918 -133 -405 483 0
-106 -918 133 405 -483 0
-106 -918 133 -405 483 0
-106 -918 -133 405 483 0
106 918 133 405 -483 0
106 918 133 -405 483 0
106 918 -133 405 483 0
106 -918 133 405 483 0
-106 918 133 405 483 0
106 -133 -399 -414 0
-106 133 -399 -414 0
-106 -133 399 -414 0
-106 -133 -399 414 0
106 133 399 -414 0
106 133 -399 414 0
106 -133 399 414 0
-106 133 399 414 0
-919 401 0
-919 402 0
919 -401 -402 0
-131 -400 -919 -415 -200 0
131 400 -919 -415 -200 0
131 -400 919 -415 -200 0
131 -400 -919 415 -200 0
131 -400 -919 -415 200 0
-131 400 919 -415 -200 0
-131 400 -919 415 -200 0
-131 400 -919 -415 200 0
-131 -400 919 415 -200 0
-131 -400 919 -415 200 0
-131 -400 -919 415 200 0
131 400 919 415 -200 0
131 400 919 -415 200 0
131 400 -919 415 200 0
131 -400 919 415 200 0
-131 400 919 415 200 0
-920 108 0
-920 109 0
920 -108 -109 0
-107 -920 -134 -406 -484 0
107 920 -134 -406 -484 0
107 -920 134 -406 -484 0
107 -920 -134 406 -484 0
107 -920 -134 -406 484 0
-107 920 134 -406 -484 0
-107 920 -134 406 -484 0
-107 920 -134 -406 484 0
-107 -920 134 406 -484 0
-107 -920 134 -406 484 0
-107 -920 -134 406 484 0
107 920 134 406 -484 0
107 920 134 -406 484 0
107 920 -134 406 484 0
107 -920 134 406 484 0
-107 920 134 406 484 0
-107 -134 -400 -415 0
107 134 -400 -415 0
107 -134 400 -415 0
107 -134 -400 415 0
-107 134 400 -415 0
-107 134 -400 415 0
-107 -134 400 415 0
107 134 400 415 0
-921 402 0
-921 403 0
921 -402 -403 0
-132 -401 -921 -416 -201 0
132 401 -921 -416 -201 0
132 -401 921 -416 -201 0
132 -401 -921 416 -201 0
132 -401 -921 -416 201 0
-132 401 921 -416 -201 0
-132 401 -921 416 -201 0
-132 401 -921 -416 201 0
-132 -401 921 416 -201 0
-132 -401 921 -416 201 0
-132 -401 -921 416 201 0
132 401 921 416 -201 0
132 401 921 -416 201 0
132 401 -921 416 201 0
132 -401 921 416 201 0
-132 401 921 416 201 0
-922 109 0
-922 110 0
922 -109 -110 0
-108 -922 -135 -407 -485 0
108 922 -135 -407 -485 0
108 -922 135 -407 -485 0
108 -922 -135 407 -485 0
108 -922 -135 -407 485 0
-108 922 135 -407 -485 0
-108 922 -135 407 -485 0
-108 922 -135 -407 485 0
-108 -922 135 407 -485 0
-108 -922 135 -407 485 0
-108 -922 -135 407 485 0
108 922 135 407 -485 0
108 922 135 -407 485 0
108 922 -135 407 485 0
108 -922 135 407 485 0
-108 922 135 407 485 0
-108 -135 -401 -416 0
108 135 -401 -416 0
108 -135 401 -416 0
108 -135 -401 416 0
-108 135 401 -416 0
-108 135 -401 416 0
-108 -135 401 416 0
108 135 401 416 0
-923 403 0
-923 404 0
923 -403 -404 0
-133 -402 -923 -417 -202 0
133 402 -923 -417 -202 0
133 -402 923 -417 -202 0
133 -402 -923 417 -202 0
133 -402 -923 -417 202 0
-133 402 923 -417 -202 0
-133 402 -923 417 -202 0
-133 402 -923 -417 202 0
-133 -402 923 417 -202 0
-133 -402 923 -417 202 0
-133 -402 -923 417 202 0
133 402 923 417 -202 0
133 402 923 -417 202 0
133 402 -923 417 202 0
133 -402 923 417 202 0
-133 402 923 417 202 0
-924 110 0
-924 111 0
924 -110 -111 0
-109 -924 -136 -408 -486 0
109 924 -136 -408 -486 0
109 -924 136 -408 -486 0
109 -924 -136 408 -486 0
109 -924 -136 -408 486 0
-109 924 136 -408 -486 0
-109 924 -136 408 -486 0
-109 924 -136 -408 486 0
-109 -924 136 408 -486 0
-109 -924 136 -408 486 0
-109 -924 -136 408 486 0
109 924 136 408 -486 0
109 924 136 -408 486 0
109 924 -136 408 486 0
109 -924 136 408 486 0
-109 924 136 408 486 0
-109 -136 -402 -417 0
109 136 -402 -417 0
109 -136 402 -417 0
109 -136 -402 417 0
-109 136 402 -417 0
-109 136 -402 417 0
-109 -136 402 417 0
109 136 402 417 0
-925 404 0
-925 405 0
925 -404 -405 0
-134 -403 -925 -418 -203 0
134 403 -925 -418 -203 0
134 -403 925 -418 -203 0
134 -403 -925 418 -203 0
134 -403 -925 -418 203 0
-134 403 925 -418 -203 0
-134 403 -925 418 -203 0
-134 403 -925 -418 203 0
-134 -403 925 418 -203 0
-134 -403 925 -418 203 0
-134 -403 -925 418 203 0
134 403 925 418 -203 0
134 403 925 -418 203 0
134 403 -925 418 203 0
134 -403 925 418 203 0
-134 403 925 418 203 0
-926 111 0
-926 112 0
926 -111 -112 0
-110 -926 -137 -409 -487 0
110 926 -137 -409 -487 0
110 -926 137 -409 -487 0
110 -926 -137 409 -487 0
110 -926 -137 -409 487 0
-110 926 137 -409 -487 0
-110 926 -137 409 -487 0
-110 926 -137 -409 487 0
-110 -926 137 409 -487 0
-110 -926 137 -409 487 0
-110 -926 -137 409 487 0
110 926 137 409 -487 0
110 926 137 -409 487 0
110 926 -137 409 487 0
110 -926 137 409 487 0
-110 926 137 409 487 0
-110 -137 -403 -418 0
110 137 -403 -418 0
110 -137 403 -418 0
110 -137 -403 418 0
-110 137 403 -418 0
-110 137 -403 418 0
-110 -137 403 418 0
110 137 403 418 0
-927 405 0
-927 406 0
927 -405 -406 0
-135 -404 -927 -419 -204 0
135 404 -927 -419 -204 0
135 -404 927 -419 -204 0
135 -404 -927 419 -204 0
135 -404 -927 -419 204 0
-135 404 927 -419 -204 0
-135 404 -927 419 -204 0
-135 404 -927 -419 204 0
-135 -404 927 419 -204 0
-135 -404 927 -419 204 0
-135 -404 -927 419 204 0
135 404 927 419 -204 0
135 404 927 -419 204 0
135 404 -927 419 204 0
135 -404 927 419 204 0
-135 404 927 419 204 0
-928 112 0
-928 113 0
928 -112 -113 0
-111 -928 -138 -410 -488 0
111 928 -138 -410 -488 0
111 -928 138 -410 -488 0
111 -928 -138 410 -488 0
111 -928 -138 -410 488 0
-111 928 138 -410 -488 0
-111 928 -138 410 -488 0
-111 928 -138 -410 488 0
-111 -928 138 410 -488 0
-111 -928 138 -410 488 0
-111 -928 -138 410 488 0
111 928 138 410 -488 0
111 928 138 -410 488 0
111 928 -138 410 488 0
111 -928 138 410 488 0
-111 928 138 410 488 0
111 -138 -404 -419 0
-111 138 -404 -419 0
-111 -138 404 -419 0
-111 -138 -404 419 0
111 138 404 -419 0
111 138 -404 419 0
111 -138 404 419 0
-111 138 404 419 0
-929 406 0
-929 407 0
929 -406 -407 0
-136 -405 -929 -420 -205 0
136 405 -929 -420 -205 0
136 -405 929 -420 -205 0
136 -405 -929 420 -205 0
136 -405 -929 -420 205 0
-136 405 929 -420 -205 0
-136 405 -929 420 -205 0
-136 405 -929 -420 205 0
-136 -405 929 420 -205 0
-136 -405 929 -420 205 0
-136 -405 -929 420 205 0
136 405 929 420 -205 0
136 405 929 -420 205 0
136 405 -929 420 205 0
136 -405 929 420 205 0
-136 405 929 420 205 0
-930 113 0
-930 114 0
930 -113 -114 0
-112 -930 -139 -411 -489 0
112 930 -139 -411 -489 0
112 -930 139 -411 -489 0
112 -930 -139 411 -489 0
112 -930 -139 -411 489 0
-112 930 139 -411 -489 0
-112 930 -139 411 -489 0
-112 930 -139 -411 489 0
-112 -930 139 411 -489 0
-112 -930 139 -411 489 0
-112 -930 -139 411 489 0
112 930 139 411 -489 0
112 930 139 -411 489 0
112 930 -139 411 489 0
112 -930 139 411 489 0
-112 930 139 411 489 0
-112 -139 -405 -420 0
112 139 -405 -420 0
112 -139 405 -420 0
112 -139 -405 420 0
-112 139 405 -420 0
-112 139 -405 420 0
-112 -139 405 420 0
112 139 405 420 0
-931 407 0
-931 408 0
931 -407 -408 0
-137 -406 -931 -421 -206 0
137 406 -931 -421 -206 0
137 -406 931 -421 -206 0
137 -406 -931 421 -206 0
137 -406 -931 -421 206 0
-137 406 931 -421 -206 0
-137 406 -931 421 -206 0
-137 406 -931 -421 206 0
-137 -406 931 421 -206 0
-137 -406 931 -421 206 0
-137 -406 -931 421 206 0
137 406 931 421 -206 0
137 406 931 -421 206 0
137 406 -931 421 206 0
137 -406 931 421 206 0
-137 406 931 421 206 0
-932 114 0
-932 115 0
932 -114 -115 0
-113 -932 -140 -412 -490 0
113 932 -140 -412 -490 0
113 -932 140 -412 -490 0
113 -932 -140 412 -490 0
113 -932 -140 -412 490 0
-113 932 140 -412 -490 0
-113 932 -140 412 -490 0
-113 932 -140 -412 490 0
-113 -932 140 412 -490 0
-113 -932 140 -412 490 0
-113 -932 -140 412 490 0
113 932 140 412 -490 0
113 932 140 -412 490 0
113 932 -140 412 490 0
113 -932 140 412 490 0
-113 932 140 412 490 0
113 -140 -406 -421 0
-113 140 -406 -421 0
-113 -140 406 -421 0
-113 -140 -406 421 0
113 140 406 -421 0
113 140 -406 421 0
113 -140 406 421 0
-113 140 406 421 0
-933 408 0
-933 409 0
933 -408 -409 0
-138 -407 -933 -422 -207 0
138 407 -933 -422 -207 0
138 -407 933 -422 -207 0
138 -407 -933 422 -207 0
138 -407 -933 -422 207 0
-138 407 933 -422 -207 0
-138 407 -933 422 -207 0
-138 407 -933 -422 207 0
-138 -407 933 422 -207 0
-138 -407 933 -422 207 0
-138 -407 -933 422 207 0
138 407 933 422 -207 0
138 407 933 -422 207 0
138 407 -933 422 207 0
138 -407 933 422 207 0
-138 407 933 422 207 0
-934 115 0
-934 116 0
934 -115 -116 0
-114 -934 -141 -413 -491 0
114 934 -141 -413 -491 0
114 -934 141 -413 -491 0
114 -934 -141 413 -491 0
114 -934 -141 -413 491 0
-114 934 141 -413 -491 0
-114 934 -141 413 -491 0
-114 934 -141 -413 491 0
-114 -934 141 413 -491 0
-114 -934 141 -413 491 0
-114 -934 -141 413 491 0
114 934 141 413 -491 0
114 934 141 -413 491 0
114 934 -141 413 491 0
114 -934 141 413 491 0
-114 934 141 413 491 0
-114 -141 -407 -422 0
114 141 -407 -422 0
114 -141 407 -422 0
114 -141 -407 422 0
-114 141 407 -422 0
-114 141 -407 422 0
-114 -141 407 422 0
114 141 407 422 0
-935 409 0
-935 410 0
935 -409 -410 0
-139 -408 -935 -423 -208 0
139 408 -935 -423 -208 0
139 -408 935 -423 -208 0
139 -408 -935 423 -208 0
139 -408 -935 -423 208 0
-139 408 935 -423 -208 0
-139 408 -935 423 -208 0
-139 408 -935 -423 208 0
-139 -408 935 423 -208 0
-139 -408 935 -423 208 0
-139 -408 -935 423 208 0
139 408 935 423 -208 0
139 408 935 -423 208 0
139 408 -935 423 208 0
139 -408 935 423 208 0
-139 408 935 423 208 0
-936 116 0
-936 117 0
936 -116 -117 0
-115 -936 -142 -414 -492 0
115 936 -142 -414 -492 0
115 -936 142 -414 -492 0
115 -936 -142 414 -492 0
115 -936 -142 -414 492 0
-115 936 142 -414 -492 0
-115 936 -142 414 -492 0
-115 936 -142 -414 492 0
-115 -936 142 414 -492 0
-115 -936 142 -414 492 0
-115 -936 -142 414 492 0
115 936 142 414 -492 0
115 936 142 -414 492 0
115 936 -142 414 492 0
115 -936 142 414 492 0
-115 936 142 414 492 0
-115 -142 -408 -423 0
115 142 -408 -423 0
115 -142 408 -423 0
115 -142 -408 423 0
-115 142 408 -423 0
-115 142 -408 423 0
-115 -142 408 423 0
115 142 408 423 0
-937 410 0
-937 411 0
937 -410 -411 0
-140 -409 -937 -424 -209 0
140 409 -937 -424 -209 0
140 -409 937 -424 -209 0
140 -409 -937 424 -209 0
140 -409 -937 -424 209 0
-140 409 937 -424 -209 0
-140 409 -937 424 -209 0
-140 409 -937 -424 209 0
-140 -409 937 424 -209 0
-140 -409 937 -424 209 0
-140 -409 -937 424 209 0
140 409 937 424 -209 0
140 409 937 -424 209 0
140 409 -937 424 209 0
140 -409 937 424 209 0
-140 409 937 424 209 0
-938 117 0
-938 118 0
938 -117 -118 0
-116 -938 -143 -415 -493 0
116 938 -143 -415 -493 0
116 -938 143 -415 -493 0
116 -938 -143 415 -493 0
116 -938 -143 -415 493 0
-116 938 143 -415 -493 0
-116 938 -143 415 -493 0
-116 938 -143 -415 493 0
-116 -938 143 415 -493 0
-116 -938 143 -415 493 0
-116 -938 -143 415 493 0
116 938 143 415 -493 0
116 938 143 -415 493 0
116 938 -143 415 493 0
116 -938 143 415 493 0
-116 938 143 415 493 0
-116 -143 -409 -424 0
116 143 -409 -424 0
116 -143 409 -424 0
116 -143 -409 424 0
-116 143 409 -424 0
-116 143 -409 424 0
-116 -143 409 424 0
116 143 409 424 0
-939 411 0
-939 412 0
939 -411 -412 0
-141 -410 -939 -425 -210 0
141 410 -939 -425 -210 0
141 -410 939 -425 -210 0
141 -410 -939 425 -210 0
141 -410 -939 -425 210 0
-141 410 939 -425 -210 0
-141 410 -939 425 -210 0
-141 410 -939 -425 210 0
-141 -410 939 425 -210 0
-141 -410 939 -425 210 0
-141 -410 -939 425 210 0
141 410 939 425 -210 0
141 410 939 -425 210 0
141 410 -939 425 210 0
141 -410 939 425 210 0
-141 410 939 425 210 0
-940 118 0
-940 119 0
940 -118 -119 0
-117 -940 -144 -416 -494 0
117 940 -144 -416 -494 0
117 -940 144 -416 -494 0
117 -940 -144 416 -494 0
117 -940 -144 -416 494 0
-117 940 144 -416 -494 0
-117 940 -144 416 -494 0
-117 940 -144 -416 494 0
-117 -940 144 416 -494 0
-117 -940 144 -416 494 0
-117 -940 -144 416 494 0
117 940 144 416 -494 0
117 940 144 -416 494 0
117 940 -144 416 494 0
117 -940 144 416 494 0
-117 940 144 416 494 0
-117 -144 -410 -425 0
117 144 -410 -425 0
117 -144 410 -425 0
117 -144 -410 425 0
-117 144 410 -425 0
-117 144 -410 425 0
-117 -144 410 425 0
117 144 410 425 0
-941 412 0
-941 413 0
941 -412 -413 0
-142 -411 -941 -426 -211 0
142 411 -941 -426 -211 0
142 -411 941 -426 -211 0
142 -411 -941 426 -211 0
142 -411 -941 -426 211 0
-142 411 941 -426 -211 0
-142 411 -941 426 -211 0
-142 411 -941 -426 211 0
-142 -411 941 426 -211 0
-142 -411 941 -426 211 0
-142 -411 -941 426 211 0
142 411 941 426 -211 0
142 411 941 -426 211 0
142 411 -941 426 211 0
142 -411 941 426 211 0
-142 411 941 426 211 0
-942 119 0
-942 120 0
942 -119 -120 0
-943 346 0
-943 347 0
943 -346 -347 0
118 -942 -943 -417 -495 0
-118 942 -943 -417 -495 0
-118 -942 943 -417 -495 0
-118 -942 -943 417 -495 0
-118 -942 -943 -417 495 0
118 942 943 -417 -495 0
118 942 -943 417 -495 0
118 942 -943 -417 495 0
118 -942 943 417 -495 0
118 -942 943 -417 495 0
118 -942 -943 417 495 0
-118 942 943 417 -495 0
-118 942 943 -417 495 0
-118 942 -943 417 495 0
-118 -942 943 417 495 0
118 942 943 417 495 0
118 -943 -411 -426 0
-118 943 -411 -426 0
-118 -943 411 -426 0
-118 -943 -411 426 0
118 943 411 -426 0
118 943 -411 426 0
118 -943 411 426 0
-118 943 411 426 0
-944 413 0
-944 414 0
944 -413 -414 0
-143 -412 -944 -427 -212 0
143 412 -944 -427 -212 0
143 -412 944 -427 -212 0
143 -412 -944 427 -212 0
143 -412 -944 -427 212 0
-143 412 944 -427 -212 0
-143 412 -944 427 -212 0
-143 412 -944 -427 212 0
-143 -412 944 427 -212 0
-143 -412 944 -427 212 0
-143 -412 -944 427 212 0
143 412 944 427 -212 0
143 412 944 -427 212 0
143 412 -944 427 212 0
143 -412 944 427 212 0
-143 412 944 427 212 0
-945 120 0
-945 121 0
945 -120 -121 0
-119 -945 -146 -418 -496 0
119 945 -146 -418 -496 0
119 -945 146 -418 -496 0
119 -945 -146 418 -496 0
119 -945 -146 -418 496 0
-119 945 146 -418 -496 0
-119 945 -146 418 -496 0
-119 945 -146 -418 496 0
-119 -945 146 418 -496 0
-119 -945 146 -418 496 0
-119 -945 -146 418 496 0
119 945 146 418 -496 0
119 945 146 -418 496 0
119 945 -146 418 496 0
119 -945 146 418 496 0
-119 945 146 418 496 0
119 -146 -412 -427 0
-119 146 -412 -427 0
-119 -146 412 -427 0
-119 -146 -412 427 0
119 146 412 -427 0
119 146 -412 427 0
119 -146 412 427 0
-119 146 412 427 0
-946 414 0
-946 415 0
946 -414 -415 0
-144 -413 -946 -428 -213 0
144 413 -946 -428 -213 0
144 -413 946 -428 -213 0
144 -413 -946 428 -213 0
144 -413 -946 -428 213 0
-144 413 946 -428 -213 0
-144 413 -946 428 -213 0
-144 413 -946 -428 213 0
-144 -413 946 428 -213 0
-144 -413 946 -428 213 0
-144 -413 -946 428 213 0
144 413 946 428 -213 0
144 413 946 -428 213 0
144 413 -946 428 213 0
144 -413 946 428 213 0
-144 413 946 428 213 0
-947 121 0
-947 122 0
947 -121 -122 0
-120 -947 -147 -419 -497 0
120 947 -147 -419 -497 0
120 -947 147 -419 -497 0
120 -947 -147 419 -497 0
120 -947 -147 -419 497 0
-120 947 147 -419 -497 0
-120 947 -147 419 -497 0
-120 947 -147 -419 497 0
-120 -947 147 419 -497 0
-120 -947 147 -419 497 0
-120 -947 -147 419 497 0
120 947 147 419 -497 0
120 947 147 -419 497 0
120 947 -147 419 497 0
120 -947 147 419 497 0
-120 947 147 419 497 0
120 -147 -413 -428 0
-120 147 -413 -428 0
-120 -147 413 -428 0
-120 -147 -413 428 0
120 147 413 -428 0
120 147 -413 428 0
120 -147 413 428 0
-120 147 413 428 0
-948 415 0
-948 416 0
948 -415 -416 0
943 -414 -948 -429 -214 0
-943 414 -948 -429 -214 0
-943 -414 948 -429 -214 0
-943 -414 -948 429 -214 0
-943 -414 -948 -429 214 0
943 414 948 -429 -214 0
943 414 -948 429 -214 0
943 414 -948 -429 214 0
943 -414 948 429 -214 0
943 -414 948 -429 214 0
943 -414 -948 429 214 0
-943 414 948 429 -214 0
-943 414 948 -429 214 0
-943 414 -948 429 214 0
-943 -414 948 429 214 0
943 414 948 429 214 0
-949 122 0
-949 123 0
949 -122 -123 0
-121 -949 -148 -420 -498 0
121 949 -148 -420 -498 0
121 -949 148 -420 -498 0
121 -949 -148 420 -498 0
121 -949 -148 -420 498 0
-121 949 148 -420 -498 0
-121 949 -148 420 -498 0
-121 949 -148 -420 498 0
-121 -949 148 420 -498 0
-121 -949 148 -420 498 0
-121 -949 -148 420 498 0
121 949 148 420 -498 0
121 949 148 -420 498 0
121 949 -148 420 498 0
121 -949 148 420 498 0
-121 949 148 420 498 0
-121 -148 -414 -429 0
121 148 -414 -429 0
121 -148 414 -429 0
121 -148 -414 429 0
-121 148 414 -429 0
-121 148 -414 429 0
-121 -148 414 429 0
121 148 414 429 0
-950 416 0
-950 417 0
950 -416 -417 0
-146 -415 -950 -430 -215 0
146 415 -950 -430 -215 0
146 -415 950 -430 -215 0
146 -415 -950 430 -215 0
146 -415 -950 -430 215 0
-146 415 950 -430 -215 0
-146 415 -950 430 -215 0
-146 415 -950 -430 215 0
-146 -415 950 430 -215 0
-146 -415 950 -430 215 0
-146 -415 -950 430 215 0
146 415 950 430 -215 0
146 415 950 -430 215 0
146 415 -950 430 215 0
146 -415 950 430 215 0
-146 415 950 430 215 0
-951 123 0
-951 124 0
951 -123 -124 0
-122 -951 -149 -421 -499 0
122 951 -149 -421 -499 0
122 -951 149 -421 -499 0
122 -951 -149 421 -499 0
122 -951 -149 -421 499 0
-122 951 149 -421 -499 0
-122 951 -149 421 -499 0
-122 951 -149 -421 499 0
-122 -951 149 421 -499 0
-122 -951 149 -421 499 0
-122 -951 -149 421 499 0
122 951 149 421 -499 0
122 951 149 -421 499 0
122 951 -149 421 499 0
122 -951 149 421 499 0
-122 951 149 421 499 0
-122 -149 -415 -430 0
122 149 -415 -430 0
122 -149 415 -430 0
122 -149 -415 430 0
-122 149 415 -430 0
-122 149 -415 430 0
-122 -149 415 430 0
122 149 415 430 0
-952 417 0
-952 418 0
952 -417 -418 0
-147 -416 -952 -431 -216 0
147 416 -952 -431 -216 0
147 -416 952 -431 -216 0
147 -416 -952 431 -216 0
147 -416 -952 -431 216 0
-147 416 952 -431 -216 0
-147 416 -952 431 -216 0
-147 416 -952 -431 216 0
-147 -416 952 431 -216 0
-147 -416 952 -431 216 0
-147 -416 -952 431 216 0
147 416 952 431 -216 0
147 416 952 -431 216 0
147 416 -952 431 216 0
147 -416 952 431 216 0
-147 416 952 431 216 0
-953 124 0
-953 125 0
953 -124 -125 0
-123 -953 -150 -422 -500 0
123 953 -150 -422 -500 0
123 -953 150 -422 -500 0
123 -953 -150 422 -500 0
123 -953 -150 -422 500 0
-123 953 150 -422 -500 0
-123 953 -150 422 -500 0
-123 953 -150 -422 500 0
-123 -953 150 422 -500 0
-123 -953 150 -422 500 0
-123 -953 -150 422 500 0
123 953 150 422 -500 0
123 953 150 -422 500 0
123 953 -150 422 500 0
123 -953 150 422 500 0
-123 953 150 422 500 0
-123 -150 -416 -431 0
123 150 -416 -431 0
123 -150 416 -431 0
123 -150 -416 431 0
-123 150 416 -431 0
-123 150 -416 431 0
-123 -150 416 431 0
123 150 416 431 0
-954 418 0
-954 419 0
954 -418 -419 0
-148 -417 -954 -432 -217 0
148 417 -954 -432 -217 0
148 -417 954 -432 -217 0
148 -417 -954 432 -217 0
148 -417 -954 -432 217 0
-148 417 954 -432 -217 0
-148 417 -954 432 -217 0
-148 417 -954 -432 217 0
-148 -417 954 432 -217 0
-148 -417 954 -432 217 0
-148 -417 -954 432 217 0
148 417 954 432 -217 0
148 417 954 -432 217 0
148 417 -954 432 217 0
148 -417 954 432 217 0
-148 417 954 432 217 0
-955 125 0
-955 126 0
955 -125 -126 0
-124 -955 -151 -423 -501 0
124 955 -151 -423 -501 0
124 -955 151 -423 -501 0
124 -955 -151 423 -501 0
124 -955 -151 -423 501 0
-124 955 151 -423 -501 0
-124 955 -151 423 -501 0
-124 955 -151 -423 501 0
-124 -955 151 423 -501 0
-124 -955 151 -423 501 0
-124 -955 -151 423 501 0
124 955 151 423 -501 0
124 955 151 -423 501 0
124 955 -151 423 501 0
124 -955 151 423 501 0
-124 955 151 423 501 0
124 -151 -417 -432 0
-124 151 -417 -432 0
-124 -151 417 -432 0
-124 -151 -417 432 0
124 151 417 -432 0
124 151 -417 432 0
124 -151 417 432 0
-124 151 417 432 0
-956 419 0
-956 420 0
956 -419 -420 0
-149 -418 -956 -433 -218 0
149 418 -956 -433 -218 0
149 -418 956 -433 -218 0
149 -418 -956 433 -218 0
149 -418 -956 -433 218 0
-149 418 956 -433 -218 0
-149 418 -956 433 -218 0
-149 418 -956 -433 218 0
-149 -418 956 433 -218 0
-149 -418 956 -433 218 0
-149 -418 -956 433 218 0
149 418 956 433 -218 0
149 418 956 -433 218 0
149 418 -956 433 218 0
149 -418 956 433 218 0
-149 418 956 433 218 0
-957 126 0
-957 127 0
957 -126 -127 0
-125 -957 -152 -424 -502 0
125 957 -152 -424 -502 0
125 -957 152 -424 -502 0
125 -957 -152 424 -502 0
125 -957 -152 -424 502 0
-125 957 152 -424 -502 0
-125 957 -152 424 -502 0
-125 957 -152 -424 502 0
-125 -957 152 424 -502 0
-125 -957 152 -424 502 0
-125 -957 -152 424 502 0
125 957 152 424 -502 0
125 957 152 -424 502 0
125 957 -152 424 502 0
125 -957 152 424 502 0
-125 957 152 424 502 0
125 -152 -418 -433 0
-125 152 -418 -433 0
-125 -152 418 -433 0
-125 -152 -418 433 0
125 152 418 -433 0
125 152 -418 433 0
125 -152 418 433 0
-125 152 418 433 0
-958 420 0
-958 421 0
958 -420 -421 0
-150 -419 -958 -434 -219 0
150 419 -958 -434 -219 0
150 -419 958 -434 -219 0
150 -419 -958 434 -219 0
150 -419 -958 -434 219 0
-150 419 958 -434 -219 0
-150 419 -958 434 -219 0
-150 419 -958 -434 219 0
-150 -419 958 434 -219 0
-150 -419 958 -434 219 0
-150 -419 -958 434 219 0
150 419 958 434 -219 0
150 419 958 -434 219 0
150 419 -958 434 219 0
150 -419 958 434 219 0
-150 419 958 434 219 0
-959 127 0
-959 128 0
959 -127 -128 0
-126 -959 -153 -425 -503 0
126 959 -153 -425 -503 0
126 -959 153 -425 -503 0
126 -959 -153 425 -503 0
126 -959 -153 -425 503 0
-126 959 153 -425 -503 0
-126 959 -153 425 -503 0
-126 959 -153 -425 503 0
-126 -959 153 425 -503 0
-126 -959 153 -425 503 0
-126 -959 -153 425 503 0
126 959 153 425 -503 0
126 959 153 -425 503 0
126 959 -153 425 503 0
126 -959 153 425 503 0
-126 959 153 425 503 0
-126 -153 -419 -434 0
126 153 -419 -434 0
126 -153 419 -434 0
126 -153 -419 434 0
-126 153 419 -434 0
-126 153 -419 434 0
-126 -153 419 434 0
126 153 419 434 0
-960 421 0
-960 422 0
960 -421 -422 0
-151 -420 -960 -435 -220 0
151 420 -960 -435 -220 0
151 -420 960 -435 -220 0
151 -420 -960 435 -220 0
151 -420 -960 -435 220 0
-151 420 960 -435 -220 0
-151 420 -960 435 -220 0
-151 420 -960 -435 220 0
-151 -420 960 435 -220 0
-151 -420 960 -435 220 0
-151 -420 -960 435 220 0
151 420 960 435 -220 0
151 420 960 -435 220 0
151 420 -960 435 220 0
151 -420 960 435 220 0
-151 420 960 435 220 0
-961 128 0
-961 129 0
961 -128 -129 0
-127 -961 -154 -426 -504 0
127 961 -154 -426 -504 0
127 -961 154 -426 -504 0
127 -961 -154 426 -504 0
127 -961 -154 -426 504 0
-127 961 154 -426 -504 0
-127 961 -154 426 -504 0
-127 961 -154 -426 504 0
-127 -961 154 426 -504 0
-127 -961 154 -426 504 0
-127 -961 -154 426 504 0
127 961 154 426 -504 0
127 961 154 -426 504 0
127 961 -154 426 504 0
127 -961 154 426 504 0
-127 961 154 426 504 0
127 -154 -420 -435 0
-127 154 -420 -435 0
-127 -154 420 -435 0
-127 -154 -420 435 0
127 154 420 -435 0
127 154 -420 435 0
127 -154 420 435 0
-127 154 420 435 0
-962 422 0
-962 423 0
962 -422 -423 0
-152 -421 -962 -436 -221 0
152 421 -962 -436 -221 0
152 -421 962 -436 -221 0
152 -421 -962 436 -221 0
152 -421 -962 -436 221 0
-152 421 962 -436 -221 0
-152 421 -962 436 -221 0
-152 421 -962 -436 221 0
-152 -421 962 436 -221 0
-152 -421 962 -436 221 0
-152 -421 -962 436 221 0
152 421 962 436 -221 0
152 421 962 -436 221 0
152 421 -962 436 221 0
152 -421 962 436 221 0
-152 421 962 436 221 0
-963 129 0
-963 130 0
963 -129 -130 0
-128 -963 -155 -427 -505 0
128 963 -155 -427 -505 0
128 -963 155 -427 -505 0
128 -963 -155 427 -505 0
128 -963 -155 -427 505 0
-128 963 155 -427 -505 0
-128 963 -155 427 -505 0
-128 963 -155 -427 505 0
-128 -963 155 427 -505 0
-128 -963 155 -427 505 0
-128 -963 -155 427 505 0
128 963 155 427 -505 0
128 963 155 -427 505 0
128 963 -155 427 505 0
128 -963 155 427 505 0
-128 963 155 427 505 0
128 -155 -421 -436 0
-128 155 -421 -436 0
-128 -155 421 -436 0
-128 -155 -421 436 0
128 155 421 -436 0
128 155 -421 436 0
128 -155 421 436 0
-128 155 421 436 0
-964 423 0
-964 424 0
964 -423 -424 0
-153 -422 -964 -437 -222 0
153 422 -964 -437 -222 0
153 -422 964 -437 -222 0
153 -422 -964 437 -222 0
153 -422 -964 -437 222 0
-153 422 964 -437 -222 0
-153 422 -964 437 -222 0
-153 422 -964 -437 222 0
-153 -422 964 437 -222 0
-153 -422 964 -437 222 0
-153 -422 -964 437 222 0
153 422 964 437 -222 0
153 422 964 -437 222 0
153 422 -964 437 222 0
153 -422 964 437 222 0
-153 422 964 437 222 0
-965 130 0
-965 131 0
965 -130 -131 0
129 -965 -371 -428 -506 0
-129 965 -371 -428 -506 0
-129 -965 371 -428 -506 0
-129 -965 -371 428 -506 0
-129 -965 -371 -428 506 0
129 965 371 -428 -506 0
129 965 -371 428 -506 0
129 965 -371 -428 506 0
129 -965 371 428 -506 0
129 -965 371 -428 506 0
129 -965 -371 428 506 0
-129 965 371 428 -506 0
-129 965 371 -428 506 0
-129 965 -371 428 506 0
-129 -965 371 428 506 0
129 965 371 428 506 0
129 -371 -422 -437 0
-129 371 -422 -437 0
-129 -371 422 -437 0
-129 -371 -422 437 0
129 371 422 -437 0
129 371 -422 437 0
129 -371 422 437 0
-129 371 422 437 0
-966 424 0
-966 425 0
966 -424 -425 0
-154 -423 -966 -438 -223 0
154 423 -966 -438 -223 0
154 -423 966 -438 -223 0
154 -423 -966 438 -223 0
154 -423 -966 -438 223 0
-154 423 966 -438 -223 0
-154 423 -966 438 -223 0
-154 423 -966 -438 223 0
-154 -423 966 438 -223 0
-154 -423 966 -438 223 0
-154 -423 -966 438 223 0
154 423 966 438 -223 0
154 423 966 -438 223 0
154 423 -966 438 223 0
154 -423 966 438 223 0
-154 423 966 438 223 0
-967 131 0
-967 132 0
967 -131 -132 0
-130 -967 -157 -429 -507 0
130 967 -157 -429 -507 0
130 -967 157 -429 -507 0
130 -967 -157 429 -507 0
130 -967 -157 -429 507 0
-130 967 157 -429 -507 0
-130 967 -157 429 -507 0
-130 967 -157 -429 507 0
-130 -967 157 429 -507 0
-130 -967 157 -429 507 0
-130 -967 -157 429 507 0
130 967 157 429 -507 0
130 967 157 -429 507 0
130 967 -157 429 507 0
130 -967 157 429 507 0
-130 967 157 429 507 0
-130 -157 -423 -438 0
130 157 -423 -438 0
130 -157 423 -438 0
130 -157 -423 438 0
-130 157 423 -438 0
-130 157 -423 438 0
-130 -157 423 438 0
130 157 423 438 0
-968 425 0
-968 426 0
968 -425 -426 0
-155 -424 -968 -439 -224 0
155 424 -968 -439 -224 0
155 -424 968 -439 -224 0
155 -424 -968 439 -224 0
155 -424 -968 -439 224 0
-155 424 968 -439 -224 0
-155 424 -968 439 -224 0
-155 424 -968 -439 224 0
-155 -424 968 439 -224 0
-155 -424 968 -439 224 0
-155 -424 -968 439 224 0
155 424 968 439 -224 0
155 424 968 -439 224 0
155 424 -968 439 224 0
155 -424 968 439 224 0
-155 424 968 439 224 0
-969 132 0
-969 133 0
969 -132 -133 0
-131 -969 -158 -430 -508 0
131 969 -158 -430 -508 0
131 -969 158 -430 -508 0
131 -969 -158 430 -508 0
131 -969 -158 -430 508 0
-131 969 158 -430 -508 0
-131 969 -158 430 -508 0
-131 969 -158 -430 508 0
-131 -969 158 430 -508 0
-131 -969 158 -430 508 0
-131 -969 -158 430 508 0
131 969 158 430 -508 0
131 969 158 -430 508 0
131 969 -158 430 508 0
131 -969 158 430 508 0
-131 969 158 430 508 0
-131 -158 -424 -439 0
131 158 -424 -439 0
131 -158 424 -439 0
131 -158 -424 439 0
-131 158 424 -439 0
-131 158 -424 439 0
-131 -158 424 439 0
131 158 424 439 0
-970 426 0
-970 427 0
970 -426 -427 0
371 -425 -970 -440 -225 0
-371 425 -970 -440 -225 0
-371 -425 970 -440 -225 0
-371 -425 -970 440 -225 0
-371 -425 -970 -440 225 0
371 425 970 -440 -225 0
371 425 -970 440 -225 0
371 425 -970 -440 225 0
371 -425 970 440 -225 0
371 -425 970 -440 225 0
371 -425 -970 440 225 0
-371 425 970 440 -225 0
-371 425 970 -440 225 0
-371 425 -970 440 225 0
-371 -425 970 440 225 0
371 425 970 440 225 0
132 -159 -425 -440 0
-132 159 -425 -440 0
-132 -159 425 -440 0
-132 -159 -425 440 0
132 159 425 -440 0
132 159 -425 440 0
132 -159 425 440 0
-132 159 425 440 0
-971 427 0
-971 428 0
971 -427 -428 0
-157 -426 -971 -441 -226 0
157 426 -971 -441 -226 0
157 -426 971 -441 -226 0
157 -426 -971 441 -226 0
157 -426 -971 -441 226 0
-157 426 971 -441 -226 0
-157 426 -971 441 -226 0
-157 426 -971 -441 226 0
-157 -426 971 441 -226 0
-157 -426 971 -441 226 0
-157 -426 -971 441 226 0
157 426 971 441 -226 0
157 426 971 -441 226 0
157 426 -971 441 226 0
157 -426 971 441 226 0
-157 426 971 441 226 0
133 -160 -426 -441 0
-133 160 -426 -441 0
-133 -160 426 -441 0
-133 -160 -426 441 0
133 160 426 -441 0
133 160 -426 441 0
133 -160 426 441 0
-133 160 426 441 0
-972 428 0
-972 429 0
972 -428 -429 0
-158 -427 -972 -442 -227 0
158 427 -972 -442 -227 0
158 -427 972 -442 -227 0
158 -427 -972 442 -227 0
158 -427 -972 -442 227 0
-158 427 972 -442 -227 0
-158 427 -972 442 -227 0
-158 427 -972 -442 227 0
-158 -427 972 442 -227 0
-158 -427 972 -442 227 0
-158 -427 -972 442 227 0
158 427 972 442 -227 0
158 427 972 -442 227 0
158 427 -972 442 227 0
158 -427 972 442 227 0
-158 427 972 442 227 0
134 -161 -427 -442 0
-134 161 -427 -442 0
-134 -161 427 -442 0
-134 -161 -427 442 0
134 161 427 -442 0
134 161 -427 442 0
134 -161 427 442 0
-134 161 427 442 0
135 -162 -428 -443 0
-135 162 -428 -443 0
-135 -162 428 -443 0
-135 -162 -428 443 0
135 162 428 -443 0
135 162 -428 443 0
135 -162 428 443 0
-135 162 428 443 0
-136 -163 -429 -444 0
136 163 -429 -444 0
136 -163 429 -444 0
136 -163 -429 444 0
-136 163 429 -444 0
-136 163 -429 444 0
-136 -163 429 444 0
136 163 429 444 0
-137 -164 -430 -445 0
137 164 -430 -445 0
137 -164 430 -445 0
137 -164 -430 445 0
-137 164 430 -445 0
-137 164 -430 445 0
-137 -164 430 445 0
137 164 430 445 0
-138 -165 -431 -446 0
138 165 -431 -446 0
138 -165 431 -446 0
138 -165 -431 446 0
-138 165 431 -446 0
-138 165 -431 446 0
-138 -165 431 446 0
138 165 431 446 0
-139 -166 -432 -447 0
139 166 -432 -447 0
139 -166 432 -447 0
139 -166 -432 447 0
-139 166 432 -447 0
-139 166 -432 447 0
-139 -166 432 447 0
139 166 432 447 0
-140 -167 -433 -448 0
140 167 -433 -448 0
140 -167 433 -448 0
140 -167 -433 448 0
-140 167 433 -448 0
-140 167 -433 448 0
-140 -167 433 448 0
140 167 433 448 0
-141 -168 -434 -449 0
141 168 -434 -449 0
141 -168 434 -449 0
141 -168 -434 449 0
-141 168 434 -449 0
-141 168 -434 449 0
-141 -168 434 449 0
141 168 434 449 0
142 -169 -435 -450 0
-142 169 -435 -450 0
-142 -169 435 -450 0
-142 -169 -435 450 0
142 169 435 -450 0
142 169 -435 450 0
142 -169 435 450 0
-142 169 435 450 0
-143 -170 -436 -451 0
143 170 -436 -451 0
143 -170 436 -451 0
143 -170 -436 451 0
-143 170 436 -451 0
-143 170 -436 451 0
-143 -170 436 451 0
143 170 436 451 0
144 -171 -437 -452 0
-144 171 -437 -452 0
-144 -171 437 -452 0
-144 -171 -437 452 0
144 171 437 -452 0
144 171 -437 452 0
144 -171 437 452 0
-144 171 437 452 0
172 -943 -438 -453 0
-172 943 -438 -453 0
-172 -943 438 -453 0
-172 -943 -438 453 0
172 943 438 -453 0
172 943 -438 453 0
172 -943 438 453 0
-172 943 438 453 0
-146 -173 -439 -454 0
146 173 -439 -454 0
146 -173 439 -454 0
146 -173 -439 454 0
-146 173 439 -454 0
-146 173 -439 454 0
-146 -173 439 454 0
146 173 439 454 0
-147 -174 -440 -455 0
147 174 -440 -455 0
147 -174 440 -455 0
147 -174 -440 455 0
-147 174 440 -455 0
-147 174 -440 455 0
-147 -174 440 455 0
147 174 440 455 0
-148 -175 -441 -456 0
148 175 -441 -456 0
148 -175 441 -456 0
148 -175 -441 456 0
-148 175 441 -456 0
-148 175 -441 456 0
-148 -175 441 456 0
148 175 441 456 0
-149 -176 -442 -457 0
149 176 -442 -457 0
149 -176 442 -457 0
149 -176 -442 457 0
-149 176 442 -457 0
-149 176 -442 457 0
-149 -176 442 457 0
149 176 442 457 0
-150 -177 -443 -458 0
150 177 -443 -458 0
150 -177 443 -458 0
150 -177 -443 458 0
-150 177 443 -458 0
-150 177 -443 458 0
-150 -177 443 458 0
150 177 443 458 0
151 -178 -444 -459 0
-151 178 -444 -459 0
-151 -178 444 -459 0
-151 -178 -444 459 0
151 178 444 -459 0
151 178 -444 459 0
151 -178 444 459 0
-151 178 444 459 0
-152 -179 -445 -460 0
152 179 -445 -460 0
152 -179 445 -460 0
152 -179 -445 460 0
-152 179 445 -460 0
-152 179 -445 460 0
-152 -179 445 460 0
152 179 445 460 0
-153 -180 -446 -461 0
153 180 -446 -461 0
153 -180 446 -461 0
153 -180 -446 461 0
-153 180 446 -461 0
-153 180 -446 461 0
-153 -180 446 461 0
153 180 446 461 0
154 -181 -447 -462 0
-154 181 -447 -462 0
-154 -181 447 -462 0
-154 -181 -447 462 0
154 181 447 -462 0
154 181 -447 462 0
154 -181 447 462 0
-154 181 447 462 0
155 -182 -448 -463 0
-155 182 -448 -463 0
-155 -182 448 -463 0
-155 -182 -448 463 0
155 182 448 -463 0
155 182 -448 463 0
155 -182 448 463 0
-155 182 448 463 0
183 -371 -449 -464 0
-183 371 -449 -464 0
-183 -371 449 -464 0
-183 -371 -449 464 0
183 371 449 -464 0
183 371 -449 464 0
183 -371 449 464 0
-183 371 449 464 0
157 -184 -450 -465 0
-157 184 -450 -465 0
-157 -184 450 -465 0
-157 -184 -450 465 0
157 184 450 -465 0
157 184 -450 465 0
157 -184 450 465 0
-157 184 450 465 0
158 -185 -451 -466 0
-158 185 -451 -466 0
-158 -185 451 -466 0
-158 -185 -451 466 0
158 185 451 -466 0
158 185 -451 466 0
158 -185 451 466 0
-158 185 451 466 0
159 -186 -452 -467 0
-159 186 -452 -467 0
-159 -186 452 -467 0
-159 -186 -452 467 0
159 186 452 -467 0
159 186 -452 467 0
159 -186 452 467 0
-159 186 452 467 0
160 -187 -453 -468 0
-160 187 -453 -468 0
-160 -187 453 -468 0
-160 -187 -453 468 0
160 187 453 -468 0
160 187 -453 468 0
160 -187 453 468 0
-160 187 453 468 0
161 -188 -454 -469 0
-161 188 -454 -469 0
-161 -188 454 -469 0
-161 -188 -454 469 0
161 188 454 -469 0
161 188 -454 469 0
161 -188 454 469 0
-161 188 454 469 0
-162 -189 -455 -470 0
162 189 -455 -470 0
162 -189 455 -470 0
162 -189 -455 470 0
-162 189 455 -470 0
-162 189 -455 470 0
-162 -189 455 470 0
162 189 455 470 0
-163 -190 -456 -471 0
163 190 -456 -471 0
163 -190 456 -471 0
163 -190 -456 471 0
-163 190 456 -471 0
-163 190 -456 471 0
-163 -190 456 471 0
163 190 456 471 0
-164 -191 -457 -472 0
164 191 -457 -472 0
164 -191 457 -472 0
164 -191 -457 472 0
-164 191 457 -472 0
-164 191 -457 472 0
-164 -191 457 472 0
164 191 457 472 0
165 -192 -458 -473 0
-165 192 -458 -473 0
-165 -192 458 -473 0
-165 -192 -458 473 0
165 192 458 -473 0
165 192 -458 473 0
165 -192 458 473 0
-165 192 458 473 0
166 -193 -459 -474 0
-166 193 -459 -474 0
-166 -193 459 -474 0
-166 -193 -459 474 0
166 193 459 -474 0
166 193 -459 474 0
166 -193 459 474 0
-166 193 459 474 0
167 -194 -460 -475 0
-167 194 -460 -475 0
-167 -194 460 -475 0
-167 -194 -460 475 0
167 194 460 -475 0
167 194 -460 475 0
167 -194 460 475 0
-167 194 460 475 0
168 -195 -461 -476 0
-168 195 -461 -476 0
-168 -195 461 -476 0
-168 -195 -461 476 0
168 195 461 -476 0
168 195 -461 476 0
168 -195 461 476 0
-168 195 461 476 0
169 -196 -462 -477 0
-169 196 -462 -477 0
-169 -196 462 -477 0
-169 -196 -462 477 0
169 196 462 -477 0
169 196 -462 477 0
169 -196 462 477 0
-169 196 462 477 0
-170 -197 -463 -478 0
170 197 -463 -478 0
170 -197 463 -478 0
170 -197 -463 478 0
-170 197 463 -478 0
-170 197 -463 478 0
-170 -197 463 478 0
170 197 463 478 0
-171 -198 -464 -479 0
171 198 -464 -479 0
171 -198 464 -479 0
171 -198 -464 479 0
-171 198 464 -479 0
-171 198 -464 479 0
-171 -198 464 479 0
171 198 464 479 0
-172 -199 -465 -480 0
172 199 -465 -480 0
172 -199 465 -480 0
172 -199 -465 480 0
-172 199 465 -480 0
-172 199 -465 480 0
-172 -199 465 480 0
172 199 465 480 0
173 -200 -466 -481 0
-173 200 -466 -481 0
-173 -200 466 -481 0
-173 -200 -466 481 0
173 200 466 -481 0
173 200 -466 481 0
173 -200 466 481 0
-173 200 466 481 0
-174 -201 -467 -482 0
174 201 -467 -482 0
174 -201 467 -482 0
174 -201 -467 482 0
-174 201 467 -482 0
-174 201 -467 482 0
-174 -201 467 482 0
174 201 467 482 0
-175 -202 -468 -483 0
175 202 -468 -483 0
175 -202 468 -483 0
175 -202 -468 483 0
-175 202 468 -483 0
-175 202 -468 483 0
-175 -202 468 483 0
175 202 468 483 0
176 -203 -469 -484 0
-176 203 -469 -484 0
-176 -203 469 -484 0
-176 -203 -469 484 0
176 203 469 -484 0
176 203 -469 484 0
176 -203 469 484 0
-176 203 469 484 0
177 -204 -470 -485 0
-177 204 -470 -485 0
-177 -204 470 -485 0
-177 -204 -470 485 0
177 204 470 -485 0
177 204 -470 485 0
177 -204 470 485 0
-177 204 470 485 0
178 -205 -471 -486 0
-178 205 -471 -486 0
-178 -205 471 -486 0
-178 -205 -471 486 0
178 205 471 -486 0
178 205 -471 486 0
178 -205 471 486 0
-178 205 471 486 0
-179 -206 -472 -487 0
179 206 -472 -487 0
179 -206 472 -487 0
179 -206 -472 487 0
-179 206 472 -487 0
-179 206 -472 487 0
-179 -206 472 487 0
179 206 472 487 0
-180 -207 -473 -488 0
180 207 -473 -488 0
180 -207 473 -488 0
180 -207 -473 488 0
-180 207 473 -488 0
-180 207 -473 488 0
-180 -207 473 488 0
180 207 473 488 0
181 -208 -474 -489 0
-181 208 -474 -489 0
-181 -208 474 -489 0
-181 -208 -474 489 0
181 208 474 -489 0
181 208 -474 489 0
181 -208 474 489 0
-181 208 474 489 0
182 -209 -475 -490 0
-182 209 -475 -490 0
-182 -209 475 -490 0
-182 -209 -475 490 0
182 209 475 -490 0
182 209 -475 490 0
182 -209 475 490 0
-182 209 475 490 0
-183 -210 -476 -491 0
183 210 -476 -491 0
183 -210 476 -491 0
183 -210 -476 491 0
-183 210 476 -491 0
-183 210 -476 491 0
-183 -210 476 491 0
183 210 476 491 0
184 -211 -477 -492 0
-184 211 -477 -492 0
-184 -211 477 -492 0
-184 -211 -477 492 0
184 211 477 -492 0
184 211 -477 492 0
184 -211 477 492 0
-184 211 477 492 0
185 -212 -478 -493 0
-185 212 -478 -493 0
-185 -212 478 -493 0
-185 -212 -478 493 0
185 212 478 -493 0
185 212 -478 493 0
185 -212 478 493 0
-185 212 478 493 0
186 -213 -479 -494 0
-186 213 -479 -494 0
-186 -213 479 -494 0
-186 -213 -479 494 0
186 213 479 -494 0
186 213 -479 494 0
186 -213 479 494 0
-186 213 479 494 0
187 -214 -480 -495 0
-187 214 -480 -495 0
-187 -214 480 -495 0
-187 -214 -480 495 0
187 214 480 -495 0
187 214 -480 495 0
187 -214 480 495 0
-187 214 480 495 0
188 -215 -481 -496 0
-188 215 -481 -496 0
-188 -215 481 -496 0
-188 -215 -481 496 0
188 215 481 -496 0
188 215 -481 496 0
188 -215 481 496 0
-188 215 481 496 0
189 -216 -482 -497 0
-189 216 -482 -497 0
-189 -216 482 -497 0
-189 -216 -482 497 0
189 216 482 -497 0
189 216 -482 497 0
189 -216 482 497 0
-189 216 482 497 0
-190 -217 -483 -498 0
190 217 -483 -498 0
190 -217 483 -498 0
190 -217 -483 498 0
-190 217 483 -498 0
-190 217 -483 498 0
-190 -217 483 498 0
190 217 483 498 0
191 -218 -484 -499 0
-191 218 -484 -499 0
-191 -218 484 -499 0
-191 -218 -484 499 0
191 218 484 -499 0
191 218 -484 499 0
191 -218 484 499 0
-191 218 484 499 0
-192 -219 -485 -500 0
192 219 -485 -500 0
192 -219 485 -500 0
192 -219 -485 500 0
-192 219 485 -500 0
-192 219 -485 500 0
-192 -219 485 500 0
192 219 485 500 0
193 -220 -486 -501 0
-193 220 -486 -501 0
-193 -220 486 -501 0
-193 -220 -486 501 0
193 220 486 -501 0
193 220 -486 501 0
193 -220 486 501 0
-193 220 486 501 0
-194 -221 -487 -502 0
194 221 -487 -502 0
194 -221 487 -502 0
194 -221 -487 502 0
-194 221 487 -502 0
-194 221 -487 502 0
-194 -221 487 502 0
194 221 487 502 0
195 -222 -488 -503 0
-195 222 -488 -503 0
-195 -222 488 -503 0
-195 -222 -488 503 0
195 222 488 -503 0
195 222 -488 503 0
195 -222 488 503 0
-195 222 488 503 0
196 -223 -489 -504 0
-196 223 -489 -504 0
-196 -223 489 -504 0
-196 -223 -489 504 0
196 223 489 -504 0
196 223 -489 504 0
196 -223 489 504 0
-196 223 489 504 0
197 -224 -490 -505 0
-197 224 -490 -505 0
-197 -224 490 -505 0
-197 -224 -490 505 0
197 224 490 -505 0
197 224 -490 505 0
197 -224 490 505 0
-197 224 490 505 0
198 -225 -491 -506 0
-198 225 -491 -506 0
-198 -225 491 -506 0
-198 -225 -491 506 0
198 225 491 -506 0
198 225 -491 506 0
198 -225 491 506 0
-198 225 491 506 0
-199 -226 -492 -507 0
199 226 -492 -507 0
199 -226 492 -507 0
199 -226 -492 507 0
-199 226 492 -507 0
-199 226 -492 507 0
-199 -226 492 507 0
199 226 492 507 0
200 -227 -493 -508 0
-200 227 -493 -508 0
-200 -227 493 -508 0
-200 -227 -493 508 0
200 227 493 -508 0
200 227 -493 508 0
200 -227 493 508 0
-200 227 493 508 0
