# Supplementary material for: Multi-step partitioning combined with SOM neural network-based clustering technique effectively improves SAT solver performance
Source: PeerJ Comput Sci. 2025 Aug 14;11:e3076. doi: 10.7717/peerj-cs.3076 (PMC12453816; doi:10.7717/peerj-cs.3076)
Supplement: Supplemental Information 7 [file peerj-cs-11-3076-s007.cnf]

p cnf 978 5514
7 0
12 0
13 0
19 0
-20 0
21 0
25 0
26 0
35 0
36 0
-43 0
-44 0
50 0
-52 0
-60 0
67 0
68 0
79 0
-85 0
-87 0
-88 0
93 0
-295 0
-313 0
-314 0
321 0
331 0
334 0
-337 0
342 0
-350 0
-353 0
-358 0
-359 0
360 0
367 0
374 0
375 0
-376 0
-578 0
579 0
-580 0
581 0
582 0
583 0
584 0
585 0
586 0
-587 0
588 0
-589 0
590 0
-591 0
-592 0
593 0
-594 0
595 0
-596 0
597 0
-598 0
599 0
-600 0
601 0
602 0
603 0
-604 0
605 0
606 0
607 0
608 0
-609 0
-610 0
-611 0
612 0
-613 0
614 0
-615 0
616 0
617 0
-618 0
619 0
-620 0
-621 0
622 0
623 0
624 0
625 0
-626 0
627 0
628 0
-629 0
-630 0
631 0
-632 0
-633 0
634 0
635 0
-636 0
637 0
-638 0
-639 0
-640 0
-641 0
-642 0
-643 0
-644 0
-645 0
-646 0
-647 0
648 0
-649 0
-650 0
-651 0
652 0
-653 0
-654 0
655 0
656 0
-657 0
658 0
-659 0
-660 0
-661 0
-662 0
-663 0
664 0
665 0
-666 0
667 0
668 0
669 0
670 0
671 0
-672 0
673 0
-674 0
-675 0
676 0
-677 0
-678 0
-679 0
680 0
-681 0
-682 0
683 0
684 0
-685 0
686 0
687 0
-688 0
-689 0
690 0
-691 0
-692 0
693 0
-694 0
695 0
-696 0
697 0
-698 0
699 0
-700 0
701 0
702 0
703 0
-704 0
705 0
706 0
707 0
708 0
-709 0
-710 0
711 0
-712 0
-713 0
-714 0
715 0
-716 0
717 0
-718 0
719 0
720 0
-721 0
-722 0
723 0
724 0
-725 0
726 0
727 0
-728 0
-729 0
730 0
731 0
732 0
-733 0
734 0
-735 0
-736 0
737 0
-738 0
739 0
-740 0
741 0
742 0
743 0
744 0
745 0
-746 0
747 0
748 0
-749 0
-750 0
751 0
752 0
-753 0
-754 0
-755 0
-756 0
-757 0
-758 0
-759 0
-760 0
761 0
762 0
-763 0
-764 0
-765 0
-766 0
-767 0
-768 0
-769 0
770 0
771 0
-772 0
773 0
-774 0
775 0
776 0
777 0
294 -309 -94 0
-294 309 -94 0
-294 -309 94 0
294 309 94 0
-778 2 0
-778 3 0
778 -2 -3 0
-1 -778 -28 -300 -378 0
1 778 -28 -300 -378 0
1 -778 28 -300 -378 0
1 -778 -28 300 -378 0
1 -778 -28 -300 378 0
-1 778 28 -300 -378 0
-1 778 -28 300 -378 0
-1 778 -28 -300 378 0
-1 -778 28 300 -378 0
-1 -778 28 -300 378 0
-1 -778 -28 300 378 0
1 778 28 300 -378 0
1 778 28 -300 378 0
1 778 -28 300 378 0
1 -778 28 300 378 0
-1 778 28 300 378 0
1 -28 -294 -309 0
-1 28 -294 -309 0
-1 -28 294 -309 0
-1 -28 -294 309 0
1 28 294 -309 0
1 28 -294 309 0
1 -28 294 309 0
-1 28 294 309 0
-779 296 0
-779 297 0
779 -296 -297 0
779 -310 -95 0
-779 310 -95 0
-779 -310 95 0
779 310 95 0
-780 3 0
-780 4 0
780 -3 -4 0
-2 -780 -29 -301 -379 0
2 780 -29 -301 -379 0
2 -780 29 -301 -379 0
2 -780 -29 301 -379 0
2 -780 -29 -301 379 0
-2 780 29 -301 -379 0
-2 780 -29 301 -379 0
-2 780 -29 -301 379 0
-2 -780 29 301 -379 0
-2 -780 29 -301 379 0
-2 -780 -29 301 379 0
2 780 29 301 -379 0
2 780 29 -301 379 0
2 780 -29 301 379 0
2 -780 29 301 379 0
-2 780 29 301 379 0
2 -29 -310 0
-2 29 -310 0
-2 -29 310 0
2 29 310 0
-781 297 0
-781 298 0
781 -297 -298 0
-27 -296 -781 -311 -96 0
27 296 -781 -311 -96 0
27 -296 781 -311 -96 0
27 -296 -781 311 -96 0
27 -296 -781 -311 96 0
-27 296 781 -311 -96 0
-27 296 -781 311 -96 0
-27 296 -781 -311 96 0
-27 -296 781 311 -96 0
-27 -296 781 -311 96 0
-27 -296 -781 311 96 0
27 296 781 311 -96 0
27 296 781 -311 96 0
27 296 -781 311 96 0
27 -296 781 311 96 0
-27 296 781 311 96 0
-782 4 0
-782 5 0
782 -4 -5 0
-3 -782 -30 -302 -380 0
3 782 -30 -302 -380 0
3 -782 30 -302 -380 0
3 -782 -30 302 -380 0
3 -782 -30 -302 380 0
-3 782 30 -302 -380 0
-3 782 -30 302 -380 0
-3 782 -30 -302 380 0
-3 -782 30 302 -380 0
-3 -782 30 -302 380 0
-3 -782 -30 302 380 0
3 782 30 302 -380 0
3 782 30 -302 380 0
3 782 -30 302 380 0
3 -782 30 302 380 0
-3 782 30 302 380 0
3 -30 -296 -311 0
-3 30 -296 -311 0
-3 -30 296 -311 0
-3 -30 -296 311 0
3 30 296 -311 0
3 30 -296 311 0
3 -30 296 311 0
-3 30 296 311 0
-783 298 0
-783 299 0
783 -298 -299 0
-28 -297 -783 -312 -97 0
28 297 -783 -312 -97 0
28 -297 783 -312 -97 0
28 -297 -783 312 -97 0
28 -297 -783 -312 97 0
-28 297 783 -312 -97 0
-28 297 -783 312 -97 0
-28 297 -783 -312 97 0
-28 -297 783 312 -97 0
-28 -297 783 -312 97 0
-28 -297 -783 312 97 0
28 297 783 312 -97 0
28 297 783 -312 97 0
28 297 -783 312 97 0
28 -297 783 312 97 0
-28 297 783 312 97 0
-784 5 0
-784 6 0
784 -5 -6 0
-4 -784 -31 -303 -381 0
4 784 -31 -303 -381 0
4 -784 31 -303 -381 0
4 -784 -31 303 -381 0
4 -784 -31 -303 381 0
-4 784 31 -303 -381 0
-4 784 -31 303 -381 0
-4 784 -31 -303 381 0
-4 -784 31 303 -381 0
-4 -784 31 -303 381 0
-4 -784 -31 303 381 0
4 784 31 303 -381 0
4 784 31 -303 381 0
4 784 -31 303 381 0
4 -784 31 303 381 0
-4 784 31 303 381 0
-4 -31 -297 -312 0
4 31 -297 -312 0
4 -31 297 -312 0
4 -31 -297 312 0
-4 31 297 -312 0
-4 31 -297 312 0
-4 -31 297 312 0
4 31 297 312 0
-785 299 0
-785 300 0
785 -299 -300 0
29 -298 -785 -98 0
-29 298 -785 -98 0
-29 -298 785 -98 0
-29 -298 -785 98 0
29 298 785 -98 0
29 298 -785 98 0
29 -298 785 98 0
-29 298 785 98 0
-5 -6 -32 -304 -382 0
5 6 -32 -304 -382 0
5 -6 32 -304 -382 0
5 -6 -32 304 -382 0
5 -6 -32 -304 382 0
-5 6 32 -304 -382 0
-5 6 -32 304 -382 0
-5 6 -32 -304 382 0
-5 -6 32 304 -382 0
-5 -6 32 -304 382 0
-5 -6 -32 304 382 0
5 6 32 304 -382 0
5 6 32 -304 382 0
5 6 -32 304 382 0
5 -6 32 304 382 0
-5 6 32 304 382 0
5 -32 -298 0
-5 32 -298 0
-5 -32 298 0
5 32 298 0
-786 300 0
-786 301 0
786 -300 -301 0
30 -299 -786 -99 0
-30 299 -786 -99 0
-30 -299 786 -99 0
-30 -299 -786 99 0
30 299 786 -99 0
30 299 -786 99 0
30 -299 786 99 0
-30 299 786 99 0
-6 -8 -33 -305 -383 0
6 8 -33 -305 -383 0
6 -8 33 -305 -383 0
6 -8 -33 305 -383 0
6 -8 -33 -305 383 0
-6 8 33 -305 -383 0
-6 8 -33 305 -383 0
-6 8 -33 -305 383 0
-6 -8 33 305 -383 0
-6 -8 33 -305 383 0
-6 -8 -33 305 383 0
6 8 33 305 -383 0
6 8 33 -305 383 0
6 8 -33 305 383 0
6 -8 33 305 383 0
-6 8 33 305 383 0
6 -33 -299 0
-6 33 -299 0
-6 -33 299 0
6 33 299 0
-787 301 0
-787 302 0
787 -301 -302 0
-31 -300 -787 -315 -100 0
31 300 -787 -315 -100 0
31 -300 787 -315 -100 0
31 -300 -787 315 -100 0
31 -300 -787 -315 100 0
-31 300 787 -315 -100 0
-31 300 -787 315 -100 0
-31 300 -787 -315 100 0
-31 -300 787 315 -100 0
-31 -300 787 -315 100 0
-31 -300 -787 315 100 0
31 300 787 315 -100 0
31 300 787 -315 100 0
31 300 -787 315 100 0
31 -300 787 315 100 0
-31 300 787 315 100 0
-788 8 0
-788 9 0
788 -8 -9 0
-788 -34 -306 -384 0
788 34 -306 -384 0
788 -34 306 -384 0
788 -34 -306 384 0
-788 34 306 -384 0
-788 34 -306 384 0
-788 -34 306 384 0
788 34 306 384 0
-34 -300 -315 0
34 300 -315 0
34 -300 315 0
-34 300 315 0
-789 302 0
-789 303 0
789 -302 -303 0
-32 -301 -789 -316 -101 0
32 301 -789 -316 -101 0
32 -301 789 -316 -101 0
32 -301 -789 316 -101 0
32 -301 -789 -316 101 0
-32 301 789 -316 -101 0
-32 301 -789 316 -101 0
-32 301 -789 -316 101 0
-32 -301 789 316 -101 0
-32 -301 789 -316 101 0
-32 -301 -789 316 101 0
32 301 789 316 -101 0
32 301 789 -316 101 0
32 301 -789 316 101 0
32 -301 789 316 101 0
-32 301 789 316 101 0
-790 9 0
-790 10 0
790 -9 -10 0
-8 -790 -307 -385 0
8 790 -307 -385 0
8 -790 307 -385 0
8 -790 -307 385 0
-8 790 307 -385 0
-8 790 -307 385 0
-8 -790 307 385 0
8 790 307 385 0
-8 -301 -316 0
8 301 -316 0
8 -301 316 0
-8 301 316 0
-791 303 0
-791 304 0
791 -303 -304 0
-33 -302 -791 -317 -102 0
33 302 -791 -317 -102 0
33 -302 791 -317 -102 0
33 -302 -791 317 -102 0
33 -302 -791 -317 102 0
-33 302 791 -317 -102 0
-33 302 -791 317 -102 0
-33 302 -791 -317 102 0
-33 -302 791 317 -102 0
-33 -302 791 -317 102 0
-33 -302 -791 317 102 0
33 302 791 317 -102 0
33 302 791 -317 102 0
33 302 -791 317 102 0
33 -302 791 317 102 0
-33 302 791 317 102 0
-792 10 0
-792 11 0
792 -10 -11 0
-9 -792 -308 -386 0
9 792 -308 -386 0
9 -792 308 -386 0
9 -792 -308 386 0
-9 792 308 -386 0
-9 792 -308 386 0
-9 -792 308 386 0
9 792 308 386 0
-9 -302 -317 0
9 302 -317 0
9 -302 317 0
-9 302 317 0
-793 304 0
-793 305 0
793 -304 -305 0
-34 -303 -793 -318 -103 0
34 303 -793 -318 -103 0
34 -303 793 -318 -103 0
34 -303 -793 318 -103 0
34 -303 -793 -318 103 0
-34 303 793 -318 -103 0
-34 303 -793 318 -103 0
-34 303 -793 -318 103 0
-34 -303 793 318 -103 0
-34 -303 793 -318 103 0
-34 -303 -793 318 103 0
34 303 793 318 -103 0
34 303 793 -318 103 0
34 303 -793 318 103 0
34 -303 793 318 103 0
-34 303 793 318 103 0
-10 -11 -37 -309 -387 0
10 11 -37 -309 -387 0
10 -11 37 -309 -387 0
10 -11 -37 309 -387 0
10 -11 -37 -309 387 0
-10 11 37 -309 -387 0
-10 11 -37 309 -387 0
-10 11 -37 -309 387 0
-10 -11 37 309 -387 0
-10 -11 37 -309 387 0
-10 -11 -37 309 387 0
10 11 37 309 -387 0
10 11 37 -309 387 0
10 11 -37 309 387 0
10 -11 37 309 387 0
-10 11 37 309 387 0
10 -37 -303 -318 0
-10 37 -303 -318 0
-10 -37 303 -318 0
-10 -37 -303 318 0
10 37 303 -318 0
10 37 -303 318 0
10 -37 303 318 0
-10 37 303 318 0
-794 305 0
-794 306 0
794 -305 -306 0
-304 -794 -319 -104 0
304 794 -319 -104 0
304 -794 319 -104 0
304 -794 -319 104 0
-304 794 319 -104 0
-304 794 -319 104 0
-304 -794 319 104 0
304 794 319 104 0
-11 -38 -310 -388 0
11 38 -310 -388 0
11 -38 310 -388 0
11 -38 -310 388 0
-11 38 310 -388 0
-11 38 -310 388 0
-11 -38 310 388 0
11 38 310 388 0
-11 -38 -304 -319 0
11 38 -304 -319 0
11 -38 304 -319 0
11 -38 -304 319 0
-11 38 304 -319 0
-11 38 -304 319 0
-11 -38 304 319 0
11 38 304 319 0
-795 306 0
-795 307 0
795 -306 -307 0
-305 -795 -320 -105 0
305 795 -320 -105 0
305 -795 320 -105 0
305 -795 -320 105 0
-305 795 320 -105 0
-305 795 -320 105 0
-305 -795 320 105 0
305 795 320 105 0
-14 -39 -311 -389 0
14 39 -311 -389 0
14 -39 311 -389 0
14 -39 -311 389 0
-14 39 311 -389 0
-14 39 -311 389 0
-14 -39 311 389 0
14 39 311 389 0
39 -305 -320 0
-39 305 -320 0
-39 -305 320 0
39 305 320 0
-796 307 0
-796 308 0
796 -307 -308 0
-37 -306 -796 -106 0
37 306 -796 -106 0
37 -306 796 -106 0
37 -306 -796 106 0
-37 306 796 -106 0
-37 306 -796 106 0
-37 -306 796 106 0
37 306 796 106 0
-797 14 0
-797 15 0
797 -14 -15 0
-797 -40 -312 -390 0
797 40 -312 -390 0
797 -40 312 -390 0
797 -40 -312 390 0
-797 40 312 -390 0
-797 40 -312 390 0
-797 -40 312 390 0
797 40 312 390 0
-40 -306 0
40 306 0
-798 308 0
-798 309 0
798 -308 -309 0
-38 -307 -798 -322 -107 0
38 307 -798 -322 -107 0
38 -307 798 -322 -107 0
38 -307 -798 322 -107 0
38 -307 -798 -322 107 0
-38 307 798 -322 -107 0
-38 307 -798 322 -107 0
-38 307 -798 -322 107 0
-38 -307 798 322 -107 0
-38 -307 798 -322 107 0
-38 -307 -798 322 107 0
38 307 798 322 -107 0
38 307 798 -322 107 0
38 307 -798 322 107 0
38 -307 798 322 107 0
-38 307 798 322 107 0
-799 15 0
-799 16 0
799 -15 -16 0
14 -799 -41 -391 0
-14 799 -41 -391 0
-14 -799 41 -391 0
-14 -799 -41 391 0
14 799 41 -391 0
14 799 -41 391 0
14 -799 41 391 0
-14 799 41 391 0
14 -41 -307 -322 0
-14 41 -307 -322 0
-14 -41 307 -322 0
-14 -41 -307 322 0
14 41 307 -322 0
14 41 -307 322 0
14 -41 307 322 0
-14 41 307 322 0
-800 309 0
-800 310 0
800 -309 -310 0
-39 -308 -800 -323 -108 0
39 308 -800 -323 -108 0
39 -308 800 -323 -108 0
39 -308 -800 323 -108 0
39 -308 -800 -323 108 0
-39 308 800 -323 -108 0
-39 308 -800 323 -108 0
-39 308 -800 -323 108 0
-39 -308 800 323 -108 0
-39 -308 800 -323 108 0
-39 -308 -800 323 108 0
39 308 800 323 -108 0
39 308 800 -323 108 0
39 308 -800 323 108 0
39 -308 800 323 108 0
-39 308 800 323 108 0
-801 16 0
-801 17 0
801 -16 -17 0
15 -801 -42 -392 0
-15 801 -42 -392 0
-15 -801 42 -392 0
-15 -801 -42 392 0
15 801 42 -392 0
15 801 -42 392 0
15 -801 42 392 0
-15 801 42 392 0
15 -42 -308 -323 0
-15 42 -308 -323 0
-15 -42 308 -323 0
-15 -42 -308 323 0
15 42 308 -323 0
15 42 -308 323 0
15 -42 308 323 0
-15 42 308 323 0
-802 310 0
-802 311 0
802 -310 -311 0
-40 -309 -802 -324 -109 0
40 309 -802 -324 -109 0
40 -309 802 -324 -109 0
40 -309 -802 324 -109 0
40 -309 -802 -324 109 0
-40 309 802 -324 -109 0
-40 309 -802 324 -109 0
-40 309 -802 -324 109 0
-40 -309 802 324 -109 0
-40 -309 802 -324 109 0
-40 -309 -802 324 109 0
40 309 802 324 -109 0
40 309 802 -324 109 0
40 309 -802 324 109 0
40 -309 802 324 109 0
-40 309 802 324 109 0
-803 17 0
-803 18 0
803 -17 -18 0
16 -803 -315 -393 0
-16 803 -315 -393 0
-16 -803 315 -393 0
-16 -803 -315 393 0
16 803 315 -393 0
16 803 -315 393 0
16 -803 315 393 0
-16 803 315 393 0
16 -309 -324 0
-16 309 -324 0
-16 -309 324 0
16 309 324 0
-804 311 0
-804 312 0
804 -311 -312 0
-41 -310 -804 -325 -110 0
41 310 -804 -325 -110 0
41 -310 804 -325 -110 0
41 -310 -804 325 -110 0
41 -310 -804 -325 110 0
-41 310 804 -325 -110 0
-41 310 -804 325 -110 0
-41 310 -804 -325 110 0
-41 -310 804 325 -110 0
-41 -310 804 -325 110 0
-41 -310 -804 325 110 0
41 310 804 325 -110 0
41 310 804 -325 110 0
41 310 -804 325 110 0
41 -310 804 325 110 0
-41 310 804 325 110 0
17 -18 -316 -394 0
-17 18 -316 -394 0
-17 -18 316 -394 0
-17 -18 -316 394 0
17 18 316 -394 0
17 18 -316 394 0
17 -18 316 394 0
-17 18 316 394 0
-17 -310 -325 0
17 310 -325 0
17 -310 325 0
-17 310 325 0
42 -311 -326 -111 0
-42 311 -326 -111 0
-42 -311 326 -111 0
-42 -311 -326 111 0
42 311 326 -111 0
42 311 -326 111 0
42 -311 326 111 0
-42 311 326 111 0
18 -45 -317 -395 0
-18 45 -317 -395 0
-18 -45 317 -395 0
-18 -45 -317 395 0
18 45 317 -395 0
18 45 -317 395 0
18 -45 317 395 0
-18 45 317 395 0
-18 -45 -311 -326 0
18 45 -311 -326 0
18 -45 311 -326 0
18 -45 -311 326 0
-18 45 311 -326 0
-18 45 -311 326 0
-18 -45 311 326 0
18 45 311 326 0
-312 -327 -112 0
312 327 -112 0
312 -327 112 0
-312 327 112 0
46 -318 -396 0
-46 318 -396 0
-46 -318 396 0
46 318 396 0
46 -312 -327 0
-46 312 -327 0
-46 -312 327 0
46 312 327 0
22 -47 -319 -397 0
-22 47 -319 -397 0
-22 -47 319 -397 0
-22 -47 -319 397 0
22 47 319 -397 0
22 47 -319 397 0
22 -47 319 397 0
-22 47 319 397 0
-47 -328 0
47 328 0
-805 315 0
-805 316 0
805 -315 -316 0
45 -805 -329 -114 0
-45 805 -329 -114 0
-45 -805 329 -114 0
-45 -805 -329 114 0
45 805 329 -114 0
45 805 -329 114 0
45 -805 329 114 0
-45 805 329 114 0
-806 22 0
-806 23 0
806 -22 -23 0
-806 -48 -320 -398 0
806 48 -320 -398 0
806 -48 320 -398 0
806 -48 -320 398 0
-806 48 320 -398 0
-806 48 -320 398 0
-806 -48 320 398 0
806 48 320 398 0
-48 -329 0
48 329 0
-807 316 0
-807 317 0
807 -316 -317 0
-46 -315 -807 -330 -115 0
46 315 -807 -330 -115 0
46 -315 807 -330 -115 0
46 -315 -807 330 -115 0
46 -315 -807 -330 115 0
-46 315 807 -330 -115 0
-46 315 -807 330 -115 0
-46 315 -807 -330 115 0
-46 -315 807 330 -115 0
-46 -315 807 -330 115 0
-46 -315 -807 330 115 0
46 315 807 330 -115 0
46 315 807 -330 115 0
46 315 -807 330 115 0
46 -315 807 330 115 0
-46 315 807 330 115 0
-808 23 0
-808 24 0
808 -23 -24 0
-22 -808 -49 -399 0
22 808 -49 -399 0
22 -808 49 -399 0
22 -808 -49 399 0
-22 808 49 -399 0
-22 808 -49 399 0
-22 -808 49 399 0
22 808 49 399 0
-22 -49 -315 -330 0
22 49 -315 -330 0
22 -49 315 -330 0
22 -49 -315 330 0
-22 49 315 -330 0
-22 49 -315 330 0
-22 -49 315 330 0
22 49 315 330 0
-809 317 0
-809 318 0
809 -317 -318 0
-47 -316 -809 -116 0
47 316 -809 -116 0
47 -316 809 -116 0
47 -316 -809 116 0
-47 316 809 -116 0
-47 316 -809 116 0
-47 -316 809 116 0
47 316 809 116 0
-23 -24 -322 -400 0
23 24 -322 -400 0
23 -24 322 -400 0
23 -24 -322 400 0
-23 24 322 -400 0
-23 24 -322 400 0
-23 -24 322 400 0
23 24 322 400 0
23 -316 0
-23 316 0
-810 318 0
-810 319 0
810 -318 -319 0
-48 -317 -810 -332 -117 0
48 317 -810 -332 -117 0
48 -317 810 -332 -117 0
48 -317 -810 332 -117 0
48 -317 -810 -332 117 0
-48 317 810 -332 -117 0
-48 317 -810 332 -117 0
-48 317 -810 -332 117 0
-48 -317 810 332 -117 0
-48 -317 810 -332 117 0
-48 -317 -810 332 117 0
48 317 810 332 -117 0
48 317 810 -332 117 0
48 317 -810 332 117 0
48 -317 810 332 117 0
-48 317 810 332 117 0
-24 -51 -323 -401 0
24 51 -323 -401 0
24 -51 323 -401 0
24 -51 -323 401 0
-24 51 323 -401 0
-24 51 -323 401 0
-24 -51 323 401 0
24 51 323 401 0
-24 -51 -317 -332 0
24 51 -317 -332 0
24 -51 317 -332 0
24 -51 -317 332 0
-24 51 317 -332 0
-24 51 -317 332 0
-24 -51 317 332 0
24 51 317 332 0
-811 319 0
-811 320 0
811 -319 -320 0
-49 -318 -811 -333 -118 0
49 318 -811 -333 -118 0
49 -318 811 -333 -118 0
49 -318 -811 333 -118 0
49 -318 -811 -333 118 0
-49 318 811 -333 -118 0
-49 318 -811 333 -118 0
-49 318 -811 -333 118 0
-49 -318 811 333 -118 0
-49 -318 811 -333 118 0
-49 -318 -811 333 118 0
49 318 811 333 -118 0
49 318 811 -333 118 0
49 318 -811 333 118 0
49 -318 811 333 118 0
-49 318 811 333 118 0
27 -324 -402 0
-27 324 -402 0
-27 -324 402 0
27 324 402 0
318 -333 0
-318 333 0
-319 -320 -119 0
319 320 -119 0
319 -320 119 0
-319 320 119 0
-812 27 0
-812 28 0
812 -27 -28 0
-812 -53 -325 -403 0
812 53 -325 -403 0
812 -53 325 -403 0
812 -53 -325 403 0
-812 53 325 -403 0
-812 53 -325 403 0
-812 -53 325 403 0
812 53 325 403 0
-53 -319 0
53 319 0
-51 -320 -322 -335 -120 0
51 320 -322 -335 -120 0
51 -320 322 -335 -120 0
51 -320 -322 335 -120 0
51 -320 -322 -335 120 0
-51 320 322 -335 -120 0
-51 320 -322 335 -120 0
-51 320 -322 -335 120 0
-51 -320 322 335 -120 0
-51 -320 322 -335 120 0
-51 -320 -322 335 120 0
51 320 322 335 -120 0
51 320 322 -335 120 0
51 320 -322 335 120 0
51 -320 322 335 120 0
-51 320 322 335 120 0
-813 28 0
-813 29 0
813 -28 -29 0
-27 -813 -54 -326 -404 0
27 813 -54 -326 -404 0
27 -813 54 -326 -404 0
27 -813 -54 326 -404 0
27 -813 -54 -326 404 0
-27 813 54 -326 -404 0
-27 813 -54 326 -404 0
-27 813 -54 -326 404 0
-27 -813 54 326 -404 0
-27 -813 54 -326 404 0
-27 -813 -54 326 404 0
27 813 54 326 -404 0
27 813 54 -326 404 0
27 813 -54 326 404 0
27 -813 54 326 404 0
-27 813 54 326 404 0
27 -54 -320 -335 0
-27 54 -320 -335 0
-27 -54 320 -335 0
-27 -54 -320 335 0
27 54 320 -335 0
27 54 -320 335 0
27 -54 320 335 0
-27 54 320 335 0
-814 322 0
-814 323 0
814 -322 -323 0
814 -336 -121 0
-814 336 -121 0
-814 -336 121 0
814 336 121 0
-815 29 0
-815 30 0
815 -29 -30 0
-28 -815 -55 -327 -405 0
28 815 -55 -327 -405 0
28 -815 55 -327 -405 0
28 -815 -55 327 -405 0
28 -815 -55 -327 405 0
-28 815 55 -327 -405 0
-28 815 -55 327 -405 0
-28 815 -55 -327 405 0
-28 -815 55 327 -405 0
-28 -815 55 -327 405 0
-28 -815 -55 327 405 0
28 815 55 327 -405 0
28 815 55 -327 405 0
28 815 -55 327 405 0
28 -815 55 327 405 0
-28 815 55 327 405 0
-28 -55 -336 0
28 55 -336 0
28 -55 336 0
-28 55 336 0
-816 323 0
-816 324 0
816 -323 -324 0
53 -322 -816 -122 0
-53 322 -816 -122 0
-53 -322 816 -122 0
-53 -322 -816 122 0
53 322 816 -122 0
53 322 -816 122 0
53 -322 816 122 0
-53 322 816 122 0
-817 30 0
-817 31 0
817 -30 -31 0
-29 -817 -56 -328 -406 0
29 817 -56 -328 -406 0
29 -817 56 -328 -406 0
29 -817 -56 328 -406 0
29 -817 -56 -328 406 0
-29 817 56 -328 -406 0
-29 817 -56 328 -406 0
-29 817 -56 -328 406 0
-29 -817 56 328 -406 0
-29 -817 56 -328 406 0
-29 -817 -56 328 406 0
29 817 56 328 -406 0
29 817 56 -328 406 0
29 817 -56 328 406 0
29 -817 56 328 406 0
-29 817 56 328 406 0
29 -56 -322 0
-29 56 -322 0
-29 -56 322 0
29 56 322 0
-818 324 0
-818 325 0
818 -324 -325 0
-54 -323 -818 -338 -123 0
54 323 -818 -338 -123 0
54 -323 818 -338 -123 0
54 -323 -818 338 -123 0
54 -323 -818 -338 123 0
-54 323 818 -338 -123 0
-54 323 -818 338 -123 0
-54 323 -818 -338 123 0
-54 -323 818 338 -123 0
-54 -323 818 -338 123 0
-54 -323 -818 338 123 0
54 323 818 338 -123 0
54 323 818 -338 123 0
54 323 -818 338 123 0
54 -323 818 338 123 0
-54 323 818 338 123 0
-819 31 0
-819 32 0
819 -31 -32 0
-30 -819 -57 -329 -407 0
30 819 -57 -329 -407 0
30 -819 57 -329 -407 0
30 -819 -57 329 -407 0
30 -819 -57 -329 407 0
-30 819 57 -329 -407 0
-30 819 -57 329 -407 0
-30 819 -57 -329 407 0
-30 -819 57 329 -407 0
-30 -819 57 -329 407 0
-30 -819 -57 329 407 0
30 819 57 329 -407 0
30 819 57 -329 407 0
30 819 -57 329 407 0
30 -819 57 329 407 0
-30 819 57 329 407 0
-30 -57 -323 -338 0
30 57 -323 -338 0
30 -57 323 -338 0
30 -57 -323 338 0
-30 57 323 -338 0
-30 57 -323 338 0
-30 -57 323 338 0
30 57 323 338 0
-820 325 0
-820 326 0
820 -325 -326 0
-55 -324 -820 -339 -124 0
55 324 -820 -339 -124 0
55 -324 820 -339 -124 0
55 -324 -820 339 -124 0
55 -324 -820 -339 124 0
-55 324 820 -339 -124 0
-55 324 -820 339 -124 0
-55 324 -820 -339 124 0
-55 -324 820 339 -124 0
-55 -324 820 -339 124 0
-55 -324 -820 339 124 0
55 324 820 339 -124 0
55 324 820 -339 124 0
55 324 -820 339 124 0
55 -324 820 339 124 0
-55 324 820 339 124 0
-821 32 0
-821 33 0
821 -32 -33 0
-31 -821 -58 -330 -408 0
31 821 -58 -330 -408 0
31 -821 58 -330 -408 0
31 -821 -58 330 -408 0
31 -821 -58 -330 408 0
-31 821 58 -330 -408 0
-31 821 -58 330 -408 0
-31 821 -58 -330 408 0
-31 -821 58 330 -408 0
-31 -821 58 -330 408 0
-31 -821 -58 330 408 0
31 821 58 330 -408 0
31 821 58 -330 408 0
31 821 -58 330 408 0
31 -821 58 330 408 0
-31 821 58 330 408 0
-31 -58 -324 -339 0
31 58 -324 -339 0
31 -58 324 -339 0
31 -58 -324 339 0
-31 58 324 -339 0
-31 58 -324 339 0
-31 -58 324 339 0
31 58 324 339 0
-822 326 0
-822 327 0
822 -326 -327 0
-56 -325 -822 -340 -125 0
56 325 -822 -340 -125 0
56 -325 822 -340 -125 0
56 -325 -822 340 -125 0
56 -325 -822 -340 125 0
-56 325 822 -340 -125 0
-56 325 -822 340 -125 0
-56 325 -822 -340 125 0
-56 -325 822 340 -125 0
-56 -325 822 -340 125 0
-56 -325 -822 340 125 0
56 325 822 340 -125 0
56 325 822 -340 125 0
56 325 -822 340 125 0
56 -325 822 340 125 0
-56 325 822 340 125 0
-823 33 0
-823 34 0
823 -33 -34 0
-32 -823 -59 -409 0
32 823 -59 -409 0
32 -823 59 -409 0
32 -823 -59 409 0
-32 823 59 -409 0
-32 823 -59 409 0
-32 -823 59 409 0
32 823 59 409 0
32 -59 -325 -340 0
-32 59 -325 -340 0
-32 -59 325 -340 0
-32 -59 -325 340 0
32 59 325 -340 0
32 59 -325 340 0
32 -59 325 340 0
-32 59 325 340 0
-824 327 0
-824 328 0
824 -327 -328 0
-57 -326 -824 -341 -126 0
57 326 -824 -341 -126 0
57 -326 824 -341 -126 0
57 -326 -824 341 -126 0
57 -326 -824 -341 126 0
-57 326 824 -341 -126 0
-57 326 -824 341 -126 0
-57 326 -824 -341 126 0
-57 -326 824 341 -126 0
-57 -326 824 -341 126 0
-57 -326 -824 341 126 0
57 326 824 341 -126 0
57 326 824 -341 126 0
57 326 -824 341 126 0
57 -326 824 341 126 0
-57 326 824 341 126 0
33 -34 -332 -410 0
-33 34 -332 -410 0
-33 -34 332 -410 0
-33 -34 -332 410 0
33 34 332 -410 0
33 34 -332 410 0
33 -34 332 410 0
-33 34 332 410 0
-33 -326 -341 0
33 326 -341 0
33 -326 341 0
-33 326 341 0
-825 328 0
-825 329 0
825 -328 -329 0
-58 -327 -825 -127 0
58 327 -825 -127 0
58 -327 825 -127 0
58 -327 -825 127 0
-58 327 825 -127 0
-58 327 -825 127 0
-58 -327 825 127 0
58 327 825 127 0
-34 -61 -333 -411 0
34 61 -333 -411 0
34 -61 333 -411 0
34 -61 -333 411 0
-34 61 333 -411 0
-34 61 -333 411 0
-34 -61 333 411 0
34 61 333 411 0
34 -61 -327 0
-34 61 -327 0
-34 -61 327 0
34 61 327 0
-826 329 0
-826 330 0
826 -329 -330 0
-59 -328 -826 -343 -128 0
59 328 -826 -343 -128 0
59 -328 826 -343 -128 0
59 -328 -826 343 -128 0
59 -328 -826 -343 128 0
-59 328 826 -343 -128 0
-59 328 -826 343 -128 0
-59 328 -826 -343 128 0
-59 -328 826 343 -128 0
-59 -328 826 -343 128 0
-59 -328 -826 343 128 0
59 328 826 343 -128 0
59 328 826 -343 128 0
59 328 -826 343 128 0
59 -328 826 343 128 0
-59 328 826 343 128 0
-37 -62 -412 0
37 62 -412 0
37 -62 412 0
-37 62 412 0
-62 -328 -343 0
62 328 -343 0
62 -328 343 0
-62 328 343 0
329 -330 -344 -129 0
-329 330 -344 -129 0
-329 -330 344 -129 0
-329 -330 -344 129 0
329 330 344 -129 0
329 330 -344 129 0
329 -330 344 129 0
-329 330 344 129 0
-827 37 0
-827 38 0
827 -37 -38 0
-827 -63 -335 -413 0
827 63 -335 -413 0
827 -63 335 -413 0
827 -63 -335 413 0
-827 63 335 -413 0
-827 63 -335 413 0
-827 -63 335 413 0
827 63 335 413 0
63 -329 -344 0
-63 329 -344 0
-63 -329 344 0
63 329 344 0
-61 -330 -332 -345 -130 0
61 330 -332 -345 -130 0
61 -330 332 -345 -130 0
61 -330 -332 345 -130 0
61 -330 -332 -345 130 0
-61 330 332 -345 -130 0
-61 330 -332 345 -130 0
-61 330 -332 -345 130 0
-61 -330 332 345 -130 0
-61 -330 332 -345 130 0
-61 -330 -332 345 130 0
61 330 332 345 -130 0
61 330 332 -345 130 0
61 330 -332 345 130 0
61 -330 332 345 130 0
-61 330 332 345 130 0
-828 38 0
-828 39 0
828 -38 -39 0
-37 -828 -64 -336 -414 0
37 828 -64 -336 -414 0
37 -828 64 -336 -414 0
37 -828 -64 336 -414 0
37 -828 -64 -336 414 0
-37 828 64 -336 -414 0
-37 828 -64 336 -414 0
-37 828 -64 -336 414 0
-37 -828 64 336 -414 0
-37 -828 64 -336 414 0
-37 -828 -64 336 414 0
37 828 64 336 -414 0
37 828 64 -336 414 0
37 828 -64 336 414 0
37 -828 64 336 414 0
-37 828 64 336 414 0
-37 -64 -330 -345 0
37 64 -330 -345 0
37 -64 330 -345 0
37 -64 -330 345 0
-37 64 330 -345 0
-37 64 -330 345 0
-37 -64 330 345 0
37 64 330 345 0
-829 332 0
-829 333 0
829 -332 -333 0
-62 -829 -346 -131 0
62 829 -346 -131 0
62 -829 346 -131 0
62 -829 -346 131 0
-62 829 346 -131 0
-62 829 -346 131 0
-62 -829 346 131 0
62 829 346 131 0
-830 39 0
-830 40 0
830 -39 -40 0
38 -830 -65 -415 0
-38 830 -65 -415 0
-38 -830 65 -415 0
-38 -830 -65 415 0
38 830 65 -415 0
38 830 -65 415 0
38 -830 65 415 0
-38 830 65 415 0
38 -65 -346 0
-38 65 -346 0
-38 -65 346 0
38 65 346 0
-63 -332 -333 -347 -132 0
63 332 -333 -347 -132 0
63 -332 333 -347 -132 0
63 -332 -333 347 -132 0
63 -332 -333 -347 132 0
-63 332 333 -347 -132 0
-63 332 -333 347 -132 0
-63 332 -333 -347 132 0
-63 -332 333 347 -132 0
-63 -332 333 -347 132 0
-63 -332 -333 347 132 0
63 332 333 347 -132 0
63 332 333 -347 132 0
63 332 -333 347 132 0
63 -332 333 347 132 0
-63 332 333 347 132 0
-831 40 0
-831 41 0
831 -40 -41 0
-39 -831 -66 -338 -416 0
39 831 -66 -338 -416 0
39 -831 66 -338 -416 0
39 -831 -66 338 -416 0
39 -831 -66 -338 416 0
-39 831 66 -338 -416 0
-39 831 -66 338 -416 0
-39 831 -66 -338 416 0
-39 -831 66 338 -416 0
-39 -831 66 -338 416 0
-39 -831 -66 338 416 0
39 831 66 338 -416 0
39 831 66 -338 416 0
39 831 -66 338 416 0
39 -831 66 338 416 0
-39 831 66 338 416 0
-39 -66 -332 -347 0
39 66 -332 -347 0
39 -66 332 -347 0
39 -66 -332 347 0
-39 66 332 -347 0
-39 66 -332 347 0
-39 -66 332 347 0
39 66 332 347 0
-64 -333 -335 -348 -133 0
64 333 -335 -348 -133 0
64 -333 335 -348 -133 0
64 -333 -335 348 -133 0
64 -333 -335 -348 133 0
-64 333 335 -348 -133 0
-64 333 -335 348 -133 0
-64 333 -335 -348 133 0
-64 -333 335 348 -133 0
-64 -333 335 -348 133 0
-64 -333 -335 348 133 0
64 333 335 348 -133 0
64 333 335 -348 133 0
64 333 -335 348 133 0
64 -333 335 348 133 0
-64 333 335 348 133 0
-832 41 0
-832 42 0
832 -41 -42 0
-40 -832 -339 -417 0
40 832 -339 -417 0
40 -832 339 -417 0
40 -832 -339 417 0
-40 832 339 -417 0
-40 832 -339 417 0
-40 -832 339 417 0
40 832 339 417 0
-40 -333 -348 0
40 333 -348 0
40 -333 348 0
-40 333 348 0
-833 335 0
-833 336 0
833 -335 -336 0
-65 -833 -349 -134 0
65 833 -349 -134 0
65 -833 349 -134 0
65 -833 -349 134 0
-65 833 349 -134 0
-65 833 -349 134 0
-65 -833 349 134 0
65 833 349 134 0
41 -340 -418 0
-41 340 -418 0
-41 -340 418 0
41 340 418 0
41 -349 0
-41 349 0
-66 -335 -135 0
66 335 -135 0
66 -335 135 0
-66 335 135 0
42 -69 -341 -419 0
-42 69 -341 -419 0
-42 -69 341 -419 0
-42 -69 -341 419 0
42 69 341 -419 0
42 69 -341 419 0
42 -69 341 419 0
-42 69 341 419 0
42 -69 -335 0
-42 69 -335 0
-42 -69 335 0
42 69 335 0
336 -351 -136 0
-336 351 -136 0
-336 -351 136 0
336 351 136 0
-70 -336 -351 0
70 336 -351 0
70 -336 351 0
-70 336 351 0
-834 338 0
-834 339 0
834 -338 -339 0
834 -352 -137 0
-834 352 -137 0
-834 -352 137 0
834 352 137 0
-835 45 0
-835 46 0
835 -45 -46 0
835 -71 -343 -421 0
-835 71 -343 -421 0
-835 -71 343 -421 0
-835 -71 -343 421 0
835 71 343 -421 0
835 71 -343 421 0
835 -71 343 421 0
-835 71 343 421 0
71 -352 0
-71 352 0
-836 339 0
-836 340 0
836 -339 -340 0
69 -338 -836 -138 0
-69 338 -836 -138 0
-69 -338 836 -138 0
-69 -338 -836 138 0
69 338 836 -138 0
69 338 -836 138 0
69 -338 836 138 0
-69 338 836 138 0
-837 46 0
-837 47 0
837 -46 -47 0
-45 -837 -72 -344 -422 0
45 837 -72 -344 -422 0
45 -837 72 -344 -422 0
45 -837 -72 344 -422 0
45 -837 -72 -344 422 0
-45 837 72 -344 -422 0
-45 837 -72 344 -422 0
-45 837 -72 -344 422 0
-45 -837 72 344 -422 0
-45 -837 72 -344 422 0
-45 -837 -72 344 422 0
45 837 72 344 -422 0
45 837 72 -344 422 0
45 837 -72 344 422 0
45 -837 72 344 422 0
-45 837 72 344 422 0
45 -72 -338 0
-45 72 -338 0
-45 -72 338 0
45 72 338 0
-838 340 0
-838 341 0
838 -340 -341 0
-70 -339 -838 -354 -139 0
70 339 -838 -354 -139 0
70 -339 838 -354 -139 0
70 -339 -838 354 -139 0
70 -339 -838 -354 139 0
-70 339 838 -354 -139 0
-70 339 -838 354 -139 0
-70 339 -838 -354 139 0
-70 -339 838 354 -139 0
-70 -339 838 -354 139 0
-70 -339 -838 354 139 0
70 339 838 354 -139 0
70 339 838 -354 139 0
70 339 -838 354 139 0
70 -339 838 354 139 0
-70 339 838 354 139 0
-839 47 0
-839 48 0
839 -47 -48 0
-46 -839 -73 -345 -423 0
46 839 -73 -345 -423 0
46 -839 73 -345 -423 0
46 -839 -73 345 -423 0
46 -839 -73 -345 423 0
-46 839 73 -345 -423 0
-46 839 -73 345 -423 0
-46 839 -73 -345 423 0
-46 -839 73 345 -423 0
-46 -839 73 -345 423 0
-46 -839 -73 345 423 0
46 839 73 345 -423 0
46 839 73 -345 423 0
46 839 -73 345 423 0
46 -839 73 345 423 0
-46 839 73 345 423 0
-46 -73 -339 -354 0
46 73 -339 -354 0
46 -73 339 -354 0
46 -73 -339 354 0
-46 73 339 -354 0
-46 73 -339 354 0
-46 -73 339 354 0
46 73 339 354 0
-71 -340 -341 -355 -140 0
71 340 -341 -355 -140 0
71 -340 341 -355 -140 0
71 -340 -341 355 -140 0
71 -340 -341 -355 140 0
-71 340 341 -355 -140 0
-71 340 -341 355 -140 0
-71 340 -341 -355 140 0
-71 -340 341 355 -140 0
-71 -340 341 -355 140 0
-71 -340 -341 355 140 0
71 340 341 355 -140 0
71 340 341 -355 140 0
71 340 -341 355 140 0
71 -340 341 355 140 0
-71 340 341 355 140 0
-840 48 0
-840 49 0
840 -48 -49 0
-47 -840 -74 -346 -424 0
47 840 -74 -346 -424 0
47 -840 74 -346 -424 0
47 -840 -74 346 -424 0
47 -840 -74 -346 424 0
-47 840 74 -346 -424 0
-47 840 -74 346 -424 0
-47 840 -74 -346 424 0
-47 -840 74 346 -424 0
-47 -840 74 -346 424 0
-47 -840 -74 346 424 0
47 840 74 346 -424 0
47 840 74 -346 424 0
47 840 -74 346 424 0
47 -840 74 346 424 0
-47 840 74 346 424 0
-47 -74 -340 -355 0
47 74 -340 -355 0
47 -74 340 -355 0
47 -74 -340 355 0
-47 74 340 -355 0
-47 74 -340 355 0
-47 -74 340 355 0
47 74 340 355 0
-72 -341 -343 -356 -141 0
72 341 -343 -356 -141 0
72 -341 343 -356 -141 0
72 -341 -343 356 -141 0
72 -341 -343 -356 141 0
-72 341 343 -356 -141 0
-72 341 -343 356 -141 0
-72 341 -343 -356 141 0
-72 -341 343 356 -141 0
-72 -341 343 -356 141 0
-72 -341 -343 356 141 0
72 341 343 356 -141 0
72 341 343 -356 141 0
72 341 -343 356 141 0
72 -341 343 356 141 0
-72 341 343 356 141 0
-48 -49 -75 -347 -425 0
48 49 -75 -347 -425 0
48 -49 75 -347 -425 0
48 -49 -75 347 -425 0
48 -49 -75 -347 425 0
-48 49 75 -347 -425 0
-48 49 -75 347 -425 0
-48 49 -75 -347 425 0
-48 -49 75 347 -425 0
-48 -49 75 -347 425 0
-48 -49 -75 347 425 0
48 49 75 347 -425 0
48 49 75 -347 425 0
48 49 -75 347 425 0
48 -49 75 347 425 0
-48 49 75 347 425 0
-48 -75 -341 -356 0
48 75 -341 -356 0
48 -75 341 -356 0
48 -75 -341 356 0
-48 75 341 -356 0
-48 75 -341 356 0
-48 -75 341 356 0
48 75 341 356 0
-841 343 0
-841 344 0
841 -343 -344 0
-73 -841 -357 -142 0
73 841 -357 -142 0
73 -841 357 -142 0
73 -841 -357 142 0
-73 841 357 -142 0
-73 841 -357 142 0
-73 -841 357 142 0
73 841 357 142 0
-49 -51 -76 -348 -426 0
49 51 -76 -348 -426 0
49 -51 76 -348 -426 0
49 -51 -76 348 -426 0
49 -51 -76 -348 426 0
-49 51 76 -348 -426 0
-49 51 -76 348 -426 0
-49 51 -76 -348 426 0
-49 -51 76 348 -426 0
-49 -51 76 -348 426 0
-49 -51 -76 348 426 0
49 51 76 348 -426 0
49 51 76 -348 426 0
49 51 -76 348 426 0
49 -51 76 348 426 0
-49 51 76 348 426 0
49 -76 -357 0
-49 76 -357 0
-49 -76 357 0
49 76 357 0
-842 344 0
-842 345 0
842 -344 -345 0
74 -343 -842 -143 0
-74 343 -842 -143 0
-74 -343 842 -143 0
-74 -343 -842 143 0
74 343 842 -143 0
74 343 -842 143 0
74 -343 842 143 0
-74 343 842 143 0
77 -349 -427 0
-77 349 -427 0
-77 -349 427 0
77 349 427 0
77 -343 0
-77 343 0
-843 345 0
-843 346 0
843 -345 -346 0
75 -344 -843 -144 0
-75 344 -843 -144 0
-75 -344 843 -144 0
-75 -344 -843 144 0
75 344 843 -144 0
75 344 -843 144 0
75 -344 843 144 0
-75 344 843 144 0
-51 -78 -428 0
51 78 -428 0
51 -78 428 0
-51 78 428 0
51 -78 -344 0
-51 78 -344 0
-51 -78 344 0
51 78 344 0
-844 346 0
-844 347 0
844 -346 -347 0
-76 -345 -844 -145 0
76 345 -844 -145 0
76 -345 844 -145 0
76 -345 -844 145 0
-76 345 844 -145 0
-76 345 -844 145 0
-76 -345 844 145 0
76 345 844 145 0
-845 53 0
-845 54 0
845 -53 -54 0
845 -351 -429 0
-845 351 -429 0
-845 -351 429 0
845 351 429 0
-345 0
-846 347 0
-846 348 0
846 -347 -348 0
-77 -346 -846 -361 -146 0
77 346 -846 -361 -146 0
77 -346 846 -361 -146 0
77 -346 -846 361 -146 0
77 -346 -846 -361 146 0
-77 346 846 -361 -146 0
-77 346 -846 361 -146 0
-77 346 -846 -361 146 0
-77 -346 846 361 -146 0
-77 -346 846 -361 146 0
-77 -346 -846 361 146 0
77 346 846 361 -146 0
77 346 846 -361 146 0
77 346 -846 361 146 0
77 -346 846 361 146 0
-77 346 846 361 146 0
-847 54 0
-847 55 0
847 -54 -55 0
-53 -847 -80 -352 -430 0
53 847 -80 -352 -430 0
53 -847 80 -352 -430 0
53 -847 -80 352 -430 0
53 -847 -80 -352 430 0
-53 847 80 -352 -430 0
-53 847 -80 352 -430 0
-53 847 -80 -352 430 0
-53 -847 80 352 -430 0
-53 -847 80 -352 430 0
-53 -847 -80 352 430 0
53 847 80 352 -430 0
53 847 80 -352 430 0
53 847 -80 352 430 0
53 -847 80 352 430 0
-53 847 80 352 430 0
53 -80 -346 -361 0
-53 80 -346 -361 0
-53 -80 346 -361 0
-53 -80 -346 361 0
53 80 346 -361 0
53 80 -346 361 0
53 -80 346 361 0
-53 80 346 361 0
-848 348 0
-848 349 0
848 -348 -349 0
-78 -347 -848 -362 -147 0
78 347 -848 -362 -147 0
78 -347 848 -362 -147 0
78 -347 -848 362 -147 0
78 -347 -848 -362 147 0
-78 347 848 -362 -147 0
-78 347 -848 362 -147 0
-78 347 -848 -362 147 0
-78 -347 848 362 -147 0
-78 -347 848 -362 147 0
-78 -347 -848 362 147 0
78 347 848 362 -147 0
78 347 848 -362 147 0
78 347 -848 362 147 0
78 -347 848 362 147 0
-78 347 848 362 147 0
-849 55 0
-849 56 0
849 -55 -56 0
54 -849 -81 -431 0
-54 849 -81 -431 0
-54 -849 81 -431 0
-54 -849 -81 431 0
54 849 81 -431 0
54 849 -81 431 0
54 -849 81 431 0
-54 849 81 431 0
-54 -81 -347 -362 0
54 81 -347 -362 0
54 -81 347 -362 0
54 -81 -347 362 0
-54 81 347 -362 0
-54 81 -347 362 0
-54 -81 347 362 0
54 81 347 362 0
348 -363 -148 0
-348 363 -148 0
-348 -363 148 0
348 363 148 0
-850 56 0
-850 57 0
850 -56 -57 0
-55 -850 -82 -354 -432 0
55 850 -82 -354 -432 0
55 -850 82 -354 -432 0
55 -850 -82 354 -432 0
55 -850 -82 -354 432 0
-55 850 82 -354 -432 0
-55 850 -82 354 -432 0
-55 850 -82 -354 432 0
-55 -850 82 354 -432 0
-55 -850 82 -354 432 0
-55 -850 -82 354 432 0
55 850 82 354 -432 0
55 850 82 -354 432 0
55 850 -82 354 432 0
55 -850 82 354 432 0
-55 850 82 354 432 0
55 -82 -348 -363 0
-55 82 -348 -363 0
-55 -82 348 -363 0
-55 -82 -348 363 0
55 82 348 -363 0
55 82 -348 363 0
55 -82 348 363 0
-55 82 348 363 0
80 -349 -364 -149 0
-80 349 -364 -149 0
-80 -349 364 -149 0
-80 -349 -364 149 0
80 349 364 -149 0
80 349 -364 149 0
80 -349 364 149 0
-80 349 364 149 0
-851 57 0
-851 58 0
851 -57 -58 0
-56 -851 -83 -355 -433 0
56 851 -83 -355 -433 0
56 -851 83 -355 -433 0
56 -851 -83 355 -433 0
56 -851 -83 -355 433 0
-56 851 83 -355 -433 0
-56 851 -83 355 -433 0
-56 851 -83 -355 433 0
-56 -851 83 355 -433 0
-56 -851 83 -355 433 0
-56 -851 -83 355 433 0
56 851 83 355 -433 0
56 851 83 -355 433 0
56 851 -83 355 433 0
56 -851 83 355 433 0
-56 851 83 355 433 0
56 -83 -349 -364 0
-56 83 -349 -364 0
-56 -83 349 -364 0
-56 -83 -349 364 0
56 83 349 -364 0
56 83 -349 364 0
56 -83 349 364 0
-56 83 349 364 0
-852 351 0
-852 352 0
852 -351 -352 0
81 -852 -365 -150 0
-81 852 -365 -150 0
-81 -852 365 -150 0
-81 -852 -365 150 0
81 852 365 -150 0
81 852 -365 150 0
81 -852 365 150 0
-81 852 365 150 0
-853 58 0
-853 59 0
853 -58 -59 0
-57 -853 -84 -356 -434 0
57 853 -84 -356 -434 0
57 -853 84 -356 -434 0
57 -853 -84 356 -434 0
57 -853 -84 -356 434 0
-57 853 84 -356 -434 0
-57 853 -84 356 -434 0
-57 853 -84 -356 434 0
-57 -853 84 356 -434 0
-57 -853 84 -356 434 0
-57 -853 -84 356 434 0
57 853 84 356 -434 0
57 853 84 -356 434 0
57 853 -84 356 434 0
57 -853 84 356 434 0
-57 853 84 356 434 0
57 -84 -365 0
-57 84 -365 0
-57 -84 365 0
57 84 365 0
82 -351 -366 -151 0
-82 351 -366 -151 0
-82 -351 366 -151 0
-82 -351 -366 151 0
82 351 366 -151 0
82 351 -366 151 0
82 -351 366 151 0
-82 351 366 151 0
-58 -357 -435 0
58 357 -435 0
58 -357 435 0
-58 357 435 0
58 -351 -366 0
-58 351 -366 0
-58 -351 366 0
58 351 366 0
83 -352 -152 0
-83 352 -152 0
-83 -352 152 0
83 352 152 0
-59 -86 -436 0
59 86 -436 0
59 -86 436 0
-59 86 436 0
59 -86 -352 0
-59 86 -352 0
-59 -86 352 0
59 86 352 0
-854 354 0
-854 355 0
854 -354 -355 0
84 -854 -368 -153 0
-84 854 -368 -153 0
-84 -854 368 -153 0
-84 -854 -368 153 0
84 854 368 -153 0
84 854 -368 153 0
84 -854 368 153 0
-84 854 368 153 0
368 0
-855 355 0
-855 356 0
855 -355 -356 0
354 -855 -369 -154 0
-354 855 -369 -154 0
-354 -855 369 -154 0
-354 -855 -369 154 0
354 855 369 -154 0
354 855 -369 154 0
354 -855 369 154 0
-354 855 369 154 0
-856 62 0
-856 63 0
856 -62 -63 0
61 -856 -438 0
-61 856 -438 0
-61 -856 438 0
61 856 438 0
-61 -354 -369 0
61 354 -369 0
61 -354 369 0
-61 354 369 0
-857 356 0
-857 357 0
857 -356 -357 0
-86 -355 -857 -370 -155 0
86 355 -857 -370 -155 0
86 -355 857 -370 -155 0
86 -355 -857 370 -155 0
86 -355 -857 -370 155 0
-86 355 857 -370 -155 0
-86 355 -857 370 -155 0
-86 355 -857 -370 155 0
-86 -355 857 370 -155 0
-86 -355 857 -370 155 0
-86 -355 -857 370 155 0
86 355 857 370 -155 0
86 355 857 -370 155 0
86 355 -857 370 155 0
86 -355 857 370 155 0
-86 355 857 370 155 0
-858 63 0
-858 64 0
858 -63 -64 0
-62 -858 -89 -361 -439 0
62 858 -89 -361 -439 0
62 -858 89 -361 -439 0
62 -858 -89 361 -439 0
62 -858 -89 -361 439 0
-62 858 89 -361 -439 0
-62 858 -89 361 -439 0
-62 858 -89 -361 439 0
-62 -858 89 361 -439 0
-62 -858 89 -361 439 0
-62 -858 -89 361 439 0
62 858 89 361 -439 0
62 858 89 -361 439 0
62 858 -89 361 439 0
62 -858 89 361 439 0
-62 858 89 361 439 0
62 -89 -355 -370 0
-62 89 -355 -370 0
-62 -89 355 -370 0
-62 -89 -355 370 0
62 89 355 -370 0
62 89 -355 370 0
62 -89 355 370 0
-62 89 355 370 0
-356 -371 -156 0
356 371 -156 0
356 -371 156 0
-356 371 156 0
-859 64 0
-859 65 0
859 -64 -65 0
-63 -859 -90 -362 -440 0
63 859 -90 -362 -440 0
63 -859 90 -362 -440 0
63 -859 -90 362 -440 0
63 -859 -90 -362 440 0
-63 859 90 -362 -440 0
-63 859 -90 362 -440 0
-63 859 -90 -362 440 0
-63 -859 90 362 -440 0
-63 -859 90 -362 440 0
-63 -859 -90 362 440 0
63 859 90 362 -440 0
63 859 90 -362 440 0
63 859 -90 362 440 0
63 -859 90 362 440 0
-63 859 90 362 440 0
63 -90 -356 -371 0
-63 90 -356 -371 0
-63 -90 356 -371 0
-63 -90 -356 371 0
63 90 356 -371 0
63 90 -356 371 0
63 -90 356 371 0
-63 90 356 371 0
-357 -372 -157 0
357 372 -157 0
357 -372 157 0
-357 372 157 0
-860 65 0
-860 66 0
860 -65 -66 0
-64 -860 -91 -363 -441 0
64 860 -91 -363 -441 0
64 -860 91 -363 -441 0
64 -860 -91 363 -441 0
64 -860 -91 -363 441 0
-64 860 91 -363 -441 0
-64 860 -91 363 -441 0
-64 860 -91 -363 441 0
-64 -860 91 363 -441 0
-64 -860 91 -363 441 0
-64 -860 -91 363 441 0
64 860 91 363 -441 0
64 860 91 -363 441 0
64 860 -91 363 441 0
64 -860 91 363 441 0
-64 860 91 363 441 0
64 -91 -357 -372 0
-64 91 -357 -372 0
-64 -91 357 -372 0
-64 -91 -357 372 0
64 91 357 -372 0
64 91 -357 372 0
64 -91 357 372 0
-64 91 357 372 0
-89 -373 -158 0
89 373 -158 0
89 -373 158 0
-89 373 158 0
-65 -66 -92 -364 -442 0
65 66 -92 -364 -442 0
65 -66 92 -364 -442 0
65 -66 -92 364 -442 0
65 -66 -92 -364 442 0
-65 66 92 -364 -442 0
-65 66 -92 364 -442 0
-65 66 -92 -364 442 0
-65 -66 92 364 -442 0
-65 -66 92 -364 442 0
-65 -66 -92 364 442 0
65 66 92 364 -442 0
65 66 92 -364 442 0
65 66 -92 364 442 0
65 -66 92 364 442 0
-65 66 92 364 442 0
-65 -92 -373 0
65 92 -373 0
65 -92 373 0
-65 92 373 0
90 -361 -159 0
-90 361 -159 0
-90 -361 159 0
90 361 159 0
-66 -365 -443 0
66 365 -443 0
66 -365 443 0
-66 365 443 0
-66 0
-861 361 0
-861 362 0
861 -361 -362 0
-91 -861 -160 0
91 861 -160 0
91 -861 160 0
-91 861 160 0
-69 -94 -366 -444 0
69 94 -366 -444 0
69 -94 366 -444 0
69 -94 -366 444 0
-69 94 366 -444 0
-69 94 -366 444 0
-69 -94 366 444 0
69 94 366 444 0
94 0
-862 362 0
-862 363 0
862 -362 -363 0
92 -361 -862 -161 0
-92 361 -862 -161 0
-92 -361 862 -161 0
-92 -361 -862 161 0
92 361 862 -161 0
92 361 -862 161 0
92 -361 862 161 0
-92 361 862 161 0
-863 69 0
-863 70 0
863 -69 -70 0
-863 -95 -445 0
863 95 -445 0
863 -95 445 0
-863 95 445 0
-95 -361 0
95 361 0
-864 363 0
-864 364 0
864 -363 -364 0
-362 -864 -377 -162 0
362 864 -377 -162 0
362 -864 377 -162 0
362 -864 -377 162 0
-362 864 377 -162 0
-362 864 -377 162 0
-362 -864 377 162 0
362 864 377 162 0
-865 70 0
-865 71 0
865 -70 -71 0
-69 -865 -96 -368 -446 0
69 865 -96 -368 -446 0
69 -865 96 -368 -446 0
69 -865 -96 368 -446 0
69 -865 -96 -368 446 0
-69 865 96 -368 -446 0
-69 865 -96 368 -446 0
-69 865 -96 -368 446 0
-69 -865 96 368 -446 0
-69 -865 96 -368 446 0
-69 -865 -96 368 446 0
69 865 96 368 -446 0
69 865 96 -368 446 0
69 865 -96 368 446 0
69 -865 96 368 446 0
-69 865 96 368 446 0
69 -96 -362 -377 0
-69 96 -362 -377 0
-69 -96 362 -377 0
-69 -96 -362 377 0
69 96 362 -377 0
69 96 -362 377 0
69 -96 362 377 0
-69 96 362 377 0
-866 364 0
-866 365 0
866 -364 -365 0
-94 -363 -866 -378 -163 0
94 363 -866 -378 -163 0
94 -363 866 -378 -163 0
94 -363 -866 378 -163 0
94 -363 -866 -378 163 0
-94 363 866 -378 -163 0
-94 363 -866 378 -163 0
-94 363 -866 -378 163 0
-94 -363 866 378 -163 0
-94 -363 866 -378 163 0
-94 -363 -866 378 163 0
94 363 866 378 -163 0
94 363 866 -378 163 0
94 363 -866 378 163 0
94 -363 866 378 163 0
-94 363 866 378 163 0
-867 71 0
-867 72 0
867 -71 -72 0
-70 -867 -97 -369 -447 0
70 867 -97 -369 -447 0
70 -867 97 -369 -447 0
70 -867 -97 369 -447 0
70 -867 -97 -369 447 0
-70 867 97 -369 -447 0
-70 867 -97 369 -447 0
-70 867 -97 -369 447 0
-70 -867 97 369 -447 0
-70 -867 97 -369 447 0
-70 -867 -97 369 447 0
70 867 97 369 -447 0
70 867 97 -369 447 0
70 867 -97 369 447 0
70 -867 97 369 447 0
-70 867 97 369 447 0
70 -97 -363 -378 0
-70 97 -363 -378 0
-70 -97 363 -378 0
-70 -97 -363 378 0
70 97 363 -378 0
70 97 -363 378 0
70 -97 363 378 0
-70 97 363 378 0
-868 365 0
-868 366 0
868 -365 -366 0
-95 -364 -868 -379 -164 0
95 364 -868 -379 -164 0
95 -364 868 -379 -164 0
95 -364 -868 379 -164 0
95 -364 -868 -379 164 0
-95 364 868 -379 -164 0
-95 364 -868 379 -164 0
-95 364 -868 -379 164 0
-95 -364 868 379 -164 0
-95 -364 868 -379 164 0
-95 -364 -868 379 164 0
95 364 868 379 -164 0
95 364 868 -379 164 0
95 364 -868 379 164 0
95 -364 868 379 164 0
-95 364 868 379 164 0
-869 72 0
-869 73 0
869 -72 -73 0
-71 -869 -98 -370 -448 0
71 869 -98 -370 -448 0
71 -869 98 -370 -448 0
71 -869 -98 370 -448 0
71 -869 -98 -370 448 0
-71 869 98 -370 -448 0
-71 869 -98 370 -448 0
-71 869 -98 -370 448 0
-71 -869 98 370 -448 0
-71 -869 98 -370 448 0
-71 -869 -98 370 448 0
71 869 98 370 -448 0
71 869 98 -370 448 0
71 869 -98 370 448 0
71 -869 98 370 448 0
-71 869 98 370 448 0
-71 -98 -364 -379 0
71 98 -364 -379 0
71 -98 364 -379 0
71 -98 -364 379 0
-71 98 364 -379 0
-71 98 -364 379 0
-71 -98 364 379 0
71 98 364 379 0
-96 -365 -366 -380 -165 0
96 365 -366 -380 -165 0
96 -365 366 -380 -165 0
96 -365 -366 380 -165 0
96 -365 -366 -380 165 0
-96 365 366 -380 -165 0
-96 365 -366 380 -165 0
-96 365 -366 -380 165 0
-96 -365 366 380 -165 0
-96 -365 366 -380 165 0
-96 -365 -366 380 165 0
96 365 366 380 -165 0
96 365 366 -380 165 0
96 365 -366 380 165 0
96 -365 366 380 165 0
-96 365 366 380 165 0
-870 73 0
-870 74 0
870 -73 -74 0
-72 -870 -99 -371 -449 0
72 870 -99 -371 -449 0
72 -870 99 -371 -449 0
72 -870 -99 371 -449 0
72 -870 -99 -371 449 0
-72 870 99 -371 -449 0
-72 870 -99 371 -449 0
-72 870 -99 -371 449 0
-72 -870 99 371 -449 0
-72 -870 99 -371 449 0
-72 -870 -99 371 449 0
72 870 99 371 -449 0
72 870 99 -371 449 0
72 870 -99 371 449 0
72 -870 99 371 449 0
-72 870 99 371 449 0
72 -99 -365 -380 0
-72 99 -365 -380 0
-72 -99 365 -380 0
-72 -99 -365 380 0
72 99 365 -380 0
72 99 -365 380 0
72 -99 365 380 0
-72 99 365 380 0
-97 -366 -368 -381 -166 0
97 366 -368 -381 -166 0
97 -366 368 -381 -166 0
97 -366 -368 381 -166 0
97 -366 -368 -381 166 0
-97 366 368 -381 -166 0
-97 366 -368 381 -166 0
-97 366 -368 -381 166 0
-97 -366 368 381 -166 0
-97 -366 368 -381 166 0
-97 -366 -368 381 166 0
97 366 368 381 -166 0
97 366 368 -381 166 0
97 366 -368 381 166 0
97 -366 368 381 166 0
-97 366 368 381 166 0
-871 74 0
-871 75 0
871 -74 -75 0
-73 -871 -100 -372 -450 0
73 871 -100 -372 -450 0
73 -871 100 -372 -450 0
73 -871 -100 372 -450 0
73 -871 -100 -372 450 0
-73 871 100 -372 -450 0
-73 871 -100 372 -450 0
-73 871 -100 -372 450 0
-73 -871 100 372 -450 0
-73 -871 100 -372 450 0
-73 -871 -100 372 450 0
73 871 100 372 -450 0
73 871 100 -372 450 0
73 871 -100 372 450 0
73 -871 100 372 450 0
-73 871 100 372 450 0
73 -100 -366 -381 0
-73 100 -366 -381 0
-73 -100 366 -381 0
-73 -100 -366 381 0
73 100 366 -381 0
73 100 -366 381 0
73 -100 366 381 0
-73 100 366 381 0
-872 368 0
-872 369 0
872 -368 -369 0
-98 -872 -382 -167 0
98 872 -382 -167 0
98 -872 382 -167 0
98 -872 -382 167 0
-98 872 382 -167 0
-98 872 -382 167 0
-98 -872 382 167 0
98 872 382 167 0
-873 75 0
-873 76 0
873 -75 -76 0
-74 -873 -101 -373 -451 0
74 873 -101 -373 -451 0
74 -873 101 -373 -451 0
74 -873 -101 373 -451 0
74 -873 -101 -373 451 0
-74 873 101 -373 -451 0
-74 873 -101 373 -451 0
-74 873 -101 -373 451 0
-74 -873 101 373 -451 0
-74 -873 101 -373 451 0
-74 -873 -101 373 451 0
74 873 101 373 -451 0
74 873 101 -373 451 0
74 873 -101 373 451 0
74 -873 101 373 451 0
-74 873 101 373 451 0
74 -101 -382 0
-74 101 -382 0
-74 -101 382 0
74 101 382 0
-874 369 0
-874 370 0
874 -369 -370 0
-99 -368 -874 -383 -168 0
99 368 -874 -383 -168 0
99 -368 874 -383 -168 0
99 -368 -874 383 -168 0
99 -368 -874 -383 168 0
-99 368 874 -383 -168 0
-99 368 -874 383 -168 0
-99 368 -874 -383 168 0
-99 -368 874 383 -168 0
-99 -368 874 -383 168 0
-99 -368 -874 383 168 0
99 368 874 383 -168 0
99 368 874 -383 168 0
99 368 -874 383 168 0
99 -368 874 383 168 0
-99 368 874 383 168 0
-875 76 0
-875 77 0
875 -76 -77 0
-75 -875 -102 -452 0
75 875 -102 -452 0
75 -875 102 -452 0
75 -875 -102 452 0
-75 875 102 -452 0
-75 875 -102 452 0
-75 -875 102 452 0
75 875 102 452 0
-75 -102 -368 -383 0
75 102 -368 -383 0
75 -102 368 -383 0
75 -102 -368 383 0
-75 102 368 -383 0
-75 102 -368 383 0
-75 -102 368 383 0
75 102 368 383 0
-876 370 0
-876 371 0
876 -370 -371 0
-100 -369 -876 -384 -169 0
100 369 -876 -384 -169 0
100 -369 876 -384 -169 0
100 -369 -876 384 -169 0
100 -369 -876 -384 169 0
-100 369 876 -384 -169 0
-100 369 -876 384 -169 0
-100 369 -876 -384 169 0
-100 -369 876 384 -169 0
-100 -369 876 -384 169 0
-100 -369 -876 384 169 0
100 369 876 384 -169 0
100 369 876 -384 169 0
100 369 -876 384 169 0
100 -369 876 384 169 0
-100 369 876 384 169 0
-877 77 0
-877 78 0
877 -77 -78 0
-76 -877 -103 -453 0
76 877 -103 -453 0
76 -877 103 -453 0
76 -877 -103 453 0
-76 877 103 -453 0
-76 877 -103 453 0
-76 -877 103 453 0
76 877 103 453 0
76 -103 -369 -384 0
-76 103 -369 -384 0
-76 -103 369 -384 0
-76 -103 -369 384 0
76 103 369 -384 0
76 103 -369 384 0
76 -103 369 384 0
-76 103 369 384 0
-878 371 0
-878 372 0
878 -371 -372 0
-101 -370 -878 -385 -170 0
101 370 -878 -385 -170 0
101 -370 878 -385 -170 0
101 -370 -878 385 -170 0
101 -370 -878 -385 170 0
-101 370 878 -385 -170 0
-101 370 -878 385 -170 0
-101 370 -878 -385 170 0
-101 -370 878 385 -170 0
-101 -370 878 -385 170 0
-101 -370 -878 385 170 0
101 370 878 385 -170 0
101 370 878 -385 170 0
101 370 -878 385 170 0
101 -370 878 385 170 0
-101 370 878 385 170 0
77 -78 -104 -454 0
-77 78 -104 -454 0
-77 -78 104 -454 0
-77 -78 -104 454 0
77 78 104 -454 0
77 78 -104 454 0
77 -78 104 454 0
-77 78 104 454 0
77 -104 -370 -385 0
-77 104 -370 -385 0
-77 -104 370 -385 0
-77 -104 -370 385 0
77 104 370 -385 0
77 104 -370 385 0
77 -104 370 385 0
-77 104 370 385 0
-879 372 0
-879 373 0
879 -372 -373 0
-102 -371 -879 -386 -171 0
102 371 -879 -386 -171 0
102 -371 879 -386 -171 0
102 -371 -879 386 -171 0
102 -371 -879 -386 171 0
-102 371 879 -386 -171 0
-102 371 -879 386 -171 0
-102 371 -879 -386 171 0
-102 -371 879 386 -171 0
-102 -371 879 -386 171 0
-102 -371 -879 386 171 0
102 371 879 386 -171 0
102 371 879 -386 171 0
102 371 -879 386 171 0
102 -371 879 386 171 0
-102 371 879 386 171 0
-78 -80 -105 -377 -455 0
78 80 -105 -377 -455 0
78 -80 105 -377 -455 0
78 -80 -105 377 -455 0
78 -80 -105 -377 455 0
-78 80 105 -377 -455 0
-78 80 -105 377 -455 0
-78 80 -105 -377 455 0
-78 -80 105 377 -455 0
-78 -80 105 -377 455 0
-78 -80 -105 377 455 0
78 80 105 377 -455 0
78 80 105 -377 455 0
78 80 -105 377 455 0
78 -80 105 377 455 0
-78 80 105 377 455 0
-78 -105 -371 -386 0
78 105 -371 -386 0
78 -105 371 -386 0
78 -105 -371 386 0
-78 105 371 -386 0
-78 105 -371 386 0
-78 -105 371 386 0
78 105 371 386 0
-103 -372 -373 -387 -172 0
103 372 -373 -387 -172 0
103 -372 373 -387 -172 0
103 -372 -373 387 -172 0
103 -372 -373 -387 172 0
-103 372 373 -387 -172 0
-103 372 -373 387 -172 0
-103 372 -373 -387 172 0
-103 -372 373 387 -172 0
-103 -372 373 -387 172 0
-103 -372 -373 387 172 0
103 372 373 387 -172 0
103 372 373 -387 172 0
103 372 -373 387 172 0
103 -372 373 387 172 0
-103 372 373 387 172 0
-880 80 0
-880 81 0
880 -80 -81 0
-880 -106 -378 -456 0
880 106 -378 -456 0
880 -106 378 -456 0
880 -106 -378 456 0
-880 106 378 -456 0
-880 106 -378 456 0
-880 -106 378 456 0
880 106 378 456 0
-106 -372 -387 0
106 372 -387 0
106 -372 387 0
-106 372 387 0
-104 -373 -388 -173 0
104 373 -388 -173 0
104 -373 388 -173 0
104 -373 -388 173 0
-104 373 388 -173 0
-104 373 -388 173 0
-104 -373 388 173 0
104 373 388 173 0
-881 81 0
-881 82 0
881 -81 -82 0
-80 -881 -107 -379 -457 0
80 881 -107 -379 -457 0
80 -881 107 -379 -457 0
80 -881 -107 379 -457 0
80 -881 -107 -379 457 0
-80 881 107 -379 -457 0
-80 881 -107 379 -457 0
-80 881 -107 -379 457 0
-80 -881 107 379 -457 0
-80 -881 107 -379 457 0
-80 -881 -107 379 457 0
80 881 107 379 -457 0
80 881 107 -379 457 0
80 881 -107 379 457 0
80 -881 107 379 457 0
-80 881 107 379 457 0
80 -107 -373 -388 0
-80 107 -373 -388 0
-80 -107 373 -388 0
-80 -107 -373 388 0
80 107 373 -388 0
80 107 -373 388 0
80 -107 373 388 0
-80 107 373 388 0
105 -389 -174 0
-105 389 -174 0
-105 -389 174 0
105 389 174 0
-882 82 0
-882 83 0
882 -82 -83 0
-81 -882 -108 -380 -458 0
81 882 -108 -380 -458 0
81 -882 108 -380 -458 0
81 -882 -108 380 -458 0
81 -882 -108 -380 458 0
-81 882 108 -380 -458 0
-81 882 -108 380 -458 0
-81 882 -108 -380 458 0
-81 -882 108 380 -458 0
-81 -882 108 -380 458 0
-81 -882 -108 380 458 0
81 882 108 380 -458 0
81 882 108 -380 458 0
81 882 -108 380 458 0
81 -882 108 380 458 0
-81 882 108 380 458 0
-81 -108 -389 0
81 108 -389 0
81 -108 389 0
-81 108 389 0
106 -390 -175 0
-106 390 -175 0
-106 -390 175 0
106 390 175 0
-883 83 0
-883 84 0
883 -83 -84 0
-82 -883 -109 -381 -459 0
82 883 -109 -381 -459 0
82 -883 109 -381 -459 0
82 -883 -109 381 -459 0
82 -883 -109 -381 459 0
-82 883 109 -381 -459 0
-82 883 -109 381 -459 0
-82 883 -109 -381 459 0
-82 -883 109 381 -459 0
-82 -883 109 -381 459 0
-82 -883 -109 381 459 0
82 883 109 381 -459 0
82 883 109 -381 459 0
82 883 -109 381 459 0
82 -883 109 381 459 0
-82 883 109 381 459 0
82 -109 -390 0
-82 109 -390 0
-82 -109 390 0
82 109 390 0
-884 377 0
-884 378 0
884 -377 -378 0
107 -884 -391 -176 0
-107 884 -391 -176 0
-107 -884 391 -176 0
-107 -884 -391 176 0
107 884 391 -176 0
107 884 -391 176 0
107 -884 391 176 0
-107 884 391 176 0
83 -110 -382 -460 0
-83 110 -382 -460 0
-83 -110 382 -460 0
-83 -110 -382 460 0
83 110 382 -460 0
83 110 -382 460 0
83 -110 382 460 0
-83 110 382 460 0
-83 -110 -391 0
83 110 -391 0
83 -110 391 0
-83 110 391 0
-885 378 0
-885 379 0
885 -378 -379 0
-108 -377 -885 -392 -177 0
108 377 -885 -392 -177 0
108 -377 885 -392 -177 0
108 -377 -885 392 -177 0
108 -377 -885 -392 177 0
-108 377 885 -392 -177 0
-108 377 -885 392 -177 0
-108 377 -885 -392 177 0
-108 -377 885 392 -177 0
-108 -377 885 -392 177 0
-108 -377 -885 392 177 0
108 377 885 392 -177 0
108 377 885 -392 177 0
108 377 -885 392 177 0
108 -377 885 392 177 0
-108 377 885 392 177 0
84 -111 -383 -461 0
-84 111 -383 -461 0
-84 -111 383 -461 0
-84 -111 -383 461 0
84 111 383 -461 0
84 111 -383 461 0
84 -111 383 461 0
-84 111 383 461 0
84 -111 -377 -392 0
-84 111 -377 -392 0
-84 -111 377 -392 0
-84 -111 -377 392 0
84 111 377 -392 0
84 111 -377 392 0
84 -111 377 392 0
-84 111 377 392 0
-886 379 0
-886 380 0
886 -379 -380 0
-109 -378 -886 -393 -178 0
109 378 -886 -393 -178 0
109 -378 886 -393 -178 0
109 -378 -886 393 -178 0
109 -378 -886 -393 178 0
-109 378 886 -393 -178 0
-109 378 -886 393 -178 0
-109 378 -886 -393 178 0
-109 -378 886 393 -178 0
-109 -378 886 -393 178 0
-109 -378 -886 393 178 0
109 378 886 393 -178 0
109 378 886 -393 178 0
109 378 -886 393 178 0
109 -378 886 393 178 0
-109 378 886 393 178 0
-112 -384 -462 0
112 384 -462 0
112 -384 462 0
-112 384 462 0
-112 -378 -393 0
112 378 -393 0
112 -378 393 0
-112 378 393 0
-887 380 0
-887 381 0
887 -380 -381 0
-110 -379 -887 -394 -179 0
110 379 -887 -394 -179 0
110 -379 887 -394 -179 0
110 -379 -887 394 -179 0
110 -379 -887 -394 179 0
-110 379 887 -394 -179 0
-110 379 -887 394 -179 0
-110 379 -887 -394 179 0
-110 -379 887 394 -179 0
-110 -379 887 -394 179 0
-110 -379 -887 394 179 0
110 379 887 394 -179 0
110 379 887 -394 179 0
110 379 -887 394 179 0
110 -379 887 394 179 0
-110 379 887 394 179 0
86 -328 -385 -463 0
-86 328 -385 -463 0
-86 -328 385 -463 0
-86 -328 -385 463 0
86 328 385 -463 0
86 328 -385 463 0
86 -328 385 463 0
-86 328 385 463 0
86 -328 -379 -394 0
-86 328 -379 -394 0
-86 -328 379 -394 0
-86 -328 -379 394 0
86 328 379 -394 0
86 328 -379 394 0
86 -328 379 394 0
-86 328 379 394 0
-888 381 0
-888 382 0
888 -381 -382 0
-111 -380 -888 -395 -180 0
111 380 -888 -395 -180 0
111 -380 888 -395 -180 0
111 -380 -888 395 -180 0
111 -380 -888 -395 180 0
-111 380 888 -395 -180 0
-111 380 -888 395 -180 0
-111 380 -888 -395 180 0
-111 -380 888 395 -180 0
-111 -380 888 -395 180 0
-111 -380 -888 395 180 0
111 380 888 395 -180 0
111 380 888 -395 180 0
111 380 -888 395 180 0
111 -380 888 395 180 0
-111 380 888 395 180 0
-114 -386 -464 0
114 386 -464 0
114 -386 464 0
-114 386 464 0
114 -380 -395 0
-114 380 -395 0
-114 -380 395 0
114 380 395 0
-889 382 0
-889 383 0
889 -382 -383 0
-112 -381 -889 -396 -181 0
112 381 -889 -396 -181 0
112 -381 889 -396 -181 0
112 -381 -889 396 -181 0
112 -381 -889 -396 181 0
-112 381 889 -396 -181 0
-112 381 -889 396 -181 0
-112 381 -889 -396 181 0
-112 -381 889 396 -181 0
-112 -381 889 -396 181 0
-112 -381 -889 396 181 0
112 381 889 396 -181 0
112 381 889 -396 181 0
112 381 -889 396 181 0
112 -381 889 396 181 0
-112 381 889 396 181 0
-890 89 0
-890 90 0
890 -89 -90 0
890 -115 -387 -465 0
-890 115 -387 -465 0
-890 -115 387 -465 0
-890 -115 -387 465 0
890 115 387 -465 0
890 115 -387 465 0
890 -115 387 465 0
-890 115 387 465 0
115 -381 -396 0
-115 381 -396 0
-115 -381 396 0
115 381 396 0
-891 383 0
-891 384 0
891 -383 -384 0
-328 -382 -891 -397 -182 0
328 382 -891 -397 -182 0
328 -382 891 -397 -182 0
328 -382 -891 397 -182 0
328 -382 -891 -397 182 0
-328 382 891 -397 -182 0
-328 382 -891 397 -182 0
-328 382 -891 -397 182 0
-328 -382 891 397 -182 0
-328 -382 891 -397 182 0
-328 -382 -891 397 182 0
328 382 891 397 -182 0
328 382 891 -397 182 0
328 382 -891 397 182 0
328 -382 891 397 182 0
-328 382 891 397 182 0
-892 90 0
-892 91 0
892 -90 -91 0
-89 -892 -116 -388 -466 0
89 892 -116 -388 -466 0
89 -892 116 -388 -466 0
89 -892 -116 388 -466 0
89 -892 -116 -388 466 0
-89 892 116 -388 -466 0
-89 892 -116 388 -466 0
-89 892 -116 -388 466 0
-89 -892 116 388 -466 0
-89 -892 116 -388 466 0
-89 -892 -116 388 466 0
89 892 116 388 -466 0
89 892 116 -388 466 0
89 892 -116 388 466 0
89 -892 116 388 466 0
-89 892 116 388 466 0
89 -116 -382 -397 0
-89 116 -382 -397 0
-89 -116 382 -397 0
-89 -116 -382 397 0
89 116 382 -397 0
89 116 -382 397 0
89 -116 382 397 0
-89 116 382 397 0
-893 384 0
-893 385 0
893 -384 -385 0
-114 -383 -893 -398 -183 0
114 383 -893 -398 -183 0
114 -383 893 -398 -183 0
114 -383 -893 398 -183 0
114 -383 -893 -398 183 0
-114 383 893 -398 -183 0
-114 383 -893 398 -183 0
-114 383 -893 -398 183 0
-114 -383 893 398 -183 0
-114 -383 893 -398 183 0
-114 -383 -893 398 183 0
114 383 893 398 -183 0
114 383 893 -398 183 0
114 383 -893 398 183 0
114 -383 893 398 183 0
-114 383 893 398 183 0
-894 91 0
-894 92 0
894 -91 -92 0
-90 -894 -117 -389 -467 0
90 894 -117 -389 -467 0
90 -894 117 -389 -467 0
90 -894 -117 389 -467 0
90 -894 -117 -389 467 0
-90 894 117 -389 -467 0
-90 894 -117 389 -467 0
-90 894 -117 -389 467 0
-90 -894 117 389 -467 0
-90 -894 117 -389 467 0
-90 -894 -117 389 467 0
90 894 117 389 -467 0
90 894 117 -389 467 0
90 894 -117 389 467 0
90 -894 117 389 467 0
-90 894 117 389 467 0
-90 -117 -383 -398 0
90 117 -383 -398 0
90 -117 383 -398 0
90 -117 -383 398 0
-90 117 383 -398 0
-90 117 -383 398 0
-90 -117 383 398 0
90 117 383 398 0
-895 385 0
-895 386 0
895 -385 -386 0
-115 -384 -895 -399 -184 0
115 384 -895 -399 -184 0
115 -384 895 -399 -184 0
115 -384 -895 399 -184 0
115 -384 -895 -399 184 0
-115 384 895 -399 -184 0
-115 384 -895 399 -184 0
-115 384 -895 -399 184 0
-115 -384 895 399 -184 0
-115 -384 895 -399 184 0
-115 -384 -895 399 184 0
115 384 895 399 -184 0
115 384 895 -399 184 0
115 384 -895 399 184 0
115 -384 895 399 184 0
-115 384 895 399 184 0
-91 -92 -118 -390 -468 0
91 92 -118 -390 -468 0
91 -92 118 -390 -468 0
91 -92 -118 390 -468 0
91 -92 -118 -390 468 0
-91 92 118 -390 -468 0
-91 92 -118 390 -468 0
-91 92 -118 -390 468 0
-91 -92 118 390 -468 0
-91 -92 118 -390 468 0
-91 -92 -118 390 468 0
91 92 118 390 -468 0
91 92 118 -390 468 0
91 92 -118 390 468 0
91 -92 118 390 468 0
-91 92 118 390 468 0
-91 -118 -384 -399 0
91 118 -384 -399 0
91 -118 384 -399 0
91 -118 -384 399 0
-91 118 384 -399 0
-91 118 -384 399 0
-91 -118 384 399 0
91 118 384 399 0
-896 386 0
-896 387 0
896 -386 -387 0
-116 -385 -896 -400 -185 0
116 385 -896 -400 -185 0
116 -385 896 -400 -185 0
116 -385 -896 400 -185 0
116 -385 -896 -400 185 0
-116 385 896 -400 -185 0
-116 385 -896 400 -185 0
-116 385 -896 -400 185 0
-116 -385 896 400 -185 0
-116 -385 896 -400 185 0
-116 -385 -896 400 185 0
116 385 896 400 -185 0
116 385 896 -400 185 0
116 385 -896 400 185 0
116 -385 896 400 185 0
-116 385 896 400 185 0
-92 -94 -119 -391 -469 0
92 94 -119 -391 -469 0
92 -94 119 -391 -469 0
92 -94 -119 391 -469 0
92 -94 -119 -391 469 0
-92 94 119 -391 -469 0
-92 94 -119 391 -469 0
-92 94 -119 -391 469 0
-92 -94 119 391 -469 0
-92 -94 119 -391 469 0
-92 -94 -119 391 469 0
92 94 119 391 -469 0
92 94 119 -391 469 0
92 94 -119 391 469 0
92 -94 119 391 469 0
-92 94 119 391 469 0
-92 -119 -385 -400 0
92 119 -385 -400 0
92 -119 385 -400 0
92 -119 -385 400 0
-92 119 385 -400 0
-92 119 -385 400 0
-92 -119 385 400 0
92 119 385 400 0
-897 387 0
-897 388 0
897 -387 -388 0
-117 -386 -897 -401 -186 0
117 386 -897 -401 -186 0
117 -386 897 -401 -186 0
117 -386 -897 401 -186 0
117 -386 -897 -401 186 0
-117 386 897 -401 -186 0
-117 386 -897 401 -186 0
-117 386 -897 -401 186 0
-117 -386 897 401 -186 0
-117 -386 897 -401 186 0
-117 -386 -897 401 186 0
117 386 897 401 -186 0
117 386 897 -401 186 0
117 386 -897 401 186 0
117 -386 897 401 186 0
-117 386 897 401 186 0
-898 94 0
-898 95 0
898 -94 -95 0
-898 -120 -392 -470 0
898 120 -392 -470 0
898 -120 392 -470 0
898 -120 -392 470 0
-898 120 392 -470 0
-898 120 -392 470 0
-898 -120 392 470 0
898 120 392 470 0
-120 -386 -401 0
120 386 -401 0
120 -386 401 0
-120 386 401 0
-899 388 0
-899 389 0
899 -388 -389 0
-118 -387 -899 -402 -187 0
118 387 -899 -402 -187 0
118 -387 899 -402 -187 0
118 -387 -899 402 -187 0
118 -387 -899 -402 187 0
-118 387 899 -402 -187 0
-118 387 -899 402 -187 0
-118 387 -899 -402 187 0
-118 -387 899 402 -187 0
-118 -387 899 -402 187 0
-118 -387 -899 402 187 0
118 387 899 402 -187 0
118 387 899 -402 187 0
118 387 -899 402 187 0
118 -387 899 402 187 0
-118 387 899 402 187 0
-900 95 0
-900 96 0
900 -95 -96 0
-94 -900 -121 -393 -471 0
94 900 -121 -393 -471 0
94 -900 121 -393 -471 0
94 -900 -121 393 -471 0
94 -900 -121 -393 471 0
-94 900 121 -393 -471 0
-94 900 -121 393 -471 0
-94 900 -121 -393 471 0
-94 -900 121 393 -471 0
-94 -900 121 -393 471 0
-94 -900 -121 393 471 0
94 900 121 393 -471 0
94 900 121 -393 471 0
94 900 -121 393 471 0
94 -900 121 393 471 0
-94 900 121 393 471 0
-94 -121 -387 -402 0
94 121 -387 -402 0
94 -121 387 -402 0
94 -121 -387 402 0
-94 121 387 -402 0
-94 121 -387 402 0
-94 -121 387 402 0
94 121 387 402 0
-901 389 0
-901 390 0
901 -389 -390 0
-119 -388 -901 -403 -188 0
119 388 -901 -403 -188 0
119 -388 901 -403 -188 0
119 -388 -901 403 -188 0
119 -388 -901 -403 188 0
-119 388 901 -403 -188 0
-119 388 -901 403 -188 0
-119 388 -901 -403 188 0
-119 -388 901 403 -188 0
-119 -388 901 -403 188 0
-119 -388 -901 403 188 0
119 388 901 403 -188 0
119 388 901 -403 188 0
119 388 -901 403 188 0
119 -388 901 403 188 0
-119 388 901 403 188 0
-902 96 0
-902 97 0
902 -96 -97 0
-95 -902 -122 -394 -472 0
95 902 -122 -394 -472 0
95 -902 122 -394 -472 0
95 -902 -122 394 -472 0
95 -902 -122 -394 472 0
-95 902 122 -394 -472 0
-95 902 -122 394 -472 0
-95 902 -122 -394 472 0
-95 -902 122 394 -472 0
-95 -902 122 -394 472 0
-95 -902 -122 394 472 0
95 902 122 394 -472 0
95 902 122 -394 472 0
95 902 -122 394 472 0
95 -902 122 394 472 0
-95 902 122 394 472 0
95 -122 -388 -403 0
-95 122 -388 -403 0
-95 -122 388 -403 0
-95 -122 -388 403 0
95 122 388 -403 0
95 122 -388 403 0
95 -122 388 403 0
-95 122 388 403 0
-903 390 0
-903 391 0
903 -390 -391 0
-120 -389 -903 -404 -189 0
120 389 -903 -404 -189 0
120 -389 903 -404 -189 0
120 -389 -903 404 -189 0
120 -389 -903 -404 189 0
-120 389 903 -404 -189 0
-120 389 -903 404 -189 0
-120 389 -903 -404 189 0
-120 -389 903 404 -189 0
-120 -389 903 -404 189 0
-120 -389 -903 404 189 0
120 389 903 404 -189 0
120 389 903 -404 189 0
120 389 -903 404 189 0
120 -389 903 404 189 0
-120 389 903 404 189 0
-904 97 0
-904 98 0
904 -97 -98 0
-96 -904 -123 -395 -473 0
96 904 -123 -395 -473 0
96 -904 123 -395 -473 0
96 -904 -123 395 -473 0
96 -904 -123 -395 473 0
-96 904 123 -395 -473 0
-96 904 -123 395 -473 0
-96 904 -123 -395 473 0
-96 -904 123 395 -473 0
-96 -904 123 -395 473 0
-96 -904 -123 395 473 0
96 904 123 395 -473 0
96 904 123 -395 473 0
96 904 -123 395 473 0
96 -904 123 395 473 0
-96 904 123 395 473 0
-96 -123 -389 -404 0
96 123 -389 -404 0
96 -123 389 -404 0
96 -123 -389 404 0
-96 123 389 -404 0
-96 123 -389 404 0
-96 -123 389 404 0
96 123 389 404 0
-905 391 0
-905 392 0
905 -391 -392 0
-121 -390 -905 -405 -190 0
121 390 -905 -405 -190 0
121 -390 905 -405 -190 0
121 -390 -905 405 -190 0
121 -390 -905 -405 190 0
-121 390 905 -405 -190 0
-121 390 -905 405 -190 0
-121 390 -905 -405 190 0
-121 -390 905 405 -190 0
-121 -390 905 -405 190 0
-121 -390 -905 405 190 0
121 390 905 405 -190 0
121 390 905 -405 190 0
121 390 -905 405 190 0
121 -390 905 405 190 0
-121 390 905 405 190 0
-906 98 0
-906 99 0
906 -98 -99 0
-97 -906 -124 -396 -474 0
97 906 -124 -396 -474 0
97 -906 124 -396 -474 0
97 -906 -124 396 -474 0
97 -906 -124 -396 474 0
-97 906 124 -396 -474 0
-97 906 -124 396 -474 0
-97 906 -124 -396 474 0
-97 -906 124 396 -474 0
-97 -906 124 -396 474 0
-97 -906 -124 396 474 0
97 906 124 396 -474 0
97 906 124 -396 474 0
97 906 -124 396 474 0
97 -906 124 396 474 0
-97 906 124 396 474 0
97 -124 -390 -405 0
-97 124 -390 -405 0
-97 -124 390 -405 0
-97 -124 -390 405 0
97 124 390 -405 0
97 124 -390 405 0
97 -124 390 405 0
-97 124 390 405 0
-907 392 0
-907 393 0
907 -392 -393 0
-122 -391 -907 -406 -191 0
122 391 -907 -406 -191 0
122 -391 907 -406 -191 0
122 -391 -907 406 -191 0
122 -391 -907 -406 191 0
-122 391 907 -406 -191 0
-122 391 -907 406 -191 0
-122 391 -907 -406 191 0
-122 -391 907 406 -191 0
-122 -391 907 -406 191 0
-122 -391 -907 406 191 0
122 391 907 406 -191 0
122 391 907 -406 191 0
122 391 -907 406 191 0
122 -391 907 406 191 0
-122 391 907 406 191 0
-908 99 0
-908 100 0
908 -99 -100 0
-98 -908 -125 -397 -475 0
98 908 -125 -397 -475 0
98 -908 125 -397 -475 0
98 -908 -125 397 -475 0
98 -908 -125 -397 475 0
-98 908 125 -397 -475 0
-98 908 -125 397 -475 0
-98 908 -125 -397 475 0
-98 -908 125 397 -475 0
-98 -908 125 -397 475 0
-98 -908 -125 397 475 0
98 908 125 397 -475 0
98 908 125 -397 475 0
98 908 -125 397 475 0
98 -908 125 397 475 0
-98 908 125 397 475 0
98 -125 -391 -406 0
-98 125 -391 -406 0
-98 -125 391 -406 0
-98 -125 -391 406 0
98 125 391 -406 0
98 125 -391 406 0
98 -125 391 406 0
-98 125 391 406 0
-909 393 0
-909 394 0
909 -393 -394 0
-123 -392 -909 -407 -192 0
123 392 -909 -407 -192 0
123 -392 909 -407 -192 0
123 -392 -909 407 -192 0
123 -392 -909 -407 192 0
-123 392 909 -407 -192 0
-123 392 -909 407 -192 0
-123 392 -909 -407 192 0
-123 -392 909 407 -192 0
-123 -392 909 -407 192 0
-123 -392 -909 407 192 0
123 392 909 407 -192 0
123 392 909 -407 192 0
123 392 -909 407 192 0
123 -392 909 407 192 0
-123 392 909 407 192 0
-910 100 0
-910 101 0
910 -100 -101 0
-99 -910 -126 -398 -476 0
99 910 -126 -398 -476 0
99 -910 126 -398 -476 0
99 -910 -126 398 -476 0
99 -910 -126 -398 476 0
-99 910 126 -398 -476 0
-99 910 -126 398 -476 0
-99 910 -126 -398 476 0
-99 -910 126 398 -476 0
-99 -910 126 -398 476 0
-99 -910 -126 398 476 0
99 910 126 398 -476 0
99 910 126 -398 476 0
99 910 -126 398 476 0
99 -910 126 398 476 0
-99 910 126 398 476 0
-99 -126 -392 -407 0
99 126 -392 -407 0
99 -126 392 -407 0
99 -126 -392 407 0
-99 126 392 -407 0
-99 126 -392 407 0
-99 -126 392 407 0
99 126 392 407 0
-911 394 0
-911 395 0
911 -394 -395 0
-124 -393 -911 -408 -193 0
124 393 -911 -408 -193 0
124 -393 911 -408 -193 0
124 -393 -911 408 -193 0
124 -393 -911 -408 193 0
-124 393 911 -408 -193 0
-124 393 -911 408 -193 0
-124 393 -911 -408 193 0
-124 -393 911 408 -193 0
-124 -393 911 -408 193 0
-124 -393 -911 408 193 0
124 393 911 408 -193 0
124 393 911 -408 193 0
124 393 -911 408 193 0
124 -393 911 408 193 0
-124 393 911 408 193 0
-912 101 0
-912 102 0
912 -101 -102 0
-100 -912 -127 -399 -477 0
100 912 -127 -399 -477 0
100 -912 127 -399 -477 0
100 -912 -127 399 -477 0
100 -912 -127 -399 477 0
-100 912 127 -399 -477 0
-100 912 -127 399 -477 0
-100 912 -127 -399 477 0
-100 -912 127 399 -477 0
-100 -912 127 -399 477 0
-100 -912 -127 399 477 0
100 912 127 399 -477 0
100 912 127 -399 477 0
100 912 -127 399 477 0
100 -912 127 399 477 0
-100 912 127 399 477 0
100 -127 -393 -408 0
-100 127 -393 -408 0
-100 -127 393 -408 0
-100 -127 -393 408 0
100 127 393 -408 0
100 127 -393 408 0
100 -127 393 408 0
-100 127 393 408 0
-913 395 0
-913 396 0
913 -395 -396 0
-125 -394 -913 -409 -194 0
125 394 -913 -409 -194 0
125 -394 913 -409 -194 0
125 -394 -913 409 -194 0
125 -394 -913 -409 194 0
-125 394 913 -409 -194 0
-125 394 -913 409 -194 0
-125 394 -913 -409 194 0
-125 -394 913 409 -194 0
-125 -394 913 -409 194 0
-125 -394 -913 409 194 0
125 394 913 409 -194 0
125 394 913 -409 194 0
125 394 -913 409 194 0
125 -394 913 409 194 0
-125 394 913 409 194 0
-914 102 0
-914 103 0
914 -102 -103 0
-101 -914 -128 -400 -478 0
101 914 -128 -400 -478 0
101 -914 128 -400 -478 0
101 -914 -128 400 -478 0
101 -914 -128 -400 478 0
-101 914 128 -400 -478 0
-101 914 -128 400 -478 0
-101 914 -128 -400 478 0
-101 -914 128 400 -478 0
-101 -914 128 -400 478 0
-101 -914 -128 400 478 0
101 914 128 400 -478 0
101 914 128 -400 478 0
101 914 -128 400 478 0
101 -914 128 400 478 0
-101 914 128 400 478 0
101 -128 -394 -409 0
-101 128 -394 -409 0
-101 -128 394 -409 0
-101 -128 -394 409 0
101 128 394 -409 0
101 128 -394 409 0
101 -128 394 409 0
-101 128 394 409 0
-915 396 0
-915 397 0
915 -396 -397 0
-126 -395 -915 -410 -195 0
126 395 -915 -410 -195 0
126 -395 915 -410 -195 0
126 -395 -915 410 -195 0
126 -395 -915 -410 195 0
-126 395 915 -410 -195 0
-126 395 -915 410 -195 0
-126 395 -915 -410 195 0
-126 -395 915 410 -195 0
-126 -395 915 -410 195 0
-126 -395 -915 410 195 0
126 395 915 410 -195 0
126 395 915 -410 195 0
126 395 -915 410 195 0
126 -395 915 410 195 0
-126 395 915 410 195 0
-916 103 0
-916 104 0
916 -103 -104 0
-102 -916 -129 -401 -479 0
102 916 -129 -401 -479 0
102 -916 129 -401 -479 0
102 -916 -129 401 -479 0
102 -916 -129 -401 479 0
-102 916 129 -401 -479 0
-102 916 -129 401 -479 0
-102 916 -129 -401 479 0
-102 -916 129 401 -479 0
-102 -916 129 -401 479 0
-102 -916 -129 401 479 0
102 916 129 401 -479 0
102 916 129 -401 479 0
102 916 -129 401 479 0
102 -916 129 401 479 0
-102 916 129 401 479 0
102 -129 -395 -410 0
-102 129 -395 -410 0
-102 -129 395 -410 0
-102 -129 -395 410 0
102 129 395 -410 0
102 129 -395 410 0
102 -129 395 410 0
-102 129 395 410 0
-917 397 0
-917 398 0
917 -397 -398 0
-127 -396 -917 -411 -196 0
127 396 -917 -411 -196 0
127 -396 917 -411 -196 0
127 -396 -917 411 -196 0
127 -396 -917 -411 196 0
-127 396 917 -411 -196 0
-127 396 -917 411 -196 0
-127 396 -917 -411 196 0
-127 -396 917 411 -196 0
-127 -396 917 -411 196 0
-127 -396 -917 411 196 0
127 396 917 411 -196 0
127 396 917 -411 196 0
127 396 -917 411 196 0
127 -396 917 411 196 0
-127 396 917 411 196 0
-918 104 0
-918 105 0
918 -104 -105 0
-103 -918 -130 -402 -480 0
103 918 -130 -402 -480 0
103 -918 130 -402 -480 0
103 -918 -130 402 -480 0
103 -918 -130 -402 480 0
-103 918 130 -402 -480 0
-103 918 -130 402 -480 0
-103 918 -130 -402 480 0
-103 -918 130 402 -480 0
-103 -918 130 -402 480 0
-103 -918 -130 402 480 0
103 918 130 402 -480 0
103 918 130 -402 480 0
103 918 -130 402 480 0
103 -918 130 402 480 0
-103 918 130 402 480 0
-103 -130 -396 -411 0
103 130 -396 -411 0
103 -130 396 -411 0
103 -130 -396 411 0
-103 130 396 -411 0
-103 130 -396 411 0
-103 -130 396 411 0
103 130 396 411 0
-919 398 0
-919 399 0
919 -398 -399 0
-128 -397 -919 -412 -197 0
128 397 -919 -412 -197 0
128 -397 919 -412 -197 0
128 -397 -919 412 -197 0
128 -397 -919 -412 197 0
-128 397 919 -412 -197 0
-128 397 -919 412 -197 0
-128 397 -919 -412 197 0
-128 -397 919 412 -197 0
-128 -397 919 -412 197 0
-128 -397 -919 412 197 0
128 397 919 412 -197 0
128 397 919 -412 197 0
128 397 -919 412 197 0
128 -397 919 412 197 0
-128 397 919 412 197 0
-920 105 0
-920 106 0
920 -105 -106 0
-104 -920 -131 -403 -481 0
104 920 -131 -403 -481 0
104 -920 131 -403 -481 0
104 -920 -131 403 -481 0
104 -920 -131 -403 481 0
-104 920 131 -403 -481 0
-104 920 -131 403 -481 0
-104 920 -131 -403 481 0
-104 -920 131 403 -481 0
-104 -920 131 -403 481 0
-104 -920 -131 403 481 0
104 920 131 403 -481 0
104 920 131 -403 481 0
104 920 -131 403 481 0
104 -920 131 403 481 0
-104 920 131 403 481 0
104 -131 -397 -412 0
-104 131 -397 -412 0
-104 -131 397 -412 0
-104 -131 -397 412 0
104 131 397 -412 0
104 131 -397 412 0
104 -131 397 412 0
-104 131 397 412 0
-921 399 0
-921 400 0
921 -399 -400 0
-129 -398 -921 -413 -198 0
129 398 -921 -413 -198 0
129 -398 921 -413 -198 0
129 -398 -921 413 -198 0
129 -398 -921 -413 198 0
-129 398 921 -413 -198 0
-129 398 -921 413 -198 0
-129 398 -921 -413 198 0
-129 -398 921 413 -198 0
-129 -398 921 -413 198 0
-129 -398 -921 413 198 0
129 398 921 413 -198 0
129 398 921 -413 198 0
129 398 -921 413 198 0
129 -398 921 413 198 0
-129 398 921 413 198 0
-922 106 0
-922 107 0
922 -106 -107 0
-105 -922 -132 -404 -482 0
105 922 -132 -404 -482 0
105 -922 132 -404 -482 0
105 -922 -132 404 -482 0
105 -922 -132 -404 482 0
-105 922 132 -404 -482 0
-105 922 -132 404 -482 0
-105 922 -132 -404 482 0
-105 -922 132 404 -482 0
-105 -922 132 -404 482 0
-105 -922 -132 404 482 0
105 922 132 404 -482 0
105 922 132 -404 482 0
105 922 -132 404 482 0
105 -922 132 404 482 0
-105 922 132 404 482 0
105 -132 -398 -413 0
-105 132 -398 -413 0
-105 -132 398 -413 0
-105 -132 -398 413 0
105 132 398 -413 0
105 132 -398 413 0
105 -132 398 413 0
-105 132 398 413 0
-923 400 0
-923 401 0
923 -400 -401 0
-130 -399 -923 -414 -199 0
130 399 -923 -414 -199 0
130 -399 923 -414 -199 0
130 -399 -923 414 -199 0
130 -399 -923 -414 199 0
-130 399 923 -414 -199 0
-130 399 -923 414 -199 0
-130 399 -923 -414 199 0
-130 -399 923 414 -199 0
-130 -399 923 -414 199 0
-130 -399 -923 414 199 0
130 399 923 414 -199 0
130 399 923 -414 199 0
130 399 -923 414 199 0
130 -399 923 414 199 0
-130 399 923 414 199 0
-924 107 0
-924 108 0
924 -107 -108 0
-106 -924 -133 -405 -483 0
106 924 -133 -405 -483 0
106 -924 133 -405 -483 0
106 -924 -133 405 -483 0
106 -924 -133 -405 483 0
-106 924 133 -405 -483 0
-106 924 -133 405 -483 0
-106 924 -133 -405 483 0
-106 -924 133 405 -483 0
-106 -924 133 -405 483 0
-106 -924 -133 405 483 0
106 924 133 405 -483 0
106 924 133 -405 483 0
106 924 -133 405 483 0
106 -924 133 405 483 0
-106 924 133 405 483 0
-106 -133 -399 -414 0
106 133 -399 -414 0
106 -133 399 -414 0
106 -133 -399 414 0
-106 133 399 -414 0
-106 133 -399 414 0
-106 -133 399 414 0
106 133 399 414 0
-925 401 0
-925 402 0
925 -401 -402 0
-131 -400 -925 -415 -200 0
131 400 -925 -415 -200 0
131 -400 925 -415 -200 0
131 -400 -925 415 -200 0
131 -400 -925 -415 200 0
-131 400 925 -415 -200 0
-131 400 -925 415 -200 0
-131 400 -925 -415 200 0
-131 -400 925 415 -200 0
-131 -400 925 -415 200 0
-131 -400 -925 415 200 0
131 400 925 415 -200 0
131 400 925 -415 200 0
131 400 -925 415 200 0
131 -400 925 415 200 0
-131 400 925 415 200 0
-926 108 0
-926 109 0
926 -108 -109 0
-107 -926 -134 -406 -484 0
107 926 -134 -406 -484 0
107 -926 134 -406 -484 0
107 -926 -134 406 -484 0
107 -926 -134 -406 484 0
-107 926 134 -406 -484 0
-107 926 -134 406 -484 0
-107 926 -134 -406 484 0
-107 -926 134 406 -484 0
-107 -926 134 -406 484 0
-107 -926 -134 406 484 0
107 926 134 406 -484 0
107 926 134 -406 484 0
107 926 -134 406 484 0
107 -926 134 406 484 0
-107 926 134 406 484 0
-107 -134 -400 -415 0
107 134 -400 -415 0
107 -134 400 -415 0
107 -134 -400 415 0
-107 134 400 -415 0
-107 134 -400 415 0
-107 -134 400 415 0
107 134 400 415 0
-927 402 0
-927 403 0
927 -402 -403 0
-132 -401 -927 -416 -201 0
132 401 -927 -416 -201 0
132 -401 927 -416 -201 0
132 -401 -927 416 -201 0
132 -401 -927 -416 201 0
-132 401 927 -416 -201 0
-132 401 -927 416 -201 0
-132 401 -927 -416 201 0
-132 -401 927 416 -201 0
-132 -401 927 -416 201 0
-132 -401 -927 416 201 0
132 401 927 416 -201 0
132 401 927 -416 201 0
132 401 -927 416 201 0
132 -401 927 416 201 0
-132 401 927 416 201 0
-928 109 0
-928 110 0
928 -109 -110 0
-108 -928 -135 -407 -485 0
108 928 -135 -407 -485 0
108 -928 135 -407 -485 0
108 -928 -135 407 -485 0
108 -928 -135 -407 485 0
-108 928 135 -407 -485 0
-108 928 -135 407 -485 0
-108 928 -135 -407 485 0
-108 -928 135 407 -485 0
-108 -928 135 -407 485 0
-108 -928 -135 407 485 0
108 928 135 407 -485 0
108 928 135 -407 485 0
108 928 -135 407 485 0
108 -928 135 407 485 0
-108 928 135 407 485 0
108 -135 -401 -416 0
-108 135 -401 -416 0
-108 -135 401 -416 0
-108 -135 -401 416 0
108 135 401 -416 0
108 135 -401 416 0
108 -135 401 416 0
-108 135 401 416 0
-929 403 0
-929 404 0
929 -403 -404 0
-133 -402 -929 -417 -202 0
133 402 -929 -417 -202 0
133 -402 929 -417 -202 0
133 -402 -929 417 -202 0
133 -402 -929 -417 202 0
-133 402 929 -417 -202 0
-133 402 -929 417 -202 0
-133 402 -929 -417 202 0
-133 -402 929 417 -202 0
-133 -402 929 -417 202 0
-133 -402 -929 417 202 0
133 402 929 417 -202 0
133 402 929 -417 202 0
133 402 -929 417 202 0
133 -402 929 417 202 0
-133 402 929 417 202 0
-930 110 0
-930 111 0
930 -110 -111 0
-109 -930 -136 -408 -486 0
109 930 -136 -408 -486 0
109 -930 136 -408 -486 0
109 -930 -136 408 -486 0
109 -930 -136 -408 486 0
-109 930 136 -408 -486 0
-109 930 -136 408 -486 0
-109 930 -136 -408 486 0
-109 -930 136 408 -486 0
-109 -930 136 -408 486 0
-109 -930 -136 408 486 0
109 930 136 408 -486 0
109 930 136 -408 486 0
109 930 -136 408 486 0
109 -930 136 408 486 0
-109 930 136 408 486 0
-109 -136 -402 -417 0
109 136 -402 -417 0
109 -136 402 -417 0
109 -136 -402 417 0
-109 136 402 -417 0
-109 136 -402 417 0
-109 -136 402 417 0
109 136 402 417 0
-931 404 0
-931 405 0
931 -404 -405 0
-134 -403 -931 -418 -203 0
134 403 -931 -418 -203 0
134 -403 931 -418 -203 0
134 -403 -931 418 -203 0
134 -403 -931 -418 203 0
-134 403 931 -418 -203 0
-134 403 -931 418 -203 0
-134 403 -931 -418 203 0
-134 -403 931 418 -203 0
-134 -403 931 -418 203 0
-134 -403 -931 418 203 0
134 403 931 418 -203 0
134 403 931 -418 203 0
134 403 -931 418 203 0
134 -403 931 418 203 0
-134 403 931 418 203 0
-932 111 0
-932 112 0
932 -111 -112 0
-110 -932 -137 -409 -487 0
110 932 -137 -409 -487 0
110 -932 137 -409 -487 0
110 -932 -137 409 -487 0
110 -932 -137 -409 487 0
-110 932 137 -409 -487 0
-110 932 -137 409 -487 0
-110 932 -137 -409 487 0
-110 -932 137 409 -487 0
-110 -932 137 -409 487 0
-110 -932 -137 409 487 0
110 932 137 409 -487 0
110 932 137 -409 487 0
110 932 -137 409 487 0
110 -932 137 409 487 0
-110 932 137 409 487 0
-110 -137 -403 -418 0
110 137 -403 -418 0
110 -137 403 -418 0
110 -137 -403 418 0
-110 137 403 -418 0
-110 137 -403 418 0
-110 -137 403 418 0
110 137 403 418 0
-933 405 0
-933 406 0
933 -405 -406 0
-135 -404 -933 -419 -204 0
135 404 -933 -419 -204 0
135 -404 933 -419 -204 0
135 -404 -933 419 -204 0
135 -404 -933 -419 204 0
-135 404 933 -419 -204 0
-135 404 -933 419 -204 0
-135 404 -933 -419 204 0
-135 -404 933 419 -204 0
-135 -404 933 -419 204 0
-135 -404 -933 419 204 0
135 404 933 419 -204 0
135 404 933 -419 204 0
135 404 -933 419 204 0
135 -404 933 419 204 0
-135 404 933 419 204 0
-934 112 0
-934 328 0
934 -112 -328 0
-111 -138 -934 -410 -488 0
111 138 -934 -410 -488 0
111 -138 934 -410 -488 0
111 -138 -934 410 -488 0
111 -138 -934 -410 488 0
-111 138 934 -410 -488 0
-111 138 -934 410 -488 0
-111 138 -934 -410 488 0
-111 -138 934 410 -488 0
-111 -138 934 -410 488 0
-111 -138 -934 410 488 0
111 138 934 410 -488 0
111 138 934 -410 488 0
111 138 -934 410 488 0
111 -138 934 410 488 0
-111 138 934 410 488 0
111 -138 -404 -419 0
-111 138 -404 -419 0
-111 -138 404 -419 0
-111 -138 -404 419 0
111 138 404 -419 0
111 138 -404 419 0
111 -138 404 419 0
-111 138 404 419 0
-935 406 0
-935 407 0
935 -406 -407 0
70 -136 -405 -935 -205 0
-70 136 -405 -935 -205 0
-70 -136 405 -935 -205 0
-70 -136 -405 935 -205 0
-70 -136 -405 -935 205 0
70 136 405 -935 -205 0
70 136 -405 935 -205 0
70 136 -405 -935 205 0
70 -136 405 935 -205 0
70 -136 405 -935 205 0
70 -136 -405 935 205 0
-70 136 405 935 -205 0
-70 136 405 -935 205 0
-70 136 -405 935 205 0
-70 -136 405 935 205 0
70 136 405 935 205 0
-936 114 0
-936 328 0
936 -114 -328 0
-112 -139 -936 -411 -489 0
112 139 -936 -411 -489 0
112 -139 936 -411 -489 0
112 -139 -936 411 -489 0
112 -139 -936 -411 489 0
-112 139 936 -411 -489 0
-112 139 -936 411 -489 0
-112 139 -936 -411 489 0
-112 -139 936 411 -489 0
-112 -139 936 -411 489 0
-112 -139 -936 411 489 0
112 139 936 411 -489 0
112 139 936 -411 489 0
112 139 -936 411 489 0
112 -139 936 411 489 0
-112 139 936 411 489 0
-70 -112 -139 -405 0
70 112 -139 -405 0
70 -112 139 -405 0
70 -112 -139 405 0
-70 112 139 -405 0
-70 112 -139 405 0
-70 -112 139 405 0
70 112 139 405 0
-937 407 0
-937 408 0
937 -407 -408 0
-137 -406 -937 -421 -206 0
137 406 -937 -421 -206 0
137 -406 937 -421 -206 0
137 -406 -937 421 -206 0
137 -406 -937 -421 206 0
-137 406 937 -421 -206 0
-137 406 -937 421 -206 0
-137 406 -937 -421 206 0
-137 -406 937 421 -206 0
-137 -406 937 -421 206 0
-137 -406 -937 421 206 0
137 406 937 421 -206 0
137 406 937 -421 206 0
137 406 -937 421 206 0
137 -406 937 421 206 0
-137 406 937 421 206 0
-938 114 0
-938 115 0
938 -114 -115 0
-938 -140 -328 -412 -490 0
938 140 -328 -412 -490 0
938 -140 328 -412 -490 0
938 -140 -328 412 -490 0
938 -140 -328 -412 490 0
-938 140 328 -412 -490 0
-938 140 -328 412 -490 0
-938 140 -328 -412 490 0
-938 -140 328 412 -490 0
-938 -140 328 -412 490 0
-938 -140 -328 412 490 0
938 140 328 412 -490 0
938 140 328 -412 490 0
938 140 -328 412 490 0
938 -140 328 412 490 0
-938 140 328 412 490 0
-140 -328 -406 -421 0
140 328 -406 -421 0
140 -328 406 -421 0
140 -328 -406 421 0
-140 328 406 -421 0
-140 328 -406 421 0
-140 -328 406 421 0
140 328 406 421 0
-939 408 0
-939 409 0
939 -408 -409 0
-138 -407 -939 -422 -207 0
138 407 -939 -422 -207 0
138 -407 939 -422 -207 0
138 -407 -939 422 -207 0
138 -407 -939 -422 207 0
-138 407 939 -422 -207 0
-138 407 -939 422 -207 0
-138 407 -939 -422 207 0
-138 -407 939 422 -207 0
-138 -407 939 -422 207 0
-138 -407 -939 422 207 0
138 407 939 422 -207 0
138 407 939 -422 207 0
138 407 -939 422 207 0
138 -407 939 422 207 0
-138 407 939 422 207 0
-940 115 0
-940 116 0
940 -115 -116 0
-114 -940 -141 -413 -491 0
114 940 -141 -413 -491 0
114 -940 141 -413 -491 0
114 -940 -141 413 -491 0
114 -940 -141 -413 491 0
-114 940 141 -413 -491 0
-114 940 -141 413 -491 0
-114 940 -141 -413 491 0
-114 -940 141 413 -491 0
-114 -940 141 -413 491 0
-114 -940 -141 413 491 0
114 940 141 413 -491 0
114 940 141 -413 491 0
114 940 -141 413 491 0
114 -940 141 413 491 0
-114 940 141 413 491 0
114 -141 -407 -422 0
-114 141 -407 -422 0
-114 -141 407 -422 0
-114 -141 -407 422 0
114 141 407 -422 0
114 141 -407 422 0
114 -141 407 422 0
-114 141 407 422 0
-941 409 0
-941 410 0
941 -409 -410 0
-139 -408 -941 -423 -208 0
139 408 -941 -423 -208 0
139 -408 941 -423 -208 0
139 -408 -941 423 -208 0
139 -408 -941 -423 208 0
-139 408 941 -423 -208 0
-139 408 -941 423 -208 0
-139 408 -941 -423 208 0
-139 -408 941 423 -208 0
-139 -408 941 -423 208 0
-139 -408 -941 423 208 0
139 408 941 423 -208 0
139 408 941 -423 208 0
139 408 -941 423 208 0
139 -408 941 423 208 0
-139 408 941 423 208 0
-942 116 0
-942 117 0
942 -116 -117 0
-115 -942 -142 -414 -492 0
115 942 -142 -414 -492 0
115 -942 142 -414 -492 0
115 -942 -142 414 -492 0
115 -942 -142 -414 492 0
-115 942 142 -414 -492 0
-115 942 -142 414 -492 0
-115 942 -142 -414 492 0
-115 -942 142 414 -492 0
-115 -942 142 -414 492 0
-115 -942 -142 414 492 0
115 942 142 414 -492 0
115 942 142 -414 492 0
115 942 -142 414 492 0
115 -942 142 414 492 0
-115 942 142 414 492 0
115 -142 -408 -423 0
-115 142 -408 -423 0
-115 -142 408 -423 0
-115 -142 -408 423 0
115 142 408 -423 0
115 142 -408 423 0
115 -142 408 423 0
-115 142 408 423 0
-943 410 0
-943 411 0
943 -410 -411 0
-140 -409 -943 -424 -209 0
140 409 -943 -424 -209 0
140 -409 943 -424 -209 0
140 -409 -943 424 -209 0
140 -409 -943 -424 209 0
-140 409 943 -424 -209 0
-140 409 -943 424 -209 0
-140 409 -943 -424 209 0
-140 -409 943 424 -209 0
-140 -409 943 -424 209 0
-140 -409 -943 424 209 0
140 409 943 424 -209 0
140 409 943 -424 209 0
140 409 -943 424 209 0
140 -409 943 424 209 0
-140 409 943 424 209 0
-944 117 0
-944 118 0
944 -117 -118 0
-116 -944 -143 -415 -493 0
116 944 -143 -415 -493 0
116 -944 143 -415 -493 0
116 -944 -143 415 -493 0
116 -944 -143 -415 493 0
-116 944 143 -415 -493 0
-116 944 -143 415 -493 0
-116 944 -143 -415 493 0
-116 -944 143 415 -493 0
-116 -944 143 -415 493 0
-116 -944 -143 415 493 0
116 944 143 415 -493 0
116 944 143 -415 493 0
116 944 -143 415 493 0
116 -944 143 415 493 0
-116 944 143 415 493 0
-116 -143 -409 -424 0
116 143 -409 -424 0
116 -143 409 -424 0
116 -143 -409 424 0
-116 143 409 -424 0
-116 143 -409 424 0
-116 -143 409 424 0
116 143 409 424 0
-945 411 0
-945 412 0
945 -411 -412 0
-141 -410 -945 -425 -210 0
141 410 -945 -425 -210 0
141 -410 945 -425 -210 0
141 -410 -945 425 -210 0
141 -410 -945 -425 210 0
-141 410 945 -425 -210 0
-141 410 -945 425 -210 0
-141 410 -945 -425 210 0
-141 -410 945 425 -210 0
-141 -410 945 -425 210 0
-141 -410 -945 425 210 0
141 410 945 425 -210 0
141 410 945 -425 210 0
141 410 -945 425 210 0
141 -410 945 425 210 0
-141 410 945 425 210 0
-946 118 0
-946 119 0
946 -118 -119 0
-117 -946 -144 -416 -494 0
117 946 -144 -416 -494 0
117 -946 144 -416 -494 0
117 -946 -144 416 -494 0
117 -946 -144 -416 494 0
-117 946 144 -416 -494 0
-117 946 -144 416 -494 0
-117 946 -144 -416 494 0
-117 -946 144 416 -494 0
-117 -946 144 -416 494 0
-117 -946 -144 416 494 0
117 946 144 416 -494 0
117 946 144 -416 494 0
117 946 -144 416 494 0
117 -946 144 416 494 0
-117 946 144 416 494 0
117 -144 -410 -425 0
-117 144 -410 -425 0
-117 -144 410 -425 0
-117 -144 -410 425 0
117 144 410 -425 0
117 144 -410 425 0
117 -144 410 425 0
-117 144 410 425 0
-947 412 0
-947 413 0
947 -412 -413 0
-142 -411 -947 -426 -211 0
142 411 -947 -426 -211 0
142 -411 947 -426 -211 0
142 -411 -947 426 -211 0
142 -411 -947 -426 211 0
-142 411 947 -426 -211 0
-142 411 -947 426 -211 0
-142 411 -947 -426 211 0
-142 -411 947 426 -211 0
-142 -411 947 -426 211 0
-142 -411 -947 426 211 0
142 411 947 426 -211 0
142 411 947 -426 211 0
142 411 -947 426 211 0
142 -411 947 426 211 0
-142 411 947 426 211 0
-948 119 0
-948 120 0
948 -119 -120 0
-118 -948 -145 -417 -495 0
118 948 -145 -417 -495 0
118 -948 145 -417 -495 0
118 -948 -145 417 -495 0
118 -948 -145 -417 495 0
-118 948 145 -417 -495 0
-118 948 -145 417 -495 0
-118 948 -145 -417 495 0
-118 -948 145 417 -495 0
-118 -948 145 -417 495 0
-118 -948 -145 417 495 0
118 948 145 417 -495 0
118 948 145 -417 495 0
118 948 -145 417 495 0
118 -948 145 417 495 0
-118 948 145 417 495 0
-118 -145 -411 -426 0
118 145 -411 -426 0
118 -145 411 -426 0
118 -145 -411 426 0
-118 145 411 -426 0
-118 145 -411 426 0
-118 -145 411 426 0
118 145 411 426 0
-949 413 0
-949 414 0
949 -413 -414 0
-143 -412 -949 -427 -212 0
143 412 -949 -427 -212 0
143 -412 949 -427 -212 0
143 -412 -949 427 -212 0
143 -412 -949 -427 212 0
-143 412 949 -427 -212 0
-143 412 -949 427 -212 0
-143 412 -949 -427 212 0
-143 -412 949 427 -212 0
-143 -412 949 -427 212 0
-143 -412 -949 427 212 0
143 412 949 427 -212 0
143 412 949 -427 212 0
143 412 -949 427 212 0
143 -412 949 427 212 0
-143 412 949 427 212 0
-950 120 0
-950 121 0
950 -120 -121 0
-119 -950 -146 -418 -496 0
119 950 -146 -418 -496 0
119 -950 146 -418 -496 0
119 -950 -146 418 -496 0
119 -950 -146 -418 496 0
-119 950 146 -418 -496 0
-119 950 -146 418 -496 0
-119 950 -146 -418 496 0
-119 -950 146 418 -496 0
-119 -950 146 -418 496 0
-119 -950 -146 418 496 0
119 950 146 418 -496 0
119 950 146 -418 496 0
119 950 -146 418 496 0
119 -950 146 418 496 0
-119 950 146 418 496 0
119 -146 -412 -427 0
-119 146 -412 -427 0
-119 -146 412 -427 0
-119 -146 -412 427 0
119 146 412 -427 0
119 146 -412 427 0
119 -146 412 427 0
-119 146 412 427 0
-951 414 0
-951 415 0
951 -414 -415 0
-144 -413 -951 -428 -213 0
144 413 -951 -428 -213 0
144 -413 951 -428 -213 0
144 -413 -951 428 -213 0
144 -413 -951 -428 213 0
-144 413 951 -428 -213 0
-144 413 -951 428 -213 0
-144 413 -951 -428 213 0
-144 -413 951 428 -213 0
-144 -413 951 -428 213 0
-144 -413 -951 428 213 0
144 413 951 428 -213 0
144 413 951 -428 213 0
144 413 -951 428 213 0
144 -413 951 428 213 0
-144 413 951 428 213 0
-952 121 0
-952 122 0
952 -121 -122 0
-120 -952 -147 -419 -497 0
120 952 -147 -419 -497 0
120 -952 147 -419 -497 0
120 -952 -147 419 -497 0
120 -952 -147 -419 497 0
-120 952 147 -419 -497 0
-120 952 -147 419 -497 0
-120 952 -147 -419 497 0
-120 -952 147 419 -497 0
-120 -952 147 -419 497 0
-120 -952 -147 419 497 0
120 952 147 419 -497 0
120 952 147 -419 497 0
120 952 -147 419 497 0
120 -952 147 419 497 0
-120 952 147 419 497 0
-120 -147 -413 -428 0
120 147 -413 -428 0
120 -147 413 -428 0
120 -147 -413 428 0
-120 147 413 -428 0
-120 147 -413 428 0
-120 -147 413 428 0
120 147 413 428 0
-953 415 0
-953 416 0
953 -415 -416 0
-145 -414 -953 -429 -214 0
145 414 -953 -429 -214 0
145 -414 953 -429 -214 0
145 -414 -953 429 -214 0
145 -414 -953 -429 214 0
-145 414 953 -429 -214 0
-145 414 -953 429 -214 0
-145 414 -953 -429 214 0
-145 -414 953 429 -214 0
-145 -414 953 -429 214 0
-145 -414 -953 429 214 0
145 414 953 429 -214 0
145 414 953 -429 214 0
145 414 -953 429 214 0
145 -414 953 429 214 0
-145 414 953 429 214 0
-954 122 0
-954 123 0
954 -122 -123 0
70 -121 -954 -148 -498 0
-70 121 -954 -148 -498 0
-70 -121 954 -148 -498 0
-70 -121 -954 148 -498 0
-70 -121 -954 -148 498 0
70 121 954 -148 -498 0
70 121 -954 148 -498 0
70 121 -954 -148 498 0
70 -121 954 148 -498 0
70 -121 954 -148 498 0
70 -121 -954 148 498 0
-70 121 954 148 -498 0
-70 121 954 -148 498 0
-70 121 -954 148 498 0
-70 -121 954 148 498 0
70 121 954 148 498 0
121 -148 -414 -429 0
-121 148 -414 -429 0
-121 -148 414 -429 0
-121 -148 -414 429 0
121 148 414 -429 0
121 148 -414 429 0
121 -148 414 429 0
-121 148 414 429 0
-955 416 0
-955 417 0
955 -416 -417 0
-146 -415 -955 -430 -215 0
146 415 -955 -430 -215 0
146 -415 955 -430 -215 0
146 -415 -955 430 -215 0
146 -415 -955 -430 215 0
-146 415 955 -430 -215 0
-146 415 -955 430 -215 0
-146 415 -955 -430 215 0
-146 -415 955 430 -215 0
-146 -415 955 -430 215 0
-146 -415 -955 430 215 0
146 415 955 430 -215 0
146 415 955 -430 215 0
146 415 -955 430 215 0
146 -415 955 430 215 0
-146 415 955 430 215 0
-956 123 0
-956 124 0
956 -123 -124 0
-122 -956 -149 -421 -499 0
122 956 -149 -421 -499 0
122 -956 149 -421 -499 0
122 -956 -149 421 -499 0
122 -956 -149 -421 499 0
-122 956 149 -421 -499 0
-122 956 -149 421 -499 0
-122 956 -149 -421 499 0
-122 -956 149 421 -499 0
-122 -956 149 -421 499 0
-122 -956 -149 421 499 0
122 956 149 421 -499 0
122 956 149 -421 499 0
122 956 -149 421 499 0
122 -956 149 421 499 0
-122 956 149 421 499 0
-122 -149 -415 -430 0
122 149 -415 -430 0
122 -149 415 -430 0
122 -149 -415 430 0
-122 149 415 -430 0
-122 149 -415 430 0
-122 -149 415 430 0
122 149 415 430 0
-957 417 0
-957 418 0
957 -417 -418 0
-147 -416 -957 -431 -216 0
147 416 -957 -431 -216 0
147 -416 957 -431 -216 0
147 -416 -957 431 -216 0
147 -416 -957 -431 216 0
-147 416 957 -431 -216 0
-147 416 -957 431 -216 0
-147 416 -957 -431 216 0
-147 -416 957 431 -216 0
-147 -416 957 -431 216 0
-147 -416 -957 431 216 0
147 416 957 431 -216 0
147 416 957 -431 216 0
147 416 -957 431 216 0
147 -416 957 431 216 0
-147 416 957 431 216 0
-958 124 0
-958 125 0
958 -124 -125 0
-123 -958 -150 -422 -500 0
123 958 -150 -422 -500 0
123 -958 150 -422 -500 0
123 -958 -150 422 -500 0
123 -958 -150 -422 500 0
-123 958 150 -422 -500 0
-123 958 -150 422 -500 0
-123 958 -150 -422 500 0
-123 -958 150 422 -500 0
-123 -958 150 -422 500 0
-123 -958 -150 422 500 0
123 958 150 422 -500 0
123 958 150 -422 500 0
123 958 -150 422 500 0
123 -958 150 422 500 0
-123 958 150 422 500 0
123 -150 -416 -431 0
-123 150 -416 -431 0
-123 -150 416 -431 0
-123 -150 -416 431 0
123 150 416 -431 0
123 150 -416 431 0
123 -150 416 431 0
-123 150 416 431 0
-959 418 0
-959 419 0
959 -418 -419 0
-148 -417 -959 -432 -217 0
148 417 -959 -432 -217 0
148 -417 959 -432 -217 0
148 -417 -959 432 -217 0
148 -417 -959 -432 217 0
-148 417 959 -432 -217 0
-148 417 -959 432 -217 0
-148 417 -959 -432 217 0
-148 -417 959 432 -217 0
-148 -417 959 -432 217 0
-148 -417 -959 432 217 0
148 417 959 432 -217 0
148 417 959 -432 217 0
148 417 -959 432 217 0
148 -417 959 432 217 0
-148 417 959 432 217 0
-960 125 0
-960 126 0
960 -125 -126 0
-124 -960 -151 -423 -501 0
124 960 -151 -423 -501 0
124 -960 151 -423 -501 0
124 -960 -151 423 -501 0
124 -960 -151 -423 501 0
-124 960 151 -423 -501 0
-124 960 -151 423 -501 0
-124 960 -151 -423 501 0
-124 -960 151 423 -501 0
-124 -960 151 -423 501 0
-124 -960 -151 423 501 0
124 960 151 423 -501 0
124 960 151 -423 501 0
124 960 -151 423 501 0
124 -960 151 423 501 0
-124 960 151 423 501 0
-124 -151 -417 -432 0
124 151 -417 -432 0
124 -151 417 -432 0
124 -151 -417 432 0
-124 151 417 -432 0
-124 151 -417 432 0
-124 -151 417 432 0
124 151 417 432 0
-961 -70 0
-961 419 0
961 70 -419 0
-149 -418 -961 -433 -218 0
149 418 -961 -433 -218 0
149 -418 961 -433 -218 0
149 -418 -961 433 -218 0
149 -418 -961 -433 218 0
-149 418 961 -433 -218 0
-149 418 -961 433 -218 0
-149 418 -961 -433 218 0
-149 -418 961 433 -218 0
-149 -418 961 -433 218 0
-149 -418 -961 433 218 0
149 418 961 433 -218 0
149 418 961 -433 218 0
149 418 -961 433 218 0
149 -418 961 433 218 0
-149 418 961 433 218 0
-962 126 0
-962 127 0
962 -126 -127 0
-125 -962 -152 -424 -502 0
125 962 -152 -424 -502 0
125 -962 152 -424 -502 0
125 -962 -152 424 -502 0
125 -962 -152 -424 502 0
-125 962 152 -424 -502 0
-125 962 -152 424 -502 0
-125 962 -152 -424 502 0
-125 -962 152 424 -502 0
-125 -962 152 -424 502 0
-125 -962 -152 424 502 0
125 962 152 424 -502 0
125 962 152 -424 502 0
125 962 -152 424 502 0
125 -962 152 424 502 0
-125 962 152 424 502 0
-125 -152 -418 -433 0
125 152 -418 -433 0
125 -152 418 -433 0
125 -152 -418 433 0
-125 152 418 -433 0
-125 152 -418 433 0
-125 -152 418 433 0
125 152 418 433 0
-963 -70 0
-963 421 0
963 70 -421 0
-150 -419 -963 -434 -219 0
150 419 -963 -434 -219 0
150 -419 963 -434 -219 0
150 -419 -963 434 -219 0
150 -419 -963 -434 219 0
-150 419 963 -434 -219 0
-150 419 -963 434 -219 0
-150 419 -963 -434 219 0
-150 -419 963 434 -219 0
-150 -419 963 -434 219 0
-150 -419 -963 434 219 0
150 419 963 434 -219 0
150 419 963 -434 219 0
150 419 -963 434 219 0
150 -419 963 434 219 0
-150 419 963 434 219 0
-964 127 0
-964 128 0
964 -127 -128 0
-126 -964 -153 -425 -503 0
126 964 -153 -425 -503 0
126 -964 153 -425 -503 0
126 -964 -153 425 -503 0
126 -964 -153 -425 503 0
-126 964 153 -425 -503 0
-126 964 -153 425 -503 0
-126 964 -153 -425 503 0
-126 -964 153 425 -503 0
-126 -964 153 -425 503 0
-126 -964 -153 425 503 0
126 964 153 425 -503 0
126 964 153 -425 503 0
126 964 -153 425 503 0
126 -964 153 425 503 0
-126 964 153 425 503 0
-126 -153 -419 -434 0
126 153 -419 -434 0
126 -153 419 -434 0
126 -153 -419 434 0
-126 153 419 -434 0
-126 153 -419 434 0
-126 -153 419 434 0
126 153 419 434 0
-965 421 0
-965 422 0
965 -421 -422 0
70 -151 -965 -435 -220 0
-70 151 -965 -435 -220 0
-70 -151 965 -435 -220 0
-70 -151 -965 435 -220 0
-70 -151 -965 -435 220 0
70 151 965 -435 -220 0
70 151 -965 435 -220 0
70 151 -965 -435 220 0
70 -151 965 435 -220 0
70 -151 965 -435 220 0
70 -151 -965 435 220 0
-70 151 965 435 -220 0
-70 151 965 -435 220 0
-70 151 -965 435 220 0
-70 -151 965 435 220 0
70 151 965 435 220 0
-966 128 0
-966 129 0
966 -128 -129 0
-127 -966 -154 -426 -504 0
127 966 -154 -426 -504 0
127 -966 154 -426 -504 0
127 -966 -154 426 -504 0
127 -966 -154 -426 504 0
-127 966 154 -426 -504 0
-127 966 -154 426 -504 0
-127 966 -154 -426 504 0
-127 -966 154 426 -504 0
-127 -966 154 -426 504 0
-127 -966 -154 426 504 0
127 966 154 426 -504 0
127 966 154 -426 504 0
127 966 -154 426 504 0
127 -966 154 426 504 0
-127 966 154 426 504 0
-70 -127 -154 -435 0
70 127 -154 -435 0
70 -127 154 -435 0
70 -127 -154 435 0
-70 127 154 -435 0
-70 127 -154 435 0
-70 -127 154 435 0
70 127 154 435 0
-967 422 0
-967 423 0
967 -422 -423 0
-152 -421 -967 -436 -221 0
152 421 -967 -436 -221 0
152 -421 967 -436 -221 0
152 -421 -967 436 -221 0
152 -421 -967 -436 221 0
-152 421 967 -436 -221 0
-152 421 -967 436 -221 0
-152 421 -967 -436 221 0
-152 -421 967 436 -221 0
-152 -421 967 -436 221 0
-152 -421 -967 436 221 0
152 421 967 436 -221 0
152 421 967 -436 221 0
152 421 -967 436 221 0
152 -421 967 436 221 0
-152 421 967 436 221 0
-968 129 0
-968 130 0
968 -129 -130 0
-128 -968 -155 -427 -505 0
128 968 -155 -427 -505 0
128 -968 155 -427 -505 0
128 -968 -155 427 -505 0
128 -968 -155 -427 505 0
-128 968 155 -427 -505 0
-128 968 -155 427 -505 0
-128 968 -155 -427 505 0
-128 -968 155 427 -505 0
-128 -968 155 -427 505 0
-128 -968 -155 427 505 0
128 968 155 427 -505 0
128 968 155 -427 505 0
128 968 -155 427 505 0
128 -968 155 427 505 0
-128 968 155 427 505 0
-128 -155 -421 -436 0
128 155 -421 -436 0
128 -155 421 -436 0
128 -155 -421 436 0
-128 155 421 -436 0
-128 155 -421 436 0
-128 -155 421 436 0
128 155 421 436 0
-969 61 0
-969 62 0
969 -61 -62 0
-970 423 0
-970 424 0
970 -423 -424 0
-969 -153 -422 -970 -222 0
969 153 -422 -970 -222 0
969 -153 422 -970 -222 0
969 -153 -422 970 -222 0
969 -153 -422 -970 222 0
-969 153 422 -970 -222 0
-969 153 -422 970 -222 0
-969 153 -422 -970 222 0
-969 -153 422 970 -222 0
-969 -153 422 -970 222 0
-969 -153 -422 970 222 0
969 153 422 970 -222 0
969 153 422 -970 222 0
969 153 -422 970 222 0
969 -153 422 970 222 0
-969 153 422 970 222 0
-971 130 0
-971 131 0
971 -130 -131 0
-129 -971 -156 -428 -506 0
129 971 -156 -428 -506 0
129 -971 156 -428 -506 0
129 -971 -156 428 -506 0
129 -971 -156 -428 506 0
-129 971 156 -428 -506 0
-129 971 -156 428 -506 0
-129 971 -156 -428 506 0
-129 -971 156 428 -506 0
-129 -971 156 -428 506 0
-129 -971 -156 428 506 0
129 971 156 428 -506 0
129 971 156 -428 506 0
129 971 -156 428 506 0
129 -971 156 428 506 0
-129 971 156 428 506 0
-969 -129 -156 -422 0
969 129 -156 -422 0
969 -129 156 -422 0
969 -129 -156 422 0
-969 129 156 -422 0
-969 129 -156 422 0
-969 -129 156 422 0
969 129 156 422 0
-972 424 0
-972 425 0
972 -424 -425 0
-154 -423 -972 -438 -223 0
154 423 -972 -438 -223 0
154 -423 972 -438 -223 0
154 -423 -972 438 -223 0
154 -423 -972 -438 223 0
-154 423 972 -438 -223 0
-154 423 -972 438 -223 0
-154 423 -972 -438 223 0
-154 -423 972 438 -223 0
-154 -423 972 -438 223 0
-154 -423 -972 438 223 0
154 423 972 438 -223 0
154 423 972 -438 223 0
154 423 -972 438 223 0
154 -423 972 438 223 0
-154 423 972 438 223 0
-973 131 0
-973 132 0
973 -131 -132 0
-130 -973 -157 -429 -507 0
130 973 -157 -429 -507 0
130 -973 157 -429 -507 0
130 -973 -157 429 -507 0
130 -973 -157 -429 507 0
-130 973 157 -429 -507 0
-130 973 -157 429 -507 0
-130 973 -157 -429 507 0
-130 -973 157 429 -507 0
-130 -973 157 -429 507 0
-130 -973 -157 429 507 0
130 973 157 429 -507 0
130 973 157 -429 507 0
130 973 -157 429 507 0
130 -973 157 429 507 0
-130 973 157 429 507 0
-130 -157 -423 -438 0
130 157 -423 -438 0
130 -157 423 -438 0
130 -157 -423 438 0
-130 157 423 -438 0
-130 157 -423 438 0
-130 -157 423 438 0
130 157 423 438 0
-974 425 0
-974 426 0
974 -425 -426 0
-155 -424 -974 -439 -224 0
155 424 -974 -439 -224 0
155 -424 974 -439 -224 0
155 -424 -974 439 -224 0
155 -424 -974 -439 224 0
-155 424 974 -439 -224 0
-155 424 -974 439 -224 0
-155 424 -974 -439 224 0
-155 -424 974 439 -224 0
-155 -424 974 -439 224 0
-155 -424 -974 439 224 0
155 424 974 439 -224 0
155 424 974 -439 224 0
155 424 -974 439 224 0
155 -424 974 439 224 0
-155 424 974 439 224 0
-975 132 0
-975 133 0
975 -132 -133 0
-131 -975 -158 -430 -508 0
131 975 -158 -430 -508 0
131 -975 158 -430 -508 0
131 -975 -158 430 -508 0
131 -975 -158 -430 508 0
-131 975 158 -430 -508 0
-131 975 -158 430 -508 0
-131 975 -158 -430 508 0
-131 -975 158 430 -508 0
-131 -975 158 -430 508 0
-131 -975 -158 430 508 0
131 975 158 430 -508 0
131 975 158 -430 508 0
131 975 -158 430 508 0
131 -975 158 430 508 0
-131 975 158 430 508 0
-131 -158 -424 -439 0
131 158 -424 -439 0
131 -158 424 -439 0
131 -158 -424 439 0
-131 158 424 -439 0
-131 158 -424 439 0
-131 -158 424 439 0
131 158 424 439 0
-976 426 0
-976 427 0
976 -426 -427 0
-156 -425 -976 -440 -225 0
156 425 -976 -440 -225 0
156 -425 976 -440 -225 0
156 -425 -976 440 -225 0
156 -425 -976 -440 225 0
-156 425 976 -440 -225 0
-156 425 -976 440 -225 0
-156 425 -976 -440 225 0
-156 -425 976 440 -225 0
-156 -425 976 -440 225 0
-156 -425 -976 440 225 0
156 425 976 440 -225 0
156 425 976 -440 225 0
156 425 -976 440 225 0
156 -425 976 440 225 0
-156 425 976 440 225 0
132 -159 -425 -440 0
-132 159 -425 -440 0
-132 -159 425 -440 0
-132 -159 -425 440 0
132 159 425 -440 0
132 159 -425 440 0
132 -159 425 440 0
-132 159 425 440 0
-977 427 0
-977 428 0
977 -427 -428 0
-157 -426 -977 -441 -226 0
157 426 -977 -441 -226 0
157 -426 977 -441 -226 0
157 -426 -977 441 -226 0
157 -426 -977 -441 226 0
-157 426 977 -441 -226 0
-157 426 -977 441 -226 0
-157 426 -977 -441 226 0
-157 -426 977 441 -226 0
-157 -426 977 -441 226 0
-157 -426 -977 441 226 0
157 426 977 441 -226 0
157 426 977 -441 226 0
157 426 -977 441 226 0
157 -426 977 441 226 0
-157 426 977 441 226 0
133 -160 -426 -441 0
-133 160 -426 -441 0
-133 -160 426 -441 0
-133 -160 -426 441 0
133 160 426 -441 0
133 160 -426 441 0
133 -160 426 441 0
-133 160 426 441 0
-978 428 0
-978 429 0
978 -428 -429 0
-158 -427 -978 -442 -227 0
158 427 -978 -442 -227 0
158 -427 978 -442 -227 0
158 -427 -978 442 -227 0
158 -427 -978 -442 227 0
-158 427 978 -442 -227 0
-158 427 -978 442 -227 0
-158 427 -978 -442 227 0
-158 -427 978 442 -227 0
-158 -427 978 -442 227 0
-158 -427 -978 442 227 0
158 427 978 442 -227 0
158 427 978 -442 227 0
158 427 -978 442 227 0
158 -427 978 442 227 0
-158 427 978 442 227 0
-134 -161 -427 -442 0
134 161 -427 -442 0
134 -161 427 -442 0
134 -161 -427 442 0
-134 161 427 -442 0
-134 161 -427 442 0
-134 -161 427 442 0
134 161 427 442 0
135 -162 -428 -443 0
-135 162 -428 -443 0
-135 -162 428 -443 0
-135 -162 -428 443 0
135 162 428 -443 0
135 162 -428 443 0
135 -162 428 443 0
-135 162 428 443 0
136 -163 -429 -444 0
-136 163 -429 -444 0
-136 -163 429 -444 0
-136 -163 -429 444 0
136 163 429 -444 0
136 163 -429 444 0
136 -163 429 444 0
-136 163 429 444 0
137 -164 -430 -445 0
-137 164 -430 -445 0
-137 -164 430 -445 0
-137 -164 -430 445 0
137 164 430 -445 0
137 164 -430 445 0
137 -164 430 445 0
-137 164 430 445 0
-138 -165 -431 -446 0
138 165 -431 -446 0
138 -165 431 -446 0
138 -165 -431 446 0
-138 165 431 -446 0
-138 165 -431 446 0
-138 -165 431 446 0
138 165 431 446 0
139 -166 -432 -447 0
-139 166 -432 -447 0
-139 -166 432 -447 0
-139 -166 -432 447 0
139 166 432 -447 0
139 166 -432 447 0
139 -166 432 447 0
-139 166 432 447 0
-140 -167 -433 -448 0
140 167 -433 -448 0
140 -167 433 -448 0
140 -167 -433 448 0
-140 167 433 -448 0
-140 167 -433 448 0
-140 -167 433 448 0
140 167 433 448 0
141 -168 -434 -449 0
-141 168 -434 -449 0
-141 -168 434 -449 0
-141 -168 -434 449 0
141 168 434 -449 0
141 168 -434 449 0
141 -168 434 449 0
-141 168 434 449 0
-142 -169 -435 -450 0
142 169 -435 -450 0
142 -169 435 -450 0
142 -169 -435 450 0
-142 169 435 -450 0
-142 169 -435 450 0
-142 -169 435 450 0
142 169 435 450 0
-143 -170 -436 -451 0
143 170 -436 -451 0
143 -170 436 -451 0
143 -170 -436 451 0
-143 170 436 -451 0
-143 170 -436 451 0
-143 -170 436 451 0
143 170 436 451 0
969 -144 -171 -452 0
-969 144 -171 -452 0
-969 -144 171 -452 0
-969 -144 -171 452 0
969 144 171 -452 0
969 144 -171 452 0
969 -144 171 452 0
-969 144 171 452 0
145 -172 -438 -453 0
-145 172 -438 -453 0
-145 -172 438 -453 0
-145 -172 -438 453 0
145 172 438 -453 0
145 172 -438 453 0
145 -172 438 453 0
-145 172 438 453 0
-146 -173 -439 -454 0
146 173 -439 -454 0
146 -173 439 -454 0
146 -173 -439 454 0
-146 173 439 -454 0
-146 173 -439 454 0
-146 -173 439 454 0
146 173 439 454 0
-147 -174 -440 -455 0
147 174 -440 -455 0
147 -174 440 -455 0
147 -174 -440 455 0
-147 174 440 -455 0
-147 174 -440 455 0
-147 -174 440 455 0
147 174 440 455 0
148 -175 -441 -456 0
-148 175 -441 -456 0
-148 -175 441 -456 0
-148 -175 -441 456 0
148 175 441 -456 0
148 175 -441 456 0
148 -175 441 456 0
-148 175 441 456 0
-149 -176 -442 -457 0
149 176 -442 -457 0
149 -176 442 -457 0
149 -176 -442 457 0
-149 176 442 -457 0
-149 176 -442 457 0
-149 -176 442 457 0
149 176 442 457 0
-150 -177 -443 -458 0
150 177 -443 -458 0
150 -177 443 -458 0
150 -177 -443 458 0
-150 177 443 -458 0
-150 177 -443 458 0
-150 -177 443 458 0
150 177 443 458 0
151 -178 -444 -459 0
-151 178 -444 -459 0
-151 -178 444 -459 0
-151 -178 -444 459 0
151 178 444 -459 0
151 178 -444 459 0
151 -178 444 459 0
-151 178 444 459 0
152 -179 -445 -460 0
-152 179 -445 -460 0
-152 -179 445 -460 0
-152 -179 -445 460 0
152 179 445 -460 0
152 179 -445 460 0
152 -179 445 460 0
-152 179 445 460 0
-153 -180 -446 -461 0
153 180 -446 -461 0
153 -180 446 -461 0
153 -180 -446 461 0
-153 180 446 -461 0
-153 180 -446 461 0
-153 -180 446 461 0
153 180 446 461 0
-154 -181 -447 -462 0
154 181 -447 -462 0
154 -181 447 -462 0
154 -181 -447 462 0
-154 181 447 -462 0
-154 181 -447 462 0
-154 -181 447 462 0
154 181 447 462 0
-155 -182 -448 -463 0
155 182 -448 -463 0
155 -182 448 -463 0
155 -182 -448 463 0
-155 182 448 -463 0
-155 182 -448 463 0
-155 -182 448 463 0
155 182 448 463 0
156 -183 -449 -464 0
-156 183 -449 -464 0
-156 -183 449 -464 0
-156 -183 -449 464 0
156 183 449 -464 0
156 183 -449 464 0
156 -183 449 464 0
-156 183 449 464 0
-157 -184 -450 -465 0
157 184 -450 -465 0
157 -184 450 -465 0
157 -184 -450 465 0
-157 184 450 -465 0
-157 184 -450 465 0
-157 -184 450 465 0
157 184 450 465 0
158 -185 -451 -466 0
-158 185 -451 -466 0
-158 -185 451 -466 0
-158 -185 -451 466 0
158 185 451 -466 0
158 185 -451 466 0
158 -185 451 466 0
-158 185 451 466 0
159 -186 -452 -467 0
-159 186 -452 -467 0
-159 -186 452 -467 0
-159 -186 -452 467 0
159 186 452 -467 0
159 186 -452 467 0
159 -186 452 467 0
-159 186 452 467 0
-160 -187 -453 -468 0
160 187 -453 -468 0
160 -187 453 -468 0
160 -187 -453 468 0
-160 187 453 -468 0
-160 187 -453 468 0
-160 -187 453 468 0
160 187 453 468 0
161 -188 -454 -469 0
-161 188 -454 -469 0
-161 -188 454 -469 0
-161 -188 -454 469 0
161 188 454 -469 0
161 188 -454 469 0
161 -188 454 469 0
-161 188 454 469 0
-162 -189 -455 -470 0
162 189 -455 -470 0
162 -189 455 -470 0
162 -189 -455 470 0
-162 189 455 -470 0
-162 189 -455 470 0
-162 -189 455 470 0
162 189 455 470 0
163 -190 -456 -471 0
-163 190 -456 -471 0
-163 -190 456 -471 0
-163 -190 -456 471 0
163 190 456 -471 0
163 190 -456 471 0
163 -190 456 471 0
-163 190 456 471 0
-164 -191 -457 -472 0
164 191 -457 -472 0
164 -191 457 -472 0
164 -191 -457 472 0
-164 191 457 -472 0
-164 191 -457 472 0
-164 -191 457 472 0
164 191 457 472 0
-165 -192 -458 -473 0
165 192 -458 -473 0
165 -192 458 -473 0
165 -192 -458 473 0
-165 192 458 -473 0
-165 192 -458 473 0
-165 -192 458 473 0
165 192 458 473 0
-166 -193 -459 -474 0
166 193 -459 -474 0
166 -193 459 -474 0
166 -193 -459 474 0
-166 193 459 -474 0
-166 193 -459 474 0
-166 -193 459 474 0
166 193 459 474 0
-167 -194 -460 -475 0
167 194 -460 -475 0
167 -194 460 -475 0
167 -194 -460 475 0
-167 194 460 -475 0
-167 194 -460 475 0
-167 -194 460 475 0
167 194 460 475 0
-168 -195 -461 -476 0
168 195 -461 -476 0
168 -195 461 -476 0
168 -195 -461 476 0
-168 195 461 -476 0
-168 195 -461 476 0
-168 -195 461 476 0
168 195 461 476 0
169 -196 -462 -477 0
-169 196 -462 -477 0
-169 -196 462 -477 0
-169 -196 -462 477 0
169 196 462 -477 0
169 196 -462 477 0
169 -196 462 477 0
-169 196 462 477 0
-170 -197 -463 -478 0
170 197 -463 -478 0
170 -197 463 -478 0
170 -197 -463 478 0
-170 197 463 -478 0
-170 197 -463 478 0
-170 -197 463 478 0
170 197 463 478 0
-171 -198 -464 -479 0
171 198 -464 -479 0
171 -198 464 -479 0
171 -198 -464 479 0
-171 198 464 -479 0
-171 198 -464 479 0
-171 -198 464 479 0
171 198 464 479 0
172 -199 -465 -480 0
-172 199 -465 -480 0
-172 -199 465 -480 0
-172 -199 -465 480 0
172 199 465 -480 0
172 199 -465 480 0
172 -199 465 480 0
-172 199 465 480 0
173 -200 -466 -481 0
-173 200 -466 -481 0
-173 -200 466 -481 0
-173 -200 -466 481 0
173 200 466 -481 0
173 200 -466 481 0
173 -200 466 481 0
-173 200 466 481 0
-174 -201 -467 -482 0
174 201 -467 -482 0
174 -201 467 -482 0
174 -201 -467 482 0
-174 201 467 -482 0
-174 201 -467 482 0
-174 -201 467 482 0
174 201 467 482 0
-175 -202 -468 -483 0
175 202 -468 -483 0
175 -202 468 -483 0
175 -202 -468 483 0
-175 202 468 -483 0
-175 202 -468 483 0
-175 -202 468 483 0
175 202 468 483 0
176 -203 -469 -484 0
-176 203 -469 -484 0
-176 -203 469 -484 0
-176 -203 -469 484 0
176 203 469 -484 0
176 203 -469 484 0
176 -203 469 484 0
-176 203 469 484 0
177 -204 -470 -485 0
-177 204 -470 -485 0
-177 -204 470 -485 0
-177 -204 -470 485 0
177 204 470 -485 0
177 204 -470 485 0
177 -204 470 485 0
-177 204 470 485 0
178 -205 -471 -486 0
-178 205 -471 -486 0
-178 -205 471 -486 0
-178 -205 -471 486 0
178 205 471 -486 0
178 205 -471 486 0
178 -205 471 486 0
-178 205 471 486 0
179 -206 -472 -487 0
-179 206 -472 -487 0
-179 -206 472 -487 0
-179 -206 -472 487 0
179 206 472 -487 0
179 206 -472 487 0
179 -206 472 487 0
-179 206 472 487 0
180 -207 -473 -488 0
-180 207 -473 -488 0
-180 -207 473 -488 0
-180 -207 -473 488 0
180 207 473 -488 0
180 207 -473 488 0
180 -207 473 488 0
-180 207 473 488 0
181 -208 -474 -489 0
-181 208 -474 -489 0
-181 -208 474 -489 0
-181 -208 -474 489 0
181 208 474 -489 0
181 208 -474 489 0
181 -208 474 489 0
-181 208 474 489 0
182 -209 -475 -490 0
-182 209 -475 -490 0
-182 -209 475 -490 0
-182 -209 -475 490 0
182 209 475 -490 0
182 209 -475 490 0
182 -209 475 490 0
-182 209 475 490 0
183 -210 -476 -491 0
-183 210 -476 -491 0
-183 -210 476 -491 0
-183 -210 -476 491 0
183 210 476 -491 0
183 210 -476 491 0
183 -210 476 491 0
-183 210 476 491 0
-184 -211 -477 -492 0
184 211 -477 -492 0
184 -211 477 -492 0
184 -211 -477 492 0
-184 211 477 -492 0
-184 211 -477 492 0
-184 -211 477 492 0
184 211 477 492 0
-185 -212 -478 -493 0
185 212 -478 -493 0
185 -212 478 -493 0
185 -212 -478 493 0
-185 212 478 -493 0
-185 212 -478 493 0
-185 -212 478 493 0
185 212 478 493 0
186 -213 -479 -494 0
-186 213 -479 -494 0
-186 -213 479 -494 0
-186 -213 -479 494 0
186 213 479 -494 0
186 213 -479 494 0
186 -213 479 494 0
-186 213 479 494 0
187 -214 -480 -495 0
-187 214 -480 -495 0
-187 -214 480 -495 0
-187 -214 -480 495 0
187 214 480 -495 0
187 214 -480 495 0
187 -214 480 495 0
-187 214 480 495 0
188 -215 -481 -496 0
-188 215 -481 -496 0
-188 -215 481 -496 0
-188 -215 -481 496 0
188 215 481 -496 0
188 215 -481 496 0
188 -215 481 496 0
-188 215 481 496 0
189 -216 -482 -497 0
-189 216 -482 -497 0
-189 -216 482 -497 0
-189 -216 -482 497 0
189 216 482 -497 0
189 216 -482 497 0
189 -216 482 497 0
-189 216 482 497 0
190 -217 -483 -498 0
-190 217 -483 -498 0
-190 -217 483 -498 0
-190 -217 -483 498 0
190 217 483 -498 0
190 217 -483 498 0
190 -217 483 498 0
-190 217 483 498 0
191 -218 -484 -499 0
-191 218 -484 -499 0
-191 -218 484 -499 0
-191 -218 -484 499 0
191 218 484 -499 0
191 218 -484 499 0
191 -218 484 499 0
-191 218 484 499 0
192 -219 -485 -500 0
-192 219 -485 -500 0
-192 -219 485 -500 0
-192 -219 -485 500 0
192 219 485 -500 0
192 219 -485 500 0
192 -219 485 500 0
-192 219 485 500 0
-193 -220 -486 -501 0
193 220 -486 -501 0
193 -220 486 -501 0
193 -220 -486 501 0
-193 220 486 -501 0
-193 220 -486 501 0
-193 -220 486 501 0
193 220 486 501 0
-194 -221 -487 -502 0
194 221 -487 -502 0
194 -221 487 -502 0
194 -221 -487 502 0
-194 221 487 -502 0
-194 221 -487 502 0
-194 -221 487 502 0
194 221 487 502 0
195 -222 -488 -503 0
-195 222 -488 -503 0
-195 -222 488 -503 0
-195 -222 -488 503 0
195 222 488 -503 0
195 222 -488 503 0
195 -222 488 503 0
-195 222 488 503 0
-196 -223 -489 -504 0
196 223 -489 -504 0
196 -223 489 -504 0
196 -223 -489 504 0
-196 223 489 -504 0
-196 223 -489 504 0
-196 -223 489 504 0
196 223 489 504 0
197 -224 -490 -505 0
-197 224 -490 -505 0
-197 -224 490 -505 0
-197 -224 -490 505 0
197 224 490 -505 0
197 224 -490 505 0
197 -224 490 505 0
-197 224 490 505 0
-198 -225 -491 -506 0
198 225 -491 -506 0
198 -225 491 -506 0
198 -225 -491 506 0
-198 225 491 -506 0
-198 225 -491 506 0
-198 -225 491 506 0
198 225 491 506 0
-199 -226 -492 -507 0
199 226 -492 -507 0
199 -226 492 -507 0
199 -226 -492 507 0
-199 226 492 -507 0
-199 226 -492 507 0
-199 -226 492 507 0
199 226 492 507 0
-200 -227 -493 -508 0
200 227 -493 -508 0
200 -227 493 -508 0
200 -227 -493 508 0
-200 227 493 -508 0
-200 227 -493 508 0
-200 -227 493 508 0
200 227 493 508 0
