# Supplementary material for: Multi-step partitioning combined with SOM neural network-based clustering technique effectively improves SAT solver performance
Source: PeerJ Comput Sci. 2025 Aug 14;11:e3076. doi: 10.7717/peerj-cs.3076 (PMC12453816; doi:10.7717/peerj-cs.3076)
Supplement: Supplemental Information 8 [file peerj-cs-11-3076-s008.cnf]

p cnf 973 5570
3 0
7 0
9 0
-16 0
22 0
30 0
34 0
41 0
-43 0
44 0
46 0
53 0
-68 0
69 0
-76 0
78 0
-88 0
-89 0
91 0
-295 0
299 0
314 0
323 0
324 0
329 0
334 0
-339 0
341 0
343 0
-345 0
-346 0
349 0
352 0
366 0
367 0
368 0
370 0
374 0
-375 0
-578 0
-579 0
580 0
-581 0
582 0
-583 0
-584 0
-585 0
586 0
587 0
-588 0
589 0
590 0
591 0
592 0
593 0
594 0
-595 0
-596 0
597 0
-598 0
-599 0
600 0
-601 0
-602 0
-603 0
604 0
605 0
-606 0
-607 0
-608 0
609 0
610 0
-611 0
612 0
613 0
-614 0
-615 0
616 0
617 0
-618 0
-619 0
620 0
-621 0
-622 0
-623 0
-624 0
-625 0
626 0
-627 0
628 0
629 0
630 0
631 0
-632 0
633 0
-634 0
635 0
-636 0
637 0
-638 0
639 0
640 0
-641 0
642 0
643 0
-644 0
645 0
646 0
647 0
648 0
649 0
650 0
-651 0
652 0
653 0
-654 0
655 0
656 0
-657 0
658 0
-659 0
-660 0
-661 0
662 0
-663 0
664 0
665 0
666 0
667 0
668 0
669 0
670 0
671 0
-672 0
-673 0
-674 0
675 0
676 0
677 0
678 0
679 0
-680 0
-681 0
-682 0
-683 0
684 0
685 0
686 0
687 0
688 0
689 0
-690 0
-691 0
-692 0
-693 0
694 0
695 0
-696 0
-697 0
698 0
-699 0
700 0
-701 0
-702 0
-703 0
704 0
-705 0
-706 0
-707 0
-708 0
-709 0
710 0
711 0
-712 0
713 0
714 0
-715 0
716 0
717 0
718 0
-719 0
720 0
-721 0
722 0
723 0
724 0
-725 0
-726 0
727 0
728 0
-729 0
730 0
-731 0
732 0
733 0
-734 0
-735 0
-736 0
-737 0
738 0
739 0
740 0
-741 0
742 0
-743 0
744 0
745 0
746 0
-747 0
748 0
-749 0
-750 0
751 0
-752 0
753 0
-754 0
-755 0
756 0
757 0
-758 0
759 0
-760 0
761 0
762 0
-763 0
764 0
-765 0
766 0
767 0
-768 0
769 0
770 0
-771 0
-772 0
773 0
-774 0
-775 0
-776 0
777 0
25 -294 -309 -94 0
-25 294 -309 -94 0
-25 -294 309 -94 0
-25 -294 -309 94 0
25 294 309 -94 0
25 294 -309 94 0
25 -294 309 94 0
-25 294 309 94 0
-1 -2 -28 -300 -378 0
1 2 -28 -300 -378 0
1 -2 28 -300 -378 0
1 -2 -28 300 -378 0
1 -2 -28 -300 378 0
-1 2 28 -300 -378 0
-1 2 -28 300 -378 0
-1 2 -28 -300 378 0
-1 -2 28 300 -378 0
-1 -2 28 -300 378 0
-1 -2 -28 300 378 0
1 2 28 300 -378 0
1 2 28 -300 378 0
1 2 -28 300 378 0
1 -2 28 300 378 0
-1 2 28 300 378 0
1 -28 -294 -309 0
-1 28 -294 -309 0
-1 -28 294 -309 0
-1 -28 -294 309 0
1 28 294 -309 0
1 28 -294 309 0
1 -28 294 309 0
-1 28 294 309 0
-778 296 0
-778 297 0
778 -296 -297 0
26 -778 -310 -95 0
-26 778 -310 -95 0
-26 -778 310 -95 0
-26 -778 -310 95 0
26 778 310 -95 0
26 778 -310 95 0
26 -778 310 95 0
-26 778 310 95 0
-2 -4 -29 -301 -379 0
2 4 -29 -301 -379 0
2 -4 29 -301 -379 0
2 -4 -29 301 -379 0
2 -4 -29 -301 379 0
-2 4 29 -301 -379 0
-2 4 -29 301 -379 0
-2 4 -29 -301 379 0
-2 -4 29 301 -379 0
-2 -4 29 -301 379 0
-2 -4 -29 301 379 0
2 4 29 301 -379 0
2 4 29 -301 379 0
2 4 -29 301 379 0
2 -4 29 301 379 0
-2 4 29 301 379 0
-2 -29 -310 0
2 29 -310 0
2 -29 310 0
-2 29 310 0
-779 297 0
-779 298 0
779 -297 -298 0
-27 -296 -779 -311 -96 0
27 296 -779 -311 -96 0
27 -296 779 -311 -96 0
27 -296 -779 311 -96 0
27 -296 -779 -311 96 0
-27 296 779 -311 -96 0
-27 296 -779 311 -96 0
-27 296 -779 -311 96 0
-27 -296 779 311 -96 0
-27 -296 779 -311 96 0
-27 -296 -779 311 96 0
27 296 779 311 -96 0
27 296 779 -311 96 0
27 296 -779 311 96 0
27 -296 779 311 96 0
-27 296 779 311 96 0
-780 4 0
-780 5 0
780 -4 -5 0
-780 -302 -380 0
780 302 -380 0
780 -302 380 0
-780 302 380 0
-296 -311 0
296 311 0
-28 -297 -298 -312 -97 0
28 297 -298 -312 -97 0
28 -297 298 -312 -97 0
28 -297 -298 312 -97 0
28 -297 -298 -312 97 0
-28 297 298 -312 -97 0
-28 297 -298 312 -97 0
-28 297 -298 -312 97 0
-28 -297 298 312 -97 0
-28 -297 298 -312 97 0
-28 -297 -298 312 97 0
28 297 298 312 -97 0
28 297 298 -312 97 0
28 297 -298 312 97 0
28 -297 298 312 97 0
-28 297 298 312 97 0
-781 5 0
-781 6 0
781 -5 -6 0
-4 -781 -31 -303 -381 0
4 781 -31 -303 -381 0
4 -781 31 -303 -381 0
4 -781 -31 303 -381 0
4 -781 -31 -303 381 0
-4 781 31 -303 -381 0
-4 781 -31 303 -381 0
-4 781 -31 -303 381 0
-4 -781 31 303 -381 0
-4 -781 31 -303 381 0
-4 -781 -31 303 381 0
4 781 31 303 -381 0
4 781 31 -303 381 0
4 781 -31 303 381 0
4 -781 31 303 381 0
-4 781 31 303 381 0
4 -31 -297 -312 0
-4 31 -297 -312 0
-4 -31 297 -312 0
-4 -31 -297 312 0
4 31 297 -312 0
4 31 -297 312 0
4 -31 297 312 0
-4 31 297 312 0
-29 -298 -300 -313 -98 0
29 298 -300 -313 -98 0
29 -298 300 -313 -98 0
29 -298 -300 313 -98 0
29 -298 -300 -313 98 0
-29 298 300 -313 -98 0
-29 298 -300 313 -98 0
-29 298 -300 -313 98 0
-29 -298 300 313 -98 0
-29 -298 300 -313 98 0
-29 -298 -300 313 98 0
29 298 300 313 -98 0
29 298 300 -313 98 0
29 298 -300 313 98 0
29 -298 300 313 98 0
-29 298 300 313 98 0
-5 -6 -32 -304 -382 0
5 6 -32 -304 -382 0
5 -6 32 -304 -382 0
5 -6 -32 304 -382 0
5 -6 -32 -304 382 0
-5 6 32 -304 -382 0
-5 6 -32 304 -382 0
-5 6 -32 -304 382 0
-5 -6 32 304 -382 0
-5 -6 32 -304 382 0
-5 -6 -32 304 382 0
5 6 32 304 -382 0
5 6 32 -304 382 0
5 6 -32 304 382 0
5 -6 32 304 382 0
-5 6 32 304 382 0
-5 -32 -298 -313 0
5 32 -298 -313 0
5 -32 298 -313 0
5 -32 -298 313 0
-5 32 298 -313 0
-5 32 -298 313 0
-5 -32 298 313 0
5 32 298 313 0
-782 300 0
-782 301 0
782 -300 -301 0
-782 -99 0
782 99 0
-6 -8 -33 -305 -383 0
6 8 -33 -305 -383 0
6 -8 33 -305 -383 0
6 -8 -33 305 -383 0
6 -8 -33 -305 383 0
-6 8 33 -305 -383 0
-6 8 -33 305 -383 0
-6 8 -33 -305 383 0
-6 -8 33 305 -383 0
-6 -8 33 -305 383 0
-6 -8 -33 305 383 0
6 8 33 305 -383 0
6 8 33 -305 383 0
6 8 -33 305 383 0
6 -8 33 305 383 0
-6 8 33 305 383 0
6 -33 0
-6 33 0
-783 301 0
-783 302 0
783 -301 -302 0
-31 -300 -783 -315 -100 0
31 300 -783 -315 -100 0
31 -300 783 -315 -100 0
31 -300 -783 315 -100 0
31 -300 -783 -315 100 0
-31 300 783 -315 -100 0
-31 300 -783 315 -100 0
-31 300 -783 -315 100 0
-31 -300 783 315 -100 0
-31 -300 783 -315 100 0
-31 -300 -783 315 100 0
31 300 783 315 -100 0
31 300 783 -315 100 0
31 300 -783 315 100 0
31 -300 783 315 100 0
-31 300 783 315 100 0
-8 -306 -384 0
8 306 -384 0
8 -306 384 0
-8 306 384 0
300 -315 0
-300 315 0
-784 302 0
-784 303 0
784 -302 -303 0
-32 -301 -784 -316 -101 0
32 301 -784 -316 -101 0
32 -301 784 -316 -101 0
32 -301 -784 316 -101 0
32 -301 -784 -316 101 0
-32 301 784 -316 -101 0
-32 301 -784 316 -101 0
-32 301 -784 -316 101 0
-32 -301 784 316 -101 0
-32 -301 784 -316 101 0
-32 -301 -784 316 101 0
32 301 784 316 -101 0
32 301 784 -316 101 0
32 301 -784 316 101 0
32 -301 784 316 101 0
-32 301 784 316 101 0
-8 -10 -35 -307 -385 0
8 10 -35 -307 -385 0
8 -10 35 -307 -385 0
8 -10 -35 307 -385 0
8 -10 -35 -307 385 0
-8 10 35 -307 -385 0
-8 10 -35 307 -385 0
-8 10 -35 -307 385 0
-8 -10 35 307 -385 0
-8 -10 35 -307 385 0
-8 -10 -35 307 385 0
8 10 35 307 -385 0
8 10 35 -307 385 0
8 10 -35 307 385 0
8 -10 35 307 385 0
-8 10 35 307 385 0
8 -35 -301 -316 0
-8 35 -301 -316 0
-8 -35 301 -316 0
-8 -35 -301 316 0
8 35 301 -316 0
8 35 -301 316 0
8 -35 301 316 0
-8 35 301 316 0
-785 303 0
-785 304 0
785 -303 -304 0
-33 -302 -785 -317 -102 0
33 302 -785 -317 -102 0
33 -302 785 -317 -102 0
33 -302 -785 317 -102 0
33 -302 -785 -317 102 0
-33 302 785 -317 -102 0
-33 302 -785 317 -102 0
-33 302 -785 -317 102 0
-33 -302 785 317 -102 0
-33 -302 785 -317 102 0
-33 -302 -785 317 102 0
33 302 785 317 -102 0
33 302 785 -317 102 0
33 302 -785 317 102 0
33 -302 785 317 102 0
-33 302 785 317 102 0
-786 10 0
-786 11 0
786 -10 -11 0
-786 -36 -308 -386 0
786 36 -308 -386 0
786 -36 308 -386 0
786 -36 -308 386 0
-786 36 308 -386 0
-786 36 -308 386 0
-786 -36 308 386 0
786 36 308 386 0
-36 -302 -317 0
36 302 -317 0
36 -302 317 0
-36 302 317 0
-787 304 0
-787 305 0
787 -304 -305 0
-303 -787 -318 -103 0
303 787 -318 -103 0
303 -787 318 -103 0
303 -787 -318 103 0
-303 787 318 -103 0
-303 787 -318 103 0
-303 -787 318 103 0
303 787 318 103 0
-788 11 0
-788 12 0
788 -11 -12 0
-10 -788 -37 -309 -387 0
10 788 -37 -309 -387 0
10 -788 37 -309 -387 0
10 -788 -37 309 -387 0
10 -788 -37 -309 387 0
-10 788 37 -309 -387 0
-10 788 -37 309 -387 0
-10 788 -37 -309 387 0
-10 -788 37 309 -387 0
-10 -788 37 -309 387 0
-10 -788 -37 309 387 0
10 788 37 309 -387 0
10 788 37 -309 387 0
10 788 -37 309 387 0
10 -788 37 309 387 0
-10 788 37 309 387 0
-10 -37 -303 -318 0
10 37 -303 -318 0
10 -37 303 -318 0
10 -37 -303 318 0
-10 37 303 -318 0
-10 37 -303 318 0
-10 -37 303 318 0
10 37 303 318 0
-789 305 0
-789 306 0
789 -305 -306 0
-35 -304 -789 -319 -104 0
35 304 -789 -319 -104 0
35 -304 789 -319 -104 0
35 -304 -789 319 -104 0
35 -304 -789 -319 104 0
-35 304 789 -319 -104 0
-35 304 -789 319 -104 0
-35 304 -789 -319 104 0
-35 -304 789 319 -104 0
-35 -304 789 -319 104 0
-35 -304 -789 319 104 0
35 304 789 319 -104 0
35 304 789 -319 104 0
35 304 -789 319 104 0
35 -304 789 319 104 0
-35 304 789 319 104 0
-790 12 0
-790 13 0
790 -12 -13 0
-11 -790 -38 -310 -388 0
11 790 -38 -310 -388 0
11 -790 38 -310 -388 0
11 -790 -38 310 -388 0
11 -790 -38 -310 388 0
-11 790 38 -310 -388 0
-11 790 -38 310 -388 0
-11 790 -38 -310 388 0
-11 -790 38 310 -388 0
-11 -790 38 -310 388 0
-11 -790 -38 310 388 0
11 790 38 310 -388 0
11 790 38 -310 388 0
11 790 -38 310 388 0
11 -790 38 310 388 0
-11 790 38 310 388 0
11 -38 -304 -319 0
-11 38 -304 -319 0
-11 -38 304 -319 0
-11 -38 -304 319 0
11 38 304 -319 0
11 38 -304 319 0
11 -38 304 319 0
-11 38 304 319 0
-791 306 0
-791 307 0
791 -306 -307 0
-36 -305 -791 -320 -105 0
36 305 -791 -320 -105 0
36 -305 791 -320 -105 0
36 -305 -791 320 -105 0
36 -305 -791 -320 105 0
-36 305 791 -320 -105 0
-36 305 -791 320 -105 0
-36 305 -791 -320 105 0
-36 -305 791 320 -105 0
-36 -305 791 -320 105 0
-36 -305 -791 320 105 0
36 305 791 320 -105 0
36 305 791 -320 105 0
36 305 -791 320 105 0
36 -305 791 320 105 0
-36 305 791 320 105 0
-792 13 0
-792 14 0
792 -13 -14 0
-12 -792 -39 -311 -389 0
12 792 -39 -311 -389 0
12 -792 39 -311 -389 0
12 -792 -39 311 -389 0
12 -792 -39 -311 389 0
-12 792 39 -311 -389 0
-12 792 -39 311 -389 0
-12 792 -39 -311 389 0
-12 -792 39 311 -389 0
-12 -792 39 -311 389 0
-12 -792 -39 311 389 0
12 792 39 311 -389 0
12 792 39 -311 389 0
12 792 -39 311 389 0
12 -792 39 311 389 0
-12 792 39 311 389 0
-12 -39 -305 -320 0
12 39 -305 -320 0
12 -39 305 -320 0
12 -39 -305 320 0
-12 39 305 -320 0
-12 39 -305 320 0
-12 -39 305 320 0
12 39 305 320 0
-793 307 0
-793 308 0
793 -307 -308 0
-37 -306 -793 -321 -106 0
37 306 -793 -321 -106 0
37 -306 793 -321 -106 0
37 -306 -793 321 -106 0
37 -306 -793 -321 106 0
-37 306 793 -321 -106 0
-37 306 -793 321 -106 0
-37 306 -793 -321 106 0
-37 -306 793 321 -106 0
-37 -306 793 -321 106 0
-37 -306 -793 321 106 0
37 306 793 321 -106 0
37 306 793 -321 106 0
37 306 -793 321 106 0
37 -306 793 321 106 0
-37 306 793 321 106 0
-794 14 0
-794 15 0
794 -14 -15 0
-13 -794 -40 -312 -390 0
13 794 -40 -312 -390 0
13 -794 40 -312 -390 0
13 -794 -40 312 -390 0
13 -794 -40 -312 390 0
-13 794 40 -312 -390 0
-13 794 -40 312 -390 0
-13 794 -40 -312 390 0
-13 -794 40 312 -390 0
-13 -794 40 -312 390 0
-13 -794 -40 312 390 0
13 794 40 312 -390 0
13 794 40 -312 390 0
13 794 -40 312 390 0
13 -794 40 312 390 0
-13 794 40 312 390 0
-13 -40 -306 -321 0
13 40 -306 -321 0
13 -40 306 -321 0
13 -40 -306 321 0
-13 40 306 -321 0
-13 40 -306 321 0
-13 -40 306 321 0
13 40 306 321 0
-795 308 0
-795 309 0
795 -308 -309 0
-38 -307 -795 -322 -107 0
38 307 -795 -322 -107 0
38 -307 795 -322 -107 0
38 -307 -795 322 -107 0
38 -307 -795 -322 107 0
-38 307 795 -322 -107 0
-38 307 -795 322 -107 0
-38 307 -795 -322 107 0
-38 -307 795 322 -107 0
-38 -307 795 -322 107 0
-38 -307 -795 322 107 0
38 307 795 322 -107 0
38 307 795 -322 107 0
38 307 -795 322 107 0
38 -307 795 322 107 0
-38 307 795 322 107 0
14 -313 -391 0
-14 313 -391 0
-14 -313 391 0
14 313 391 0
-14 -307 -322 0
14 307 -322 0
14 -307 322 0
-14 307 322 0
-796 309 0
-796 310 0
796 -309 -310 0
-39 -308 -796 -108 0
39 308 -796 -108 0
39 -308 796 -108 0
39 -308 -796 108 0
-39 308 796 -108 0
-39 308 -796 108 0
-39 -308 796 108 0
39 308 796 108 0
15 -42 -392 0
-15 42 -392 0
-15 -42 392 0
15 42 392 0
-15 -42 -308 0
15 42 -308 0
15 -42 308 0
-15 42 308 0
-797 310 0
-797 311 0
797 -310 -311 0
-40 -309 -797 -109 0
40 309 -797 -109 0
40 -309 797 -109 0
40 -309 -797 109 0
-40 309 797 -109 0
-40 309 -797 109 0
-40 -309 797 109 0
40 309 797 109 0
-798 17 0
-798 18 0
798 -17 -18 0
-798 -315 -393 0
798 315 -393 0
798 -315 393 0
-798 315 393 0
-309 0
-799 311 0
-799 312 0
799 -311 -312 0
-310 -799 -325 -110 0
310 799 -325 -110 0
310 -799 325 -110 0
310 -799 -325 110 0
-310 799 325 -110 0
-310 799 -325 110 0
-310 -799 325 110 0
310 799 325 110 0
-800 18 0
-800 19 0
800 -18 -19 0
-17 -800 -316 -394 0
17 800 -316 -394 0
17 -800 316 -394 0
17 -800 -316 394 0
-17 800 316 -394 0
-17 800 -316 394 0
-17 -800 316 394 0
17 800 316 394 0
-17 -310 -325 0
17 310 -325 0
17 -310 325 0
-17 310 325 0
-801 312 0
-801 313 0
801 -312 -313 0
-42 -311 -801 -326 -111 0
42 311 -801 -326 -111 0
42 -311 801 -326 -111 0
42 -311 -801 326 -111 0
42 -311 -801 -326 111 0
-42 311 801 -326 -111 0
-42 311 -801 326 -111 0
-42 311 -801 -326 111 0
-42 -311 801 326 -111 0
-42 -311 801 -326 111 0
-42 -311 -801 326 111 0
42 311 801 326 -111 0
42 311 801 -326 111 0
42 311 -801 326 111 0
42 -311 801 326 111 0
-42 311 801 326 111 0
-802 19 0
-802 20 0
802 -19 -20 0
-18 -802 -45 -317 -395 0
18 802 -45 -317 -395 0
18 -802 45 -317 -395 0
18 -802 -45 317 -395 0
18 -802 -45 -317 395 0
-18 802 45 -317 -395 0
-18 802 -45 317 -395 0
-18 802 -45 -317 395 0
-18 -802 45 317 -395 0
-18 -802 45 -317 395 0
-18 -802 -45 317 395 0
18 802 45 317 -395 0
18 802 45 -317 395 0
18 802 -45 317 395 0
18 -802 45 317 395 0
-18 802 45 317 395 0
18 -45 -311 -326 0
-18 45 -311 -326 0
-18 -45 311 -326 0
-18 -45 -311 326 0
18 45 311 -326 0
18 45 -311 326 0
18 -45 311 326 0
-18 45 311 326 0
312 -313 -327 -112 0
-312 313 -327 -112 0
-312 -313 327 -112 0
-312 -313 -327 112 0
312 313 327 -112 0
312 313 -327 112 0
312 -313 327 112 0
-312 313 327 112 0
-803 20 0
-803 21 0
803 -20 -21 0
-19 -803 -318 -396 0
19 803 -318 -396 0
19 -803 318 -396 0
19 -803 -318 396 0
-19 803 318 -396 0
-19 803 -318 396 0
-19 -803 318 396 0
19 803 318 396 0
19 -312 -327 0
-19 312 -327 0
-19 -312 327 0
19 312 327 0
-313 -315 -328 -113 0
313 315 -328 -113 0
313 -315 328 -113 0
313 -315 -328 113 0
-313 315 328 -113 0
-313 315 -328 113 0
-313 -315 328 113 0
313 315 328 113 0
-20 -21 -47 -319 -397 0
20 21 -47 -319 -397 0
20 -21 47 -319 -397 0
20 -21 -47 319 -397 0
20 -21 -47 -319 397 0
-20 21 47 -319 -397 0
-20 21 -47 319 -397 0
-20 21 -47 -319 397 0
-20 -21 47 319 -397 0
-20 -21 47 -319 397 0
-20 -21 -47 319 397 0
20 21 47 319 -397 0
20 21 47 -319 397 0
20 21 -47 319 397 0
20 -21 47 319 397 0
-20 21 47 319 397 0
-20 -47 -313 -328 0
20 47 -313 -328 0
20 -47 313 -328 0
20 -47 -313 328 0
-20 47 313 -328 0
-20 47 -313 328 0
-20 -47 313 328 0
20 47 313 328 0
-804 315 0
-804 316 0
804 -315 -316 0
-45 -804 -114 0
45 804 -114 0
45 -804 114 0
-45 804 114 0
-21 -23 -48 -320 -398 0
21 23 -48 -320 -398 0
21 -23 48 -320 -398 0
21 -23 -48 320 -398 0
21 -23 -48 -320 398 0
-21 23 48 -320 -398 0
-21 23 -48 320 -398 0
-21 23 -48 -320 398 0
-21 -23 48 320 -398 0
-21 -23 48 -320 398 0
-21 -23 -48 320 398 0
21 23 48 320 -398 0
21 23 48 -320 398 0
21 23 -48 320 398 0
21 -23 48 320 398 0
-21 23 48 320 398 0
21 -48 0
-21 48 0
-805 316 0
-805 317 0
805 -316 -317 0
-315 -805 -330 -115 0
315 805 -330 -115 0
315 -805 330 -115 0
315 -805 -330 115 0
-315 805 330 -115 0
-315 805 -330 115 0
-315 -805 330 115 0
315 805 330 115 0
-806 23 0
-806 24 0
806 -23 -24 0
-806 -49 -321 -399 0
806 49 -321 -399 0
806 -49 321 -399 0
806 -49 -321 399 0
-806 49 321 -399 0
-806 49 -321 399 0
-806 -49 321 399 0
806 49 321 399 0
49 -315 -330 0
-49 315 -330 0
-49 -315 330 0
49 315 330 0
-807 317 0
-807 318 0
807 -317 -318 0
-47 -316 -807 -331 -116 0
47 316 -807 -331 -116 0
47 -316 807 -331 -116 0
47 -316 -807 331 -116 0
47 -316 -807 -331 116 0
-47 316 807 -331 -116 0
-47 316 -807 331 -116 0
-47 316 -807 -331 116 0
-47 -316 807 331 -116 0
-47 -316 807 -331 116 0
-47 -316 -807 331 116 0
47 316 807 331 -116 0
47 316 807 -331 116 0
47 316 -807 331 116 0
47 -316 807 331 116 0
-47 316 807 331 116 0
-808 24 0
-808 25 0
808 -24 -25 0
-23 -808 -50 -322 -400 0
23 808 -50 -322 -400 0
23 -808 50 -322 -400 0
23 -808 -50 322 -400 0
23 -808 -50 -322 400 0
-23 808 50 -322 -400 0
-23 808 -50 322 -400 0
-23 808 -50 -322 400 0
-23 -808 50 322 -400 0
-23 -808 50 -322 400 0
-23 -808 -50 322 400 0
23 808 50 322 -400 0
23 808 50 -322 400 0
23 808 -50 322 400 0
23 -808 50 322 400 0
-23 808 50 322 400 0
-23 -50 -316 -331 0
23 50 -316 -331 0
23 -50 316 -331 0
23 -50 -316 331 0
-23 50 316 -331 0
-23 50 -316 331 0
-23 -50 316 331 0
23 50 316 331 0
-809 318 0
-809 319 0
809 -318 -319 0
-48 -317 -809 -332 -117 0
48 317 -809 -332 -117 0
48 -317 809 -332 -117 0
48 -317 -809 332 -117 0
48 -317 -809 -332 117 0
-48 317 809 -332 -117 0
-48 317 -809 332 -117 0
-48 317 -809 -332 117 0
-48 -317 809 332 -117 0
-48 -317 809 -332 117 0
-48 -317 -809 332 117 0
48 317 809 332 -117 0
48 317 809 -332 117 0
48 317 -809 332 117 0
48 -317 809 332 117 0
-48 317 809 332 117 0
-810 25 0
-810 26 0
810 -25 -26 0
-24 -810 -51 -401 0
24 810 -51 -401 0
24 -810 51 -401 0
24 -810 -51 401 0
-24 810 51 -401 0
-24 810 -51 401 0
-24 -810 51 401 0
24 810 51 401 0
24 -51 -317 -332 0
-24 51 -317 -332 0
-24 -51 317 -332 0
-24 -51 -317 332 0
24 51 317 -332 0
24 51 -317 332 0
24 -51 317 332 0
-24 51 317 332 0
-811 319 0
-811 320 0
811 -319 -320 0
-49 -318 -811 -333 -118 0
49 318 -811 -333 -118 0
49 -318 811 -333 -118 0
49 -318 -811 333 -118 0
49 -318 -811 -333 118 0
-49 318 811 -333 -118 0
-49 318 -811 333 -118 0
-49 318 -811 -333 118 0
-49 -318 811 333 -118 0
-49 -318 811 -333 118 0
-49 -318 -811 333 118 0
49 318 811 333 -118 0
49 318 811 -333 118 0
49 318 -811 333 118 0
49 -318 811 333 118 0
-49 318 811 333 118 0
-812 26 0
-812 27 0
812 -26 -27 0
-25 -812 -52 -402 0
25 812 -52 -402 0
25 -812 52 -402 0
25 -812 -52 402 0
-25 812 52 -402 0
-25 812 -52 402 0
-25 -812 52 402 0
25 812 52 402 0
25 -52 -318 -333 0
-25 52 -318 -333 0
-25 -52 318 -333 0
-25 -52 -318 333 0
25 52 318 -333 0
25 52 -318 333 0
25 -52 318 333 0
-25 52 318 333 0
-813 320 0
-813 321 0
813 -320 -321 0
-50 -319 -813 -119 0
50 319 -813 -119 0
50 -319 813 -119 0
50 -319 -813 119 0
-50 319 813 -119 0
-50 319 -813 119 0
-50 -319 813 119 0
50 319 813 119 0
-814 27 0
-814 28 0
814 -27 -28 0
-26 -814 -325 -403 0
26 814 -325 -403 0
26 -814 325 -403 0
26 -814 -325 403 0
-26 814 325 -403 0
-26 814 -325 403 0
-26 -814 325 403 0
26 814 325 403 0
26 -319 0
-26 319 0
-815 321 0
-815 322 0
815 -321 -322 0
-51 -320 -815 -335 -120 0
51 320 -815 -335 -120 0
51 -320 815 -335 -120 0
51 -320 -815 335 -120 0
51 -320 -815 -335 120 0
-51 320 815 -335 -120 0
-51 320 -815 335 -120 0
-51 320 -815 -335 120 0
-51 -320 815 335 -120 0
-51 -320 815 -335 120 0
-51 -320 -815 335 120 0
51 320 815 335 -120 0
51 320 815 -335 120 0
51 320 -815 335 120 0
51 -320 815 335 120 0
-51 320 815 335 120 0
-816 28 0
-816 29 0
816 -28 -29 0
-27 -816 -54 -326 -404 0
27 816 -54 -326 -404 0
27 -816 54 -326 -404 0
27 -816 -54 326 -404 0
27 -816 -54 -326 404 0
-27 816 54 -326 -404 0
-27 816 -54 326 -404 0
-27 816 -54 -326 404 0
-27 -816 54 326 -404 0
-27 -816 54 -326 404 0
-27 -816 -54 326 404 0
27 816 54 326 -404 0
27 816 54 -326 404 0
27 816 -54 326 404 0
27 -816 54 326 404 0
-27 816 54 326 404 0
-27 -54 -320 -335 0
27 54 -320 -335 0
27 -54 320 -335 0
27 -54 -320 335 0
-27 54 320 -335 0
-27 54 -320 335 0
-27 -54 320 335 0
27 54 320 335 0
-52 -321 -322 -336 -121 0
52 321 -322 -336 -121 0
52 -321 322 -336 -121 0
52 -321 -322 336 -121 0
52 -321 -322 -336 121 0
-52 321 322 -336 -121 0
-52 321 -322 336 -121 0
-52 321 -322 -336 121 0
-52 -321 322 336 -121 0
-52 -321 322 -336 121 0
-52 -321 -322 336 121 0
52 321 322 336 -121 0
52 321 322 -336 121 0
52 321 -322 336 121 0
52 -321 322 336 121 0
-52 321 322 336 121 0
-28 -29 -55 -327 -405 0
28 29 -55 -327 -405 0
28 -29 55 -327 -405 0
28 -29 -55 327 -405 0
28 -29 -55 -327 405 0
-28 29 55 -327 -405 0
-28 29 -55 327 -405 0
-28 29 -55 -327 405 0
-28 -29 55 327 -405 0
-28 -29 55 -327 405 0
-28 -29 -55 327 405 0
28 29 55 327 -405 0
28 29 55 -327 405 0
28 29 -55 327 405 0
28 -29 55 327 405 0
-28 29 55 327 405 0
-28 -55 -321 -336 0
28 55 -321 -336 0
28 -55 321 -336 0
28 -55 -321 336 0
-28 55 321 -336 0
-28 55 -321 336 0
-28 -55 321 336 0
28 55 321 336 0
-322 -337 -122 0
322 337 -122 0
322 -337 122 0
-322 337 122 0
-29 -31 -56 -328 -406 0
29 31 -56 -328 -406 0
29 -31 56 -328 -406 0
29 -31 -56 328 -406 0
29 -31 -56 -328 406 0
-29 31 56 -328 -406 0
-29 31 -56 328 -406 0
-29 31 -56 -328 406 0
-29 -31 56 328 -406 0
-29 -31 56 -328 406 0
-29 -31 -56 328 406 0
29 31 56 328 -406 0
29 31 56 -328 406 0
29 31 -56 328 406 0
29 -31 56 328 406 0
-29 31 56 328 406 0
29 -56 -322 -337 0
-29 56 -322 -337 0
-29 -56 322 -337 0
-29 -56 -322 337 0
29 56 322 -337 0
29 56 -322 337 0
29 -56 322 337 0
-29 56 322 337 0
-54 -325 -338 -123 0
54 325 -338 -123 0
54 -325 338 -123 0
54 -325 -338 123 0
-54 325 338 -123 0
-54 325 -338 123 0
-54 -325 338 123 0
54 325 338 123 0
-817 31 0
-817 32 0
817 -31 -32 0
-817 -57 -407 0
817 57 -407 0
817 -57 407 0
-817 57 407 0
57 -338 0
-57 338 0
-818 325 0
-818 326 0
818 -325 -326 0
55 -818 -124 0
-55 818 -124 0
-55 -818 124 0
55 818 124 0
-819 32 0
-819 33 0
819 -32 -33 0
-31 -819 -58 -330 -408 0
31 819 -58 -330 -408 0
31 -819 58 -330 -408 0
31 -819 -58 330 -408 0
31 -819 -58 -330 408 0
-31 819 58 -330 -408 0
-31 819 -58 330 -408 0
-31 819 -58 -330 408 0
-31 -819 58 330 -408 0
-31 -819 58 -330 408 0
-31 -819 -58 330 408 0
31 819 58 330 -408 0
31 819 58 -330 408 0
31 819 -58 330 408 0
31 -819 58 330 408 0
-31 819 58 330 408 0
-31 -58 0
31 58 0
-820 326 0
-820 327 0
820 -326 -327 0
-56 -325 -820 -340 -125 0
56 325 -820 -340 -125 0
56 -325 820 -340 -125 0
56 -325 -820 340 -125 0
56 -325 -820 -340 125 0
-56 325 820 -340 -125 0
-56 325 -820 340 -125 0
-56 325 -820 -340 125 0
-56 -325 820 340 -125 0
-56 -325 820 -340 125 0
-56 -325 -820 340 125 0
56 325 820 340 -125 0
56 325 820 -340 125 0
56 325 -820 340 125 0
56 -325 820 340 125 0
-56 325 820 340 125 0
-32 -33 -59 -331 -409 0
32 33 -59 -331 -409 0
32 -33 59 -331 -409 0
32 -33 -59 331 -409 0
32 -33 -59 -331 409 0
-32 33 59 -331 -409 0
-32 33 -59 331 -409 0
-32 33 -59 -331 409 0
-32 -33 59 331 -409 0
-32 -33 59 -331 409 0
-32 -33 -59 331 409 0
32 33 59 331 -409 0
32 33 59 -331 409 0
32 33 -59 331 409 0
32 -33 59 331 409 0
-32 33 59 331 409 0
-32 -59 -325 -340 0
32 59 -325 -340 0
32 -59 325 -340 0
32 -59 -325 340 0
-32 59 325 -340 0
-32 59 -325 340 0
-32 -59 325 340 0
32 59 325 340 0
-821 327 0
-821 328 0
821 -327 -328 0
-57 -326 -821 -126 0
57 326 -821 -126 0
57 -326 821 -126 0
57 -326 -821 126 0
-57 326 821 -126 0
-57 326 -821 126 0
-57 -326 821 126 0
57 326 821 126 0
-33 -35 -60 -332 -410 0
33 35 -60 -332 -410 0
33 -35 60 -332 -410 0
33 -35 -60 332 -410 0
33 -35 -60 -332 410 0
-33 35 60 -332 -410 0
-33 35 -60 332 -410 0
-33 35 -60 -332 410 0
-33 -35 60 332 -410 0
-33 -35 60 -332 410 0
-33 -35 -60 332 410 0
33 35 60 332 -410 0
33 35 60 -332 410 0
33 35 -60 332 410 0
33 -35 60 332 410 0
-33 35 60 332 410 0
-33 -60 -326 0
33 60 -326 0
33 -60 326 0
-33 60 326 0
-58 -327 -328 -342 -127 0
58 327 -328 -342 -127 0
58 -327 328 -342 -127 0
58 -327 -328 342 -127 0
58 -327 -328 -342 127 0
-58 327 328 -342 -127 0
-58 327 -328 342 -127 0
-58 327 -328 -342 127 0
-58 -327 328 342 -127 0
-58 -327 328 -342 127 0
-58 -327 -328 342 127 0
58 327 328 342 -127 0
58 327 328 -342 127 0
58 327 -328 342 127 0
58 -327 328 342 127 0
-58 327 328 342 127 0
-822 35 0
-822 36 0
822 -35 -36 0
-822 -61 -333 -411 0
822 61 -333 -411 0
822 -61 333 -411 0
822 -61 -333 411 0
-822 61 333 -411 0
-822 61 -333 411 0
-822 -61 333 411 0
822 61 333 411 0
61 -327 -342 0
-61 327 -342 0
-61 -327 342 0
61 327 342 0
-59 -328 -330 -128 0
59 328 -330 -128 0
59 -328 330 -128 0
59 -328 -330 128 0
-59 328 330 -128 0
-59 328 -330 128 0
-59 -328 330 128 0
59 328 330 128 0
-823 36 0
-823 37 0
823 -36 -37 0
-35 -823 -62 -412 0
35 823 -62 -412 0
35 -823 62 -412 0
35 -823 -62 412 0
-35 823 62 -412 0
-35 823 -62 412 0
-35 -823 62 412 0
35 823 62 412 0
-35 -62 -328 0
35 62 -328 0
35 -62 328 0
-35 62 328 0
-824 330 0
-824 331 0
824 -330 -331 0
-60 -824 -344 -129 0
60 824 -344 -129 0
60 -824 344 -129 0
60 -824 -344 129 0
-60 824 344 -129 0
-60 824 -344 129 0
-60 -824 344 129 0
60 824 344 129 0
-825 37 0
-825 38 0
825 -37 -38 0
-36 -825 -63 -335 -413 0
36 825 -63 -335 -413 0
36 -825 63 -335 -413 0
36 -825 -63 335 -413 0
36 -825 -63 -335 413 0
-36 825 63 -335 -413 0
-36 825 -63 335 -413 0
-36 825 -63 -335 413 0
-36 -825 63 335 -413 0
-36 -825 63 -335 413 0
-36 -825 -63 335 413 0
36 825 63 335 -413 0
36 825 63 -335 413 0
36 825 -63 335 413 0
36 -825 63 335 413 0
-36 825 63 335 413 0
-36 -63 -344 0
36 63 -344 0
36 -63 344 0
-36 63 344 0
-826 331 0
-826 332 0
826 -331 -332 0
61 -330 -826 -130 0
-61 330 -826 -130 0
-61 -330 826 -130 0
-61 -330 -826 130 0
61 330 826 -130 0
61 330 -826 130 0
61 -330 826 130 0
-61 330 826 130 0
-827 38 0
-827 39 0
827 -38 -39 0
-37 -827 -64 -336 -414 0
37 827 -64 -336 -414 0
37 -827 64 -336 -414 0
37 -827 -64 336 -414 0
37 -827 -64 -336 414 0
-37 827 64 -336 -414 0
-37 827 -64 336 -414 0
-37 827 -64 -336 414 0
-37 -827 64 336 -414 0
-37 -827 64 -336 414 0
-37 -827 -64 336 414 0
37 827 64 336 -414 0
37 827 64 -336 414 0
37 827 -64 336 414 0
37 -827 64 336 414 0
-37 827 64 336 414 0
-37 -64 -330 0
37 64 -330 0
37 -64 330 0
-37 64 330 0
-828 332 0
-828 333 0
828 -332 -333 0
62 -331 -828 -131 0
-62 331 -828 -131 0
-62 -331 828 -131 0
-62 -331 -828 131 0
62 331 828 -131 0
62 331 -828 131 0
62 -331 828 131 0
-62 331 828 131 0
-829 39 0
-829 40 0
829 -39 -40 0
-38 -829 -65 -337 -415 0
38 829 -65 -337 -415 0
38 -829 65 -337 -415 0
38 -829 -65 337 -415 0
38 -829 -65 -337 415 0
-38 829 65 -337 -415 0
-38 829 -65 337 -415 0
-38 829 -65 -337 415 0
-38 -829 65 337 -415 0
-38 -829 65 -337 415 0
-38 -829 -65 337 415 0
38 829 65 337 -415 0
38 829 65 -337 415 0
38 829 -65 337 415 0
38 -829 65 337 415 0
-38 829 65 337 415 0
-38 -65 -331 0
38 65 -331 0
38 -65 331 0
-38 65 331 0
-63 -332 -333 -347 -132 0
63 332 -333 -347 -132 0
63 -332 333 -347 -132 0
63 -332 -333 347 -132 0
63 -332 -333 -347 132 0
-63 332 333 -347 -132 0
-63 332 -333 347 -132 0
-63 332 -333 -347 132 0
-63 -332 333 347 -132 0
-63 -332 333 -347 132 0
-63 -332 -333 347 132 0
63 332 333 347 -132 0
63 332 333 -347 132 0
63 332 -333 347 132 0
63 -332 333 347 132 0
-63 332 333 347 132 0
-39 -40 -66 -338 -416 0
39 40 -66 -338 -416 0
39 -40 66 -338 -416 0
39 -40 -66 338 -416 0
39 -40 -66 -338 416 0
-39 40 66 -338 -416 0
-39 40 -66 338 -416 0
-39 40 -66 -338 416 0
-39 -40 66 338 -416 0
-39 -40 66 -338 416 0
-39 -40 -66 338 416 0
39 40 66 338 -416 0
39 40 66 -338 416 0
39 40 -66 338 416 0
39 -40 66 338 416 0
-39 40 66 338 416 0
-39 -66 -332 -347 0
39 66 -332 -347 0
39 -66 332 -347 0
39 -66 -332 347 0
-39 66 332 -347 0
-39 66 -332 347 0
-39 -66 332 347 0
39 66 332 347 0
-64 -333 -335 -348 -133 0
64 333 -335 -348 -133 0
64 -333 335 -348 -133 0
64 -333 -335 348 -133 0
64 -333 -335 -348 133 0
-64 333 335 -348 -133 0
-64 333 -335 348 -133 0
-64 333 -335 -348 133 0
-64 -333 335 348 -133 0
-64 -333 335 -348 133 0
-64 -333 -335 348 133 0
64 333 335 348 -133 0
64 333 335 -348 133 0
64 333 -335 348 133 0
64 -333 335 348 133 0
-64 333 335 348 133 0
40 -42 -67 -417 0
-40 42 -67 -417 0
-40 -42 67 -417 0
-40 -42 -67 417 0
40 42 67 -417 0
40 42 -67 417 0
40 -42 67 417 0
-40 42 67 417 0
-40 -67 -333 -348 0
40 67 -333 -348 0
40 -67 333 -348 0
40 -67 -333 348 0
-40 67 333 -348 0
-40 67 -333 348 0
-40 -67 333 348 0
40 67 333 348 0
-830 335 0
-830 336 0
830 -335 -336 0
-65 -830 -134 0
65 830 -134 0
65 -830 134 0
-65 830 134 0
-340 -418 0
340 418 0
-831 336 0
-831 337 0
831 -336 -337 0
-66 -335 -831 -350 -135 0
66 335 -831 -350 -135 0
66 -335 831 -350 -135 0
66 -335 -831 350 -135 0
66 -335 -831 -350 135 0
-66 335 831 -350 -135 0
-66 335 -831 350 -135 0
-66 335 -831 -350 135 0
-66 -335 831 350 -135 0
-66 -335 831 -350 135 0
-66 -335 -831 350 135 0
66 335 831 350 -135 0
66 335 831 -350 135 0
66 335 -831 350 135 0
66 -335 831 350 135 0
-66 335 831 350 135 0
42 -419 0
-42 419 0
42 -335 -350 0
-42 335 -350 0
-42 -335 350 0
42 335 350 0
-832 337 0
-832 338 0
832 -337 -338 0
-67 -336 -832 -351 -136 0
67 336 -832 -351 -136 0
67 -336 832 -351 -136 0
67 -336 -832 351 -136 0
67 -336 -832 -351 136 0
-67 336 832 -351 -136 0
-67 336 -832 351 -136 0
-67 336 -832 -351 136 0
-67 -336 832 351 -136 0
-67 -336 832 -351 136 0
-67 -336 -832 351 136 0
67 336 832 351 -136 0
67 336 832 -351 136 0
67 336 -832 351 136 0
67 -336 832 351 136 0
-67 336 832 351 136 0
45 -70 -342 -420 0
-45 70 -342 -420 0
-45 -70 342 -420 0
-45 -70 -342 420 0
45 70 342 -420 0
45 70 -342 420 0
45 -70 342 420 0
-45 70 342 420 0
70 -336 -351 0
-70 336 -351 0
-70 -336 351 0
70 336 351 0
-337 -137 0
337 137 0
-45 -71 -421 0
45 71 -421 0
45 -71 421 0
-45 71 421 0
71 -337 0
-71 337 0
338 -353 -138 0
-338 353 -138 0
-338 -353 138 0
338 353 138 0
-45 -47 -72 -344 -422 0
45 47 -72 -344 -422 0
45 -47 72 -344 -422 0
45 -47 -72 344 -422 0
45 -47 -72 -344 422 0
-45 47 72 -344 -422 0
-45 47 -72 344 -422 0
-45 47 -72 -344 422 0
-45 -47 72 344 -422 0
-45 -47 72 -344 422 0
-45 -47 -72 344 422 0
45 47 72 344 -422 0
45 47 72 -344 422 0
45 47 -72 344 422 0
45 -47 72 344 422 0
-45 47 72 344 422 0
45 -72 -338 -353 0
-45 72 -338 -353 0
-45 -72 338 -353 0
-45 -72 -338 353 0
45 72 338 -353 0
45 72 -338 353 0
45 -72 338 353 0
-45 72 338 353 0
70 -340 -354 -139 0
-70 340 -354 -139 0
-70 -340 354 -139 0
-70 -340 -354 139 0
70 340 354 -139 0
70 340 -354 139 0
70 -340 354 139 0
-70 340 354 139 0
-833 47 0
-833 48 0
833 -47 -48 0
833 -73 -423 0
-833 73 -423 0
-833 -73 423 0
833 73 423 0
-73 -354 0
73 354 0
-71 -340 -342 -355 -140 0
71 340 -342 -355 -140 0
71 -340 342 -355 -140 0
71 -340 -342 355 -140 0
71 -340 -342 -355 140 0
-71 340 342 -355 -140 0
-71 340 -342 355 -140 0
-71 340 -342 -355 140 0
-71 -340 342 355 -140 0
-71 -340 342 -355 140 0
-71 -340 -342 355 140 0
71 340 342 355 -140 0
71 340 342 -355 140 0
71 340 -342 355 140 0
71 -340 342 355 140 0
-71 340 342 355 140 0
-834 48 0
-834 49 0
834 -48 -49 0
47 -834 -74 -424 0
-47 834 -74 -424 0
-47 -834 74 -424 0
-47 -834 -74 424 0
47 834 74 -424 0
47 834 -74 424 0
47 -834 74 424 0
-47 834 74 424 0
47 -74 -340 -355 0
-47 74 -340 -355 0
-47 -74 340 -355 0
-47 -74 -340 355 0
47 74 340 -355 0
47 74 -340 355 0
47 -74 340 355 0
-47 74 340 355 0
-72 -342 -356 -141 0
72 342 -356 -141 0
72 -342 356 -141 0
72 -342 -356 141 0
-72 342 356 -141 0
-72 342 -356 141 0
-72 -342 356 141 0
72 342 356 141 0
-835 49 0
-835 50 0
835 -49 -50 0
-48 -835 -75 -347 -425 0
48 835 -75 -347 -425 0
48 -835 75 -347 -425 0
48 -835 -75 347 -425 0
48 -835 -75 -347 425 0
-48 835 75 -347 -425 0
-48 835 -75 347 -425 0
-48 835 -75 -347 425 0
-48 -835 75 347 -425 0
-48 -835 75 -347 425 0
-48 -835 -75 347 425 0
48 835 75 347 -425 0
48 835 75 -347 425 0
48 835 -75 347 425 0
48 -835 75 347 425 0
-48 835 75 347 425 0
48 -75 -356 0
-48 75 -356 0
-48 -75 356 0
48 75 356 0
-73 -342 -344 -357 -142 0
73 342 -344 -357 -142 0
73 -342 344 -357 -142 0
73 -342 -344 357 -142 0
73 -342 -344 -357 142 0
-73 342 344 -357 -142 0
-73 342 -344 357 -142 0
-73 342 -344 -357 142 0
-73 -342 344 357 -142 0
-73 -342 344 -357 142 0
-73 -342 -344 357 142 0
73 342 344 357 -142 0
73 342 344 -357 142 0
73 342 -344 357 142 0
73 -342 344 357 142 0
-73 342 344 357 142 0
-836 50 0
-836 51 0
836 -50 -51 0
49 -836 -348 -426 0
-49 836 -348 -426 0
-49 -836 348 -426 0
-49 -836 -348 426 0
49 836 348 -426 0
49 836 -348 426 0
49 -836 348 426 0
-49 836 348 426 0
49 -342 -357 0
-49 342 -357 0
-49 -342 357 0
49 342 357 0
74 -358 -143 0
-74 358 -143 0
-74 -358 143 0
74 358 143 0
-837 51 0
-837 52 0
837 -51 -52 0
-50 -837 -77 -427 0
50 837 -77 -427 0
50 -837 77 -427 0
50 -837 -77 427 0
-50 837 77 -427 0
-50 837 -77 427 0
-50 -837 77 427 0
50 837 77 427 0
50 -77 -358 0
-50 77 -358 0
-50 -77 358 0
50 77 358 0
75 -344 -359 -144 0
-75 344 -359 -144 0
-75 -344 359 -144 0
-75 -344 -359 144 0
75 344 359 -144 0
75 344 -359 144 0
75 -344 359 144 0
-75 344 359 144 0
-51 -52 -350 -428 0
51 52 -350 -428 0
51 -52 350 -428 0
51 -52 -350 428 0
-51 52 350 -428 0
-51 52 -350 428 0
-51 -52 350 428 0
51 52 350 428 0
-51 -344 -359 0
51 344 -359 0
51 -344 359 0
-51 344 359 0
360 -145 0
-360 145 0
-52 -54 -79 -351 -429 0
52 54 -79 -351 -429 0
52 -54 79 -351 -429 0
52 -54 -79 351 -429 0
52 -54 -79 -351 429 0
-52 54 79 -351 -429 0
-52 54 -79 351 -429 0
-52 54 -79 -351 429 0
-52 -54 79 351 -429 0
-52 -54 79 -351 429 0
-52 -54 -79 351 429 0
52 54 79 351 -429 0
52 54 79 -351 429 0
52 54 -79 351 429 0
52 -54 79 351 429 0
-52 54 79 351 429 0
52 -79 -360 0
-52 79 -360 0
-52 -79 360 0
52 79 360 0
-838 347 0
-838 348 0
838 -347 -348 0
77 -838 -361 -146 0
-77 838 -361 -146 0
-77 -838 361 -146 0
-77 -838 -361 146 0
77 838 361 -146 0
77 838 -361 146 0
77 -838 361 146 0
-77 838 361 146 0
-839 54 0
-839 55 0
839 -54 -55 0
-839 -80 -430 0
839 80 -430 0
839 -80 430 0
-839 80 430 0
80 -361 0
-80 361 0
-347 -348 -362 -147 0
347 348 -362 -147 0
347 -348 362 -147 0
347 -348 -362 147 0
-347 348 362 -147 0
-347 348 -362 147 0
-347 -348 362 147 0
347 348 362 147 0
-840 55 0
-840 56 0
840 -55 -56 0
-54 -840 -81 -353 -431 0
54 840 -81 -353 -431 0
54 -840 81 -353 -431 0
54 -840 -81 353 -431 0
54 -840 -81 -353 431 0
-54 840 81 -353 -431 0
-54 840 -81 353 -431 0
-54 840 -81 -353 431 0
-54 -840 81 353 -431 0
-54 -840 81 -353 431 0
-54 -840 -81 353 431 0
54 840 81 353 -431 0
54 840 81 -353 431 0
54 840 -81 353 431 0
54 -840 81 353 431 0
-54 840 81 353 431 0
-54 -81 -347 -362 0
54 81 -347 -362 0
54 -81 347 -362 0
54 -81 -347 362 0
-54 81 347 -362 0
-54 81 -347 362 0
-54 -81 347 362 0
54 81 347 362 0
-79 -348 -350 -363 -148 0
79 348 -350 -363 -148 0
79 -348 350 -363 -148 0
79 -348 -350 363 -148 0
79 -348 -350 -363 148 0
-79 348 350 -363 -148 0
-79 348 -350 363 -148 0
-79 348 -350 -363 148 0
-79 -348 350 363 -148 0
-79 -348 350 -363 148 0
-79 -348 -350 363 148 0
79 348 350 363 -148 0
79 348 350 -363 148 0
79 348 -350 363 148 0
79 -348 350 363 148 0
-79 348 350 363 148 0
-841 56 0
-841 57 0
841 -56 -57 0
-55 -841 -82 -354 -432 0
55 841 -82 -354 -432 0
55 -841 82 -354 -432 0
55 -841 -82 354 -432 0
55 -841 -82 -354 432 0
-55 841 82 -354 -432 0
-55 841 -82 354 -432 0
-55 841 -82 -354 432 0
-55 -841 82 354 -432 0
-55 -841 82 -354 432 0
-55 -841 -82 354 432 0
55 841 82 354 -432 0
55 841 82 -354 432 0
55 841 -82 354 432 0
55 -841 82 354 432 0
-55 841 82 354 432 0
55 -82 -348 -363 0
-55 82 -348 -363 0
-55 -82 348 -363 0
-55 -82 -348 363 0
55 82 348 -363 0
55 82 -348 363 0
55 -82 348 363 0
-55 82 348 363 0
-842 350 0
-842 351 0
842 -350 -351 0
-80 -842 -364 -149 0
80 842 -364 -149 0
80 -842 364 -149 0
80 -842 -364 149 0
-80 842 364 -149 0
-80 842 -364 149 0
-80 -842 364 149 0
80 842 364 149 0
-843 57 0
-843 58 0
843 -57 -58 0
-56 -843 -83 -355 -433 0
56 843 -83 -355 -433 0
56 -843 83 -355 -433 0
56 -843 -83 355 -433 0
56 -843 -83 -355 433 0
-56 843 83 -355 -433 0
-56 843 -83 355 -433 0
-56 843 -83 -355 433 0
-56 -843 83 355 -433 0
-56 -843 83 -355 433 0
-56 -843 -83 355 433 0
56 843 83 355 -433 0
56 843 83 -355 433 0
56 843 -83 355 433 0
56 -843 83 355 433 0
-56 843 83 355 433 0
-56 -83 -364 0
56 83 -364 0
56 -83 364 0
-56 83 364 0
-81 -350 -351 -365 -150 0
81 350 -351 -365 -150 0
81 -350 351 -365 -150 0
81 -350 -351 365 -150 0
81 -350 -351 -365 150 0
-81 350 351 -365 -150 0
-81 350 -351 365 -150 0
-81 350 -351 -365 150 0
-81 -350 351 365 -150 0
-81 -350 351 -365 150 0
-81 -350 -351 365 150 0
81 350 351 365 -150 0
81 350 351 -365 150 0
81 350 -351 365 150 0
81 -350 351 365 150 0
-81 350 351 365 150 0
-844 58 0
-844 59 0
844 -58 -59 0
-57 -844 -84 -356 -434 0
57 844 -84 -356 -434 0
57 -844 84 -356 -434 0
57 -844 -84 356 -434 0
57 -844 -84 -356 434 0
-57 844 84 -356 -434 0
-57 844 -84 356 -434 0
-57 844 -84 -356 434 0
-57 -844 84 356 -434 0
-57 -844 84 -356 434 0
-57 -844 -84 356 434 0
57 844 84 356 -434 0
57 844 84 -356 434 0
57 844 -84 356 434 0
57 -844 84 356 434 0
-57 844 84 356 434 0
57 -84 -350 -365 0
-57 84 -350 -365 0
-57 -84 350 -365 0
-57 -84 -350 365 0
57 84 350 -365 0
57 84 -350 365 0
57 -84 350 365 0
-57 84 350 365 0
-82 -351 -353 -151 0
82 351 -353 -151 0
82 -351 353 -151 0
82 -351 -353 151 0
-82 351 353 -151 0
-82 351 -353 151 0
-82 -351 353 151 0
82 351 353 151 0
-845 59 0
-845 60 0
845 -59 -60 0
-58 -845 -85 -357 -435 0
58 845 -85 -357 -435 0
58 -845 85 -357 -435 0
58 -845 -85 357 -435 0
58 -845 -85 -357 435 0
-58 845 85 -357 -435 0
-58 845 -85 357 -435 0
-58 845 -85 -357 435 0
-58 -845 85 357 -435 0
-58 -845 85 -357 435 0
-58 -845 -85 357 435 0
58 845 85 357 -435 0
58 845 85 -357 435 0
58 845 -85 357 435 0
58 -845 85 357 435 0
-58 845 85 357 435 0
-58 -85 -351 0
58 85 -351 0
58 -85 351 0
-58 85 351 0
-846 353 0
-846 354 0
846 -353 -354 0
-83 -846 -152 0
83 846 -152 0
83 -846 152 0
-83 846 152 0
-847 60 0
-847 61 0
847 -60 -61 0
-59 -847 -86 -358 -436 0
59 847 -86 -358 -436 0
59 -847 86 -358 -436 0
59 -847 -86 358 -436 0
59 -847 -86 -358 436 0
-59 847 86 -358 -436 0
-59 847 -86 358 -436 0
-59 847 -86 -358 436 0
-59 -847 86 358 -436 0
-59 -847 86 -358 436 0
-59 -847 -86 358 436 0
59 847 86 358 -436 0
59 847 86 -358 436 0
59 847 -86 358 436 0
59 -847 86 358 436 0
-59 847 86 358 436 0
59 -86 0
-59 86 0
-848 354 0
-848 355 0
848 -354 -355 0
-84 -353 -848 -153 0
84 353 -848 -153 0
84 -353 848 -153 0
84 -353 -848 153 0
-84 353 848 -153 0
-84 353 -848 153 0
-84 -353 848 153 0
84 353 848 153 0
-849 61 0
-849 62 0
849 -61 -62 0
-60 -849 -87 -359 -437 0
60 849 -87 -359 -437 0
60 -849 87 -359 -437 0
60 -849 -87 359 -437 0
60 -849 -87 -359 437 0
-60 849 87 -359 -437 0
-60 849 -87 359 -437 0
-60 849 -87 -359 437 0
-60 -849 87 359 -437 0
-60 -849 87 -359 437 0
-60 -849 -87 359 437 0
60 849 87 359 -437 0
60 849 87 -359 437 0
60 849 -87 359 437 0
60 -849 87 359 437 0
-60 849 87 359 437 0
-60 -87 -353 0
60 87 -353 0
60 -87 353 0
-60 87 353 0
-850 355 0
-850 356 0
850 -355 -356 0
-85 -354 -850 -369 -154 0
85 354 -850 -369 -154 0
85 -354 850 -369 -154 0
85 -354 -850 369 -154 0
85 -354 -850 -369 154 0
-85 354 850 -369 -154 0
-85 354 -850 369 -154 0
-85 354 -850 -369 154 0
-85 -354 850 369 -154 0
-85 -354 850 -369 154 0
-85 -354 -850 369 154 0
85 354 850 369 -154 0
85 354 850 -369 154 0
85 354 -850 369 154 0
85 -354 850 369 154 0
-85 354 850 369 154 0
-851 62 0
-851 63 0
851 -62 -63 0
61 -851 -360 -438 0
-61 851 -360 -438 0
-61 -851 360 -438 0
-61 -851 -360 438 0
61 851 360 -438 0
61 851 -360 438 0
61 -851 360 438 0
-61 851 360 438 0
-61 -354 -369 0
61 354 -369 0
61 -354 369 0
-61 354 369 0
-852 356 0
-852 357 0
852 -356 -357 0
-86 -355 -852 -155 0
86 355 -852 -155 0
86 -355 852 -155 0
86 -355 -852 155 0
-86 355 852 -155 0
-86 355 -852 155 0
-86 -355 852 155 0
86 355 852 155 0
-853 63 0
-853 64 0
853 -63 -64 0
62 -853 -361 -439 0
-62 853 -361 -439 0
-62 -853 361 -439 0
-62 -853 -361 439 0
62 853 361 -439 0
62 853 -361 439 0
62 -853 361 439 0
-62 853 361 439 0
62 -355 0
-62 355 0
-854 357 0
-854 358 0
854 -357 -358 0
-87 -356 -854 -371 -156 0
87 356 -854 -371 -156 0
87 -356 854 -371 -156 0
87 -356 -854 371 -156 0
87 -356 -854 -371 156 0
-87 356 854 -371 -156 0
-87 356 -854 371 -156 0
-87 356 -854 -371 156 0
-87 -356 854 371 -156 0
-87 -356 854 -371 156 0
-87 -356 -854 371 156 0
87 356 854 371 -156 0
87 356 854 -371 156 0
87 356 -854 371 156 0
87 -356 854 371 156 0
-87 356 854 371 156 0
-855 64 0
-855 65 0
855 -64 -65 0
-63 -855 -90 -362 -440 0
63 855 -90 -362 -440 0
63 -855 90 -362 -440 0
63 -855 -90 362 -440 0
63 -855 -90 -362 440 0
-63 855 90 -362 -440 0
-63 855 -90 362 -440 0
-63 855 -90 -362 440 0
-63 -855 90 362 -440 0
-63 -855 90 -362 440 0
-63 -855 -90 362 440 0
63 855 90 362 -440 0
63 855 90 -362 440 0
63 855 -90 362 440 0
63 -855 90 362 440 0
-63 855 90 362 440 0
-63 -90 -356 -371 0
63 90 -356 -371 0
63 -90 356 -371 0
63 -90 -356 371 0
-63 90 356 -371 0
-63 90 -356 371 0
-63 -90 356 371 0
63 90 356 371 0
-856 358 0
-856 359 0
856 -358 -359 0
357 -856 -372 -157 0
-357 856 -372 -157 0
-357 -856 372 -157 0
-357 -856 -372 157 0
357 856 372 -157 0
357 856 -372 157 0
357 -856 372 157 0
-357 856 372 157 0
-857 65 0
-857 66 0
857 -65 -66 0
-64 -857 -363 -441 0
64 857 -363 -441 0
64 -857 363 -441 0
64 -857 -363 441 0
-64 857 363 -441 0
-64 857 -363 441 0
-64 -857 363 441 0
64 857 363 441 0
64 -357 -372 0
-64 357 -372 0
-64 -357 372 0
64 357 372 0
-858 359 0
-858 360 0
858 -359 -360 0
358 -858 -373 -158 0
-358 858 -373 -158 0
-358 -858 373 -158 0
-358 -858 -373 158 0
358 858 373 -158 0
358 858 -373 158 0
358 -858 373 158 0
-358 858 373 158 0
-859 66 0
-859 67 0
859 -66 -67 0
-65 -859 -92 -364 -442 0
65 859 -92 -364 -442 0
65 -859 92 -364 -442 0
65 -859 -92 364 -442 0
65 -859 -92 -364 442 0
-65 859 92 -364 -442 0
-65 859 -92 364 -442 0
-65 859 -92 -364 442 0
-65 -859 92 364 -442 0
-65 -859 92 -364 442 0
-65 -859 -92 364 442 0
65 859 92 364 -442 0
65 859 92 -364 442 0
65 859 -92 364 442 0
65 -859 92 364 442 0
-65 859 92 364 442 0
-65 -92 -358 -373 0
65 92 -358 -373 0
65 -92 358 -373 0
65 -92 -358 373 0
-65 92 358 -373 0
-65 92 -358 373 0
-65 -92 358 373 0
65 92 358 373 0
-860 360 0
-860 361 0
860 -360 -361 0
-90 -359 -860 -159 0
90 359 -860 -159 0
90 -359 860 -159 0
90 -359 -860 159 0
-90 359 860 -159 0
-90 359 -860 159 0
-90 -359 860 159 0
90 359 860 159 0
66 -93 -365 -443 0
-66 93 -365 -443 0
-66 -93 365 -443 0
-66 -93 -365 443 0
66 93 365 -443 0
66 93 -365 443 0
66 -93 365 443 0
-66 93 365 443 0
-66 -93 -359 0
66 93 -359 0
66 -93 359 0
-66 93 359 0
-861 361 0
-861 362 0
861 -361 -362 0
360 -861 -160 0
-360 861 -160 0
-360 -861 160 0
360 861 160 0
67 -94 -444 0
-67 94 -444 0
-67 -94 444 0
67 94 444 0
-67 -94 -360 0
67 94 -360 0
67 -94 360 0
-67 94 360 0
-862 362 0
-862 363 0
862 -362 -363 0
-92 -361 -862 -376 -161 0
92 361 -862 -376 -161 0
92 -361 862 -376 -161 0
92 -361 -862 376 -161 0
92 -361 -862 -376 161 0
-92 361 862 -376 -161 0
-92 361 -862 376 -161 0
-92 361 -862 -376 161 0
-92 -361 862 376 -161 0
-92 -361 862 -376 161 0
-92 -361 -862 376 161 0
92 361 862 376 -161 0
92 361 862 -376 161 0
92 361 -862 376 161 0
92 -361 862 376 161 0
-92 361 862 376 161 0
70 -95 -445 0
-70 95 -445 0
-70 -95 445 0
70 95 445 0
95 -361 -376 0
-95 361 -376 0
-95 -361 376 0
95 361 376 0
-863 363 0
-863 364 0
863 -363 -364 0
-93 -362 -863 -377 -162 0
93 362 -863 -377 -162 0
93 -362 863 -377 -162 0
93 -362 -863 377 -162 0
93 -362 -863 -377 162 0
-93 362 863 -377 -162 0
-93 362 -863 377 -162 0
-93 362 -863 -377 162 0
-93 -362 863 377 -162 0
-93 -362 863 -377 162 0
-93 -362 -863 377 162 0
93 362 863 377 -162 0
93 362 863 -377 162 0
93 362 -863 377 162 0
93 -362 863 377 162 0
-93 362 863 377 162 0
-864 70 0
-864 71 0
864 -70 -71 0
-864 -96 -446 0
864 96 -446 0
864 -96 446 0
-864 96 446 0
-96 -362 -377 0
96 362 -377 0
96 -362 377 0
-96 362 377 0
-865 364 0
-865 365 0
865 -364 -365 0
-94 -363 -865 -378 -163 0
94 363 -865 -378 -163 0
94 -363 865 -378 -163 0
94 -363 -865 378 -163 0
94 -363 -865 -378 163 0
-94 363 865 -378 -163 0
-94 363 -865 378 -163 0
-94 363 -865 -378 163 0
-94 -363 865 378 -163 0
-94 -363 865 -378 163 0
-94 -363 -865 378 163 0
94 363 865 378 -163 0
94 363 865 -378 163 0
94 363 -865 378 163 0
94 -363 865 378 163 0
-94 363 865 378 163 0
-866 71 0
-866 72 0
866 -71 -72 0
-70 -866 -97 -369 -447 0
70 866 -97 -369 -447 0
70 -866 97 -369 -447 0
70 -866 -97 369 -447 0
70 -866 -97 -369 447 0
-70 866 97 -369 -447 0
-70 866 -97 369 -447 0
-70 866 -97 -369 447 0
-70 -866 97 369 -447 0
-70 -866 97 -369 447 0
-70 -866 -97 369 447 0
70 866 97 369 -447 0
70 866 97 -369 447 0
70 866 -97 369 447 0
70 -866 97 369 447 0
-70 866 97 369 447 0
-70 -97 -363 -378 0
70 97 -363 -378 0
70 -97 363 -378 0
70 -97 -363 378 0
-70 97 363 -378 0
-70 97 -363 378 0
-70 -97 363 378 0
70 97 363 378 0
-95 -364 -365 -379 -164 0
95 364 -365 -379 -164 0
95 -364 365 -379 -164 0
95 -364 -365 379 -164 0
95 -364 -365 -379 164 0
-95 364 365 -379 -164 0
-95 364 -365 379 -164 0
-95 364 -365 -379 164 0
-95 -364 365 379 -164 0
-95 -364 365 -379 164 0
-95 -364 -365 379 164 0
95 364 365 379 -164 0
95 364 365 -379 164 0
95 364 -365 379 164 0
95 -364 365 379 164 0
-95 364 365 379 164 0
-867 72 0
-867 73 0
867 -72 -73 0
-71 -867 -98 -448 0
71 867 -98 -448 0
71 -867 98 -448 0
71 -867 -98 448 0
-71 867 98 -448 0
-71 867 -98 448 0
-71 -867 98 448 0
71 867 98 448 0
-71 -98 -364 -379 0
71 98 -364 -379 0
71 -98 364 -379 0
71 -98 -364 379 0
-71 98 364 -379 0
-71 98 -364 379 0
-71 -98 364 379 0
71 98 364 379 0
-96 -365 -380 -165 0
96 365 -380 -165 0
96 -365 380 -165 0
96 -365 -380 165 0
-96 365 380 -165 0
-96 365 -380 165 0
-96 -365 380 165 0
96 365 380 165 0
-868 73 0
-868 74 0
868 -73 -74 0
-72 -868 -99 -371 -449 0
72 868 -99 -371 -449 0
72 -868 99 -371 -449 0
72 -868 -99 371 -449 0
72 -868 -99 -371 449 0
-72 868 99 -371 -449 0
-72 868 -99 371 -449 0
-72 868 -99 -371 449 0
-72 -868 99 371 -449 0
-72 -868 99 -371 449 0
-72 -868 -99 371 449 0
72 868 99 371 -449 0
72 868 99 -371 449 0
72 868 -99 371 449 0
72 -868 99 371 449 0
-72 868 99 371 449 0
-72 -99 -365 -380 0
72 99 -365 -380 0
72 -99 365 -380 0
72 -99 -365 380 0
-72 99 365 -380 0
-72 99 -365 380 0
-72 -99 365 380 0
72 99 365 380 0
-97 -381 -166 0
97 381 -166 0
97 -381 166 0
-97 381 166 0
-869 74 0
-869 75 0
869 -74 -75 0
-73 -869 -100 -372 -450 0
73 869 -100 -372 -450 0
73 -869 100 -372 -450 0
73 -869 -100 372 -450 0
73 -869 -100 -372 450 0
-73 869 100 -372 -450 0
-73 869 -100 372 -450 0
-73 869 -100 -372 450 0
-73 -869 100 372 -450 0
-73 -869 100 -372 450 0
-73 -869 -100 372 450 0
73 869 100 372 -450 0
73 869 100 -372 450 0
73 869 -100 372 450 0
73 -869 100 372 450 0
-73 869 100 372 450 0
-73 -100 -381 0
73 100 -381 0
73 -100 381 0
-73 100 381 0
-98 -369 -382 -167 0
98 369 -382 -167 0
98 -369 382 -167 0
98 -369 -382 167 0
-98 369 382 -167 0
-98 369 -382 167 0
-98 -369 382 167 0
98 369 382 167 0
74 -101 -373 -451 0
-74 101 -373 -451 0
-74 -101 373 -451 0
-74 -101 -373 451 0
74 101 373 -451 0
74 101 -373 451 0
74 -101 373 451 0
-74 101 373 451 0
74 -101 -382 0
-74 101 -382 0
-74 -101 382 0
74 101 382 0
-99 -369 -383 -168 0
99 369 -383 -168 0
99 -369 383 -168 0
99 -369 -383 168 0
-99 369 383 -168 0
-99 369 -383 168 0
-99 -369 383 168 0
99 369 383 168 0
75 -102 -452 0
-75 102 -452 0
-75 -102 452 0
75 102 452 0
-75 -102 -383 0
75 102 -383 0
75 -102 383 0
-75 102 383 0
-100 -369 -371 -384 -169 0
100 369 -371 -384 -169 0
100 -369 371 -384 -169 0
100 -369 -371 384 -169 0
100 -369 -371 -384 169 0
-100 369 371 -384 -169 0
-100 369 -371 384 -169 0
-100 369 -371 -384 169 0
-100 -369 371 384 -169 0
-100 -369 371 -384 169 0
-100 -369 -371 384 169 0
100 369 371 384 -169 0
100 369 371 -384 169 0
100 369 -371 384 169 0
100 -369 371 384 169 0
-100 369 371 384 169 0
-77 -103 -453 0
77 103 -453 0
77 -103 453 0
-77 103 453 0
103 -369 -384 0
-103 369 -384 0
-103 -369 384 0
103 369 384 0
-870 371 0
-870 372 0
870 -371 -372 0
-101 -870 -385 -170 0
101 870 -385 -170 0
101 -870 385 -170 0
101 -870 -385 170 0
-101 870 385 -170 0
-101 870 -385 170 0
-101 -870 385 170 0
101 870 385 170 0
-77 -79 -104 -376 -454 0
77 79 -104 -376 -454 0
77 -79 104 -376 -454 0
77 -79 -104 376 -454 0
77 -79 -104 -376 454 0
-77 79 104 -376 -454 0
-77 79 -104 376 -454 0
-77 79 -104 -376 454 0
-77 -79 104 376 -454 0
-77 -79 104 -376 454 0
-77 -79 -104 376 454 0
77 79 104 376 -454 0
77 79 104 -376 454 0
77 79 -104 376 454 0
77 -79 104 376 454 0
-77 79 104 376 454 0
77 -104 -385 0
-77 104 -385 0
-77 -104 385 0
77 104 385 0
-871 372 0
-871 373 0
871 -372 -373 0
-102 -371 -871 -386 -171 0
102 371 -871 -386 -171 0
102 -371 871 -386 -171 0
102 -371 -871 386 -171 0
102 -371 -871 -386 171 0
-102 371 871 -386 -171 0
-102 371 -871 386 -171 0
-102 371 -871 -386 171 0
-102 -371 871 386 -171 0
-102 -371 871 -386 171 0
-102 -371 -871 386 171 0
102 371 871 386 -171 0
102 371 871 -386 171 0
102 371 -871 386 171 0
102 -371 871 386 171 0
-102 371 871 386 171 0
-872 79 0
-872 80 0
872 -79 -80 0
-872 -105 -377 -455 0
872 105 -377 -455 0
872 -105 377 -455 0
872 -105 -377 455 0
-872 105 377 -455 0
-872 105 -377 455 0
-872 -105 377 455 0
872 105 377 455 0
-105 -371 -386 0
105 371 -386 0
105 -371 386 0
-105 371 386 0
-103 -372 -373 -387 -172 0
103 372 -373 -387 -172 0
103 -372 373 -387 -172 0
103 -372 -373 387 -172 0
103 -372 -373 -387 172 0
-103 372 373 -387 -172 0
-103 372 -373 387 -172 0
-103 372 -373 -387 172 0
-103 -372 373 387 -172 0
-103 -372 373 -387 172 0
-103 -372 -373 387 172 0
103 372 373 387 -172 0
103 372 373 -387 172 0
103 372 -373 387 172 0
103 -372 373 387 172 0
-103 372 373 387 172 0
-873 80 0
-873 81 0
873 -80 -81 0
-79 -873 -106 -378 -456 0
79 873 -106 -378 -456 0
79 -873 106 -378 -456 0
79 -873 -106 378 -456 0
79 -873 -106 -378 456 0
-79 873 106 -378 -456 0
-79 873 -106 378 -456 0
-79 873 -106 -378 456 0
-79 -873 106 378 -456 0
-79 -873 106 -378 456 0
-79 -873 -106 378 456 0
79 873 106 378 -456 0
79 873 106 -378 456 0
79 873 -106 378 456 0
79 -873 106 378 456 0
-79 873 106 378 456 0
-79 -106 -372 -387 0
79 106 -372 -387 0
79 -106 372 -387 0
79 -106 -372 387 0
-79 106 372 -387 0
-79 106 -372 387 0
-79 -106 372 387 0
79 106 372 387 0
104 -373 -388 -173 0
-104 373 -388 -173 0
-104 -373 388 -173 0
-104 -373 -388 173 0
104 373 388 -173 0
104 373 -388 173 0
104 -373 388 173 0
-104 373 388 173 0
-874 81 0
-874 82 0
874 -81 -82 0
-80 -874 -107 -379 -457 0
80 874 -107 -379 -457 0
80 -874 107 -379 -457 0
80 -874 -107 379 -457 0
80 -874 -107 -379 457 0
-80 874 107 -379 -457 0
-80 874 -107 379 -457 0
-80 874 -107 -379 457 0
-80 -874 107 379 -457 0
-80 -874 107 -379 457 0
-80 -874 -107 379 457 0
80 874 107 379 -457 0
80 874 107 -379 457 0
80 874 -107 379 457 0
80 -874 107 379 457 0
-80 874 107 379 457 0
80 -107 -373 -388 0
-80 107 -373 -388 0
-80 -107 373 -388 0
-80 -107 -373 388 0
80 107 373 -388 0
80 107 -373 388 0
80 -107 373 388 0
-80 107 373 388 0
105 -389 -174 0
-105 389 -174 0
-105 -389 174 0
105 389 174 0
-875 82 0
-875 83 0
875 -82 -83 0
-81 -875 -108 -380 -458 0
81 875 -108 -380 -458 0
81 -875 108 -380 -458 0
81 -875 -108 380 -458 0
81 -875 -108 -380 458 0
-81 875 108 -380 -458 0
-81 875 -108 380 -458 0
-81 875 -108 -380 458 0
-81 -875 108 380 -458 0
-81 -875 108 -380 458 0
-81 -875 -108 380 458 0
81 875 108 380 -458 0
81 875 108 -380 458 0
81 875 -108 380 458 0
81 -875 108 380 458 0
-81 875 108 380 458 0
-81 -108 -389 0
81 108 -389 0
81 -108 389 0
-81 108 389 0
-876 376 0
-876 377 0
876 -376 -377 0
106 -876 -390 -175 0
-106 876 -390 -175 0
-106 -876 390 -175 0
-106 -876 -390 175 0
106 876 390 -175 0
106 876 -390 175 0
106 -876 390 175 0
-106 876 390 175 0
-877 83 0
-877 84 0
877 -83 -84 0
-82 -877 -109 -381 -459 0
82 877 -109 -381 -459 0
82 -877 109 -381 -459 0
82 -877 -109 381 -459 0
82 -877 -109 -381 459 0
-82 877 109 -381 -459 0
-82 877 -109 381 -459 0
-82 877 -109 -381 459 0
-82 -877 109 381 -459 0
-82 -877 109 -381 459 0
-82 -877 -109 381 459 0
82 877 109 381 -459 0
82 877 109 -381 459 0
82 877 -109 381 459 0
82 -877 109 381 459 0
-82 877 109 381 459 0
-82 -109 -390 0
82 109 -390 0
82 -109 390 0
-82 109 390 0
-878 377 0
-878 378 0
878 -377 -378 0
-107 -376 -878 -391 -176 0
107 376 -878 -391 -176 0
107 -376 878 -391 -176 0
107 -376 -878 391 -176 0
107 -376 -878 -391 176 0
-107 376 878 -391 -176 0
-107 376 -878 391 -176 0
-107 376 -878 -391 176 0
-107 -376 878 391 -176 0
-107 -376 878 -391 176 0
-107 -376 -878 391 176 0
107 376 878 391 -176 0
107 376 878 -391 176 0
107 376 -878 391 176 0
107 -376 878 391 176 0
-107 376 878 391 176 0
-879 84 0
-879 85 0
879 -84 -85 0
-83 -879 -110 -382 -460 0
83 879 -110 -382 -460 0
83 -879 110 -382 -460 0
83 -879 -110 382 -460 0
83 -879 -110 -382 460 0
-83 879 110 -382 -460 0
-83 879 -110 382 -460 0
-83 879 -110 -382 460 0
-83 -879 110 382 -460 0
-83 -879 110 -382 460 0
-83 -879 -110 382 460 0
83 879 110 382 -460 0
83 879 110 -382 460 0
83 879 -110 382 460 0
83 -879 110 382 460 0
-83 879 110 382 460 0
83 -110 -376 -391 0
-83 110 -376 -391 0
-83 -110 376 -391 0
-83 -110 -376 391 0
83 110 376 -391 0
83 110 -376 391 0
83 -110 376 391 0
-83 110 376 391 0
-880 378 0
-880 379 0
880 -378 -379 0
-108 -377 -880 -392 -177 0
108 377 -880 -392 -177 0
108 -377 880 -392 -177 0
108 -377 -880 392 -177 0
108 -377 -880 -392 177 0
-108 377 880 -392 -177 0
-108 377 -880 392 -177 0
-108 377 -880 -392 177 0
-108 -377 880 392 -177 0
-108 -377 880 -392 177 0
-108 -377 -880 392 177 0
108 377 880 392 -177 0
108 377 880 -392 177 0
108 377 -880 392 177 0
108 -377 880 392 177 0
-108 377 880 392 177 0
-881 85 0
-881 86 0
881 -85 -86 0
-84 -881 -111 -383 -461 0
84 881 -111 -383 -461 0
84 -881 111 -383 -461 0
84 -881 -111 383 -461 0
84 -881 -111 -383 461 0
-84 881 111 -383 -461 0
-84 881 -111 383 -461 0
-84 881 -111 -383 461 0
-84 -881 111 383 -461 0
-84 -881 111 -383 461 0
-84 -881 -111 383 461 0
84 881 111 383 -461 0
84 881 111 -383 461 0
84 881 -111 383 461 0
84 -881 111 383 461 0
-84 881 111 383 461 0
84 -111 -377 -392 0
-84 111 -377 -392 0
-84 -111 377 -392 0
-84 -111 -377 392 0
84 111 377 -392 0
84 111 -377 392 0
84 -111 377 392 0
-84 111 377 392 0
-882 379 0
-882 380 0
882 -379 -380 0
-109 -378 -882 -393 -178 0
109 378 -882 -393 -178 0
109 -378 882 -393 -178 0
109 -378 -882 393 -178 0
109 -378 -882 -393 178 0
-109 378 882 -393 -178 0
-109 378 -882 393 -178 0
-109 378 -882 -393 178 0
-109 -378 882 393 -178 0
-109 -378 882 -393 178 0
-109 -378 -882 393 178 0
109 378 882 393 -178 0
109 378 882 -393 178 0
109 378 -882 393 178 0
109 -378 882 393 178 0
-109 378 882 393 178 0
-883 86 0
-883 87 0
883 -86 -87 0
-85 -883 -112 -384 -462 0
85 883 -112 -384 -462 0
85 -883 112 -384 -462 0
85 -883 -112 384 -462 0
85 -883 -112 -384 462 0
-85 883 112 -384 -462 0
-85 883 -112 384 -462 0
-85 883 -112 -384 462 0
-85 -883 112 384 -462 0
-85 -883 112 -384 462 0
-85 -883 -112 384 462 0
85 883 112 384 -462 0
85 883 112 -384 462 0
85 883 -112 384 462 0
85 -883 112 384 462 0
-85 883 112 384 462 0
-85 -112 -378 -393 0
85 112 -378 -393 0
85 -112 378 -393 0
85 -112 -378 393 0
-85 112 378 -393 0
-85 112 -378 393 0
-85 -112 378 393 0
85 112 378 393 0
-884 380 0
-884 381 0
884 -380 -381 0
-110 -379 -884 -394 -179 0
110 379 -884 -394 -179 0
110 -379 884 -394 -179 0
110 -379 -884 394 -179 0
110 -379 -884 -394 179 0
-110 379 884 -394 -179 0
-110 379 -884 394 -179 0
-110 379 -884 -394 179 0
-110 -379 884 394 -179 0
-110 -379 884 -394 179 0
-110 -379 -884 394 179 0
110 379 884 394 -179 0
110 379 884 -394 179 0
110 379 -884 394 179 0
110 -379 884 394 179 0
-110 379 884 394 179 0
86 -113 -385 -463 0
-86 113 -385 -463 0
-86 -113 385 -463 0
-86 -113 -385 463 0
86 113 385 -463 0
86 113 -385 463 0
86 -113 385 463 0
-86 113 385 463 0
86 -113 -379 -394 0
-86 113 -379 -394 0
-86 -113 379 -394 0
-86 -113 -379 394 0
86 113 379 -394 0
86 113 -379 394 0
86 -113 379 394 0
-86 113 379 394 0
-885 381 0
-885 382 0
885 -381 -382 0
-111 -380 -885 -395 -180 0
111 380 -885 -395 -180 0
111 -380 885 -395 -180 0
111 -380 -885 395 -180 0
111 -380 -885 -395 180 0
-111 380 885 -395 -180 0
-111 380 -885 395 -180 0
-111 380 -885 -395 180 0
-111 -380 885 395 -180 0
-111 -380 885 -395 180 0
-111 -380 -885 395 180 0
111 380 885 395 -180 0
111 380 885 -395 180 0
111 380 -885 395 180 0
111 -380 885 395 180 0
-111 380 885 395 180 0
87 -114 -386 -464 0
-87 114 -386 -464 0
-87 -114 386 -464 0
-87 -114 -386 464 0
87 114 386 -464 0
87 114 -386 464 0
87 -114 386 464 0
-87 114 386 464 0
-87 -114 -380 -395 0
87 114 -380 -395 0
87 -114 380 -395 0
87 -114 -380 395 0
-87 114 380 -395 0
-87 114 -380 395 0
-87 -114 380 395 0
87 114 380 395 0
-886 382 0
-886 383 0
886 -382 -383 0
-112 -381 -886 -396 -181 0
112 381 -886 -396 -181 0
112 -381 886 -396 -181 0
112 -381 -886 396 -181 0
112 -381 -886 -396 181 0
-112 381 886 -396 -181 0
-112 381 -886 396 -181 0
-112 381 -886 -396 181 0
-112 -381 886 396 -181 0
-112 -381 886 -396 181 0
-112 -381 -886 396 181 0
112 381 886 396 -181 0
112 381 886 -396 181 0
112 381 -886 396 181 0
112 -381 886 396 181 0
-112 381 886 396 181 0
-115 -387 -465 0
115 387 -465 0
115 -387 465 0
-115 387 465 0
115 -381 -396 0
-115 381 -396 0
-115 -381 396 0
115 381 396 0
-887 383 0
-887 384 0
887 -383 -384 0
-113 -382 -887 -397 -182 0
113 382 -887 -397 -182 0
113 -382 887 -397 -182 0
113 -382 -887 397 -182 0
113 -382 -887 -397 182 0
-113 382 887 -397 -182 0
-113 382 -887 397 -182 0
-113 382 -887 -397 182 0
-113 -382 887 397 -182 0
-113 -382 887 -397 182 0
-113 -382 -887 397 182 0
113 382 887 397 -182 0
113 382 887 -397 182 0
113 382 -887 397 182 0
113 -382 887 397 182 0
-113 382 887 397 182 0
90 -116 -388 -466 0
-90 116 -388 -466 0
-90 -116 388 -466 0
-90 -116 -388 466 0
90 116 388 -466 0
90 116 -388 466 0
90 -116 388 466 0
-90 116 388 466 0
116 -382 -397 0
-116 382 -397 0
-116 -382 397 0
116 382 397 0
-888 384 0
-888 385 0
888 -384 -385 0
-114 -383 -888 -398 -183 0
114 383 -888 -398 -183 0
114 -383 888 -398 -183 0
114 -383 -888 398 -183 0
114 -383 -888 -398 183 0
-114 383 888 -398 -183 0
-114 383 -888 398 -183 0
-114 383 -888 -398 183 0
-114 -383 888 398 -183 0
-114 -383 888 -398 183 0
-114 -383 -888 398 183 0
114 383 888 398 -183 0
114 383 888 -398 183 0
114 383 -888 398 183 0
114 -383 888 398 183 0
-114 383 888 398 183 0
-90 -92 -117 -389 -467 0
90 92 -117 -389 -467 0
90 -92 117 -389 -467 0
90 -92 -117 389 -467 0
90 -92 -117 -389 467 0
-90 92 117 -389 -467 0
-90 92 -117 389 -467 0
-90 92 -117 -389 467 0
-90 -92 117 389 -467 0
-90 -92 117 -389 467 0
-90 -92 -117 389 467 0
90 92 117 389 -467 0
90 92 117 -389 467 0
90 92 -117 389 467 0
90 -92 117 389 467 0
-90 92 117 389 467 0
-90 -117 -383 -398 0
90 117 -383 -398 0
90 -117 383 -398 0
90 -117 -383 398 0
-90 117 383 -398 0
-90 117 -383 398 0
-90 -117 383 398 0
90 117 383 398 0
-889 385 0
-889 386 0
889 -385 -386 0
-115 -384 -889 -399 -184 0
115 384 -889 -399 -184 0
115 -384 889 -399 -184 0
115 -384 -889 399 -184 0
115 -384 -889 -399 184 0
-115 384 889 -399 -184 0
-115 384 -889 399 -184 0
-115 384 -889 -399 184 0
-115 -384 889 399 -184 0
-115 -384 889 -399 184 0
-115 -384 -889 399 184 0
115 384 889 399 -184 0
115 384 889 -399 184 0
115 384 -889 399 184 0
115 -384 889 399 184 0
-115 384 889 399 184 0
-890 92 0
-890 93 0
890 -92 -93 0
-890 -118 -390 -468 0
890 118 -390 -468 0
890 -118 390 -468 0
890 -118 -390 468 0
-890 118 390 -468 0
-890 118 -390 468 0
-890 -118 390 468 0
890 118 390 468 0
-118 -384 -399 0
118 384 -399 0
118 -384 399 0
-118 384 399 0
-891 386 0
-891 387 0
891 -386 -387 0
-116 -385 -891 -400 -185 0
116 385 -891 -400 -185 0
116 -385 891 -400 -185 0
116 -385 -891 400 -185 0
116 -385 -891 -400 185 0
-116 385 891 -400 -185 0
-116 385 -891 400 -185 0
-116 385 -891 -400 185 0
-116 -385 891 400 -185 0
-116 -385 891 -400 185 0
-116 -385 -891 400 185 0
116 385 891 400 -185 0
116 385 891 -400 185 0
116 385 -891 400 185 0
116 -385 891 400 185 0
-116 385 891 400 185 0
-892 93 0
-892 94 0
892 -93 -94 0
-92 -892 -119 -391 -469 0
92 892 -119 -391 -469 0
92 -892 119 -391 -469 0
92 -892 -119 391 -469 0
92 -892 -119 -391 469 0
-92 892 119 -391 -469 0
-92 892 -119 391 -469 0
-92 892 -119 -391 469 0
-92 -892 119 391 -469 0
-92 -892 119 -391 469 0
-92 -892 -119 391 469 0
92 892 119 391 -469 0
92 892 119 -391 469 0
92 892 -119 391 469 0
92 -892 119 391 469 0
-92 892 119 391 469 0
-92 -119 -385 -400 0
92 119 -385 -400 0
92 -119 385 -400 0
92 -119 -385 400 0
-92 119 385 -400 0
-92 119 -385 400 0
-92 -119 385 400 0
92 119 385 400 0
-893 387 0
-893 388 0
893 -387 -388 0
-117 -386 -893 -401 -186 0
117 386 -893 -401 -186 0
117 -386 893 -401 -186 0
117 -386 -893 401 -186 0
117 -386 -893 -401 186 0
-117 386 893 -401 -186 0
-117 386 -893 401 -186 0
-117 386 -893 -401 186 0
-117 -386 893 401 -186 0
-117 -386 893 -401 186 0
-117 -386 -893 401 186 0
117 386 893 401 -186 0
117 386 893 -401 186 0
117 386 -893 401 186 0
117 -386 893 401 186 0
-117 386 893 401 186 0
-894 94 0
-894 95 0
894 -94 -95 0
-93 -894 -120 -392 -470 0
93 894 -120 -392 -470 0
93 -894 120 -392 -470 0
93 -894 -120 392 -470 0
93 -894 -120 -392 470 0
-93 894 120 -392 -470 0
-93 894 -120 392 -470 0
-93 894 -120 -392 470 0
-93 -894 120 392 -470 0
-93 -894 120 -392 470 0
-93 -894 -120 392 470 0
93 894 120 392 -470 0
93 894 120 -392 470 0
93 894 -120 392 470 0
93 -894 120 392 470 0
-93 894 120 392 470 0
-93 -120 -386 -401 0
93 120 -386 -401 0
93 -120 386 -401 0
93 -120 -386 401 0
-93 120 386 -401 0
-93 120 -386 401 0
-93 -120 386 401 0
93 120 386 401 0
-895 388 0
-895 389 0
895 -388 -389 0
-118 -387 -895 -402 -187 0
118 387 -895 -402 -187 0
118 -387 895 -402 -187 0
118 -387 -895 402 -187 0
118 -387 -895 -402 187 0
-118 387 895 -402 -187 0
-118 387 -895 402 -187 0
-118 387 -895 -402 187 0
-118 -387 895 402 -187 0
-118 -387 895 -402 187 0
-118 -387 -895 402 187 0
118 387 895 402 -187 0
118 387 895 -402 187 0
118 387 -895 402 187 0
118 -387 895 402 187 0
-118 387 895 402 187 0
-896 95 0
-896 96 0
896 -95 -96 0
-94 -896 -121 -393 -471 0
94 896 -121 -393 -471 0
94 -896 121 -393 -471 0
94 -896 -121 393 -471 0
94 -896 -121 -393 471 0
-94 896 121 -393 -471 0
-94 896 -121 393 -471 0
-94 896 -121 -393 471 0
-94 -896 121 393 -471 0
-94 -896 121 -393 471 0
-94 -896 -121 393 471 0
94 896 121 393 -471 0
94 896 121 -393 471 0
94 896 -121 393 471 0
94 -896 121 393 471 0
-94 896 121 393 471 0
-94 -121 -387 -402 0
94 121 -387 -402 0
94 -121 387 -402 0
94 -121 -387 402 0
-94 121 387 -402 0
-94 121 -387 402 0
-94 -121 387 402 0
94 121 387 402 0
-897 389 0
-897 390 0
897 -389 -390 0
-119 -388 -897 -403 -188 0
119 388 -897 -403 -188 0
119 -388 897 -403 -188 0
119 -388 -897 403 -188 0
119 -388 -897 -403 188 0
-119 388 897 -403 -188 0
-119 388 -897 403 -188 0
-119 388 -897 -403 188 0
-119 -388 897 403 -188 0
-119 -388 897 -403 188 0
-119 -388 -897 403 188 0
119 388 897 403 -188 0
119 388 897 -403 188 0
119 388 -897 403 188 0
119 -388 897 403 188 0
-119 388 897 403 188 0
-898 96 0
-898 97 0
898 -96 -97 0
-95 -898 -122 -394 -472 0
95 898 -122 -394 -472 0
95 -898 122 -394 -472 0
95 -898 -122 394 -472 0
95 -898 -122 -394 472 0
-95 898 122 -394 -472 0
-95 898 -122 394 -472 0
-95 898 -122 -394 472 0
-95 -898 122 394 -472 0
-95 -898 122 -394 472 0
-95 -898 -122 394 472 0
95 898 122 394 -472 0
95 898 122 -394 472 0
95 898 -122 394 472 0
95 -898 122 394 472 0
-95 898 122 394 472 0
95 -122 -388 -403 0
-95 122 -388 -403 0
-95 -122 388 -403 0
-95 -122 -388 403 0
95 122 388 -403 0
95 122 -388 403 0
95 -122 388 403 0
-95 122 388 403 0
-899 390 0
-899 391 0
899 -390 -391 0
-120 -389 -899 -404 -189 0
120 389 -899 -404 -189 0
120 -389 899 -404 -189 0
120 -389 -899 404 -189 0
120 -389 -899 -404 189 0
-120 389 899 -404 -189 0
-120 389 -899 404 -189 0
-120 389 -899 -404 189 0
-120 -389 899 404 -189 0
-120 -389 899 -404 189 0
-120 -389 -899 404 189 0
120 389 899 404 -189 0
120 389 899 -404 189 0
120 389 -899 404 189 0
120 -389 899 404 189 0
-120 389 899 404 189 0
-900 97 0
-900 98 0
900 -97 -98 0
-96 -900 -123 -395 -473 0
96 900 -123 -395 -473 0
96 -900 123 -395 -473 0
96 -900 -123 395 -473 0
96 -900 -123 -395 473 0
-96 900 123 -395 -473 0
-96 900 -123 395 -473 0
-96 900 -123 -395 473 0
-96 -900 123 395 -473 0
-96 -900 123 -395 473 0
-96 -900 -123 395 473 0
96 900 123 395 -473 0
96 900 123 -395 473 0
96 900 -123 395 473 0
96 -900 123 395 473 0
-96 900 123 395 473 0
96 -123 -389 -404 0
-96 123 -389 -404 0
-96 -123 389 -404 0
-96 -123 -389 404 0
96 123 389 -404 0
96 123 -389 404 0
96 -123 389 404 0
-96 123 389 404 0
-901 391 0
-901 392 0
901 -391 -392 0
-121 -390 -901 -405 -190 0
121 390 -901 -405 -190 0
121 -390 901 -405 -190 0
121 -390 -901 405 -190 0
121 -390 -901 -405 190 0
-121 390 901 -405 -190 0
-121 390 -901 405 -190 0
-121 390 -901 -405 190 0
-121 -390 901 405 -190 0
-121 -390 901 -405 190 0
-121 -390 -901 405 190 0
121 390 901 405 -190 0
121 390 901 -405 190 0
121 390 -901 405 190 0
121 -390 901 405 190 0
-121 390 901 405 190 0
-902 98 0
-902 99 0
902 -98 -99 0
-97 -902 -124 -396 -474 0
97 902 -124 -396 -474 0
97 -902 124 -396 -474 0
97 -902 -124 396 -474 0
97 -902 -124 -396 474 0
-97 902 124 -396 -474 0
-97 902 -124 396 -474 0
-97 902 -124 -396 474 0
-97 -902 124 396 -474 0
-97 -902 124 -396 474 0
-97 -902 -124 396 474 0
97 902 124 396 -474 0
97 902 124 -396 474 0
97 902 -124 396 474 0
97 -902 124 396 474 0
-97 902 124 396 474 0
97 -124 -390 -405 0
-97 124 -390 -405 0
-97 -124 390 -405 0
-97 -124 -390 405 0
97 124 390 -405 0
97 124 -390 405 0
97 -124 390 405 0
-97 124 390 405 0
-903 392 0
-903 393 0
903 -392 -393 0
-122 -391 -903 -406 -191 0
122 391 -903 -406 -191 0
122 -391 903 -406 -191 0
122 -391 -903 406 -191 0
122 -391 -903 -406 191 0
-122 391 903 -406 -191 0
-122 391 -903 406 -191 0
-122 391 -903 -406 191 0
-122 -391 903 406 -191 0
-122 -391 903 -406 191 0
-122 -391 -903 406 191 0
122 391 903 406 -191 0
122 391 903 -406 191 0
122 391 -903 406 191 0
122 -391 903 406 191 0
-122 391 903 406 191 0
-904 99 0
-904 100 0
904 -99 -100 0
-98 -904 -125 -397 -475 0
98 904 -125 -397 -475 0
98 -904 125 -397 -475 0
98 -904 -125 397 -475 0
98 -904 -125 -397 475 0
-98 904 125 -397 -475 0
-98 904 -125 397 -475 0
-98 904 -125 -397 475 0
-98 -904 125 397 -475 0
-98 -904 125 -397 475 0
-98 -904 -125 397 475 0
98 904 125 397 -475 0
98 904 125 -397 475 0
98 904 -125 397 475 0
98 -904 125 397 475 0
-98 904 125 397 475 0
-98 -125 -391 -406 0
98 125 -391 -406 0
98 -125 391 -406 0
98 -125 -391 406 0
-98 125 391 -406 0
-98 125 -391 406 0
-98 -125 391 406 0
98 125 391 406 0
-905 393 0
-905 394 0
905 -393 -394 0
-123 -392 -905 -407 -192 0
123 392 -905 -407 -192 0
123 -392 905 -407 -192 0
123 -392 -905 407 -192 0
123 -392 -905 -407 192 0
-123 392 905 -407 -192 0
-123 392 -905 407 -192 0
-123 392 -905 -407 192 0
-123 -392 905 407 -192 0
-123 -392 905 -407 192 0
-123 -392 -905 407 192 0
123 392 905 407 -192 0
123 392 905 -407 192 0
123 392 -905 407 192 0
123 -392 905 407 192 0
-123 392 905 407 192 0
-906 100 0
-906 101 0
906 -100 -101 0
-99 -906 -126 -398 -476 0
99 906 -126 -398 -476 0
99 -906 126 -398 -476 0
99 -906 -126 398 -476 0
99 -906 -126 -398 476 0
-99 906 126 -398 -476 0
-99 906 -126 398 -476 0
-99 906 -126 -398 476 0
-99 -906 126 398 -476 0
-99 -906 126 -398 476 0
-99 -906 -126 398 476 0
99 906 126 398 -476 0
99 906 126 -398 476 0
99 906 -126 398 476 0
99 -906 126 398 476 0
-99 906 126 398 476 0
-99 -126 -392 -407 0
99 126 -392 -407 0
99 -126 392 -407 0
99 -126 -392 407 0
-99 126 392 -407 0
-99 126 -392 407 0
-99 -126 392 407 0
99 126 392 407 0
-907 394 0
-907 395 0
907 -394 -395 0
-124 -393 -907 -408 -193 0
124 393 -907 -408 -193 0
124 -393 907 -408 -193 0
124 -393 -907 408 -193 0
124 -393 -907 -408 193 0
-124 393 907 -408 -193 0
-124 393 -907 408 -193 0
-124 393 -907 -408 193 0
-124 -393 907 408 -193 0
-124 -393 907 -408 193 0
-124 -393 -907 408 193 0
124 393 907 408 -193 0
124 393 907 -408 193 0
124 393 -907 408 193 0
124 -393 907 408 193 0
-124 393 907 408 193 0
-908 101 0
-908 102 0
908 -101 -102 0
-100 -908 -127 -399 -477 0
100 908 -127 -399 -477 0
100 -908 127 -399 -477 0
100 -908 -127 399 -477 0
100 -908 -127 -399 477 0
-100 908 127 -399 -477 0
-100 908 -127 399 -477 0
-100 908 -127 -399 477 0
-100 -908 127 399 -477 0
-100 -908 127 -399 477 0
-100 -908 -127 399 477 0
100 908 127 399 -477 0
100 908 127 -399 477 0
100 908 -127 399 477 0
100 -908 127 399 477 0
-100 908 127 399 477 0
-100 -127 -393 -408 0
100 127 -393 -408 0
100 -127 393 -408 0
100 -127 -393 408 0
-100 127 393 -408 0
-100 127 -393 408 0
-100 -127 393 408 0
100 127 393 408 0
-909 395 0
-909 396 0
909 -395 -396 0
-125 -394 -909 -409 -194 0
125 394 -909 -409 -194 0
125 -394 909 -409 -194 0
125 -394 -909 409 -194 0
125 -394 -909 -409 194 0
-125 394 909 -409 -194 0
-125 394 -909 409 -194 0
-125 394 -909 -409 194 0
-125 -394 909 409 -194 0
-125 -394 909 -409 194 0
-125 -394 -909 409 194 0
125 394 909 409 -194 0
125 394 909 -409 194 0
125 394 -909 409 194 0
125 -394 909 409 194 0
-125 394 909 409 194 0
-910 102 0
-910 103 0
910 -102 -103 0
-101 -910 -128 -400 -478 0
101 910 -128 -400 -478 0
101 -910 128 -400 -478 0
101 -910 -128 400 -478 0
101 -910 -128 -400 478 0
-101 910 128 -400 -478 0
-101 910 -128 400 -478 0
-101 910 -128 -400 478 0
-101 -910 128 400 -478 0
-101 -910 128 -400 478 0
-101 -910 -128 400 478 0
101 910 128 400 -478 0
101 910 128 -400 478 0
101 910 -128 400 478 0
101 -910 128 400 478 0
-101 910 128 400 478 0
-101 -128 -394 -409 0
101 128 -394 -409 0
101 -128 394 -409 0
101 -128 -394 409 0
-101 128 394 -409 0
-101 128 -394 409 0
-101 -128 394 409 0
101 128 394 409 0
-911 396 0
-911 397 0
911 -396 -397 0
-126 -395 -911 -410 -195 0
126 395 -911 -410 -195 0
126 -395 911 -410 -195 0
126 -395 -911 410 -195 0
126 -395 -911 -410 195 0
-126 395 911 -410 -195 0
-126 395 -911 410 -195 0
-126 395 -911 -410 195 0
-126 -395 911 410 -195 0
-126 -395 911 -410 195 0
-126 -395 -911 410 195 0
126 395 911 410 -195 0
126 395 911 -410 195 0
126 395 -911 410 195 0
126 -395 911 410 195 0
-126 395 911 410 195 0
-912 103 0
-912 104 0
912 -103 -104 0
-102 -912 -129 -401 -479 0
102 912 -129 -401 -479 0
102 -912 129 -401 -479 0
102 -912 -129 401 -479 0
102 -912 -129 -401 479 0
-102 912 129 -401 -479 0
-102 912 -129 401 -479 0
-102 912 -129 -401 479 0
-102 -912 129 401 -479 0
-102 -912 129 -401 479 0
-102 -912 -129 401 479 0
102 912 129 401 -479 0
102 912 129 -401 479 0
102 912 -129 401 479 0
102 -912 129 401 479 0
-102 912 129 401 479 0
-102 -129 -395 -410 0
102 129 -395 -410 0
102 -129 395 -410 0
102 -129 -395 410 0
-102 129 395 -410 0
-102 129 -395 410 0
-102 -129 395 410 0
102 129 395 410 0
-913 397 0
-913 398 0
913 -397 -398 0
-127 -396 -913 -411 -196 0
127 396 -913 -411 -196 0
127 -396 913 -411 -196 0
127 -396 -913 411 -196 0
127 -396 -913 -411 196 0
-127 396 913 -411 -196 0
-127 396 -913 411 -196 0
-127 396 -913 -411 196 0
-127 -396 913 411 -196 0
-127 -396 913 -411 196 0
-127 -396 -913 411 196 0
127 396 913 411 -196 0
127 396 913 -411 196 0
127 396 -913 411 196 0
127 -396 913 411 196 0
-127 396 913 411 196 0
-914 104 0
-914 105 0
914 -104 -105 0
-103 -914 -130 -402 -480 0
103 914 -130 -402 -480 0
103 -914 130 -402 -480 0
103 -914 -130 402 -480 0
103 -914 -130 -402 480 0
-103 914 130 -402 -480 0
-103 914 -130 402 -480 0
-103 914 -130 -402 480 0
-103 -914 130 402 -480 0
-103 -914 130 -402 480 0
-103 -914 -130 402 480 0
103 914 130 402 -480 0
103 914 130 -402 480 0
103 914 -130 402 480 0
103 -914 130 402 480 0
-103 914 130 402 480 0
103 -130 -396 -411 0
-103 130 -396 -411 0
-103 -130 396 -411 0
-103 -130 -396 411 0
103 130 396 -411 0
103 130 -396 411 0
103 -130 396 411 0
-103 130 396 411 0
-915 398 0
-915 399 0
915 -398 -399 0
-128 -397 -915 -412 -197 0
128 397 -915 -412 -197 0
128 -397 915 -412 -197 0
128 -397 -915 412 -197 0
128 -397 -915 -412 197 0
-128 397 915 -412 -197 0
-128 397 -915 412 -197 0
-128 397 -915 -412 197 0
-128 -397 915 412 -197 0
-128 -397 915 -412 197 0
-128 -397 -915 412 197 0
128 397 915 412 -197 0
128 397 915 -412 197 0
128 397 -915 412 197 0
128 -397 915 412 197 0
-128 397 915 412 197 0
-916 105 0
-916 106 0
916 -105 -106 0
-104 -916 -131 -403 -481 0
104 916 -131 -403 -481 0
104 -916 131 -403 -481 0
104 -916 -131 403 -481 0
104 -916 -131 -403 481 0
-104 916 131 -403 -481 0
-104 916 -131 403 -481 0
-104 916 -131 -403 481 0
-104 -916 131 403 -481 0
-104 -916 131 -403 481 0
-104 -916 -131 403 481 0
104 916 131 403 -481 0
104 916 131 -403 481 0
104 916 -131 403 481 0
104 -916 131 403 481 0
-104 916 131 403 481 0
104 -131 -397 -412 0
-104 131 -397 -412 0
-104 -131 397 -412 0
-104 -131 -397 412 0
104 131 397 -412 0
104 131 -397 412 0
104 -131 397 412 0
-104 131 397 412 0
-917 399 0
-917 400 0
917 -399 -400 0
-129 -398 -917 -413 -198 0
129 398 -917 -413 -198 0
129 -398 917 -413 -198 0
129 -398 -917 413 -198 0
129 -398 -917 -413 198 0
-129 398 917 -413 -198 0
-129 398 -917 413 -198 0
-129 398 -917 -413 198 0
-129 -398 917 413 -198 0
-129 -398 917 -413 198 0
-129 -398 -917 413 198 0
129 398 917 413 -198 0
129 398 917 -413 198 0
129 398 -917 413 198 0
129 -398 917 413 198 0
-129 398 917 413 198 0
-918 106 0
-918 107 0
918 -106 -107 0
-105 -918 -132 -404 -482 0
105 918 -132 -404 -482 0
105 -918 132 -404 -482 0
105 -918 -132 404 -482 0
105 -918 -132 -404 482 0
-105 918 132 -404 -482 0
-105 918 -132 404 -482 0
-105 918 -132 -404 482 0
-105 -918 132 404 -482 0
-105 -918 132 -404 482 0
-105 -918 -132 404 482 0
105 918 132 404 -482 0
105 918 132 -404 482 0
105 918 -132 404 482 0
105 -918 132 404 482 0
-105 918 132 404 482 0
105 -132 -398 -413 0
-105 132 -398 -413 0
-105 -132 398 -413 0
-105 -132 -398 413 0
105 132 398 -413 0
105 132 -398 413 0
105 -132 398 413 0
-105 132 398 413 0
-919 400 0
-919 401 0
919 -400 -401 0
-130 -399 -919 -414 -199 0
130 399 -919 -414 -199 0
130 -399 919 -414 -199 0
130 -399 -919 414 -199 0
130 -399 -919 -414 199 0
-130 399 919 -414 -199 0
-130 399 -919 414 -199 0
-130 399 -919 -414 199 0
-130 -399 919 414 -199 0
-130 -399 919 -414 199 0
-130 -399 -919 414 199 0
130 399 919 414 -199 0
130 399 919 -414 199 0
130 399 -919 414 199 0
130 -399 919 414 199 0
-130 399 919 414 199 0
-920 107 0
-920 108 0
920 -107 -108 0
-106 -920 -133 -405 -483 0
106 920 -133 -405 -483 0
106 -920 133 -405 -483 0
106 -920 -133 405 -483 0
106 -920 -133 -405 483 0
-106 920 133 -405 -483 0
-106 920 -133 405 -483 0
-106 920 -133 -405 483 0
-106 -920 133 405 -483 0
-106 -920 133 -405 483 0
-106 -920 -133 405 483 0
106 920 133 405 -483 0
106 920 133 -405 483 0
106 920 -133 405 483 0
106 -920 133 405 483 0
-106 920 133 405 483 0
106 -133 -399 -414 0
-106 133 -399 -414 0
-106 -133 399 -414 0
-106 -133 -399 414 0
106 133 399 -414 0
106 133 -399 414 0
106 -133 399 414 0
-106 133 399 414 0
-921 401 0
-921 402 0
921 -401 -402 0
-131 -400 -921 -415 -200 0
131 400 -921 -415 -200 0
131 -400 921 -415 -200 0
131 -400 -921 415 -200 0
131 -400 -921 -415 200 0
-131 400 921 -415 -200 0
-131 400 -921 415 -200 0
-131 400 -921 -415 200 0
-131 -400 921 415 -200 0
-131 -400 921 -415 200 0
-131 -400 -921 415 200 0
131 400 921 415 -200 0
131 400 921 -415 200 0
131 400 -921 415 200 0
131 -400 921 415 200 0
-131 400 921 415 200 0
-922 108 0
-922 109 0
922 -108 -109 0
-107 -922 -134 -406 -484 0
107 922 -134 -406 -484 0
107 -922 134 -406 -484 0
107 -922 -134 406 -484 0
107 -922 -134 -406 484 0
-107 922 134 -406 -484 0
-107 922 -134 406 -484 0
-107 922 -134 -406 484 0
-107 -922 134 406 -484 0
-107 -922 134 -406 484 0
-107 -922 -134 406 484 0
107 922 134 406 -484 0
107 922 134 -406 484 0
107 922 -134 406 484 0
107 -922 134 406 484 0
-107 922 134 406 484 0
-107 -134 -400 -415 0
107 134 -400 -415 0
107 -134 400 -415 0
107 -134 -400 415 0
-107 134 400 -415 0
-107 134 -400 415 0
-107 -134 400 415 0
107 134 400 415 0
-923 402 0
-923 403 0
923 -402 -403 0
-132 -401 -923 -416 -201 0
132 401 -923 -416 -201 0
132 -401 923 -416 -201 0
132 -401 -923 416 -201 0
132 -401 -923 -416 201 0
-132 401 923 -416 -201 0
-132 401 -923 416 -201 0
-132 401 -923 -416 201 0
-132 -401 923 416 -201 0
-132 -401 923 -416 201 0
-132 -401 -923 416 201 0
132 401 923 416 -201 0
132 401 923 -416 201 0
132 401 -923 416 201 0
132 -401 923 416 201 0
-132 401 923 416 201 0
-924 109 0
-924 110 0
924 -109 -110 0
-108 -924 -135 -407 -485 0
108 924 -135 -407 -485 0
108 -924 135 -407 -485 0
108 -924 -135 407 -485 0
108 -924 -135 -407 485 0
-108 924 135 -407 -485 0
-108 924 -135 407 -485 0
-108 924 -135 -407 485 0
-108 -924 135 407 -485 0
-108 -924 135 -407 485 0
-108 -924 -135 407 485 0
108 924 135 407 -485 0
108 924 135 -407 485 0
108 924 -135 407 485 0
108 -924 135 407 485 0
-108 924 135 407 485 0
-108 -135 -401 -416 0
108 135 -401 -416 0
108 -135 401 -416 0
108 -135 -401 416 0
-108 135 401 -416 0
-108 135 -401 416 0
-108 -135 401 416 0
108 135 401 416 0
-925 403 0
-925 404 0
925 -403 -404 0
-133 -402 -925 -417 -202 0
133 402 -925 -417 -202 0
133 -402 925 -417 -202 0
133 -402 -925 417 -202 0
133 -402 -925 -417 202 0
-133 402 925 -417 -202 0
-133 402 -925 417 -202 0
-133 402 -925 -417 202 0
-133 -402 925 417 -202 0
-133 -402 925 -417 202 0
-133 -402 -925 417 202 0
133 402 925 417 -202 0
133 402 925 -417 202 0
133 402 -925 417 202 0
133 -402 925 417 202 0
-133 402 925 417 202 0
-926 110 0
-926 111 0
926 -110 -111 0
-109 -926 -136 -408 -486 0
109 926 -136 -408 -486 0
109 -926 136 -408 -486 0
109 -926 -136 408 -486 0
109 -926 -136 -408 486 0
-109 926 136 -408 -486 0
-109 926 -136 408 -486 0
-109 926 -136 -408 486 0
-109 -926 136 408 -486 0
-109 -926 136 -408 486 0
-109 -926 -136 408 486 0
109 926 136 408 -486 0
109 926 136 -408 486 0
109 926 -136 408 486 0
109 -926 136 408 486 0
-109 926 136 408 486 0
-109 -136 -402 -417 0
109 136 -402 -417 0
109 -136 402 -417 0
109 -136 -402 417 0
-109 136 402 -417 0
-109 136 -402 417 0
-109 -136 402 417 0
109 136 402 417 0
-927 404 0
-927 405 0
927 -404 -405 0
134 -340 -403 -927 -203 0
-134 340 -403 -927 -203 0
-134 -340 403 -927 -203 0
-134 -340 -403 927 -203 0
-134 -340 -403 -927 203 0
134 340 403 -927 -203 0
134 340 -403 927 -203 0
134 340 -403 -927 203 0
134 -340 403 927 -203 0
134 -340 403 -927 203 0
134 -340 -403 927 203 0
-134 340 403 927 -203 0
-134 340 403 -927 203 0
-134 340 -403 927 203 0
-134 -340 403 927 203 0
134 340 403 927 203 0
-928 111 0
-928 112 0
928 -111 -112 0
110 -928 -337 -409 -487 0
-110 928 -337 -409 -487 0
-110 -928 337 -409 -487 0
-110 -928 -337 409 -487 0
-110 -928 -337 -409 487 0
110 928 337 -409 -487 0
110 928 -337 409 -487 0
110 928 -337 -409 487 0
110 -928 337 409 -487 0
110 -928 337 -409 487 0
110 -928 -337 409 487 0
-110 928 337 409 -487 0
-110 928 337 -409 487 0
-110 928 -337 409 487 0
-110 -928 337 409 487 0
110 928 337 409 487 0
-110 -337 -340 -403 0
110 337 -340 -403 0
110 -337 340 -403 0
110 -337 -340 403 0
-110 337 340 -403 0
-110 337 -340 403 0
-110 -337 340 403 0
110 337 340 403 0
-929 405 0
-929 406 0
929 -405 -406 0
-42 -135 -404 -929 -204 0
42 135 -404 -929 -204 0
42 -135 404 -929 -204 0
42 -135 -404 929 -204 0
42 -135 -404 -929 204 0
-42 135 404 -929 -204 0
-42 135 -404 929 -204 0
-42 135 -404 -929 204 0
-42 -135 404 929 -204 0
-42 -135 404 -929 204 0
-42 -135 -404 929 204 0
42 135 404 929 -204 0
42 135 404 -929 204 0
42 135 -404 929 204 0
42 -135 404 929 204 0
-42 135 404 929 204 0
-930 112 0
-930 113 0
930 -112 -113 0
-111 -930 -138 -410 -488 0
111 930 -138 -410 -488 0
111 -930 138 -410 -488 0
111 -930 -138 410 -488 0
111 -930 -138 -410 488 0
-111 930 138 -410 -488 0
-111 930 -138 410 -488 0
-111 930 -138 -410 488 0
-111 -930 138 410 -488 0
-111 -930 138 -410 488 0
-111 -930 -138 410 488 0
111 930 138 410 -488 0
111 930 138 -410 488 0
111 930 -138 410 488 0
111 -930 138 410 488 0
-111 930 138 410 488 0
-42 -111 -138 -404 0
42 111 -138 -404 0
42 -111 138 -404 0
42 -111 -138 404 0
-42 111 138 -404 0
-42 111 -138 404 0
-42 -111 138 404 0
42 111 138 404 0
-931 406 0
-931 407 0
931 -406 -407 0
-136 -405 -931 -420 -205 0
136 405 -931 -420 -205 0
136 -405 931 -420 -205 0
136 -405 -931 420 -205 0
136 -405 -931 -420 205 0
-136 405 931 -420 -205 0
-136 405 -931 420 -205 0
-136 405 -931 -420 205 0
-136 -405 931 420 -205 0
-136 -405 931 -420 205 0
-136 -405 -931 420 205 0
136 405 931 420 -205 0
136 405 931 -420 205 0
136 405 -931 420 205 0
136 -405 931 420 205 0
-136 405 931 420 205 0
-932 113 0
-932 114 0
932 -113 -114 0
-112 -932 -139 -411 -489 0
112 932 -139 -411 -489 0
112 -932 139 -411 -489 0
112 -932 -139 411 -489 0
112 -932 -139 -411 489 0
-112 932 139 -411 -489 0
-112 932 -139 411 -489 0
-112 932 -139 -411 489 0
-112 -932 139 411 -489 0
-112 -932 139 -411 489 0
-112 -932 -139 411 489 0
112 932 139 411 -489 0
112 932 139 -411 489 0
112 932 -139 411 489 0
112 -932 139 411 489 0
-112 932 139 411 489 0
-112 -139 -405 -420 0
112 139 -405 -420 0
112 -139 405 -420 0
112 -139 -405 420 0
-112 139 405 -420 0
-112 139 -405 420 0
-112 -139 405 420 0
112 139 405 420 0
-933 407 0
-933 408 0
933 -407 -408 0
337 -406 -933 -421 -206 0
-337 406 -933 -421 -206 0
-337 -406 933 -421 -206 0
-337 -406 -933 421 -206 0
-337 -406 -933 -421 206 0
337 406 933 -421 -206 0
337 406 -933 421 -206 0
337 406 -933 -421 206 0
337 -406 933 421 -206 0
337 -406 933 -421 206 0
337 -406 -933 421 206 0
-337 406 933 421 -206 0
-337 406 933 -421 206 0
-337 406 -933 421 206 0
-337 -406 933 421 206 0
337 406 933 421 206 0
-934 114 0
-934 115 0
934 -114 -115 0
-113 -934 -140 -412 -490 0
113 934 -140 -412 -490 0
113 -934 140 -412 -490 0
113 -934 -140 412 -490 0
113 -934 -140 -412 490 0
-113 934 140 -412 -490 0
-113 934 -140 412 -490 0
-113 934 -140 -412 490 0
-113 -934 140 412 -490 0
-113 -934 140 -412 490 0
-113 -934 -140 412 490 0
113 934 140 412 -490 0
113 934 140 -412 490 0
113 934 -140 412 490 0
113 -934 140 412 490 0
-113 934 140 412 490 0
113 -140 -406 -421 0
-113 140 -406 -421 0
-113 -140 406 -421 0
-113 -140 -406 421 0
113 140 406 -421 0
113 140 -406 421 0
113 -140 406 421 0
-113 140 406 421 0
-935 408 0
-935 409 0
935 -408 -409 0
-138 -407 -935 -422 -207 0
138 407 -935 -422 -207 0
138 -407 935 -422 -207 0
138 -407 -935 422 -207 0
138 -407 -935 -422 207 0
-138 407 935 -422 -207 0
-138 407 -935 422 -207 0
-138 407 -935 -422 207 0
-138 -407 935 422 -207 0
-138 -407 935 -422 207 0
-138 -407 -935 422 207 0
138 407 935 422 -207 0
138 407 935 -422 207 0
138 407 -935 422 207 0
138 -407 935 422 207 0
-138 407 935 422 207 0
-936 115 0
-936 116 0
936 -115 -116 0
-114 -936 -141 -413 -491 0
114 936 -141 -413 -491 0
114 -936 141 -413 -491 0
114 -936 -141 413 -491 0
114 -936 -141 -413 491 0
-114 936 141 -413 -491 0
-114 936 -141 413 -491 0
-114 936 -141 -413 491 0
-114 -936 141 413 -491 0
-114 -936 141 -413 491 0
-114 -936 -141 413 491 0
114 936 141 413 -491 0
114 936 141 -413 491 0
114 936 -141 413 491 0
114 -936 141 413 491 0
-114 936 141 413 491 0
114 -141 -407 -422 0
-114 141 -407 -422 0
-114 -141 407 -422 0
-114 -141 -407 422 0
114 141 407 -422 0
114 141 -407 422 0
114 -141 407 422 0
-114 141 407 422 0
-937 409 0
-937 410 0
937 -409 -410 0
-139 -408 -937 -423 -208 0
139 408 -937 -423 -208 0
139 -408 937 -423 -208 0
139 -408 -937 423 -208 0
139 -408 -937 -423 208 0
-139 408 937 -423 -208 0
-139 408 -937 423 -208 0
-139 408 -937 -423 208 0
-139 -408 937 423 -208 0
-139 -408 937 -423 208 0
-139 -408 -937 423 208 0
139 408 937 423 -208 0
139 408 937 -423 208 0
139 408 -937 423 208 0
139 -408 937 423 208 0
-139 408 937 423 208 0
-938 116 0
-938 117 0
938 -116 -117 0
-115 -938 -142 -414 -492 0
115 938 -142 -414 -492 0
115 -938 142 -414 -492 0
115 -938 -142 414 -492 0
115 -938 -142 -414 492 0
-115 938 142 -414 -492 0
-115 938 -142 414 -492 0
-115 938 -142 -414 492 0
-115 -938 142 414 -492 0
-115 -938 142 -414 492 0
-115 -938 -142 414 492 0
115 938 142 414 -492 0
115 938 142 -414 492 0
115 938 -142 414 492 0
115 -938 142 414 492 0
-115 938 142 414 492 0
115 -142 -408 -423 0
-115 142 -408 -423 0
-115 -142 408 -423 0
-115 -142 -408 423 0
115 142 408 -423 0
115 142 -408 423 0
115 -142 408 423 0
-115 142 408 423 0
-939 410 0
-939 411 0
939 -410 -411 0
-140 -409 -939 -424 -209 0
140 409 -939 -424 -209 0
140 -409 939 -424 -209 0
140 -409 -939 424 -209 0
140 -409 -939 -424 209 0
-140 409 939 -424 -209 0
-140 409 -939 424 -209 0
-140 409 -939 -424 209 0
-140 -409 939 424 -209 0
-140 -409 939 -424 209 0
-140 -409 -939 424 209 0
140 409 939 424 -209 0
140 409 939 -424 209 0
140 409 -939 424 209 0
140 -409 939 424 209 0
-140 409 939 424 209 0
-940 117 0
-940 118 0
940 -117 -118 0
-116 -940 -143 -415 -493 0
116 940 -143 -415 -493 0
116 -940 143 -415 -493 0
116 -940 -143 415 -493 0
116 -940 -143 -415 493 0
-116 940 143 -415 -493 0
-116 940 -143 415 -493 0
-116 940 -143 -415 493 0
-116 -940 143 415 -493 0
-116 -940 143 -415 493 0
-116 -940 -143 415 493 0
116 940 143 415 -493 0
116 940 143 -415 493 0
116 940 -143 415 493 0
116 -940 143 415 493 0
-116 940 143 415 493 0
116 -143 -409 -424 0
-116 143 -409 -424 0
-116 -143 409 -424 0
-116 -143 -409 424 0
116 143 409 -424 0
116 143 -409 424 0
116 -143 409 424 0
-116 143 409 424 0
-941 411 0
-941 412 0
941 -411 -412 0
-141 -410 -941 -425 -210 0
141 410 -941 -425 -210 0
141 -410 941 -425 -210 0
141 -410 -941 425 -210 0
141 -410 -941 -425 210 0
-141 410 941 -425 -210 0
-141 410 -941 425 -210 0
-141 410 -941 -425 210 0
-141 -410 941 425 -210 0
-141 -410 941 -425 210 0
-141 -410 -941 425 210 0
141 410 941 425 -210 0
141 410 941 -425 210 0
141 410 -941 425 210 0
141 -410 941 425 210 0
-141 410 941 425 210 0
-942 118 0
-942 119 0
942 -118 -119 0
-117 -942 -144 -416 -494 0
117 942 -144 -416 -494 0
117 -942 144 -416 -494 0
117 -942 -144 416 -494 0
117 -942 -144 -416 494 0
-117 942 144 -416 -494 0
-117 942 -144 416 -494 0
-117 942 -144 -416 494 0
-117 -942 144 416 -494 0
-117 -942 144 -416 494 0
-117 -942 -144 416 494 0
117 942 144 416 -494 0
117 942 144 -416 494 0
117 942 -144 416 494 0
117 -942 144 416 494 0
-117 942 144 416 494 0
-117 -144 -410 -425 0
117 144 -410 -425 0
117 -144 410 -425 0
117 -144 -410 425 0
-117 144 410 -425 0
-117 144 -410 425 0
-117 -144 410 425 0
117 144 410 425 0
-943 412 0
-943 413 0
943 -412 -413 0
-142 -411 -943 -426 -211 0
142 411 -943 -426 -211 0
142 -411 943 -426 -211 0
142 -411 -943 426 -211 0
142 -411 -943 -426 211 0
-142 411 943 -426 -211 0
-142 411 -943 426 -211 0
-142 411 -943 -426 211 0
-142 -411 943 426 -211 0
-142 -411 943 -426 211 0
-142 -411 -943 426 211 0
142 411 943 426 -211 0
142 411 943 -426 211 0
142 411 -943 426 211 0
142 -411 943 426 211 0
-142 411 943 426 211 0
-944 119 0
-944 120 0
944 -119 -120 0
-118 -944 -360 -417 -495 0
118 944 -360 -417 -495 0
118 -944 360 -417 -495 0
118 -944 -360 417 -495 0
118 -944 -360 -417 495 0
-118 944 360 -417 -495 0
-118 944 -360 417 -495 0
-118 944 -360 -417 495 0
-118 -944 360 417 -495 0
-118 -944 360 -417 495 0
-118 -944 -360 417 495 0
118 944 360 417 -495 0
118 944 360 -417 495 0
118 944 -360 417 495 0
118 -944 360 417 495 0
-118 944 360 417 495 0
-118 -360 -411 -426 0
118 360 -411 -426 0
118 -360 411 -426 0
118 -360 -411 426 0
-118 360 411 -426 0
-118 360 -411 426 0
-118 -360 411 426 0
118 360 411 426 0
-945 413 0
-945 414 0
945 -413 -414 0
-143 -412 -945 -427 -212 0
143 412 -945 -427 -212 0
143 -412 945 -427 -212 0
143 -412 -945 427 -212 0
143 -412 -945 -427 212 0
-143 412 945 -427 -212 0
-143 412 -945 427 -212 0
-143 412 -945 -427 212 0
-143 -412 945 427 -212 0
-143 -412 945 -427 212 0
-143 -412 -945 427 212 0
143 412 945 427 -212 0
143 412 945 -427 212 0
143 412 -945 427 212 0
143 -412 945 427 212 0
-143 412 945 427 212 0
-946 120 0
-946 121 0
946 -120 -121 0
119 -946 -146 -340 -496 0
-119 946 -146 -340 -496 0
-119 -946 146 -340 -496 0
-119 -946 -146 340 -496 0
-119 -946 -146 -340 496 0
119 946 146 -340 -496 0
119 946 -146 340 -496 0
119 946 -146 -340 496 0
119 -946 146 340 -496 0
119 -946 146 -340 496 0
119 -946 -146 340 496 0
-119 946 146 340 -496 0
-119 946 146 -340 496 0
-119 946 -146 340 496 0
-119 -946 146 340 496 0
119 946 146 340 496 0
119 -146 -412 -427 0
-119 146 -412 -427 0
-119 -146 412 -427 0
-119 -146 -412 427 0
119 146 412 -427 0
119 146 -412 427 0
119 -146 412 427 0
-119 146 412 427 0
-947 414 0
-947 415 0
947 -414 -415 0
-144 -413 -947 -428 -213 0
144 413 -947 -428 -213 0
144 -413 947 -428 -213 0
144 -413 -947 428 -213 0
144 -413 -947 -428 213 0
-144 413 947 -428 -213 0
-144 413 -947 428 -213 0
-144 413 -947 -428 213 0
-144 -413 947 428 -213 0
-144 -413 947 -428 213 0
-144 -413 -947 428 213 0
144 413 947 428 -213 0
144 413 947 -428 213 0
144 413 -947 428 213 0
144 -413 947 428 213 0
-144 413 947 428 213 0
-948 121 0
-948 122 0
948 -121 -122 0
-42 -120 -948 -147 -497 0
42 120 -948 -147 -497 0
42 -120 948 -147 -497 0
42 -120 -948 147 -497 0
42 -120 -948 -147 497 0
-42 120 948 -147 -497 0
-42 120 -948 147 -497 0
-42 120 -948 -147 497 0
-42 -120 948 147 -497 0
-42 -120 948 -147 497 0
-42 -120 -948 147 497 0
42 120 948 147 -497 0
42 120 948 -147 497 0
42 120 -948 147 497 0
42 -120 948 147 497 0
-42 120 948 147 497 0
120 -147 -413 -428 0
-120 147 -413 -428 0
-120 -147 413 -428 0
-120 -147 -413 428 0
120 147 413 -428 0
120 147 -413 428 0
120 -147 413 428 0
-120 147 413 428 0
-949 415 0
-949 416 0
949 -415 -416 0
-360 -414 -949 -429 -214 0
360 414 -949 -429 -214 0
360 -414 949 -429 -214 0
360 -414 -949 429 -214 0
360 -414 -949 -429 214 0
-360 414 949 -429 -214 0
-360 414 -949 429 -214 0
-360 414 -949 -429 214 0
-360 -414 949 429 -214 0
-360 -414 949 -429 214 0
-360 -414 -949 429 214 0
360 414 949 429 -214 0
360 414 949 -429 214 0
360 414 -949 429 214 0
360 -414 949 429 214 0
-360 414 949 429 214 0
-950 122 0
-950 123 0
950 -122 -123 0
-121 -950 -148 -420 -498 0
121 950 -148 -420 -498 0
121 -950 148 -420 -498 0
121 -950 -148 420 -498 0
121 -950 -148 -420 498 0
-121 950 148 -420 -498 0
-121 950 -148 420 -498 0
-121 950 -148 -420 498 0
-121 -950 148 420 -498 0
-121 -950 148 -420 498 0
-121 -950 -148 420 498 0
121 950 148 420 -498 0
121 950 148 -420 498 0
121 950 -148 420 498 0
121 -950 148 420 498 0
-121 950 148 420 498 0
-121 -148 -414 -429 0
121 148 -414 -429 0
121 -148 414 -429 0
121 -148 -414 429 0
-121 148 414 -429 0
-121 148 -414 429 0
-121 -148 414 429 0
121 148 414 429 0
-951 416 0
-951 417 0
951 -416 -417 0
-146 -415 -951 -430 -215 0
146 415 -951 -430 -215 0
146 -415 951 -430 -215 0
146 -415 -951 430 -215 0
146 -415 -951 -430 215 0
-146 415 951 -430 -215 0
-146 415 -951 430 -215 0
-146 415 -951 -430 215 0
-146 -415 951 430 -215 0
-146 -415 951 -430 215 0
-146 -415 -951 430 215 0
146 415 951 430 -215 0
146 415 951 -430 215 0
146 415 -951 430 215 0
146 -415 951 430 215 0
-146 415 951 430 215 0
-952 123 0
-952 124 0
952 -123 -124 0
-122 -952 -149 -421 -499 0
122 952 -149 -421 -499 0
122 -952 149 -421 -499 0
122 -952 -149 421 -499 0
122 -952 -149 -421 499 0
-122 952 149 -421 -499 0
-122 952 -149 421 -499 0
-122 952 -149 -421 499 0
-122 -952 149 421 -499 0
-122 -952 149 -421 499 0
-122 -952 -149 421 499 0
122 952 149 421 -499 0
122 952 149 -421 499 0
122 952 -149 421 499 0
122 -952 149 421 499 0
-122 952 149 421 499 0
122 -149 -415 -430 0
-122 149 -415 -430 0
-122 -149 415 -430 0
-122 -149 -415 430 0
122 149 415 -430 0
122 149 -415 430 0
122 -149 415 430 0
-122 149 415 430 0
-953 -340 0
-953 417 0
953 340 -417 0
-147 -416 -953 -431 -216 0
147 416 -953 -431 -216 0
147 -416 953 -431 -216 0
147 -416 -953 431 -216 0
147 -416 -953 -431 216 0
-147 416 953 -431 -216 0
-147 416 -953 431 -216 0
-147 416 -953 -431 216 0
-147 -416 953 431 -216 0
-147 -416 953 -431 216 0
-147 -416 -953 431 216 0
147 416 953 431 -216 0
147 416 953 -431 216 0
147 416 -953 431 216 0
147 -416 953 431 216 0
-147 416 953 431 216 0
-954 124 0
-954 125 0
954 -124 -125 0
-123 -954 -150 -422 -500 0
123 954 -150 -422 -500 0
123 -954 150 -422 -500 0
123 -954 -150 422 -500 0
123 -954 -150 -422 500 0
-123 954 150 -422 -500 0
-123 954 -150 422 -500 0
-123 954 -150 -422 500 0
-123 -954 150 422 -500 0
-123 -954 150 -422 500 0
-123 -954 -150 422 500 0
123 954 150 422 -500 0
123 954 150 -422 500 0
123 954 -150 422 500 0
123 -954 150 422 500 0
-123 954 150 422 500 0
-123 -150 -416 -431 0
123 150 -416 -431 0
123 -150 416 -431 0
123 -150 -416 431 0
-123 150 416 -431 0
-123 150 -416 431 0
-123 -150 416 431 0
123 150 416 431 0
-955 42 0
-955 -340 0
955 -42 340 0
-148 -955 -417 -432 -217 0
148 955 -417 -432 -217 0
148 -955 417 -432 -217 0
148 -955 -417 432 -217 0
148 -955 -417 -432 217 0
-148 955 417 -432 -217 0
-148 955 -417 432 -217 0
-148 955 -417 -432 217 0
-148 -955 417 432 -217 0
-148 -955 417 -432 217 0
-148 -955 -417 432 217 0
148 955 417 432 -217 0
148 955 417 -432 217 0
148 955 -417 432 217 0
148 -955 417 432 217 0
-148 955 417 432 217 0
-956 125 0
-956 126 0
956 -125 -126 0
-124 -956 -151 -423 -501 0
124 956 -151 -423 -501 0
124 -956 151 -423 -501 0
124 -956 -151 423 -501 0
124 -956 -151 -423 501 0
-124 956 151 -423 -501 0
-124 956 -151 423 -501 0
-124 956 -151 -423 501 0
-124 -956 151 423 -501 0
-124 -956 151 -423 501 0
-124 -956 -151 423 501 0
124 956 151 423 -501 0
124 956 151 -423 501 0
124 956 -151 423 501 0
124 -956 151 423 501 0
-124 956 151 423 501 0
124 -151 -417 -432 0
-124 151 -417 -432 0
-124 -151 417 -432 0
-124 -151 -417 432 0
124 151 417 -432 0
124 151 -417 432 0
124 -151 417 432 0
-124 151 417 432 0
-957 42 0
-957 420 0
957 -42 -420 0
149 -340 -957 -433 -218 0
-149 340 -957 -433 -218 0
-149 -340 957 -433 -218 0
-149 -340 -957 433 -218 0
-149 -340 -957 -433 218 0
149 340 957 -433 -218 0
149 340 -957 433 -218 0
149 340 -957 -433 218 0
149 -340 957 433 -218 0
149 -340 957 -433 218 0
149 -340 -957 433 218 0
-149 340 957 433 -218 0
-149 340 957 -433 218 0
-149 340 -957 433 218 0
-149 -340 957 433 218 0
149 340 957 433 218 0
-958 126 0
-958 127 0
958 -126 -127 0
-125 -958 -152 -424 -502 0
125 958 -152 -424 -502 0
125 -958 152 -424 -502 0
125 -958 -152 424 -502 0
125 -958 -152 -424 502 0
-125 958 152 -424 -502 0
-125 958 -152 424 -502 0
-125 958 -152 -424 502 0
-125 -958 152 424 -502 0
-125 -958 152 -424 502 0
-125 -958 -152 424 502 0
125 958 152 424 -502 0
125 958 152 -424 502 0
125 958 -152 424 502 0
125 -958 152 424 502 0
-125 958 152 424 502 0
-125 -152 -340 -433 0
125 152 -340 -433 0
125 -152 340 -433 0
125 -152 -340 433 0
-125 152 340 -433 0
-125 152 -340 433 0
-125 -152 340 433 0
125 152 340 433 0
-959 420 0
-959 421 0
959 -420 -421 0
-42 -150 -959 -434 -219 0
42 150 -959 -434 -219 0
42 -150 959 -434 -219 0
42 -150 -959 434 -219 0
42 -150 -959 -434 219 0
-42 150 959 -434 -219 0
-42 150 -959 434 -219 0
-42 150 -959 -434 219 0
-42 -150 959 434 -219 0
-42 -150 959 -434 219 0
-42 -150 -959 434 219 0
42 150 959 434 -219 0
42 150 959 -434 219 0
42 150 -959 434 219 0
42 -150 959 434 219 0
-42 150 959 434 219 0
-960 127 0
-960 128 0
960 -127 -128 0
-126 -960 -153 -425 -503 0
126 960 -153 -425 -503 0
126 -960 153 -425 -503 0
126 -960 -153 425 -503 0
126 -960 -153 -425 503 0
-126 960 153 -425 -503 0
-126 960 -153 425 -503 0
-126 960 -153 -425 503 0
-126 -960 153 425 -503 0
-126 -960 153 -425 503 0
-126 -960 -153 425 503 0
126 960 153 425 -503 0
126 960 153 -425 503 0
126 960 -153 425 503 0
126 -960 153 425 503 0
-126 960 153 425 503 0
42 -126 -153 -434 0
-42 126 -153 -434 0
-42 -126 153 -434 0
-42 -126 -153 434 0
42 126 153 -434 0
42 126 -153 434 0
42 -126 153 434 0
-42 126 153 434 0
-961 421 0
-961 422 0
961 -421 -422 0
-151 -420 -961 -435 -220 0
151 420 -961 -435 -220 0
151 -420 961 -435 -220 0
151 -420 -961 435 -220 0
151 -420 -961 -435 220 0
-151 420 961 -435 -220 0
-151 420 -961 435 -220 0
-151 420 -961 -435 220 0
-151 -420 961 435 -220 0
-151 -420 961 -435 220 0
-151 -420 -961 435 220 0
151 420 961 435 -220 0
151 420 961 -435 220 0
151 420 -961 435 220 0
151 -420 961 435 220 0
-151 420 961 435 220 0
-962 128 0
-962 129 0
962 -128 -129 0
-127 -962 -154 -426 -504 0
127 962 -154 -426 -504 0
127 -962 154 -426 -504 0
127 -962 -154 426 -504 0
127 -962 -154 -426 504 0
-127 962 154 -426 -504 0
-127 962 -154 426 -504 0
-127 962 -154 -426 504 0
-127 -962 154 426 -504 0
-127 -962 154 -426 504 0
-127 -962 -154 426 504 0
127 962 154 426 -504 0
127 962 154 -426 504 0
127 962 -154 426 504 0
127 -962 154 426 504 0
-127 962 154 426 504 0
-127 -154 -420 -435 0
127 154 -420 -435 0
127 -154 420 -435 0
127 -154 -420 435 0
-127 154 420 -435 0
-127 154 -420 435 0
-127 -154 420 435 0
127 154 420 435 0
-963 422 0
-963 423 0
963 -422 -423 0
-152 -421 -963 -436 -221 0
152 421 -963 -436 -221 0
152 -421 963 -436 -221 0
152 -421 -963 436 -221 0
152 -421 -963 -436 221 0
-152 421 963 -436 -221 0
-152 421 -963 436 -221 0
-152 421 -963 -436 221 0
-152 -421 963 436 -221 0
-152 -421 963 -436 221 0
-152 -421 -963 436 221 0
152 421 963 436 -221 0
152 421 963 -436 221 0
152 421 -963 436 221 0
152 -421 963 436 221 0
-152 421 963 436 221 0
-964 129 0
-964 130 0
964 -129 -130 0
-128 -964 -155 -427 -505 0
128 964 -155 -427 -505 0
128 -964 155 -427 -505 0
128 -964 -155 427 -505 0
128 -964 -155 -427 505 0
-128 964 155 -427 -505 0
-128 964 -155 427 -505 0
-128 964 -155 -427 505 0
-128 -964 155 427 -505 0
-128 -964 155 -427 505 0
-128 -964 -155 427 505 0
128 964 155 427 -505 0
128 964 155 -427 505 0
128 964 -155 427 505 0
128 -964 155 427 505 0
-128 964 155 427 505 0
128 -155 -421 -436 0
-128 155 -421 -436 0
-128 -155 421 -436 0
-128 -155 -421 436 0
128 155 421 -436 0
128 155 -421 436 0
128 -155 421 436 0
-128 155 421 436 0
-965 423 0
-965 424 0
965 -423 -424 0
-153 -422 -965 -437 -222 0
153 422 -965 -437 -222 0
153 -422 965 -437 -222 0
153 -422 -965 437 -222 0
153 -422 -965 -437 222 0
-153 422 965 -437 -222 0
-153 422 -965 437 -222 0
-153 422 -965 -437 222 0
-153 -422 965 437 -222 0
-153 -422 965 -437 222 0
-153 -422 -965 437 222 0
153 422 965 437 -222 0
153 422 965 -437 222 0
153 422 -965 437 222 0
153 -422 965 437 222 0
-153 422 965 437 222 0
-966 130 0
-966 131 0
966 -130 -131 0
-129 -966 -156 -428 -506 0
129 966 -156 -428 -506 0
129 -966 156 -428 -506 0
129 -966 -156 428 -506 0
129 -966 -156 -428 506 0
-129 966 156 -428 -506 0
-129 966 -156 428 -506 0
-129 966 -156 -428 506 0
-129 -966 156 428 -506 0
-129 -966 156 -428 506 0
-129 -966 -156 428 506 0
129 966 156 428 -506 0
129 966 156 -428 506 0
129 966 -156 428 506 0
129 -966 156 428 506 0
-129 966 156 428 506 0
129 -156 -422 -437 0
-129 156 -422 -437 0
-129 -156 422 -437 0
-129 -156 -422 437 0
129 156 422 -437 0
129 156 -422 437 0
129 -156 422 437 0
-129 156 422 437 0
-967 424 0
-967 425 0
967 -424 -425 0
-154 -423 -967 -438 -223 0
154 423 -967 -438 -223 0
154 -423 967 -438 -223 0
154 -423 -967 438 -223 0
154 -423 -967 -438 223 0
-154 423 967 -438 -223 0
-154 423 -967 438 -223 0
-154 423 -967 -438 223 0
-154 -423 967 438 -223 0
-154 -423 967 -438 223 0
-154 -423 -967 438 223 0
154 423 967 438 -223 0
154 423 967 -438 223 0
154 423 -967 438 223 0
154 -423 967 438 223 0
-154 423 967 438 223 0
-968 131 0
-968 132 0
968 -131 -132 0
-130 -968 -157 -429 -507 0
130 968 -157 -429 -507 0
130 -968 157 -429 -507 0
130 -968 -157 429 -507 0
130 -968 -157 -429 507 0
-130 968 157 -429 -507 0
-130 968 -157 429 -507 0
-130 968 -157 -429 507 0
-130 -968 157 429 -507 0
-130 -968 157 -429 507 0
-130 -968 -157 429 507 0
130 968 157 429 -507 0
130 968 157 -429 507 0
130 968 -157 429 507 0
130 -968 157 429 507 0
-130 968 157 429 507 0
130 -157 -423 -438 0
-130 157 -423 -438 0
-130 -157 423 -438 0
-130 -157 -423 438 0
130 157 423 -438 0
130 157 -423 438 0
130 -157 423 438 0
-130 157 423 438 0
-969 425 0
-969 426 0
969 -425 -426 0
-155 -424 -969 -439 -224 0
155 424 -969 -439 -224 0
155 -424 969 -439 -224 0
155 -424 -969 439 -224 0
155 -424 -969 -439 224 0
-155 424 969 -439 -224 0
-155 424 -969 439 -224 0
-155 424 -969 -439 224 0
-155 -424 969 439 -224 0
-155 -424 969 -439 224 0
-155 -424 -969 439 224 0
155 424 969 439 -224 0
155 424 969 -439 224 0
155 424 -969 439 224 0
155 -424 969 439 224 0
-155 424 969 439 224 0
-970 132 0
-970 133 0
970 -132 -133 0
-131 -970 -158 -430 -508 0
131 970 -158 -430 -508 0
131 -970 158 -430 -508 0
131 -970 -158 430 -508 0
131 -970 -158 -430 508 0
-131 970 158 -430 -508 0
-131 970 -158 430 -508 0
-131 970 -158 -430 508 0
-131 -970 158 430 -508 0
-131 -970 158 -430 508 0
-131 -970 -158 430 508 0
131 970 158 430 -508 0
131 970 158 -430 508 0
131 970 -158 430 508 0
131 -970 158 430 508 0
-131 970 158 430 508 0
131 -158 -424 -439 0
-131 158 -424 -439 0
-131 -158 424 -439 0
-131 -158 -424 439 0
131 158 424 -439 0
131 158 -424 439 0
131 -158 424 439 0
-131 158 424 439 0
-971 426 0
-971 427 0
971 -426 -427 0
-156 -425 -971 -440 -225 0
156 425 -971 -440 -225 0
156 -425 971 -440 -225 0
156 -425 -971 440 -225 0
156 -425 -971 -440 225 0
-156 425 971 -440 -225 0
-156 425 -971 440 -225 0
-156 425 -971 -440 225 0
-156 -425 971 440 -225 0
-156 -425 971 -440 225 0
-156 -425 -971 440 225 0
156 425 971 440 -225 0
156 425 971 -440 225 0
156 425 -971 440 225 0
156 -425 971 440 225 0
-156 425 971 440 225 0
132 -159 -425 -440 0
-132 159 -425 -440 0
-132 -159 425 -440 0
-132 -159 -425 440 0
132 159 425 -440 0
132 159 -425 440 0
132 -159 425 440 0
-132 159 425 440 0
-972 427 0
-972 428 0
972 -427 -428 0
-157 -426 -972 -441 -226 0
157 426 -972 -441 -226 0
157 -426 972 -441 -226 0
157 -426 -972 441 -226 0
157 -426 -972 -441 226 0
-157 426 972 -441 -226 0
-157 426 -972 441 -226 0
-157 426 -972 -441 226 0
-157 -426 972 441 -226 0
-157 -426 972 -441 226 0
-157 -426 -972 441 226 0
157 426 972 441 -226 0
157 426 972 -441 226 0
157 426 -972 441 226 0
157 -426 972 441 226 0
-157 426 972 441 226 0
-133 -160 -426 -441 0
133 160 -426 -441 0
133 -160 426 -441 0
133 -160 -426 441 0
-133 160 426 -441 0
-133 160 -426 441 0
-133 -160 426 441 0
133 160 426 441 0
-973 428 0
-973 429 0
973 -428 -429 0
-158 -427 -973 -442 -227 0
158 427 -973 -442 -227 0
158 -427 973 -442 -227 0
158 -427 -973 442 -227 0
158 -427 -973 -442 227 0
-158 427 973 -442 -227 0
-158 427 -973 442 -227 0
-158 427 -973 -442 227 0
-158 -427 973 442 -227 0
-158 -427 973 -442 227 0
-158 -427 -973 442 227 0
158 427 973 442 -227 0
158 427 973 -442 227 0
158 427 -973 442 227 0
158 -427 973 442 227 0
-158 427 973 442 227 0
-134 -161 -427 -442 0
134 161 -427 -442 0
134 -161 427 -442 0
134 -161 -427 442 0
-134 161 427 -442 0
-134 161 -427 442 0
-134 -161 427 442 0
134 161 427 442 0
135 -162 -428 -443 0
-135 162 -428 -443 0
-135 -162 428 -443 0
-135 -162 -428 443 0
135 162 428 -443 0
135 162 -428 443 0
135 -162 428 443 0
-135 162 428 443 0
-136 -163 -429 -444 0
136 163 -429 -444 0
136 -163 429 -444 0
136 -163 -429 444 0
-136 163 429 -444 0
-136 163 -429 444 0
-136 -163 429 444 0
136 163 429 444 0
164 -337 -430 -445 0
-164 337 -430 -445 0
-164 -337 430 -445 0
-164 -337 -430 445 0
164 337 430 -445 0
164 337 -430 445 0
164 -337 430 445 0
-164 337 430 445 0
138 -165 -431 -446 0
-138 165 -431 -446 0
-138 -165 431 -446 0
-138 -165 -431 446 0
138 165 431 -446 0
138 165 -431 446 0
138 -165 431 446 0
-138 165 431 446 0
-139 -166 -432 -447 0
139 166 -432 -447 0
139 -166 432 -447 0
139 -166 -432 447 0
-139 166 432 -447 0
-139 166 -432 447 0
-139 -166 432 447 0
139 166 432 447 0
-140 -167 -433 -448 0
140 167 -433 -448 0
140 -167 433 -448 0
140 -167 -433 448 0
-140 167 433 -448 0
-140 167 -433 448 0
-140 -167 433 448 0
140 167 433 448 0
-141 -168 -434 -449 0
141 168 -434 -449 0
141 -168 434 -449 0
141 -168 -434 449 0
-141 168 434 -449 0
-141 168 -434 449 0
-141 -168 434 449 0
141 168 434 449 0
142 -169 -435 -450 0
-142 169 -435 -450 0
-142 -169 435 -450 0
-142 -169 -435 450 0
142 169 435 -450 0
142 169 -435 450 0
142 -169 435 450 0
-142 169 435 450 0
-143 -170 -436 -451 0
143 170 -436 -451 0
143 -170 436 -451 0
143 -170 -436 451 0
-143 170 436 -451 0
-143 170 -436 451 0
-143 -170 436 451 0
143 170 436 451 0
144 -171 -437 -452 0
-144 171 -437 -452 0
-144 -171 437 -452 0
-144 -171 -437 452 0
144 171 437 -452 0
144 171 -437 452 0
144 -171 437 452 0
-144 171 437 452 0
-172 -360 -438 -453 0
172 360 -438 -453 0
172 -360 438 -453 0
172 -360 -438 453 0
-172 360 438 -453 0
-172 360 -438 453 0
-172 -360 438 453 0
172 360 438 453 0
-146 -173 -439 -454 0
146 173 -439 -454 0
146 -173 439 -454 0
146 -173 -439 454 0
-146 173 439 -454 0
-146 173 -439 454 0
-146 -173 439 454 0
146 173 439 454 0
-147 -174 -440 -455 0
147 174 -440 -455 0
147 -174 440 -455 0
147 -174 -440 455 0
-147 174 440 -455 0
-147 174 -440 455 0
-147 -174 440 455 0
147 174 440 455 0
148 -175 -441 -456 0
-148 175 -441 -456 0
-148 -175 441 -456 0
-148 -175 -441 456 0
148 175 441 -456 0
148 175 -441 456 0
148 -175 441 456 0
-148 175 441 456 0
149 -176 -442 -457 0
-149 176 -442 -457 0
-149 -176 442 -457 0
-149 -176 -442 457 0
149 176 442 -457 0
149 176 -442 457 0
149 -176 442 457 0
-149 176 442 457 0
-150 -177 -443 -458 0
150 177 -443 -458 0
150 -177 443 -458 0
150 -177 -443 458 0
-150 177 443 -458 0
-150 177 -443 458 0
-150 -177 443 458 0
150 177 443 458 0
-151 -178 -444 -459 0
151 178 -444 -459 0
151 -178 444 -459 0
151 -178 -444 459 0
-151 178 444 -459 0
-151 178 -444 459 0
-151 -178 444 459 0
151 178 444 459 0
152 -179 -445 -460 0
-152 179 -445 -460 0
-152 -179 445 -460 0
-152 -179 -445 460 0
152 179 445 -460 0
152 179 -445 460 0
152 -179 445 460 0
-152 179 445 460 0
-153 -180 -446 -461 0
153 180 -446 -461 0
153 -180 446 -461 0
153 -180 -446 461 0
-153 180 446 -461 0
-153 180 -446 461 0
-153 -180 446 461 0
153 180 446 461 0
154 -181 -447 -462 0
-154 181 -447 -462 0
-154 -181 447 -462 0
-154 -181 -447 462 0
154 181 447 -462 0
154 181 -447 462 0
154 -181 447 462 0
-154 181 447 462 0
-155 -182 -448 -463 0
155 182 -448 -463 0
155 -182 448 -463 0
155 -182 -448 463 0
-155 182 448 -463 0
-155 182 -448 463 0
-155 -182 448 463 0
155 182 448 463 0
-156 -183 -449 -464 0
156 183 -449 -464 0
156 -183 449 -464 0
156 -183 -449 464 0
-156 183 449 -464 0
-156 183 -449 464 0
-156 -183 449 464 0
156 183 449 464 0
157 -184 -450 -465 0
-157 184 -450 -465 0
-157 -184 450 -465 0
-157 -184 -450 465 0
157 184 450 -465 0
157 184 -450 465 0
157 -184 450 465 0
-157 184 450 465 0
158 -185 -451 -466 0
-158 185 -451 -466 0
-158 -185 451 -466 0
-158 -185 -451 466 0
158 185 451 -466 0
158 185 -451 466 0
158 -185 451 466 0
-158 185 451 466 0
159 -186 -452 -467 0
-159 186 -452 -467 0
-159 -186 452 -467 0
-159 -186 -452 467 0
159 186 452 -467 0
159 186 -452 467 0
159 -186 452 467 0
-159 186 452 467 0
160 -187 -453 -468 0
-160 187 -453 -468 0
-160 -187 453 -468 0
-160 -187 -453 468 0
160 187 453 -468 0
160 187 -453 468 0
160 -187 453 468 0
-160 187 453 468 0
-161 -188 -454 -469 0
161 188 -454 -469 0
161 -188 454 -469 0
161 -188 -454 469 0
-161 188 454 -469 0
-161 188 -454 469 0
-161 -188 454 469 0
161 188 454 469 0
-162 -189 -455 -470 0
162 189 -455 -470 0
162 -189 455 -470 0
162 -189 -455 470 0
-162 189 455 -470 0
-162 189 -455 470 0
-162 -189 455 470 0
162 189 455 470 0
-163 -190 -456 -471 0
163 190 -456 -471 0
163 -190 456 -471 0
163 -190 -456 471 0
-163 190 456 -471 0
-163 190 -456 471 0
-163 -190 456 471 0
163 190 456 471 0
164 -191 -457 -472 0
-164 191 -457 -472 0
-164 -191 457 -472 0
-164 -191 -457 472 0
164 191 457 -472 0
164 191 -457 472 0
164 -191 457 472 0
-164 191 457 472 0
-165 -192 -458 -473 0
165 192 -458 -473 0
165 -192 458 -473 0
165 -192 -458 473 0
-165 192 458 -473 0
-165 192 -458 473 0
-165 -192 458 473 0
165 192 458 473 0
166 -193 -459 -474 0
-166 193 -459 -474 0
-166 -193 459 -474 0
-166 -193 -459 474 0
166 193 459 -474 0
166 193 -459 474 0
166 -193 459 474 0
-166 193 459 474 0
-167 -194 -460 -475 0
167 194 -460 -475 0
167 -194 460 -475 0
167 -194 -460 475 0
-167 194 460 -475 0
-167 194 -460 475 0
-167 -194 460 475 0
167 194 460 475 0
-168 -195 -461 -476 0
168 195 -461 -476 0
168 -195 461 -476 0
168 -195 -461 476 0
-168 195 461 -476 0
-168 195 -461 476 0
-168 -195 461 476 0
168 195 461 476 0
-169 -196 -462 -477 0
169 196 -462 -477 0
169 -196 462 -477 0
169 -196 -462 477 0
-169 196 462 -477 0
-169 196 -462 477 0
-169 -196 462 477 0
169 196 462 477 0
170 -197 -463 -478 0
-170 197 -463 -478 0
-170 -197 463 -478 0
-170 -197 -463 478 0
170 197 463 -478 0
170 197 -463 478 0
170 -197 463 478 0
-170 197 463 478 0
-171 -198 -464 -479 0
171 198 -464 -479 0
171 -198 464 -479 0
171 -198 -464 479 0
-171 198 464 -479 0
-171 198 -464 479 0
-171 -198 464 479 0
171 198 464 479 0
172 -199 -465 -480 0
-172 199 -465 -480 0
-172 -199 465 -480 0
-172 -199 -465 480 0
172 199 465 -480 0
172 199 -465 480 0
172 -199 465 480 0
-172 199 465 480 0
173 -200 -466 -481 0
-173 200 -466 -481 0
-173 -200 466 -481 0
-173 -200 -466 481 0
173 200 466 -481 0
173 200 -466 481 0
173 -200 466 481 0
-173 200 466 481 0
-174 -201 -467 -482 0
174 201 -467 -482 0
174 -201 467 -482 0
174 -201 -467 482 0
-174 201 467 -482 0
-174 201 -467 482 0
-174 -201 467 482 0
174 201 467 482 0
175 -202 -468 -483 0
-175 202 -468 -483 0
-175 -202 468 -483 0
-175 -202 -468 483 0
175 202 468 -483 0
175 202 -468 483 0
175 -202 468 483 0
-175 202 468 483 0
-176 -203 -469 -484 0
176 203 -469 -484 0
176 -203 469 -484 0
176 -203 -469 484 0
-176 203 469 -484 0
-176 203 -469 484 0
-176 -203 469 484 0
176 203 469 484 0
177 -204 -470 -485 0
-177 204 -470 -485 0
-177 -204 470 -485 0
-177 -204 -470 485 0
177 204 470 -485 0
177 204 -470 485 0
177 -204 470 485 0
-177 204 470 485 0
178 -205 -471 -486 0
-178 205 -471 -486 0
-178 -205 471 -486 0
-178 -205 -471 486 0
178 205 471 -486 0
178 205 -471 486 0
178 -205 471 486 0
-178 205 471 486 0
-179 -206 -472 -487 0
179 206 -472 -487 0
179 -206 472 -487 0
179 -206 -472 487 0
-179 206 472 -487 0
-179 206 -472 487 0
-179 -206 472 487 0
179 206 472 487 0
-180 -207 -473 -488 0
180 207 -473 -488 0
180 -207 473 -488 0
180 -207 -473 488 0
-180 207 473 -488 0
-180 207 -473 488 0
-180 -207 473 488 0
180 207 473 488 0
181 -208 -474 -489 0
-181 208 -474 -489 0
-181 -208 474 -489 0
-181 -208 -474 489 0
181 208 474 -489 0
181 208 -474 489 0
181 -208 474 489 0
-181 208 474 489 0
-182 -209 -475 -490 0
182 209 -475 -490 0
182 -209 475 -490 0
182 -209 -475 490 0
-182 209 475 -490 0
-182 209 -475 490 0
-182 -209 475 490 0
182 209 475 490 0
183 -210 -476 -491 0
-183 210 -476 -491 0
-183 -210 476 -491 0
-183 -210 -476 491 0
183 210 476 -491 0
183 210 -476 491 0
183 -210 476 491 0
-183 210 476 491 0
-184 -211 -477 -492 0
184 211 -477 -492 0
184 -211 477 -492 0
184 -211 -477 492 0
-184 211 477 -492 0
-184 211 -477 492 0
-184 -211 477 492 0
184 211 477 492 0
-185 -212 -478 -493 0
185 212 -478 -493 0
185 -212 478 -493 0
185 -212 -478 493 0
-185 212 478 -493 0
-185 212 -478 493 0
-185 -212 478 493 0
185 212 478 493 0
186 -213 -479 -494 0
-186 213 -479 -494 0
-186 -213 479 -494 0
-186 -213 -479 494 0
186 213 479 -494 0
186 213 -479 494 0
186 -213 479 494 0
-186 213 479 494 0
-187 -214 -480 -495 0
187 214 -480 -495 0
187 -214 480 -495 0
187 -214 -480 495 0
-187 214 480 -495 0
-187 214 -480 495 0
-187 -214 480 495 0
187 214 480 495 0
188 -215 -481 -496 0
-188 215 -481 -496 0
-188 -215 481 -496 0
-188 -215 -481 496 0
188 215 481 -496 0
188 215 -481 496 0
188 -215 481 496 0
-188 215 481 496 0
-189 -216 -482 -497 0
189 216 -482 -497 0
189 -216 482 -497 0
189 -216 -482 497 0
-189 216 482 -497 0
-189 216 -482 497 0
-189 -216 482 497 0
189 216 482 497 0
-190 -217 -483 -498 0
190 217 -483 -498 0
190 -217 483 -498 0
190 -217 -483 498 0
-190 217 483 -498 0
-190 217 -483 498 0
-190 -217 483 498 0
190 217 483 498 0
191 -218 -484 -499 0
-191 218 -484 -499 0
-191 -218 484 -499 0
-191 -218 -484 499 0
191 218 484 -499 0
191 218 -484 499 0
191 -218 484 499 0
-191 218 484 499 0
-192 -219 -485 -500 0
192 219 -485 -500 0
192 -219 485 -500 0
192 -219 -485 500 0
-192 219 485 -500 0
-192 219 -485 500 0
-192 -219 485 500 0
192 219 485 500 0
-193 -220 -486 -501 0
193 220 -486 -501 0
193 -220 486 -501 0
193 -220 -486 501 0
-193 220 486 -501 0
-193 220 -486 501 0
-193 -220 486 501 0
193 220 486 501 0
194 -221 -487 -502 0
-194 221 -487 -502 0
-194 -221 487 -502 0
-194 -221 -487 502 0
194 221 487 -502 0
194 221 -487 502 0
194 -221 487 502 0
-194 221 487 502 0
195 -222 -488 -503 0
-195 222 -488 -503 0
-195 -222 488 -503 0
-195 -222 -488 503 0
195 222 488 -503 0
195 222 -488 503 0
195 -222 488 503 0
-195 222 488 503 0
-196 -223 -489 -504 0
196 223 -489 -504 0
196 -223 489 -504 0
196 -223 -489 504 0
-196 223 489 -504 0
-196 223 -489 504 0
-196 -223 489 504 0
196 223 489 504 0
197 -224 -490 -505 0
-197 224 -490 -505 0
-197 -224 490 -505 0
-197 -224 -490 505 0
197 224 490 -505 0
197 224 -490 505 0
197 -224 490 505 0
-197 224 490 505 0
198 -225 -491 -506 0
-198 225 -491 -506 0
-198 -225 491 -506 0
-198 -225 -491 506 0
198 225 491 -506 0
198 225 -491 506 0
198 -225 491 506 0
-198 225 491 506 0
199 -226 -492 -507 0
-199 226 -492 -507 0
-199 -226 492 -507 0
-199 -226 -492 507 0
199 226 492 -507 0
199 226 -492 507 0
199 -226 492 507 0
-199 226 492 507 0
-200 -227 -493 -508 0
200 227 -493 -508 0
200 -227 493 -508 0
200 -227 -493 508 0
-200 227 493 -508 0
-200 227 -493 508 0
-200 -227 493 508 0
200 227 493 508 0
