# Supplementary material for: Multi-step partitioning combined with SOM neural network-based clustering technique effectively improves SAT solver performance
Source: PeerJ Comput Sci. 2025 Aug 14;11:e3076. doi: 10.7717/peerj-cs.3076 (PMC12453816; doi:10.7717/peerj-cs.3076)
Supplement: Supplemental Information 9 [file peerj-cs-11-3076-s009.cnf]

p cnf 971 5434
-2 0
-4 0
7 0
-9 0
16 0
19 0
-20 0
23 0
-25 0
-27 0
-29 0
30 0
45 0
-46 0
59 0
-65 0
-69 0
76 0
-83 0
-84 0
-90 0
93 0
-304 0
308 0
-310 0
314 0
315 0
321 0
332 0
-335 0
337 0
-349 0
355 0
358 0
366 0
-369 0
-371 0
-372 0
-376 0
-578 0
579 0
-580 0
581 0
-582 0
-583 0
584 0
585 0
586 0
587 0
588 0
-589 0
-590 0
591 0
592 0
593 0
-594 0
595 0
596 0
-597 0
-598 0
-599 0
600 0
-601 0
-602 0
-603 0
604 0
-605 0
606 0
-607 0
608 0
-609 0
610 0
-611 0
612 0
-613 0
614 0
615 0
-616 0
617 0
-618 0
-619 0
-620 0
-621 0
-622 0
-623 0
624 0
-625 0
626 0
-627 0
628 0
629 0
-630 0
-631 0
-632 0
-633 0
634 0
-635 0
-636 0
-637 0
-638 0
-639 0
640 0
641 0
642 0
-643 0
644 0
645 0
-646 0
647 0
-648 0
649 0
-650 0
-651 0
652 0
653 0
654 0
655 0
-656 0
657 0
658 0
659 0
-660 0
-661 0
662 0
663 0
-664 0
665 0
-666 0
667 0
668 0
-669 0
670 0
-671 0
672 0
-673 0
-674 0
675 0
-676 0
-677 0
678 0
-679 0
680 0
-681 0
-682 0
683 0
684 0
685 0
-686 0
687 0
688 0
-689 0
690 0
691 0
692 0
693 0
-694 0
695 0
-696 0
697 0
-698 0
699 0
-700 0
-701 0
702 0
-703 0
704 0
-705 0
-706 0
-707 0
-708 0
709 0
-710 0
711 0
-712 0
713 0
-714 0
-715 0
-716 0
-717 0
718 0
719 0
-720 0
-721 0
722 0
723 0
724 0
-725 0
726 0
-727 0
728 0
729 0
730 0
-731 0
-732 0
733 0
734 0
-735 0
-736 0
737 0
-738 0
739 0
740 0
-741 0
742 0
743 0
744 0
-745 0
746 0
-747 0
748 0
-749 0
-750 0
-751 0
-752 0
753 0
754 0
755 0
-756 0
757 0
758 0
759 0
760 0
761 0
762 0
-763 0
764 0
-765 0
-766 0
-767 0
768 0
769 0
-770 0
-771 0
-772 0
-773 0
-774 0
-775 0
-776 0
-777 0
-778 295 0
-778 296 0
778 -295 -296 0
294 -778 -309 -94 0
-294 778 -309 -94 0
-294 -778 309 -94 0
-294 -778 -309 94 0
294 778 309 -94 0
294 778 -309 94 0
294 -778 309 94 0
-294 778 309 94 0
1 -28 -300 -378 0
-1 28 -300 -378 0
-1 -28 300 -378 0
-1 -28 -300 378 0
1 28 300 -378 0
1 28 -300 378 0
1 -28 300 378 0
-1 28 300 378 0
1 -28 -294 -309 0
-1 28 -294 -309 0
-1 -28 294 -309 0
-1 -28 -294 309 0
1 28 294 -309 0
1 28 -294 309 0
1 -28 294 309 0
-1 28 294 309 0
-779 296 0
-779 297 0
779 -296 -297 0
26 -295 -779 -95 0
-26 295 -779 -95 0
-26 -295 779 -95 0
-26 -295 -779 95 0
26 295 779 -95 0
26 295 -779 95 0
26 -295 779 95 0
-26 295 779 95 0
295 0
-780 297 0
-780 298 0
780 -297 -298 0
296 -780 -311 -96 0
-296 780 -311 -96 0
-296 -780 311 -96 0
-296 -780 -311 96 0
296 780 311 -96 0
296 780 -311 96 0
296 -780 311 96 0
-296 780 311 96 0
3 -302 -380 0
-3 302 -380 0
-3 -302 380 0
3 302 380 0
3 -296 -311 0
-3 296 -311 0
-3 -296 311 0
3 296 311 0
-781 298 0
-781 299 0
781 -298 -299 0
-28 -297 -781 -312 -97 0
28 297 -781 -312 -97 0
28 -297 781 -312 -97 0
28 -297 -781 312 -97 0
28 -297 -781 -312 97 0
-28 297 781 -312 -97 0
-28 297 -781 312 -97 0
-28 297 -781 -312 97 0
-28 -297 781 312 -97 0
-28 -297 781 -312 97 0
-28 -297 -781 312 97 0
28 297 781 312 -97 0
28 297 781 -312 97 0
28 297 -781 312 97 0
28 -297 781 312 97 0
-28 297 781 312 97 0
-782 5 0
-782 6 0
782 -5 -6 0
782 -31 -303 -381 0
-782 31 -303 -381 0
-782 -31 303 -381 0
-782 -31 -303 381 0
782 31 303 -381 0
782 31 -303 381 0
782 -31 303 381 0
-782 31 303 381 0
31 -297 -312 0
-31 297 -312 0
-31 -297 312 0
31 297 312 0
-783 299 0
-783 300 0
783 -299 -300 0
298 -783 -313 -98 0
-298 783 -313 -98 0
-298 -783 313 -98 0
-298 -783 -313 98 0
298 783 313 -98 0
298 783 -313 98 0
298 -783 313 98 0
-298 783 313 98 0
5 -6 -32 -382 0
-5 6 -32 -382 0
-5 -6 32 -382 0
-5 -6 -32 382 0
5 6 32 -382 0
5 6 -32 382 0
5 -6 32 382 0
-5 6 32 382 0
5 -32 -298 -313 0
-5 32 -298 -313 0
-5 -32 298 -313 0
-5 -32 -298 313 0
5 32 298 -313 0
5 32 -298 313 0
5 -32 298 313 0
-5 32 298 313 0
-784 300 0
-784 301 0
784 -300 -301 0
-299 -784 -99 0
299 784 -99 0
299 -784 99 0
-299 784 99 0
-6 -8 -33 -305 -383 0
6 8 -33 -305 -383 0
6 -8 33 -305 -383 0
6 -8 -33 305 -383 0
6 -8 -33 -305 383 0
-6 8 33 -305 -383 0
-6 8 -33 305 -383 0
-6 8 -33 -305 383 0
-6 -8 33 305 -383 0
-6 -8 33 -305 383 0
-6 -8 -33 305 383 0
6 8 33 305 -383 0
6 8 33 -305 383 0
6 8 -33 305 383 0
6 -8 33 305 383 0
-6 8 33 305 383 0
6 -33 -299 0
-6 33 -299 0
-6 -33 299 0
6 33 299 0
-785 301 0
-785 302 0
785 -301 -302 0
-31 -300 -785 -100 0
31 300 -785 -100 0
31 -300 785 -100 0
31 -300 -785 100 0
-31 300 785 -100 0
-31 300 -785 100 0
-31 -300 785 100 0
31 300 785 100 0
34 -306 -384 0
-34 306 -384 0
-34 -306 384 0
34 306 384 0
-34 -300 0
34 300 0
-786 302 0
-786 303 0
786 -302 -303 0
-32 -301 -786 -316 -101 0
32 301 -786 -316 -101 0
32 -301 786 -316 -101 0
32 -301 -786 316 -101 0
32 -301 -786 -316 101 0
-32 301 786 -316 -101 0
-32 301 -786 316 -101 0
-32 301 -786 -316 101 0
-32 -301 786 316 -101 0
-32 -301 786 -316 101 0
-32 -301 -786 316 101 0
32 301 786 316 -101 0
32 301 786 -316 101 0
32 301 -786 316 101 0
32 -301 786 316 101 0
-32 301 786 316 101 0
8 -35 -307 -385 0
-8 35 -307 -385 0
-8 -35 307 -385 0
-8 -35 -307 385 0
8 35 307 -385 0
8 35 -307 385 0
8 -35 307 385 0
-8 35 307 385 0
-8 -35 -301 -316 0
8 35 -301 -316 0
8 -35 301 -316 0
8 -35 -301 316 0
-8 35 301 -316 0
-8 35 -301 316 0
-8 -35 301 316 0
8 35 301 316 0
33 -302 -317 -102 0
-33 302 -317 -102 0
-33 -302 317 -102 0
-33 -302 -317 102 0
33 302 317 -102 0
33 302 -317 102 0
33 -302 317 102 0
-33 302 317 102 0
-787 10 0
-787 11 0
787 -10 -11 0
787 -36 -386 0
-787 36 -386 0
-787 -36 386 0
787 36 386 0
36 -302 -317 0
-36 302 -317 0
-36 -302 317 0
36 302 317 0
34 -303 -318 -103 0
-34 303 -318 -103 0
-34 -303 318 -103 0
-34 -303 -318 103 0
34 303 318 -103 0
34 303 -318 103 0
34 -303 318 103 0
-34 303 318 103 0
-788 11 0
-788 12 0
788 -11 -12 0
-10 -788 -37 -309 -387 0
10 788 -37 -309 -387 0
10 -788 37 -309 -387 0
10 -788 -37 309 -387 0
10 -788 -37 -309 387 0
-10 788 37 -309 -387 0
-10 788 -37 309 -387 0
-10 788 -37 -309 387 0
-10 -788 37 309 -387 0
-10 -788 37 -309 387 0
-10 -788 -37 309 387 0
10 788 37 309 -387 0
10 788 37 -309 387 0
10 788 -37 309 387 0
10 -788 37 309 387 0
-10 788 37 309 387 0
-10 -37 -303 -318 0
10 37 -303 -318 0
10 -37 303 -318 0
10 -37 -303 318 0
-10 37 303 -318 0
-10 37 -303 318 0
-10 -37 303 318 0
10 37 303 318 0
-789 305 0
-789 306 0
789 -305 -306 0
35 -789 -319 -104 0
-35 789 -319 -104 0
-35 -789 319 -104 0
-35 -789 -319 104 0
35 789 319 -104 0
35 789 -319 104 0
35 -789 319 104 0
-35 789 319 104 0
-790 12 0
-790 13 0
790 -12 -13 0
11 -790 -38 -388 0
-11 790 -38 -388 0
-11 -790 38 -388 0
-11 -790 -38 388 0
11 790 38 -388 0
11 790 -38 388 0
11 -790 38 388 0
-11 790 38 388 0
11 -38 -319 0
-11 38 -319 0
-11 -38 319 0
11 38 319 0
-791 306 0
-791 307 0
791 -306 -307 0
-36 -305 -791 -320 -105 0
36 305 -791 -320 -105 0
36 -305 791 -320 -105 0
36 -305 -791 320 -105 0
36 -305 -791 -320 105 0
-36 305 791 -320 -105 0
-36 305 -791 320 -105 0
-36 305 -791 -320 105 0
-36 -305 791 320 -105 0
-36 -305 791 -320 105 0
-36 -305 -791 320 105 0
36 305 791 320 -105 0
36 305 791 -320 105 0
36 305 -791 320 105 0
36 -305 791 320 105 0
-36 305 791 320 105 0
-792 13 0
-792 14 0
792 -13 -14 0
-12 -792 -39 -311 -389 0
12 792 -39 -311 -389 0
12 -792 39 -311 -389 0
12 -792 -39 311 -389 0
12 -792 -39 -311 389 0
-12 792 39 -311 -389 0
-12 792 -39 311 -389 0
-12 792 -39 -311 389 0
-12 -792 39 311 -389 0
-12 -792 39 -311 389 0
-12 -792 -39 311 389 0
12 792 39 311 -389 0
12 792 39 -311 389 0
12 792 -39 311 389 0
12 -792 39 311 389 0
-12 792 39 311 389 0
12 -39 -305 -320 0
-12 39 -305 -320 0
-12 -39 305 -320 0
-12 -39 -305 320 0
12 39 305 -320 0
12 39 -305 320 0
12 -39 305 320 0
-12 39 305 320 0
-37 -306 -307 -106 0
37 306 -307 -106 0
37 -306 307 -106 0
37 -306 -307 106 0
-37 306 307 -106 0
-37 306 -307 106 0
-37 -306 307 106 0
37 306 307 106 0
-793 14 0
-793 15 0
793 -14 -15 0
-13 -793 -40 -312 -390 0
13 793 -40 -312 -390 0
13 -793 40 -312 -390 0
13 -793 -40 312 -390 0
13 -793 -40 -312 390 0
-13 793 40 -312 -390 0
-13 793 -40 312 -390 0
-13 793 -40 -312 390 0
-13 -793 40 312 -390 0
-13 -793 40 -312 390 0
-13 -793 -40 312 390 0
13 793 40 312 -390 0
13 793 40 -312 390 0
13 793 -40 312 390 0
13 -793 40 312 390 0
-13 793 40 312 390 0
13 -40 -306 0
-13 40 -306 0
-13 -40 306 0
13 40 306 0
-38 -307 -309 -322 -107 0
38 307 -309 -322 -107 0
38 -307 309 -322 -107 0
38 -307 -309 322 -107 0
38 -307 -309 -322 107 0
-38 307 309 -322 -107 0
-38 307 -309 322 -107 0
-38 307 -309 -322 107 0
-38 -307 309 322 -107 0
-38 -307 309 -322 107 0
-38 -307 -309 322 107 0
38 307 309 322 -107 0
38 307 309 -322 107 0
38 307 -309 322 107 0
38 -307 309 322 107 0
-38 307 309 322 107 0
-14 -15 -41 -313 -391 0
14 15 -41 -313 -391 0
14 -15 41 -313 -391 0
14 -15 -41 313 -391 0
14 -15 -41 -313 391 0
-14 15 41 -313 -391 0
-14 15 -41 313 -391 0
-14 15 -41 -313 391 0
-14 -15 41 313 -391 0
-14 -15 41 -313 391 0
-14 -15 -41 313 391 0
14 15 41 313 -391 0
14 15 41 -313 391 0
14 15 -41 313 391 0
14 -15 41 313 391 0
-14 15 41 313 391 0
-14 -41 -307 -322 0
14 41 -307 -322 0
14 -41 307 -322 0
14 -41 -307 322 0
-14 41 307 -322 0
-14 41 -307 322 0
-14 -41 307 322 0
14 41 307 322 0
39 -323 -108 0
-39 323 -108 0
-39 -323 108 0
39 323 108 0
-15 -17 -42 -392 0
15 17 -42 -392 0
15 -17 42 -392 0
15 -17 -42 392 0
-15 17 42 -392 0
-15 17 -42 392 0
-15 -17 42 392 0
15 17 42 392 0
-15 -42 -323 0
15 42 -323 0
15 -42 323 0
-15 42 323 0
40 -309 -324 -109 0
-40 309 -324 -109 0
-40 -309 324 -109 0
-40 -309 -324 109 0
40 309 324 -109 0
40 309 -324 109 0
40 -309 324 109 0
-40 309 324 109 0
-794 17 0
-794 18 0
794 -17 -18 0
-794 -43 -393 0
794 43 -393 0
794 -43 393 0
-794 43 393 0
-43 -309 -324 0
43 309 -324 0
43 -309 324 0
-43 309 324 0
-795 311 0
-795 312 0
795 -311 -312 0
41 -795 -325 -110 0
-41 795 -325 -110 0
-41 -795 325 -110 0
-41 -795 -325 110 0
41 795 325 -110 0
41 795 -325 110 0
41 -795 325 110 0
-41 795 325 110 0
-17 -18 -44 -316 -394 0
17 18 -44 -316 -394 0
17 -18 44 -316 -394 0
17 -18 -44 316 -394 0
17 -18 -44 -316 394 0
-17 18 44 -316 -394 0
-17 18 -44 316 -394 0
-17 18 -44 -316 394 0
-17 -18 44 316 -394 0
-17 -18 44 -316 394 0
-17 -18 -44 316 394 0
17 18 44 316 -394 0
17 18 44 -316 394 0
17 18 -44 316 394 0
17 -18 44 316 394 0
-17 18 44 316 394 0
-17 -44 -325 0
17 44 -325 0
17 -44 325 0
-17 44 325 0
-796 312 0
-796 313 0
796 -312 -313 0
-42 -311 -796 -326 -111 0
42 311 -796 -326 -111 0
42 -311 796 -326 -111 0
42 -311 -796 326 -111 0
42 -311 -796 -326 111 0
-42 311 796 -326 -111 0
-42 311 -796 326 -111 0
-42 311 -796 -326 111 0
-42 -311 796 326 -111 0
-42 -311 796 -326 111 0
-42 -311 -796 326 111 0
42 311 796 326 -111 0
42 311 796 -326 111 0
42 311 -796 326 111 0
42 -311 796 326 111 0
-42 311 796 326 111 0
18 -317 -395 0
-18 317 -395 0
-18 -317 395 0
18 317 395 0
-18 -311 -326 0
18 311 -326 0
18 -311 326 0
-18 311 326 0
-43 -312 -313 -327 -112 0
43 312 -313 -327 -112 0
43 -312 313 -327 -112 0
43 -312 -313 327 -112 0
43 -312 -313 -327 112 0
-43 312 313 -327 -112 0
-43 312 -313 327 -112 0
-43 312 -313 -327 112 0
-43 -312 313 327 -112 0
-43 -312 313 -327 112 0
-43 -312 -313 327 112 0
43 312 313 327 -112 0
43 312 313 -327 112 0
43 312 -313 327 112 0
43 -312 313 327 112 0
-43 312 313 327 112 0
312 -327 0
-312 327 0
-44 -313 -328 -113 0
44 313 -328 -113 0
44 -313 328 -113 0
44 -313 -328 113 0
-44 313 328 -113 0
-44 313 -328 113 0
-44 -313 328 113 0
44 313 328 113 0
-797 21 0
-797 22 0
797 -21 -22 0
797 -47 -319 -397 0
-797 47 -319 -397 0
-797 -47 319 -397 0
-797 -47 -319 397 0
797 47 319 -397 0
797 47 -319 397 0
797 -47 319 397 0
-797 47 319 397 0
-47 -313 -328 0
47 313 -328 0
47 -313 328 0
-47 313 328 0
-316 -329 -114 0
316 329 -114 0
316 -329 114 0
-316 329 114 0
-21 -22 -48 -320 -398 0
21 22 -48 -320 -398 0
21 -22 48 -320 -398 0
21 -22 -48 320 -398 0
21 -22 -48 -320 398 0
-21 22 48 -320 -398 0
-21 22 -48 320 -398 0
-21 22 -48 -320 398 0
-21 -22 48 320 -398 0
-21 -22 48 -320 398 0
-21 -22 -48 320 398 0
21 22 48 320 -398 0
21 22 48 -320 398 0
21 22 -48 320 398 0
21 -22 48 320 398 0
-21 22 48 320 398 0
21 -48 -329 0
-21 48 -329 0
-21 -48 329 0
21 48 329 0
-798 316 0
-798 317 0
798 -316 -317 0
798 -330 -115 0
-798 330 -115 0
-798 -330 115 0
798 330 115 0
-22 -24 -49 -399 0
22 24 -49 -399 0
22 -24 49 -399 0
22 -24 -49 399 0
-22 24 49 -399 0
-22 24 -49 399 0
-22 -24 49 399 0
22 24 49 399 0
22 -49 -330 0
-22 49 -330 0
-22 -49 330 0
22 49 330 0
-799 317 0
-799 318 0
799 -317 -318 0
-47 -316 -799 -331 -116 0
47 316 -799 -331 -116 0
47 -316 799 -331 -116 0
47 -316 -799 331 -116 0
47 -316 -799 -331 116 0
-47 316 799 -331 -116 0
-47 316 -799 331 -116 0
-47 316 -799 -331 116 0
-47 -316 799 331 -116 0
-47 -316 799 -331 116 0
-47 -316 -799 331 116 0
47 316 799 331 -116 0
47 316 799 -331 116 0
47 316 -799 331 116 0
47 -316 799 331 116 0
-47 316 799 331 116 0
50 -322 -400 0
-50 322 -400 0
-50 -322 400 0
50 322 400 0
-50 -316 -331 0
50 316 -331 0
50 -316 331 0
-50 316 331 0
-800 318 0
-800 319 0
800 -318 -319 0
-48 -317 -800 -117 0
48 317 -800 -117 0
48 -317 800 -117 0
48 -317 -800 117 0
-48 317 800 -117 0
-48 317 -800 117 0
-48 -317 800 117 0
48 317 800 117 0
24 -51 -323 -401 0
-24 51 -323 -401 0
-24 -51 323 -401 0
-24 -51 -323 401 0
24 51 323 -401 0
24 51 -323 401 0
24 -51 323 401 0
-24 51 323 401 0
24 -51 -317 0
-24 51 -317 0
-24 -51 317 0
24 51 317 0
-801 319 0
-801 320 0
801 -319 -320 0
-49 -318 -801 -333 -118 0
49 318 -801 -333 -118 0
49 -318 801 -333 -118 0
49 -318 -801 333 -118 0
49 -318 -801 -333 118 0
-49 318 801 -333 -118 0
-49 318 -801 333 -118 0
-49 318 -801 -333 118 0
-49 -318 801 333 -118 0
-49 -318 801 -333 118 0
-49 -318 -801 333 118 0
49 318 801 333 -118 0
49 318 801 -333 118 0
49 318 -801 333 118 0
49 -318 801 333 118 0
-49 318 801 333 118 0
-52 -324 -402 0
52 324 -402 0
52 -324 402 0
-52 324 402 0
-52 -318 -333 0
52 318 -333 0
52 -318 333 0
-52 318 333 0
-50 -319 -320 -334 -119 0
50 319 -320 -334 -119 0
50 -319 320 -334 -119 0
50 -319 -320 334 -119 0
50 -319 -320 -334 119 0
-50 319 320 -334 -119 0
-50 319 -320 334 -119 0
-50 319 -320 -334 119 0
-50 -319 320 334 -119 0
-50 -319 320 -334 119 0
-50 -319 -320 334 119 0
50 319 320 334 -119 0
50 319 320 -334 119 0
50 319 -320 334 119 0
50 -319 320 334 119 0
-50 319 320 334 119 0
26 -53 -325 -403 0
-26 53 -325 -403 0
-26 -53 325 -403 0
-26 -53 -325 403 0
26 53 325 -403 0
26 53 -325 403 0
26 -53 325 403 0
-26 53 325 403 0
26 -53 -319 -334 0
-26 53 -319 -334 0
-26 -53 319 -334 0
-26 -53 -319 334 0
26 53 319 -334 0
26 53 -319 334 0
26 -53 319 334 0
-26 53 319 334 0
51 -320 -322 -120 0
-51 320 -322 -120 0
-51 -320 322 -120 0
-51 -320 -322 120 0
51 320 322 -120 0
51 320 -322 120 0
51 -320 322 120 0
-51 320 322 120 0
-54 -326 -404 0
54 326 -404 0
54 -326 404 0
-54 326 404 0
-54 -320 0
54 320 0
-802 322 0
-802 323 0
802 -322 -323 0
-52 -802 -336 -121 0
52 802 -336 -121 0
52 -802 336 -121 0
52 -802 -336 121 0
-52 802 336 -121 0
-52 802 -336 121 0
-52 -802 336 121 0
52 802 336 121 0
28 -55 -327 -405 0
-28 55 -327 -405 0
-28 -55 327 -405 0
-28 -55 -327 405 0
28 55 327 -405 0
28 55 -327 405 0
28 -55 327 405 0
-28 55 327 405 0
28 -55 -336 0
-28 55 -336 0
-28 -55 336 0
28 55 336 0
-803 323 0
-803 324 0
803 -323 -324 0
-53 -322 -803 -122 0
53 322 -803 -122 0
53 -322 803 -122 0
53 -322 -803 122 0
-53 322 803 -122 0
-53 322 -803 122 0
-53 -322 803 122 0
53 322 803 122 0
31 -56 -328 -406 0
-31 56 -328 -406 0
-31 -56 328 -406 0
-31 -56 -328 406 0
31 56 328 -406 0
31 56 -328 406 0
31 -56 328 406 0
-31 56 328 406 0
56 -322 0
-56 322 0
-804 324 0
-804 325 0
804 -324 -325 0
-54 -323 -804 -338 -123 0
54 323 -804 -338 -123 0
54 -323 804 -338 -123 0
54 -323 -804 338 -123 0
54 -323 -804 -338 123 0
-54 323 804 -338 -123 0
-54 323 -804 338 -123 0
-54 323 -804 -338 123 0
-54 -323 804 338 -123 0
-54 -323 804 -338 123 0
-54 -323 -804 338 123 0
54 323 804 338 -123 0
54 323 804 -338 123 0
54 323 -804 338 123 0
54 -323 804 338 123 0
-54 323 804 338 123 0
-805 31 0
-805 32 0
805 -31 -32 0
-805 -57 -329 -407 0
805 57 -329 -407 0
805 -57 329 -407 0
805 -57 -329 407 0
-805 57 329 -407 0
-805 57 -329 407 0
-805 -57 329 407 0
805 57 329 407 0
57 -323 -338 0
-57 323 -338 0
-57 -323 338 0
57 323 338 0
-806 325 0
-806 326 0
806 -325 -326 0
-55 -324 -806 -339 -124 0
55 324 -806 -339 -124 0
55 -324 806 -339 -124 0
55 -324 -806 339 -124 0
55 -324 -806 -339 124 0
-55 324 806 -339 -124 0
-55 324 -806 339 -124 0
-55 324 -806 -339 124 0
-55 -324 806 339 -124 0
-55 -324 806 -339 124 0
-55 -324 -806 339 124 0
55 324 806 339 -124 0
55 324 806 -339 124 0
55 324 -806 339 124 0
55 -324 806 339 124 0
-55 324 806 339 124 0
-807 32 0
-807 33 0
807 -32 -33 0
-31 -807 -58 -330 -408 0
31 807 -58 -330 -408 0
31 -807 58 -330 -408 0
31 -807 -58 330 -408 0
31 -807 -58 -330 408 0
-31 807 58 -330 -408 0
-31 807 -58 330 -408 0
-31 807 -58 -330 408 0
-31 -807 58 330 -408 0
-31 -807 58 -330 408 0
-31 -807 -58 330 408 0
31 807 58 330 -408 0
31 807 58 -330 408 0
31 807 -58 330 408 0
31 -807 58 330 408 0
-31 807 58 330 408 0
-31 -58 -324 -339 0
31 58 -324 -339 0
31 -58 324 -339 0
31 -58 -324 339 0
-31 58 324 -339 0
-31 58 -324 339 0
-31 -58 324 339 0
31 58 324 339 0
-808 326 0
-808 327 0
808 -326 -327 0
-56 -325 -808 -340 -125 0
56 325 -808 -340 -125 0
56 -325 808 -340 -125 0
56 -325 -808 340 -125 0
56 -325 -808 -340 125 0
-56 325 808 -340 -125 0
-56 325 -808 340 -125 0
-56 325 -808 -340 125 0
-56 -325 808 340 -125 0
-56 -325 808 -340 125 0
-56 -325 -808 340 125 0
56 325 808 340 -125 0
56 325 808 -340 125 0
56 325 -808 340 125 0
56 -325 808 340 125 0
-56 325 808 340 125 0
-809 33 0
-809 34 0
809 -33 -34 0
-32 -809 -331 -409 0
32 809 -331 -409 0
32 -809 331 -409 0
32 -809 -331 409 0
-32 809 331 -409 0
-32 809 -331 409 0
-32 -809 331 409 0
32 809 331 409 0
32 -325 -340 0
-32 325 -340 0
-32 -325 340 0
32 325 340 0
-810 327 0
-810 328 0
810 -327 -328 0
-57 -326 -810 -341 -126 0
57 326 -810 -341 -126 0
57 -326 810 -341 -126 0
57 -326 -810 341 -126 0
57 -326 -810 -341 126 0
-57 326 810 -341 -126 0
-57 326 -810 341 -126 0
-57 326 -810 -341 126 0
-57 -326 810 341 -126 0
-57 -326 810 -341 126 0
-57 -326 -810 341 126 0
57 326 810 341 -126 0
57 326 810 -341 126 0
57 326 -810 341 126 0
57 -326 810 341 126 0
-57 326 810 341 126 0
-811 34 0
-811 35 0
811 -34 -35 0
-33 -811 -60 -410 0
33 811 -60 -410 0
33 -811 60 -410 0
33 -811 -60 410 0
-33 811 60 -410 0
-33 811 -60 410 0
-33 -811 60 410 0
33 811 60 410 0
-33 -60 -326 -341 0
33 60 -326 -341 0
33 -60 326 -341 0
33 -60 -326 341 0
-33 60 326 -341 0
-33 60 -326 341 0
-33 -60 326 341 0
33 60 326 341 0
-812 328 0
-812 329 0
812 -328 -329 0
-58 -327 -812 -342 -127 0
58 327 -812 -342 -127 0
58 -327 812 -342 -127 0
58 -327 -812 342 -127 0
58 -327 -812 -342 127 0
-58 327 812 -342 -127 0
-58 327 -812 342 -127 0
-58 327 -812 -342 127 0
-58 -327 812 342 -127 0
-58 -327 812 -342 127 0
-58 -327 -812 342 127 0
58 327 812 342 -127 0
58 327 812 -342 127 0
58 327 -812 342 127 0
58 -327 812 342 127 0
-58 327 812 342 127 0
-813 35 0
-813 36 0
813 -35 -36 0
-34 -813 -61 -333 -411 0
34 813 -61 -333 -411 0
34 -813 61 -333 -411 0
34 -813 -61 333 -411 0
34 -813 -61 -333 411 0
-34 813 61 -333 -411 0
-34 813 -61 333 -411 0
-34 813 -61 -333 411 0
-34 -813 61 333 -411 0
-34 -813 61 -333 411 0
-34 -813 -61 333 411 0
34 813 61 333 -411 0
34 813 61 -333 411 0
34 813 -61 333 411 0
34 -813 61 333 411 0
-34 813 61 333 411 0
34 -61 -327 -342 0
-34 61 -327 -342 0
-34 -61 327 -342 0
-34 -61 -327 342 0
34 61 327 -342 0
34 61 -327 342 0
34 -61 327 342 0
-34 61 327 342 0
-814 329 0
-814 330 0
814 -329 -330 0
-328 -814 -343 -128 0
328 814 -343 -128 0
328 -814 343 -128 0
328 -814 -343 128 0
-328 814 343 -128 0
-328 814 -343 128 0
-328 -814 343 128 0
328 814 343 128 0
-815 36 0
-815 37 0
815 -36 -37 0
-35 -815 -62 -334 -412 0
35 815 -62 -334 -412 0
35 -815 62 -334 -412 0
35 -815 -62 334 -412 0
35 -815 -62 -334 412 0
-35 815 62 -334 -412 0
-35 815 -62 334 -412 0
-35 815 -62 -334 412 0
-35 -815 62 334 -412 0
-35 -815 62 -334 412 0
-35 -815 -62 334 412 0
35 815 62 334 -412 0
35 815 62 -334 412 0
35 815 -62 334 412 0
35 -815 62 334 412 0
-35 815 62 334 412 0
-35 -62 -328 -343 0
35 62 -328 -343 0
35 -62 328 -343 0
35 -62 -328 343 0
-35 62 328 -343 0
-35 62 -328 343 0
-35 -62 328 343 0
35 62 328 343 0
-816 330 0
-816 331 0
816 -330 -331 0
-60 -329 -816 -344 -129 0
60 329 -816 -344 -129 0
60 -329 816 -344 -129 0
60 -329 -816 344 -129 0
60 -329 -816 -344 129 0
-60 329 816 -344 -129 0
-60 329 -816 344 -129 0
-60 329 -816 -344 129 0
-60 -329 816 344 -129 0
-60 -329 816 -344 129 0
-60 -329 -816 344 129 0
60 329 816 344 -129 0
60 329 816 -344 129 0
60 329 -816 344 129 0
60 -329 816 344 129 0
-60 329 816 344 129 0
-817 37 0
-817 38 0
817 -37 -38 0
36 -817 -63 -413 0
-36 817 -63 -413 0
-36 -817 63 -413 0
-36 -817 -63 413 0
36 817 63 -413 0
36 817 -63 413 0
36 -817 63 413 0
-36 817 63 413 0
36 -63 -329 -344 0
-36 63 -329 -344 0
-36 -63 329 -344 0
-36 -63 -329 344 0
36 63 329 -344 0
36 63 -329 344 0
36 -63 329 344 0
-36 63 329 344 0
-61 -330 -331 -345 -130 0
61 330 -331 -345 -130 0
61 -330 331 -345 -130 0
61 -330 -331 345 -130 0
61 -330 -331 -345 130 0
-61 330 331 -345 -130 0
-61 330 -331 345 -130 0
-61 330 -331 -345 130 0
-61 -330 331 345 -130 0
-61 -330 331 -345 130 0
-61 -330 -331 345 130 0
61 330 331 345 -130 0
61 330 331 -345 130 0
61 330 -331 345 130 0
61 -330 331 345 130 0
-61 330 331 345 130 0
-818 38 0
-818 39 0
818 -38 -39 0
-37 -818 -64 -336 -414 0
37 818 -64 -336 -414 0
37 -818 64 -336 -414 0
37 -818 -64 336 -414 0
37 -818 -64 -336 414 0
-37 818 64 -336 -414 0
-37 818 -64 336 -414 0
-37 818 -64 -336 414 0
-37 -818 64 336 -414 0
-37 -818 64 -336 414 0
-37 -818 -64 336 414 0
37 818 64 336 -414 0
37 818 64 -336 414 0
37 818 -64 336 414 0
37 -818 64 336 414 0
-37 818 64 336 414 0
-37 -64 -330 -345 0
37 64 -330 -345 0
37 -64 330 -345 0
37 -64 -330 345 0
-37 64 330 -345 0
-37 64 -330 345 0
-37 -64 330 345 0
37 64 330 345 0
-62 -331 -333 -346 -131 0
62 331 -333 -346 -131 0
62 -331 333 -346 -131 0
62 -331 -333 346 -131 0
62 -331 -333 -346 131 0
-62 331 333 -346 -131 0
-62 331 -333 346 -131 0
-62 331 -333 -346 131 0
-62 -331 333 346 -131 0
-62 -331 333 -346 131 0
-62 -331 -333 346 131 0
62 331 333 346 -131 0
62 331 333 -346 131 0
62 331 -333 346 131 0
62 -331 333 346 131 0
-62 331 333 346 131 0
-819 39 0
-819 40 0
819 -39 -40 0
38 -819 -415 0
-38 819 -415 0
-38 -819 415 0
38 819 415 0
38 -331 -346 0
-38 331 -346 0
-38 -331 346 0
38 331 346 0
-820 333 0
-820 334 0
820 -333 -334 0
-63 -820 -347 -132 0
63 820 -347 -132 0
63 -820 347 -132 0
63 -820 -347 132 0
-63 820 347 -132 0
-63 820 -347 132 0
-63 -820 347 132 0
63 820 347 132 0
-821 40 0
-821 41 0
821 -40 -41 0
-39 -821 -66 -338 -416 0
39 821 -66 -338 -416 0
39 -821 66 -338 -416 0
39 -821 -66 338 -416 0
39 -821 -66 -338 416 0
-39 821 66 -338 -416 0
-39 821 -66 338 -416 0
-39 821 -66 -338 416 0
-39 -821 66 338 -416 0
-39 -821 66 -338 416 0
-39 -821 -66 338 416 0
39 821 66 338 -416 0
39 821 66 -338 416 0
39 821 -66 338 416 0
39 -821 66 338 416 0
-39 821 66 338 416 0
39 -66 -347 0
-39 66 -347 0
-39 -66 347 0
39 66 347 0
64 -333 -348 -133 0
-64 333 -348 -133 0
-64 -333 348 -133 0
-64 -333 -348 133 0
64 333 348 -133 0
64 333 -348 133 0
64 -333 348 133 0
-64 333 348 133 0
-822 41 0
-822 42 0
822 -41 -42 0
-40 -822 -67 -339 -417 0
40 822 -67 -339 -417 0
40 -822 67 -339 -417 0
40 -822 -67 339 -417 0
40 -822 -67 -339 417 0
-40 822 67 -339 -417 0
-40 822 -67 339 -417 0
-40 822 -67 -339 417 0
-40 -822 67 339 -417 0
-40 -822 67 -339 417 0
-40 -822 -67 339 417 0
40 822 67 339 -417 0
40 822 67 -339 417 0
40 822 -67 339 417 0
40 -822 67 339 417 0
-40 822 67 339 417 0
-40 -67 -333 -348 0
40 67 -333 -348 0
40 -67 333 -348 0
40 -67 -333 348 0
-40 67 333 -348 0
-40 67 -333 348 0
-40 -67 333 348 0
40 67 333 348 0
-823 42 0
-823 43 0
823 -42 -43 0
-41 -823 -68 -340 -418 0
41 823 -68 -340 -418 0
41 -823 68 -340 -418 0
41 -823 -68 340 -418 0
41 -823 -68 -340 418 0
-41 823 68 -340 -418 0
-41 823 -68 340 -418 0
-41 823 -68 -340 418 0
-41 -823 68 340 -418 0
-41 -823 68 -340 418 0
-41 -823 -68 340 418 0
41 823 68 340 -418 0
41 823 68 -340 418 0
41 823 -68 340 418 0
41 -823 68 340 418 0
-41 823 68 340 418 0
-41 -68 -334 0
41 68 -334 0
41 -68 334 0
-41 68 334 0
66 -336 -350 -135 0
-66 336 -350 -135 0
-66 -336 350 -135 0
-66 -336 -350 135 0
66 336 350 -135 0
66 336 -350 135 0
66 -336 350 135 0
-66 336 350 135 0
-824 43 0
-824 44 0
824 -43 -44 0
42 -824 -341 -419 0
-42 824 -341 -419 0
-42 -824 341 -419 0
-42 -824 -341 419 0
42 824 341 -419 0
42 824 -341 419 0
42 -824 341 419 0
-42 824 341 419 0
42 -350 0
-42 350 0
-67 -336 -338 -351 -136 0
67 336 -338 -351 -136 0
67 -336 338 -351 -136 0
67 -336 -338 351 -136 0
67 -336 -338 -351 136 0
-67 336 338 -351 -136 0
-67 336 -338 351 -136 0
-67 336 -338 -351 136 0
-67 -336 338 351 -136 0
-67 -336 338 -351 136 0
-67 -336 -338 351 136 0
67 336 338 351 -136 0
67 336 338 -351 136 0
67 336 -338 351 136 0
67 -336 338 351 136 0
-67 336 338 351 136 0
-43 -44 -70 -342 -420 0
43 44 -70 -342 -420 0
43 -44 70 -342 -420 0
43 -44 -70 342 -420 0
43 -44 -70 -342 420 0
-43 44 70 -342 -420 0
-43 44 -70 342 -420 0
-43 44 -70 -342 420 0
-43 -44 70 342 -420 0
-43 -44 70 -342 420 0
-43 -44 -70 342 420 0
43 44 70 342 -420 0
43 44 70 -342 420 0
43 44 -70 342 420 0
43 -44 70 342 420 0
-43 44 70 342 420 0
43 -70 -336 -351 0
-43 70 -336 -351 0
-43 -70 336 -351 0
-43 -70 -336 351 0
43 70 336 -351 0
43 70 -336 351 0
43 -70 336 351 0
-43 70 336 351 0
-825 338 0
-825 339 0
825 -338 -339 0
-68 -825 -352 -137 0
68 825 -352 -137 0
68 -825 352 -137 0
68 -825 -352 137 0
-68 825 352 -137 0
-68 825 -352 137 0
-68 -825 352 137 0
68 825 352 137 0
44 -71 -343 -421 0
-44 71 -343 -421 0
-44 -71 343 -421 0
-44 -71 -343 421 0
44 71 343 -421 0
44 71 -343 421 0
44 -71 343 421 0
-44 71 343 421 0
44 -71 -352 0
-44 71 -352 0
-44 -71 352 0
44 71 352 0
-826 339 0
-826 340 0
826 -339 -340 0
338 -826 -353 -138 0
-338 826 -353 -138 0
-338 -826 353 -138 0
-338 -826 -353 138 0
338 826 353 -138 0
338 826 -353 138 0
338 -826 353 138 0
-338 826 353 138 0
72 -344 -422 0
-72 344 -422 0
-72 -344 422 0
72 344 422 0
72 -338 -353 0
-72 338 -353 0
-72 -338 353 0
72 338 353 0
-827 340 0
-827 341 0
827 -340 -341 0
-70 -339 -827 -354 -139 0
70 339 -827 -354 -139 0
70 -339 827 -354 -139 0
70 -339 -827 354 -139 0
70 -339 -827 -354 139 0
-70 339 827 -354 -139 0
-70 339 -827 354 -139 0
-70 339 -827 -354 139 0
-70 -339 827 354 -139 0
-70 -339 827 -354 139 0
-70 -339 -827 354 139 0
70 339 827 354 -139 0
70 339 827 -354 139 0
70 339 -827 354 139 0
70 -339 827 354 139 0
-70 339 827 354 139 0
-828 47 0
-828 48 0
828 -47 -48 0
828 -73 -345 -423 0
-828 73 -345 -423 0
-828 -73 345 -423 0
-828 -73 -345 423 0
828 73 345 -423 0
828 73 -345 423 0
828 -73 345 423 0
-828 73 345 423 0
-73 -339 -354 0
73 339 -354 0
73 -339 354 0
-73 339 354 0
-829 341 0
-829 342 0
829 -341 -342 0
-71 -340 -829 -140 0
71 340 -829 -140 0
71 -340 829 -140 0
71 -340 -829 140 0
-71 340 829 -140 0
-71 340 -829 140 0
-71 -340 829 140 0
71 340 829 140 0
-830 48 0
-830 49 0
830 -48 -49 0
-47 -830 -74 -346 -424 0
47 830 -74 -346 -424 0
47 -830 74 -346 -424 0
47 -830 -74 346 -424 0
47 -830 -74 -346 424 0
-47 830 74 -346 -424 0
-47 830 -74 346 -424 0
-47 830 -74 -346 424 0
-47 -830 74 346 -424 0
-47 -830 74 -346 424 0
-47 -830 -74 346 424 0
47 830 74 346 -424 0
47 830 74 -346 424 0
47 830 -74 346 424 0
47 -830 74 346 424 0
-47 830 74 346 424 0
-47 -74 -340 0
47 74 -340 0
47 -74 340 0
-47 74 340 0
-831 342 0
-831 343 0
831 -342 -343 0
-72 -341 -831 -356 -141 0
72 341 -831 -356 -141 0
72 -341 831 -356 -141 0
72 -341 -831 356 -141 0
72 -341 -831 -356 141 0
-72 341 831 -356 -141 0
-72 341 -831 356 -141 0
-72 341 -831 -356 141 0
-72 -341 831 356 -141 0
-72 -341 831 -356 141 0
-72 -341 -831 356 141 0
72 341 831 356 -141 0
72 341 831 -356 141 0
72 341 -831 356 141 0
72 -341 831 356 141 0
-72 341 831 356 141 0
-832 49 0
-832 50 0
832 -49 -50 0
-48 -832 -75 -347 -425 0
48 832 -75 -347 -425 0
48 -832 75 -347 -425 0
48 -832 -75 347 -425 0
48 -832 -75 -347 425 0
-48 832 75 -347 -425 0
-48 832 -75 347 -425 0
-48 832 -75 -347 425 0
-48 -832 75 347 -425 0
-48 -832 75 -347 425 0
-48 -832 -75 347 425 0
48 832 75 347 -425 0
48 832 75 -347 425 0
48 832 -75 347 425 0
48 -832 75 347 425 0
-48 832 75 347 425 0
48 -75 -341 -356 0
-48 75 -341 -356 0
-48 -75 341 -356 0
-48 -75 -341 356 0
48 75 341 -356 0
48 75 -341 356 0
48 -75 341 356 0
-48 75 341 356 0
-833 343 0
-833 344 0
833 -343 -344 0
-73 -342 -833 -357 -142 0
73 342 -833 -357 -142 0
73 -342 833 -357 -142 0
73 -342 -833 357 -142 0
73 -342 -833 -357 142 0
-73 342 833 -357 -142 0
-73 342 -833 357 -142 0
-73 342 -833 -357 142 0
-73 -342 833 357 -142 0
-73 -342 833 -357 142 0
-73 -342 -833 357 142 0
73 342 833 357 -142 0
73 342 833 -357 142 0
73 342 -833 357 142 0
73 -342 833 357 142 0
-73 342 833 357 142 0
-834 50 0
-834 51 0
834 -50 -51 0
-49 -834 -348 -426 0
49 834 -348 -426 0
49 -834 348 -426 0
49 -834 -348 426 0
-49 834 348 -426 0
-49 834 -348 426 0
-49 -834 348 426 0
49 834 348 426 0
-49 -342 -357 0
49 342 -357 0
49 -342 357 0
-49 342 357 0
-835 344 0
-835 345 0
835 -344 -345 0
-74 -343 -835 -143 0
74 343 -835 -143 0
74 -343 835 -143 0
74 -343 -835 143 0
-74 343 835 -143 0
-74 343 -835 143 0
-74 -343 835 143 0
74 343 835 143 0
-836 51 0
-836 52 0
836 -51 -52 0
50 -836 -77 -427 0
-50 836 -77 -427 0
-50 -836 77 -427 0
-50 -836 -77 427 0
50 836 77 -427 0
50 836 -77 427 0
50 -836 77 427 0
-50 836 77 427 0
50 -77 -343 0
-50 77 -343 0
-50 -77 343 0
50 77 343 0
-837 345 0
-837 346 0
837 -345 -346 0
-75 -344 -837 -359 -144 0
75 344 -837 -359 -144 0
75 -344 837 -359 -144 0
75 -344 -837 359 -144 0
75 -344 -837 -359 144 0
-75 344 837 -359 -144 0
-75 344 -837 359 -144 0
-75 344 -837 -359 144 0
-75 -344 837 359 -144 0
-75 -344 837 -359 144 0
-75 -344 -837 359 144 0
75 344 837 359 -144 0
75 344 837 -359 144 0
75 344 -837 359 144 0
75 -344 837 359 144 0
-75 344 837 359 144 0
-838 52 0
-838 53 0
838 -52 -53 0
-51 -838 -78 -350 -428 0
51 838 -78 -350 -428 0
51 -838 78 -350 -428 0
51 -838 -78 350 -428 0
51 -838 -78 -350 428 0
-51 838 78 -350 -428 0
-51 838 -78 350 -428 0
-51 838 -78 -350 428 0
-51 -838 78 350 -428 0
-51 -838 78 -350 428 0
-51 -838 -78 350 428 0
51 838 78 350 -428 0
51 838 78 -350 428 0
51 838 -78 350 428 0
51 -838 78 350 428 0
-51 838 78 350 428 0
-51 -78 -344 -359 0
51 78 -344 -359 0
51 -78 344 -359 0
51 -78 -344 359 0
-51 78 344 -359 0
-51 78 -344 359 0
-51 -78 344 359 0
51 78 344 359 0
-839 346 0
-839 347 0
839 -346 -347 0
-345 -839 -360 -145 0
345 839 -360 -145 0
345 -839 360 -145 0
345 -839 -360 145 0
-345 839 360 -145 0
-345 839 -360 145 0
-345 -839 360 145 0
345 839 360 145 0
-840 53 0
-840 54 0
840 -53 -54 0
-52 -840 -79 -351 -429 0
52 840 -79 -351 -429 0
52 -840 79 -351 -429 0
52 -840 -79 351 -429 0
52 -840 -79 -351 429 0
-52 840 79 -351 -429 0
-52 840 -79 351 -429 0
-52 840 -79 -351 429 0
-52 -840 79 351 -429 0
-52 -840 79 -351 429 0
-52 -840 -79 351 429 0
52 840 79 351 -429 0
52 840 79 -351 429 0
52 840 -79 351 429 0
52 -840 79 351 429 0
-52 840 79 351 429 0
-52 -79 -345 -360 0
52 79 -345 -360 0
52 -79 345 -360 0
52 -79 -345 360 0
-52 79 345 -360 0
-52 79 -345 360 0
-52 -79 345 360 0
52 79 345 360 0
-841 347 0
-841 348 0
841 -347 -348 0
-77 -346 -841 -361 -146 0
77 346 -841 -361 -146 0
77 -346 841 -361 -146 0
77 -346 -841 361 -146 0
77 -346 -841 -361 146 0
-77 346 841 -361 -146 0
-77 346 -841 361 -146 0
-77 346 -841 -361 146 0
-77 -346 841 361 -146 0
-77 -346 841 -361 146 0
-77 -346 -841 361 146 0
77 346 841 361 -146 0
77 346 841 -361 146 0
77 346 -841 361 146 0
77 -346 841 361 146 0
-77 346 841 361 146 0
-842 54 0
-842 55 0
842 -54 -55 0
-53 -842 -80 -352 -430 0
53 842 -80 -352 -430 0
53 -842 80 -352 -430 0
53 -842 -80 352 -430 0
53 -842 -80 -352 430 0
-53 842 80 -352 -430 0
-53 842 -80 352 -430 0
-53 842 -80 -352 430 0
-53 -842 80 352 -430 0
-53 -842 80 -352 430 0
-53 -842 -80 352 430 0
53 842 80 352 -430 0
53 842 80 -352 430 0
53 842 -80 352 430 0
53 -842 80 352 430 0
-53 842 80 352 430 0
53 -80 -346 -361 0
-53 80 -346 -361 0
-53 -80 346 -361 0
-53 -80 -346 361 0
53 80 346 -361 0
53 80 -346 361 0
53 -80 346 361 0
-53 80 346 361 0
78 -347 -362 -147 0
-78 347 -362 -147 0
-78 -347 362 -147 0
-78 -347 -362 147 0
78 347 362 -147 0
78 347 -362 147 0
78 -347 362 147 0
-78 347 362 147 0
-843 55 0
-843 56 0
843 -55 -56 0
-54 -843 -81 -353 -431 0
54 843 -81 -353 -431 0
54 -843 81 -353 -431 0
54 -843 -81 353 -431 0
54 -843 -81 -353 431 0
-54 843 81 -353 -431 0
-54 843 -81 353 -431 0
-54 843 -81 -353 431 0
-54 -843 81 353 -431 0
-54 -843 81 -353 431 0
-54 -843 -81 353 431 0
54 843 81 353 -431 0
54 843 81 -353 431 0
54 843 -81 353 431 0
54 -843 81 353 431 0
-54 843 81 353 431 0
54 -81 -347 -362 0
-54 81 -347 -362 0
-54 -81 347 -362 0
-54 -81 -347 362 0
54 81 347 -362 0
54 81 -347 362 0
54 -81 347 362 0
-54 81 347 362 0
79 -348 -363 -148 0
-79 348 -363 -148 0
-79 -348 363 -148 0
-79 -348 -363 148 0
79 348 363 -148 0
79 348 -363 148 0
79 -348 363 148 0
-79 348 363 148 0
-844 56 0
-844 57 0
844 -56 -57 0
-55 -844 -82 -354 -432 0
55 844 -82 -354 -432 0
55 -844 82 -354 -432 0
55 -844 -82 354 -432 0
55 -844 -82 -354 432 0
-55 844 82 -354 -432 0
-55 844 -82 354 -432 0
-55 844 -82 -354 432 0
-55 -844 82 354 -432 0
-55 -844 82 -354 432 0
-55 -844 -82 354 432 0
55 844 82 354 -432 0
55 844 82 -354 432 0
55 844 -82 354 432 0
55 -844 82 354 432 0
-55 844 82 354 432 0
55 -82 -348 -363 0
-55 82 -348 -363 0
-55 -82 348 -363 0
-55 -82 -348 363 0
55 82 348 -363 0
55 82 -348 363 0
55 -82 348 363 0
-55 82 348 363 0
-845 350 0
-845 351 0
845 -350 -351 0
80 -845 -364 -149 0
-80 845 -364 -149 0
-80 -845 364 -149 0
-80 -845 -364 149 0
80 845 364 -149 0
80 845 -364 149 0
80 -845 364 149 0
-80 845 364 149 0
-846 57 0
-846 58 0
846 -57 -58 0
56 -846 -433 0
-56 846 -433 0
-56 -846 433 0
56 846 433 0
56 -364 0
-56 364 0
-847 351 0
-847 352 0
847 -351 -352 0
-81 -350 -847 -365 -150 0
81 350 -847 -365 -150 0
81 -350 847 -365 -150 0
81 -350 -847 365 -150 0
81 -350 -847 -365 150 0
-81 350 847 -365 -150 0
-81 350 -847 365 -150 0
-81 350 -847 -365 150 0
-81 -350 847 365 -150 0
-81 -350 847 -365 150 0
-81 -350 -847 365 150 0
81 350 847 365 -150 0
81 350 847 -365 150 0
81 350 -847 365 150 0
81 -350 847 365 150 0
-81 350 847 365 150 0
57 -58 -356 -434 0
-57 58 -356 -434 0
-57 -58 356 -434 0
-57 -58 -356 434 0
57 58 356 -434 0
57 58 -356 434 0
57 -58 356 434 0
-57 58 356 434 0
57 -350 -365 0
-57 350 -365 0
-57 -350 365 0
57 350 365 0
-848 352 0
-848 353 0
848 -352 -353 0
-82 -351 -848 -151 0
82 351 -848 -151 0
82 -351 848 -151 0
82 -351 -848 151 0
-82 351 848 -151 0
-82 351 -848 151 0
-82 -351 848 151 0
82 351 848 151 0
-58 -60 -85 -357 -435 0
58 60 -85 -357 -435 0
58 -60 85 -357 -435 0
58 -60 -85 357 -435 0
58 -60 -85 -357 435 0
-58 60 85 -357 -435 0
-58 60 -85 357 -435 0
-58 60 -85 -357 435 0
-58 -60 85 357 -435 0
-58 -60 85 -357 435 0
-58 -60 -85 357 435 0
58 60 85 357 -435 0
58 60 85 -357 435 0
58 60 -85 357 435 0
58 -60 85 357 435 0
-58 60 85 357 435 0
58 -85 -351 0
-58 85 -351 0
-58 -85 351 0
58 85 351 0
-849 353 0
-849 354 0
849 -353 -354 0
352 -849 -367 -152 0
-352 849 -367 -152 0
-352 -849 367 -152 0
-352 -849 -367 152 0
352 849 367 -152 0
352 849 -367 152 0
352 -849 367 152 0
-352 849 367 152 0
-850 60 0
-850 61 0
850 -60 -61 0
-850 -86 -436 0
850 86 -436 0
850 -86 436 0
-850 86 436 0
86 -352 -367 0
-86 352 -367 0
-86 -352 367 0
86 352 367 0
353 -354 -368 -153 0
-353 354 -368 -153 0
-353 -354 368 -153 0
-353 -354 -368 153 0
353 354 368 -153 0
353 354 -368 153 0
353 -354 368 153 0
-353 354 368 153 0
-851 61 0
-851 62 0
851 -61 -62 0
-60 -851 -87 -359 -437 0
60 851 -87 -359 -437 0
60 -851 87 -359 -437 0
60 -851 -87 359 -437 0
60 -851 -87 -359 437 0
-60 851 87 -359 -437 0
-60 851 -87 359 -437 0
-60 851 -87 -359 437 0
-60 -851 87 359 -437 0
-60 -851 87 -359 437 0
-60 -851 -87 359 437 0
60 851 87 359 -437 0
60 851 87 -359 437 0
60 851 -87 359 437 0
60 -851 87 359 437 0
-60 851 87 359 437 0
60 -87 -353 -368 0
-60 87 -353 -368 0
-60 -87 353 -368 0
-60 -87 -353 368 0
60 87 353 -368 0
60 87 -353 368 0
60 -87 353 368 0
-60 87 353 368 0
85 -354 -356 -154 0
-85 354 -356 -154 0
-85 -354 356 -154 0
-85 -354 -356 154 0
85 354 356 -154 0
85 354 -356 154 0
85 -354 356 154 0
-85 354 356 154 0
-852 62 0
-852 63 0
852 -62 -63 0
-61 -852 -88 -360 -438 0
61 852 -88 -360 -438 0
61 -852 88 -360 -438 0
61 -852 -88 360 -438 0
61 -852 -88 -360 438 0
-61 852 88 -360 -438 0
-61 852 -88 360 -438 0
-61 852 -88 -360 438 0
-61 -852 88 360 -438 0
-61 -852 88 -360 438 0
-61 -852 -88 360 438 0
61 852 88 360 -438 0
61 852 88 -360 438 0
61 852 -88 360 438 0
61 -852 88 360 438 0
-61 852 88 360 438 0
-61 -88 -354 0
61 88 -354 0
61 -88 354 0
-61 88 354 0
-853 356 0
-853 357 0
853 -356 -357 0
-86 -853 -370 -155 0
86 853 -370 -155 0
86 -853 370 -155 0
86 -853 -370 155 0
-86 853 370 -155 0
-86 853 -370 155 0
-86 -853 370 155 0
86 853 370 155 0
-854 63 0
-854 64 0
854 -63 -64 0
-62 -854 -89 -361 -439 0
62 854 -89 -361 -439 0
62 -854 89 -361 -439 0
62 -854 -89 361 -439 0
62 -854 -89 -361 439 0
-62 854 89 -361 -439 0
-62 854 -89 361 -439 0
-62 854 -89 -361 439 0
-62 -854 89 361 -439 0
-62 -854 89 -361 439 0
-62 -854 -89 361 439 0
62 854 89 361 -439 0
62 854 89 -361 439 0
62 854 -89 361 439 0
62 -854 89 361 439 0
-62 854 89 361 439 0
62 -89 -370 0
-62 89 -370 0
-62 -89 370 0
62 89 370 0
87 -356 -357 -156 0
-87 356 -357 -156 0
-87 -356 357 -156 0
-87 -356 -357 156 0
87 356 357 -156 0
87 356 -357 156 0
87 -356 357 156 0
-87 356 357 156 0
-63 -362 -440 0
63 362 -440 0
63 -362 440 0
-63 362 440 0
-63 -356 0
63 356 0
88 -357 -359 -157 0
-88 357 -359 -157 0
-88 -357 359 -157 0
-88 -357 -359 157 0
88 357 359 -157 0
88 357 -359 157 0
88 -357 359 157 0
-88 357 359 157 0
64 -91 -363 -441 0
-64 91 -363 -441 0
-64 -91 363 -441 0
-64 -91 -363 441 0
64 91 363 -441 0
64 91 -363 441 0
64 -91 363 441 0
-64 91 363 441 0
64 -91 -357 0
-64 91 -357 0
-64 -91 357 0
64 91 357 0
-855 359 0
-855 360 0
855 -359 -360 0
-89 -855 -373 -158 0
89 855 -373 -158 0
89 -855 373 -158 0
89 -855 -373 158 0
-89 855 373 -158 0
-89 855 -373 158 0
-89 -855 373 158 0
89 855 373 158 0
-856 66 0
-856 67 0
856 -66 -67 0
856 -92 -364 -442 0
-856 92 -364 -442 0
-856 -92 364 -442 0
-856 -92 -364 442 0
856 92 364 -442 0
856 92 -364 442 0
856 -92 364 442 0
-856 92 364 442 0
92 -373 0
-92 373 0
-857 360 0
-857 361 0
857 -360 -361 0
359 -857 -374 -159 0
-359 857 -374 -159 0
-359 -857 374 -159 0
-359 -857 -374 159 0
359 857 374 -159 0
359 857 -374 159 0
359 -857 374 159 0
-359 857 374 159 0
-858 67 0
-858 68 0
858 -67 -68 0
-66 -858 -365 -443 0
66 858 -365 -443 0
66 -858 365 -443 0
66 -858 -365 443 0
-66 858 365 -443 0
-66 858 -365 443 0
-66 -858 365 443 0
66 858 365 443 0
66 -359 -374 0
-66 359 -374 0
-66 -359 374 0
66 359 374 0
-859 361 0
-859 362 0
859 -361 -362 0
-91 -360 -859 -375 -160 0
91 360 -859 -375 -160 0
91 -360 859 -375 -160 0
91 -360 -859 375 -160 0
91 -360 -859 -375 160 0
-91 360 859 -375 -160 0
-91 360 -859 375 -160 0
-91 360 -859 -375 160 0
-91 -360 859 375 -160 0
-91 -360 859 -375 160 0
-91 -360 -859 375 160 0
91 360 859 375 -160 0
91 360 859 -375 160 0
91 360 -859 375 160 0
91 -360 859 375 160 0
-91 360 859 375 160 0
67 -94 -444 0
-67 94 -444 0
-67 -94 444 0
67 94 444 0
-67 -94 -360 -375 0
67 94 -360 -375 0
67 -94 360 -375 0
67 -94 -360 375 0
-67 94 360 -375 0
-67 94 -360 375 0
-67 -94 360 375 0
67 94 360 375 0
-860 362 0
-860 363 0
860 -362 -363 0
92 -361 -860 -161 0
-92 361 -860 -161 0
-92 -361 860 -161 0
-92 -361 -860 161 0
92 361 860 -161 0
92 361 -860 161 0
92 -361 860 161 0
-92 361 860 161 0
68 -95 -367 -445 0
-68 95 -367 -445 0
-68 -95 367 -445 0
-68 -95 -367 445 0
68 95 367 -445 0
68 95 -367 445 0
68 -95 367 445 0
-68 95 367 445 0
68 -95 -361 0
-68 95 -361 0
-68 -95 361 0
68 95 361 0
-861 363 0
-861 364 0
861 -363 -364 0
-362 -861 -377 -162 0
362 861 -377 -162 0
362 -861 377 -162 0
362 -861 -377 162 0
-362 861 377 -162 0
-362 861 -377 162 0
-362 -861 377 162 0
362 861 377 162 0
-862 70 0
-862 71 0
862 -70 -71 0
862 -96 -368 -446 0
-862 96 -368 -446 0
-862 -96 368 -446 0
-862 -96 -368 446 0
862 96 368 -446 0
862 96 -368 446 0
862 -96 368 446 0
-862 96 368 446 0
-96 -362 -377 0
96 362 -377 0
96 -362 377 0
-96 362 377 0
-863 364 0
-863 365 0
863 -364 -365 0
-94 -363 -863 -378 -163 0
94 363 -863 -378 -163 0
94 -363 863 -378 -163 0
94 -363 -863 378 -163 0
94 -363 -863 -378 163 0
-94 363 863 -378 -163 0
-94 363 -863 378 -163 0
-94 363 -863 -378 163 0
-94 -363 863 378 -163 0
-94 -363 863 -378 163 0
-94 -363 -863 378 163 0
94 363 863 378 -163 0
94 363 863 -378 163 0
94 363 -863 378 163 0
94 -363 863 378 163 0
-94 363 863 378 163 0
-864 71 0
-864 72 0
864 -71 -72 0
70 -864 -97 -447 0
-70 864 -97 -447 0
-70 -864 97 -447 0
-70 -864 -97 447 0
70 864 97 -447 0
70 864 -97 447 0
70 -864 97 447 0
-70 864 97 447 0
-70 -97 -363 -378 0
70 97 -363 -378 0
70 -97 363 -378 0
70 -97 -363 378 0
-70 97 363 -378 0
-70 97 -363 378 0
-70 -97 363 378 0
70 97 363 378 0
-95 -301 -364 -365 -164 0
95 301 -364 -365 -164 0
95 -301 364 -365 -164 0
95 -301 -364 365 -164 0
95 -301 -364 -365 164 0
-95 301 364 -365 -164 0
-95 301 -364 365 -164 0
-95 301 -364 -365 164 0
-95 -301 364 365 -164 0
-95 -301 364 -365 164 0
-95 -301 -364 365 164 0
95 301 364 365 -164 0
95 301 364 -365 164 0
95 301 -364 365 164 0
95 -301 364 365 164 0
-95 301 364 365 164 0
-865 72 0
-865 73 0
865 -72 -73 0
-71 -865 -98 -370 -448 0
71 865 -98 -370 -448 0
71 -865 98 -370 -448 0
71 -865 -98 370 -448 0
71 -865 -98 -370 448 0
-71 865 98 -370 -448 0
-71 865 -98 370 -448 0
-71 865 -98 -370 448 0
-71 -865 98 370 -448 0
-71 -865 98 -370 448 0
-71 -865 -98 370 448 0
71 865 98 370 -448 0
71 865 98 -370 448 0
71 865 -98 370 448 0
71 -865 98 370 448 0
-71 865 98 370 448 0
71 -98 -301 -364 0
-71 98 -301 -364 0
-71 -98 301 -364 0
-71 -98 -301 364 0
71 98 301 -364 0
71 98 -301 364 0
71 -98 301 364 0
-71 98 301 364 0
-96 -365 -367 -380 -165 0
96 365 -367 -380 -165 0
96 -365 367 -380 -165 0
96 -365 -367 380 -165 0
96 -365 -367 -380 165 0
-96 365 367 -380 -165 0
-96 365 -367 380 -165 0
-96 365 -367 -380 165 0
-96 -365 367 380 -165 0
-96 -365 367 -380 165 0
-96 -365 -367 380 165 0
96 365 367 380 -165 0
96 365 367 -380 165 0
96 365 -367 380 165 0
96 -365 367 380 165 0
-96 365 367 380 165 0
-866 73 0
-866 74 0
866 -73 -74 0
72 -866 -99 -449 0
-72 866 -99 -449 0
-72 -866 99 -449 0
-72 -866 -99 449 0
72 866 99 -449 0
72 866 -99 449 0
72 -866 99 449 0
-72 866 99 449 0
-72 -99 -365 -380 0
72 99 -365 -380 0
72 -99 365 -380 0
72 -99 -365 380 0
-72 99 365 -380 0
-72 99 -365 380 0
-72 -99 365 380 0
72 99 365 380 0
-867 367 0
-867 368 0
867 -367 -368 0
-97 -867 -381 -166 0
97 867 -381 -166 0
97 -867 381 -166 0
97 -867 -381 166 0
-97 867 381 -166 0
-97 867 -381 166 0
-97 -867 381 166 0
97 867 381 166 0
-868 74 0
-868 75 0
868 -74 -75 0
73 -868 -100 -450 0
-73 868 -100 -450 0
-73 -868 100 -450 0
-73 -868 -100 450 0
73 868 100 -450 0
73 868 -100 450 0
73 -868 100 450 0
-73 868 100 450 0
73 -100 -381 0
-73 100 -381 0
-73 -100 381 0
73 100 381 0
98 -367 -382 -167 0
-98 367 -382 -167 0
-98 -367 382 -167 0
-98 -367 -382 167 0
98 367 382 -167 0
98 367 -382 167 0
98 -367 382 167 0
-98 367 382 167 0
-74 -75 -101 -373 -451 0
74 75 -101 -373 -451 0
74 -75 101 -373 -451 0
74 -75 -101 373 -451 0
74 -75 -101 -373 451 0
-74 75 101 -373 -451 0
-74 75 -101 373 -451 0
-74 75 -101 -373 451 0
-74 -75 101 373 -451 0
-74 -75 101 -373 451 0
-74 -75 -101 373 451 0
74 75 101 373 -451 0
74 75 101 -373 451 0
74 75 -101 373 451 0
74 -75 101 373 451 0
-74 75 101 373 451 0
74 -101 -367 -382 0
-74 101 -367 -382 0
-74 -101 367 -382 0
-74 -101 -367 382 0
74 101 367 -382 0
74 101 -367 382 0
74 -101 367 382 0
-74 101 367 382 0
99 -368 -383 -168 0
-99 368 -383 -168 0
-99 -368 383 -168 0
-99 -368 -383 168 0
99 368 383 -168 0
99 368 -383 168 0
99 -368 383 168 0
-99 368 383 168 0
-75 -77 -102 -374 -452 0
75 77 -102 -374 -452 0
75 -77 102 -374 -452 0
75 -77 -102 374 -452 0
75 -77 -102 -374 452 0
-75 77 102 -374 -452 0
-75 77 -102 374 -452 0
-75 77 -102 -374 452 0
-75 -77 102 374 -452 0
-75 -77 102 -374 452 0
-75 -77 -102 374 452 0
75 77 102 374 -452 0
75 77 102 -374 452 0
75 77 -102 374 452 0
75 -77 102 374 452 0
-75 77 102 374 452 0
-75 -102 -368 -383 0
75 102 -368 -383 0
75 -102 368 -383 0
75 -102 -368 383 0
-75 102 368 -383 0
-75 102 -368 383 0
-75 -102 368 383 0
75 102 368 383 0
-100 -384 -169 0
100 384 -169 0
100 -384 169 0
-100 384 169 0
-869 77 0
-869 78 0
869 -77 -78 0
-869 -103 -375 -453 0
869 103 -375 -453 0
869 -103 375 -453 0
869 -103 -375 453 0
-869 103 375 -453 0
-869 103 -375 453 0
-869 -103 375 453 0
869 103 375 453 0
103 -384 0
-103 384 0
101 -370 -385 -170 0
-101 370 -385 -170 0
-101 -370 385 -170 0
-101 -370 -385 170 0
101 370 385 -170 0
101 370 -385 170 0
101 -370 385 170 0
-101 370 385 170 0
-870 78 0
-870 79 0
870 -78 -79 0
77 -870 -104 -454 0
-77 870 -104 -454 0
-77 -870 104 -454 0
-77 -870 -104 454 0
77 870 104 -454 0
77 870 -104 454 0
77 -870 104 454 0
-77 870 104 454 0
-77 -104 -370 -385 0
77 104 -370 -385 0
77 -104 370 -385 0
77 -104 -370 385 0
-77 104 370 -385 0
-77 104 -370 385 0
-77 -104 370 385 0
77 104 370 385 0
-102 -386 -171 0
102 386 -171 0
102 -386 171 0
-102 386 171 0
-871 79 0
-871 80 0
871 -79 -80 0
-78 -871 -105 -377 -455 0
78 871 -105 -377 -455 0
78 -871 105 -377 -455 0
78 -871 -105 377 -455 0
78 -871 -105 -377 455 0
-78 871 105 -377 -455 0
-78 871 -105 377 -455 0
-78 871 -105 -377 455 0
-78 -871 105 377 -455 0
-78 -871 105 -377 455 0
-78 -871 -105 377 455 0
78 871 105 377 -455 0
78 871 105 -377 455 0
78 871 -105 377 455 0
78 -871 105 377 455 0
-78 871 105 377 455 0
78 -105 -386 0
-78 105 -386 0
-78 -105 386 0
78 105 386 0
-872 373 0
-872 374 0
872 -373 -374 0
103 -872 -387 -172 0
-103 872 -387 -172 0
-103 -872 387 -172 0
-103 -872 -387 172 0
103 872 387 -172 0
103 872 -387 172 0
103 -872 387 172 0
-103 872 387 172 0
-873 80 0
-873 81 0
873 -80 -81 0
-79 -873 -106 -378 -456 0
79 873 -106 -378 -456 0
79 -873 106 -378 -456 0
79 -873 -106 378 -456 0
79 -873 -106 -378 456 0
-79 873 106 -378 -456 0
-79 873 -106 378 -456 0
-79 873 -106 -378 456 0
-79 -873 106 378 -456 0
-79 -873 106 -378 456 0
-79 -873 -106 378 456 0
79 873 106 378 -456 0
79 873 106 -378 456 0
79 873 -106 378 456 0
79 -873 106 378 456 0
-79 873 106 378 456 0
-79 -106 -387 0
79 106 -387 0
79 -106 387 0
-79 106 387 0
-874 374 0
-874 375 0
874 -374 -375 0
-104 -373 -874 -388 -173 0
104 373 -874 -388 -173 0
104 -373 874 -388 -173 0
104 -373 -874 388 -173 0
104 -373 -874 -388 173 0
-104 373 874 -388 -173 0
-104 373 -874 388 -173 0
-104 373 -874 -388 173 0
-104 -373 874 388 -173 0
-104 -373 874 -388 173 0
-104 -373 -874 388 173 0
104 373 874 388 -173 0
104 373 874 -388 173 0
104 373 -874 388 173 0
104 -373 874 388 173 0
-104 373 874 388 173 0
-875 81 0
-875 82 0
875 -81 -82 0
-80 -875 -107 -301 -457 0
80 875 -107 -301 -457 0
80 -875 107 -301 -457 0
80 -875 -107 301 -457 0
80 -875 -107 -301 457 0
-80 875 107 -301 -457 0
-80 875 -107 301 -457 0
-80 875 -107 -301 457 0
-80 -875 107 301 -457 0
-80 -875 107 -301 457 0
-80 -875 -107 301 457 0
80 875 107 301 -457 0
80 875 107 -301 457 0
80 875 -107 301 457 0
80 -875 107 301 457 0
-80 875 107 301 457 0
-80 -107 -373 -388 0
80 107 -373 -388 0
80 -107 373 -388 0
80 -107 -373 388 0
-80 107 373 -388 0
-80 107 -373 388 0
-80 -107 373 388 0
80 107 373 388 0
105 -374 -389 -174 0
-105 374 -389 -174 0
-105 -374 389 -174 0
-105 -374 -389 174 0
105 374 389 -174 0
105 374 -389 174 0
105 -374 389 174 0
-105 374 389 174 0
81 -108 -380 -458 0
-81 108 -380 -458 0
-81 -108 380 -458 0
-81 -108 -380 458 0
81 108 380 -458 0
81 108 -380 458 0
81 -108 380 458 0
-81 108 380 458 0
-81 -108 -374 -389 0
81 108 -374 -389 0
81 -108 374 -389 0
81 -108 -374 389 0
-81 108 374 -389 0
-81 108 -374 389 0
-81 -108 374 389 0
81 108 374 389 0
106 -375 -390 -175 0
-106 375 -390 -175 0
-106 -375 390 -175 0
-106 -375 -390 175 0
106 375 390 -175 0
106 375 -390 175 0
106 -375 390 175 0
-106 375 390 175 0
82 -109 -381 -459 0
-82 109 -381 -459 0
-82 -109 381 -459 0
-82 -109 -381 459 0
82 109 381 -459 0
82 109 -381 459 0
82 -109 381 459 0
-82 109 381 459 0
-82 -109 -375 -390 0
82 109 -375 -390 0
82 -109 375 -390 0
82 -109 -375 390 0
-82 109 375 -390 0
-82 109 -375 390 0
-82 -109 375 390 0
82 109 375 390 0
-876 377 0
-876 378 0
876 -377 -378 0
107 -876 -391 -176 0
-107 876 -391 -176 0
-107 -876 391 -176 0
-107 -876 -391 176 0
107 876 391 -176 0
107 876 -391 176 0
107 -876 391 176 0
-107 876 391 176 0
-110 -382 -460 0
110 382 -460 0
110 -382 460 0
-110 382 460 0
110 -391 0
-110 391 0
-877 301 0
-877 378 0
877 -301 -378 0
-108 -377 -877 -392 -177 0
108 377 -877 -392 -177 0
108 -377 877 -392 -177 0
108 -377 -877 392 -177 0
108 -377 -877 -392 177 0
-108 377 877 -392 -177 0
-108 377 -877 392 -177 0
-108 377 -877 -392 177 0
-108 -377 877 392 -177 0
-108 -377 877 -392 177 0
-108 -377 -877 392 177 0
108 377 877 392 -177 0
108 377 877 -392 177 0
108 377 -877 392 177 0
108 -377 877 392 177 0
-108 377 877 392 177 0
-878 85 0
-878 86 0
878 -85 -86 0
878 -111 -383 -461 0
-878 111 -383 -461 0
-878 -111 383 -461 0
-878 -111 -383 461 0
878 111 383 -461 0
878 111 -383 461 0
878 -111 383 461 0
-878 111 383 461 0
-111 -377 -392 0
111 377 -392 0
111 -377 392 0
-111 377 392 0
-879 301 0
-879 380 0
879 -301 -380 0
-109 -378 -879 -393 -178 0
109 378 -879 -393 -178 0
109 -378 879 -393 -178 0
109 -378 -879 393 -178 0
109 -378 -879 -393 178 0
-109 378 879 -393 -178 0
-109 378 -879 393 -178 0
-109 378 -879 -393 178 0
-109 -378 879 393 -178 0
-109 -378 879 -393 178 0
-109 -378 -879 393 178 0
109 378 879 393 -178 0
109 378 879 -393 178 0
109 378 -879 393 178 0
109 -378 879 393 178 0
-109 378 879 393 178 0
-880 86 0
-880 87 0
880 -86 -87 0
-85 -880 -112 -384 -462 0
85 880 -112 -384 -462 0
85 -880 112 -384 -462 0
85 -880 -112 384 -462 0
85 -880 -112 -384 462 0
-85 880 112 -384 -462 0
-85 880 -112 384 -462 0
-85 880 -112 -384 462 0
-85 -880 112 384 -462 0
-85 -880 112 -384 462 0
-85 -880 -112 384 462 0
85 880 112 384 -462 0
85 880 112 -384 462 0
85 880 -112 384 462 0
85 -880 112 384 462 0
-85 880 112 384 462 0
-85 -112 -378 -393 0
85 112 -378 -393 0
85 -112 378 -393 0
85 -112 -378 393 0
-85 112 378 -393 0
-85 112 -378 393 0
-85 -112 378 393 0
85 112 378 393 0
-881 380 0
-881 381 0
881 -380 -381 0
-110 -301 -881 -394 -179 0
110 301 -881 -394 -179 0
110 -301 881 -394 -179 0
110 -301 -881 394 -179 0
110 -301 -881 -394 179 0
-110 301 881 -394 -179 0
-110 301 -881 394 -179 0
-110 301 -881 -394 179 0
-110 -301 881 394 -179 0
-110 -301 881 -394 179 0
-110 -301 -881 394 179 0
110 301 881 394 -179 0
110 301 881 -394 179 0
110 301 -881 394 179 0
110 -301 881 394 179 0
-110 301 881 394 179 0
-882 87 0
-882 88 0
882 -87 -88 0
-86 -882 -113 -385 -463 0
86 882 -113 -385 -463 0
86 -882 113 -385 -463 0
86 -882 -113 385 -463 0
86 -882 -113 -385 463 0
-86 882 113 -385 -463 0
-86 882 -113 385 -463 0
-86 882 -113 -385 463 0
-86 -882 113 385 -463 0
-86 -882 113 -385 463 0
-86 -882 -113 385 463 0
86 882 113 385 -463 0
86 882 113 -385 463 0
86 882 -113 385 463 0
86 -882 113 385 463 0
-86 882 113 385 463 0
-86 -113 -301 -394 0
86 113 -301 -394 0
86 -113 301 -394 0
86 -113 -301 394 0
-86 113 301 -394 0
-86 113 -301 394 0
-86 -113 301 394 0
86 113 301 394 0
-883 381 0
-883 382 0
883 -381 -382 0
-111 -380 -883 -395 -180 0
111 380 -883 -395 -180 0
111 -380 883 -395 -180 0
111 -380 -883 395 -180 0
111 -380 -883 -395 180 0
-111 380 883 -395 -180 0
-111 380 -883 395 -180 0
-111 380 -883 -395 180 0
-111 -380 883 395 -180 0
-111 -380 883 -395 180 0
-111 -380 -883 395 180 0
111 380 883 395 -180 0
111 380 883 -395 180 0
111 380 -883 395 180 0
111 -380 883 395 180 0
-111 380 883 395 180 0
-884 88 0
-884 89 0
884 -88 -89 0
-87 -884 -114 -386 -464 0
87 884 -114 -386 -464 0
87 -884 114 -386 -464 0
87 -884 -114 386 -464 0
87 -884 -114 -386 464 0
-87 884 114 -386 -464 0
-87 884 -114 386 -464 0
-87 884 -114 -386 464 0
-87 -884 114 386 -464 0
-87 -884 114 -386 464 0
-87 -884 -114 386 464 0
87 884 114 386 -464 0
87 884 114 -386 464 0
87 884 -114 386 464 0
87 -884 114 386 464 0
-87 884 114 386 464 0
87 -114 -380 -395 0
-87 114 -380 -395 0
-87 -114 380 -395 0
-87 -114 -380 395 0
87 114 380 -395 0
87 114 -380 395 0
87 -114 380 395 0
-87 114 380 395 0
-885 382 0
-885 383 0
885 -382 -383 0
112 -318 -381 -885 -181 0
-112 318 -381 -885 -181 0
-112 -318 381 -885 -181 0
-112 -318 -381 885 -181 0
-112 -318 -381 -885 181 0
112 318 381 -885 -181 0
112 318 -381 885 -181 0
112 318 -381 -885 181 0
112 -318 381 885 -181 0
112 -318 381 -885 181 0
112 -318 -381 885 181 0
-112 318 381 885 -181 0
-112 318 381 -885 181 0
-112 318 -381 885 181 0
-112 -318 381 885 181 0
112 318 381 885 181 0
88 -115 -387 -465 0
-88 115 -387 -465 0
-88 -115 387 -465 0
-88 -115 -387 465 0
88 115 387 -465 0
88 115 -387 465 0
88 -115 387 465 0
-88 115 387 465 0
88 -115 -318 -381 0
-88 115 -318 -381 0
-88 -115 318 -381 0
-88 -115 -318 381 0
88 115 318 -381 0
88 115 -318 381 0
88 -115 318 381 0
-88 115 318 381 0
-886 383 0
-886 384 0
886 -383 -384 0
-113 -382 -886 -397 -182 0
113 382 -886 -397 -182 0
113 -382 886 -397 -182 0
113 -382 -886 397 -182 0
113 -382 -886 -397 182 0
-113 382 886 -397 -182 0
-113 382 -886 397 -182 0
-113 382 -886 -397 182 0
-113 -382 886 397 -182 0
-113 -382 886 -397 182 0
-113 -382 -886 397 182 0
113 382 886 397 -182 0
113 382 886 -397 182 0
113 382 -886 397 182 0
113 -382 886 397 182 0
-113 382 886 397 182 0
89 -116 -388 -466 0
-89 116 -388 -466 0
-89 -116 388 -466 0
-89 -116 -388 466 0
89 116 388 -466 0
89 116 -388 466 0
89 -116 388 466 0
-89 116 388 466 0
89 -116 -382 -397 0
-89 116 -382 -397 0
-89 -116 382 -397 0
-89 -116 -382 397 0
89 116 382 -397 0
89 116 -382 397 0
89 -116 382 397 0
-89 116 382 397 0
-887 384 0
-887 385 0
887 -384 -385 0
-114 -383 -887 -398 -183 0
114 383 -887 -398 -183 0
114 -383 887 -398 -183 0
114 -383 -887 398 -183 0
114 -383 -887 -398 183 0
-114 383 887 -398 -183 0
-114 383 -887 398 -183 0
-114 383 -887 -398 183 0
-114 -383 887 398 -183 0
-114 -383 887 -398 183 0
-114 -383 -887 398 183 0
114 383 887 398 -183 0
114 383 887 -398 183 0
114 383 -887 398 183 0
114 -383 887 398 183 0
-114 383 887 398 183 0
-888 91 0
-888 92 0
888 -91 -92 0
888 -117 -389 -467 0
-888 117 -389 -467 0
-888 -117 389 -467 0
-888 -117 -389 467 0
888 117 389 -467 0
888 117 -389 467 0
888 -117 389 467 0
-888 117 389 467 0
117 -383 -398 0
-117 383 -398 0
-117 -383 398 0
117 383 398 0
-889 385 0
-889 386 0
889 -385 -386 0
-115 -384 -889 -399 -184 0
115 384 -889 -399 -184 0
115 -384 889 -399 -184 0
115 -384 -889 399 -184 0
115 -384 -889 -399 184 0
-115 384 889 -399 -184 0
-115 384 -889 399 -184 0
-115 384 -889 -399 184 0
-115 -384 889 399 -184 0
-115 -384 889 -399 184 0
-115 -384 -889 399 184 0
115 384 889 399 -184 0
115 384 889 -399 184 0
115 384 -889 399 184 0
115 -384 889 399 184 0
-115 384 889 399 184 0
-91 -92 -118 -390 -468 0
91 92 -118 -390 -468 0
91 -92 118 -390 -468 0
91 -92 -118 390 -468 0
91 -92 -118 -390 468 0
-91 92 118 -390 -468 0
-91 92 -118 390 -468 0
-91 92 -118 -390 468 0
-91 -92 118 390 -468 0
-91 -92 118 -390 468 0
-91 -92 -118 390 468 0
91 92 118 390 -468 0
91 92 118 -390 468 0
91 92 -118 390 468 0
91 -92 118 390 468 0
-91 92 118 390 468 0
-91 -118 -384 -399 0
91 118 -384 -399 0
91 -118 384 -399 0
91 -118 -384 399 0
-91 118 384 -399 0
-91 118 -384 399 0
-91 -118 384 399 0
91 118 384 399 0
-890 386 0
-890 387 0
890 -386 -387 0
-116 -385 -890 -400 -185 0
116 385 -890 -400 -185 0
116 -385 890 -400 -185 0
116 -385 -890 400 -185 0
116 -385 -890 -400 185 0
-116 385 890 -400 -185 0
-116 385 -890 400 -185 0
-116 385 -890 -400 185 0
-116 -385 890 400 -185 0
-116 -385 890 -400 185 0
-116 -385 -890 400 185 0
116 385 890 400 -185 0
116 385 890 -400 185 0
116 385 -890 400 185 0
116 -385 890 400 185 0
-116 385 890 400 185 0
-92 -94 -119 -391 -469 0
92 94 -119 -391 -469 0
92 -94 119 -391 -469 0
92 -94 -119 391 -469 0
92 -94 -119 -391 469 0
-92 94 119 -391 -469 0
-92 94 -119 391 -469 0
-92 94 -119 -391 469 0
-92 -94 119 391 -469 0
-92 -94 119 -391 469 0
-92 -94 -119 391 469 0
92 94 119 391 -469 0
92 94 119 -391 469 0
92 94 -119 391 469 0
92 -94 119 391 469 0
-92 94 119 391 469 0
92 -119 -385 -400 0
-92 119 -385 -400 0
-92 -119 385 -400 0
-92 -119 -385 400 0
92 119 385 -400 0
92 119 -385 400 0
92 -119 385 400 0
-92 119 385 400 0
-891 387 0
-891 388 0
891 -387 -388 0
-117 -386 -891 -401 -186 0
117 386 -891 -401 -186 0
117 -386 891 -401 -186 0
117 -386 -891 401 -186 0
117 -386 -891 -401 186 0
-117 386 891 -401 -186 0
-117 386 -891 401 -186 0
-117 386 -891 -401 186 0
-117 -386 891 401 -186 0
-117 -386 891 -401 186 0
-117 -386 -891 401 186 0
117 386 891 401 -186 0
117 386 891 -401 186 0
117 386 -891 401 186 0
117 -386 891 401 186 0
-117 386 891 401 186 0
-892 94 0
-892 95 0
892 -94 -95 0
-892 -120 -392 -470 0
892 120 -392 -470 0
892 -120 392 -470 0
892 -120 -392 470 0
-892 120 392 -470 0
-892 120 -392 470 0
-892 -120 392 470 0
892 120 392 470 0
-120 -386 -401 0
120 386 -401 0
120 -386 401 0
-120 386 401 0
-893 388 0
-893 389 0
893 -388 -389 0
-118 -387 -893 -402 -187 0
118 387 -893 -402 -187 0
118 -387 893 -402 -187 0
118 -387 -893 402 -187 0
118 -387 -893 -402 187 0
-118 387 893 -402 -187 0
-118 387 -893 402 -187 0
-118 387 -893 -402 187 0
-118 -387 893 402 -187 0
-118 -387 893 -402 187 0
-118 -387 -893 402 187 0
118 387 893 402 -187 0
118 387 893 -402 187 0
118 387 -893 402 187 0
118 -387 893 402 187 0
-118 387 893 402 187 0
-894 95 0
-894 96 0
894 -95 -96 0
-94 -894 -121 -393 -471 0
94 894 -121 -393 -471 0
94 -894 121 -393 -471 0
94 -894 -121 393 -471 0
94 -894 -121 -393 471 0
-94 894 121 -393 -471 0
-94 894 -121 393 -471 0
-94 894 -121 -393 471 0
-94 -894 121 393 -471 0
-94 -894 121 -393 471 0
-94 -894 -121 393 471 0
94 894 121 393 -471 0
94 894 121 -393 471 0
94 894 -121 393 471 0
94 -894 121 393 471 0
-94 894 121 393 471 0
94 -121 -387 -402 0
-94 121 -387 -402 0
-94 -121 387 -402 0
-94 -121 -387 402 0
94 121 387 -402 0
94 121 -387 402 0
94 -121 387 402 0
-94 121 387 402 0
-895 389 0
-895 390 0
895 -389 -390 0
-119 -388 -895 -403 -188 0
119 388 -895 -403 -188 0
119 -388 895 -403 -188 0
119 -388 -895 403 -188 0
119 -388 -895 -403 188 0
-119 388 895 -403 -188 0
-119 388 -895 403 -188 0
-119 388 -895 -403 188 0
-119 -388 895 403 -188 0
-119 -388 895 -403 188 0
-119 -388 -895 403 188 0
119 388 895 403 -188 0
119 388 895 -403 188 0
119 388 -895 403 188 0
119 -388 895 403 188 0
-119 388 895 403 188 0
-896 96 0
-896 97 0
896 -96 -97 0
-95 -896 -122 -394 -472 0
95 896 -122 -394 -472 0
95 -896 122 -394 -472 0
95 -896 -122 394 -472 0
95 -896 -122 -394 472 0
-95 896 122 -394 -472 0
-95 896 -122 394 -472 0
-95 896 -122 -394 472 0
-95 -896 122 394 -472 0
-95 -896 122 -394 472 0
-95 -896 -122 394 472 0
95 896 122 394 -472 0
95 896 122 -394 472 0
95 896 -122 394 472 0
95 -896 122 394 472 0
-95 896 122 394 472 0
-95 -122 -388 -403 0
95 122 -388 -403 0
95 -122 388 -403 0
95 -122 -388 403 0
-95 122 388 -403 0
-95 122 -388 403 0
-95 -122 388 403 0
95 122 388 403 0
-897 390 0
-897 391 0
897 -390 -391 0
-120 -389 -897 -404 -189 0
120 389 -897 -404 -189 0
120 -389 897 -404 -189 0
120 -389 -897 404 -189 0
120 -389 -897 -404 189 0
-120 389 897 -404 -189 0
-120 389 -897 404 -189 0
-120 389 -897 -404 189 0
-120 -389 897 404 -189 0
-120 -389 897 -404 189 0
-120 -389 -897 404 189 0
120 389 897 404 -189 0
120 389 897 -404 189 0
120 389 -897 404 189 0
120 -389 897 404 189 0
-120 389 897 404 189 0
-898 97 0
-898 98 0
898 -97 -98 0
-96 -898 -123 -395 -473 0
96 898 -123 -395 -473 0
96 -898 123 -395 -473 0
96 -898 -123 395 -473 0
96 -898 -123 -395 473 0
-96 898 123 -395 -473 0
-96 898 -123 395 -473 0
-96 898 -123 -395 473 0
-96 -898 123 395 -473 0
-96 -898 123 -395 473 0
-96 -898 -123 395 473 0
96 898 123 395 -473 0
96 898 123 -395 473 0
96 898 -123 395 473 0
96 -898 123 395 473 0
-96 898 123 395 473 0
96 -123 -389 -404 0
-96 123 -389 -404 0
-96 -123 389 -404 0
-96 -123 -389 404 0
96 123 389 -404 0
96 123 -389 404 0
96 -123 389 404 0
-96 123 389 404 0
-899 391 0
-899 392 0
899 -391 -392 0
-121 -390 -899 -405 -190 0
121 390 -899 -405 -190 0
121 -390 899 -405 -190 0
121 -390 -899 405 -190 0
121 -390 -899 -405 190 0
-121 390 899 -405 -190 0
-121 390 -899 405 -190 0
-121 390 -899 -405 190 0
-121 -390 899 405 -190 0
-121 -390 899 -405 190 0
-121 -390 -899 405 190 0
121 390 899 405 -190 0
121 390 899 -405 190 0
121 390 -899 405 190 0
121 -390 899 405 190 0
-121 390 899 405 190 0
-900 98 0
-900 99 0
900 -98 -99 0
97 -900 -124 -318 -474 0
-97 900 -124 -318 -474 0
-97 -900 124 -318 -474 0
-97 -900 -124 318 -474 0
-97 -900 -124 -318 474 0
97 900 124 -318 -474 0
97 900 -124 318 -474 0
97 900 -124 -318 474 0
97 -900 124 318 -474 0
97 -900 124 -318 474 0
97 -900 -124 318 474 0
-97 900 124 318 -474 0
-97 900 124 -318 474 0
-97 900 -124 318 474 0
-97 -900 124 318 474 0
97 900 124 318 474 0
97 -124 -390 -405 0
-97 124 -390 -405 0
-97 -124 390 -405 0
-97 -124 -390 405 0
97 124 390 -405 0
97 124 -390 405 0
97 -124 390 405 0
-97 124 390 405 0
-901 392 0
-901 393 0
901 -392 -393 0
-122 -391 -901 -406 -191 0
122 391 -901 -406 -191 0
122 -391 901 -406 -191 0
122 -391 -901 406 -191 0
122 -391 -901 -406 191 0
-122 391 901 -406 -191 0
-122 391 -901 406 -191 0
-122 391 -901 -406 191 0
-122 -391 901 406 -191 0
-122 -391 901 -406 191 0
-122 -391 -901 406 191 0
122 391 901 406 -191 0
122 391 901 -406 191 0
122 391 -901 406 191 0
122 -391 901 406 191 0
-122 391 901 406 191 0
-902 99 0
-902 100 0
902 -99 -100 0
-98 -902 -125 -397 -475 0
98 902 -125 -397 -475 0
98 -902 125 -397 -475 0
98 -902 -125 397 -475 0
98 -902 -125 -397 475 0
-98 902 125 -397 -475 0
-98 902 -125 397 -475 0
-98 902 -125 -397 475 0
-98 -902 125 397 -475 0
-98 -902 125 -397 475 0
-98 -902 -125 397 475 0
98 902 125 397 -475 0
98 902 125 -397 475 0
98 902 -125 397 475 0
98 -902 125 397 475 0
-98 902 125 397 475 0
-98 -125 -391 -406 0
98 125 -391 -406 0
98 -125 391 -406 0
98 -125 -391 406 0
-98 125 391 -406 0
-98 125 -391 406 0
-98 -125 391 406 0
98 125 391 406 0
-903 393 0
-903 394 0
903 -393 -394 0
-123 -392 -903 -407 -192 0
123 392 -903 -407 -192 0
123 -392 903 -407 -192 0
123 -392 -903 407 -192 0
123 -392 -903 -407 192 0
-123 392 903 -407 -192 0
-123 392 -903 407 -192 0
-123 392 -903 -407 192 0
-123 -392 903 407 -192 0
-123 -392 903 -407 192 0
-123 -392 -903 407 192 0
123 392 903 407 -192 0
123 392 903 -407 192 0
123 392 -903 407 192 0
123 -392 903 407 192 0
-123 392 903 407 192 0
-904 100 0
-904 101 0
904 -100 -101 0
-99 -904 -126 -398 -476 0
99 904 -126 -398 -476 0
99 -904 126 -398 -476 0
99 -904 -126 398 -476 0
99 -904 -126 -398 476 0
-99 904 126 -398 -476 0
-99 904 -126 398 -476 0
-99 904 -126 -398 476 0
-99 -904 126 398 -476 0
-99 -904 126 -398 476 0
-99 -904 -126 398 476 0
99 904 126 398 -476 0
99 904 126 -398 476 0
99 904 -126 398 476 0
99 -904 126 398 476 0
-99 904 126 398 476 0
99 -126 -392 -407 0
-99 126 -392 -407 0
-99 -126 392 -407 0
-99 -126 -392 407 0
99 126 392 -407 0
99 126 -392 407 0
99 -126 392 407 0
-99 126 392 407 0
-905 394 0
-905 395 0
905 -394 -395 0
-124 -393 -905 -408 -193 0
124 393 -905 -408 -193 0
124 -393 905 -408 -193 0
124 -393 -905 408 -193 0
124 -393 -905 -408 193 0
-124 393 905 -408 -193 0
-124 393 -905 408 -193 0
-124 393 -905 -408 193 0
-124 -393 905 408 -193 0
-124 -393 905 -408 193 0
-124 -393 -905 408 193 0
124 393 905 408 -193 0
124 393 905 -408 193 0
124 393 -905 408 193 0
124 -393 905 408 193 0
-124 393 905 408 193 0
-906 101 0
-906 102 0
906 -101 -102 0
-100 -906 -127 -399 -477 0
100 906 -127 -399 -477 0
100 -906 127 -399 -477 0
100 -906 -127 399 -477 0
100 -906 -127 -399 477 0
-100 906 127 -399 -477 0
-100 906 -127 399 -477 0
-100 906 -127 -399 477 0
-100 -906 127 399 -477 0
-100 -906 127 -399 477 0
-100 -906 -127 399 477 0
100 906 127 399 -477 0
100 906 127 -399 477 0
100 906 -127 399 477 0
100 -906 127 399 477 0
-100 906 127 399 477 0
100 -127 -393 -408 0
-100 127 -393 -408 0
-100 -127 393 -408 0
-100 -127 -393 408 0
100 127 393 -408 0
100 127 -393 408 0
100 -127 393 408 0
-100 127 393 408 0
-907 -318 0
-907 395 0
907 318 -395 0
-125 -394 -907 -409 -194 0
125 394 -907 -409 -194 0
125 -394 907 -409 -194 0
125 -394 -907 409 -194 0
125 -394 -907 -409 194 0
-125 394 907 -409 -194 0
-125 394 -907 409 -194 0
-125 394 -907 -409 194 0
-125 -394 907 409 -194 0
-125 -394 907 -409 194 0
-125 -394 -907 409 194 0
125 394 907 409 -194 0
125 394 907 -409 194 0
125 394 -907 409 194 0
125 -394 907 409 194 0
-125 394 907 409 194 0
-908 102 0
-908 103 0
908 -102 -103 0
-101 -908 -128 -400 -478 0
101 908 -128 -400 -478 0
101 -908 128 -400 -478 0
101 -908 -128 400 -478 0
101 -908 -128 -400 478 0
-101 908 128 -400 -478 0
-101 908 -128 400 -478 0
-101 908 -128 -400 478 0
-101 -908 128 400 -478 0
-101 -908 128 -400 478 0
-101 -908 -128 400 478 0
101 908 128 400 -478 0
101 908 128 -400 478 0
101 908 -128 400 478 0
101 -908 128 400 478 0
-101 908 128 400 478 0
-101 -128 -394 -409 0
101 128 -394 -409 0
101 -128 394 -409 0
101 -128 -394 409 0
-101 128 394 -409 0
-101 128 -394 409 0
-101 -128 394 409 0
101 128 394 409 0
-909 -318 0
-909 397 0
909 318 -397 0
-126 -395 -909 -410 -195 0
126 395 -909 -410 -195 0
126 -395 909 -410 -195 0
126 -395 -909 410 -195 0
126 -395 -909 -410 195 0
-126 395 909 -410 -195 0
-126 395 -909 410 -195 0
-126 395 -909 -410 195 0
-126 -395 909 410 -195 0
-126 -395 909 -410 195 0
-126 -395 -909 410 195 0
126 395 909 410 -195 0
126 395 909 -410 195 0
126 395 -909 410 195 0
126 -395 909 410 195 0
-126 395 909 410 195 0
-910 103 0
-910 104 0
910 -103 -104 0
-102 -910 -129 -401 -479 0
102 910 -129 -401 -479 0
102 -910 129 -401 -479 0
102 -910 -129 401 -479 0
102 -910 -129 -401 479 0
-102 910 129 -401 -479 0
-102 910 -129 401 -479 0
-102 910 -129 -401 479 0
-102 -910 129 401 -479 0
-102 -910 129 -401 479 0
-102 -910 -129 401 479 0
102 910 129 401 -479 0
102 910 129 -401 479 0
102 910 -129 401 479 0
102 -910 129 401 479 0
-102 910 129 401 479 0
102 -129 -395 -410 0
-102 129 -395 -410 0
-102 -129 395 -410 0
-102 -129 -395 410 0
102 129 395 -410 0
102 129 -395 410 0
102 -129 395 410 0
-102 129 395 410 0
-911 397 0
-911 398 0
911 -397 -398 0
127 -318 -911 -411 -196 0
-127 318 -911 -411 -196 0
-127 -318 911 -411 -196 0
-127 -318 -911 411 -196 0
-127 -318 -911 -411 196 0
127 318 911 -411 -196 0
127 318 -911 411 -196 0
127 318 -911 -411 196 0
127 -318 911 411 -196 0
127 -318 911 -411 196 0
127 -318 -911 411 196 0
-127 318 911 411 -196 0
-127 318 911 -411 196 0
-127 318 -911 411 196 0
-127 -318 911 411 196 0
127 318 911 411 196 0
-912 104 0
-912 105 0
912 -104 -105 0
-103 -912 -130 -402 -480 0
103 912 -130 -402 -480 0
103 -912 130 -402 -480 0
103 -912 -130 402 -480 0
103 -912 -130 -402 480 0
-103 912 130 -402 -480 0
-103 912 -130 402 -480 0
-103 912 -130 -402 480 0
-103 -912 130 402 -480 0
-103 -912 130 -402 480 0
-103 -912 -130 402 480 0
103 912 130 402 -480 0
103 912 130 -402 480 0
103 912 -130 402 480 0
103 -912 130 402 480 0
-103 912 130 402 480 0
103 -130 -318 -411 0
-103 130 -318 -411 0
-103 -130 318 -411 0
-103 -130 -318 411 0
103 130 318 -411 0
103 130 -318 411 0
103 -130 318 411 0
-103 130 318 411 0
-913 398 0
-913 399 0
913 -398 -399 0
-128 -397 -913 -412 -197 0
128 397 -913 -412 -197 0
128 -397 913 -412 -197 0
128 -397 -913 412 -197 0
128 -397 -913 -412 197 0
-128 397 913 -412 -197 0
-128 397 -913 412 -197 0
-128 397 -913 -412 197 0
-128 -397 913 412 -197 0
-128 -397 913 -412 197 0
-128 -397 -913 412 197 0
128 397 913 412 -197 0
128 397 913 -412 197 0
128 397 -913 412 197 0
128 -397 913 412 197 0
-128 397 913 412 197 0
-914 105 0
-914 106 0
914 -105 -106 0
-104 -914 -131 -403 -481 0
104 914 -131 -403 -481 0
104 -914 131 -403 -481 0
104 -914 -131 403 -481 0
104 -914 -131 -403 481 0
-104 914 131 -403 -481 0
-104 914 -131 403 -481 0
-104 914 -131 -403 481 0
-104 -914 131 403 -481 0
-104 -914 131 -403 481 0
-104 -914 -131 403 481 0
104 914 131 403 -481 0
104 914 131 -403 481 0
104 914 -131 403 481 0
104 -914 131 403 481 0
-104 914 131 403 481 0
104 -131 -397 -412 0
-104 131 -397 -412 0
-104 -131 397 -412 0
-104 -131 -397 412 0
104 131 397 -412 0
104 131 -397 412 0
104 -131 397 412 0
-104 131 397 412 0
-915 399 0
-915 400 0
915 -399 -400 0
-129 -398 -915 -413 -198 0
129 398 -915 -413 -198 0
129 -398 915 -413 -198 0
129 -398 -915 413 -198 0
129 -398 -915 -413 198 0
-129 398 915 -413 -198 0
-129 398 -915 413 -198 0
-129 398 -915 -413 198 0
-129 -398 915 413 -198 0
-129 -398 915 -413 198 0
-129 -398 -915 413 198 0
129 398 915 413 -198 0
129 398 915 -413 198 0
129 398 -915 413 198 0
129 -398 915 413 198 0
-129 398 915 413 198 0
-916 106 0
-916 107 0
916 -106 -107 0
-105 -916 -132 -404 -482 0
105 916 -132 -404 -482 0
105 -916 132 -404 -482 0
105 -916 -132 404 -482 0
105 -916 -132 -404 482 0
-105 916 132 -404 -482 0
-105 916 -132 404 -482 0
-105 916 -132 -404 482 0
-105 -916 132 404 -482 0
-105 -916 132 -404 482 0
-105 -916 -132 404 482 0
105 916 132 404 -482 0
105 916 132 -404 482 0
105 916 -132 404 482 0
105 -916 132 404 482 0
-105 916 132 404 482 0
105 -132 -398 -413 0
-105 132 -398 -413 0
-105 -132 398 -413 0
-105 -132 -398 413 0
105 132 398 -413 0
105 132 -398 413 0
105 -132 398 413 0
-105 132 398 413 0
-917 400 0
-917 401 0
917 -400 -401 0
-130 -399 -917 -414 -199 0
130 399 -917 -414 -199 0
130 -399 917 -414 -199 0
130 -399 -917 414 -199 0
130 -399 -917 -414 199 0
-130 399 917 -414 -199 0
-130 399 -917 414 -199 0
-130 399 -917 -414 199 0
-130 -399 917 414 -199 0
-130 -399 917 -414 199 0
-130 -399 -917 414 199 0
130 399 917 414 -199 0
130 399 917 -414 199 0
130 399 -917 414 199 0
130 -399 917 414 199 0
-130 399 917 414 199 0
-918 107 0
-918 108 0
918 -107 -108 0
-106 -918 -133 -405 -483 0
106 918 -133 -405 -483 0
106 -918 133 -405 -483 0
106 -918 -133 405 -483 0
106 -918 -133 -405 483 0
-106 918 133 -405 -483 0
-106 918 -133 405 -483 0
-106 918 -133 -405 483 0
-106 -918 133 405 -483 0
-106 -918 133 -405 483 0
-106 -918 -133 405 483 0
106 918 133 405 -483 0
106 918 133 -405 483 0
106 918 -133 405 483 0
106 -918 133 405 483 0
-106 918 133 405 483 0
-106 -133 -399 -414 0
106 133 -399 -414 0
106 -133 399 -414 0
106 -133 -399 414 0
-106 133 399 -414 0
-106 133 -399 414 0
-106 -133 399 414 0
106 133 399 414 0
-919 401 0
-919 402 0
919 -401 -402 0
-131 -400 -919 -415 -200 0
131 400 -919 -415 -200 0
131 -400 919 -415 -200 0
131 -400 -919 415 -200 0
131 -400 -919 -415 200 0
-131 400 919 -415 -200 0
-131 400 -919 415 -200 0
-131 400 -919 -415 200 0
-131 -400 919 415 -200 0
-131 -400 919 -415 200 0
-131 -400 -919 415 200 0
131 400 919 415 -200 0
131 400 919 -415 200 0
131 400 -919 415 200 0
131 -400 919 415 200 0
-131 400 919 415 200 0
-920 108 0
-920 109 0
920 -108 -109 0
-107 -920 -334 -406 -484 0
107 920 -334 -406 -484 0
107 -920 334 -406 -484 0
107 -920 -334 406 -484 0
107 -920 -334 -406 484 0
-107 920 334 -406 -484 0
-107 920 -334 406 -484 0
-107 920 -334 -406 484 0
-107 -920 334 406 -484 0
-107 -920 334 -406 484 0
-107 -920 -334 406 484 0
107 920 334 406 -484 0
107 920 334 -406 484 0
107 920 -334 406 484 0
107 -920 334 406 484 0
-107 920 334 406 484 0
-107 -334 -400 -415 0
107 334 -400 -415 0
107 -334 400 -415 0
107 -334 -400 415 0
-107 334 400 -415 0
-107 334 -400 415 0
-107 -334 400 415 0
107 334 400 415 0
-921 402 0
-921 403 0
921 -402 -403 0
-132 -401 -921 -416 -201 0
132 401 -921 -416 -201 0
132 -401 921 -416 -201 0
132 -401 -921 416 -201 0
132 -401 -921 -416 201 0
-132 401 921 -416 -201 0
-132 401 -921 416 -201 0
-132 401 -921 -416 201 0
-132 -401 921 416 -201 0
-132 -401 921 -416 201 0
-132 -401 -921 416 201 0
132 401 921 416 -201 0
132 401 921 -416 201 0
132 401 -921 416 201 0
132 -401 921 416 201 0
-132 401 921 416 201 0
-922 109 0
-922 110 0
922 -109 -110 0
-108 -922 -135 -407 -485 0
108 922 -135 -407 -485 0
108 -922 135 -407 -485 0
108 -922 -135 407 -485 0
108 -922 -135 -407 485 0
-108 922 135 -407 -485 0
-108 922 -135 407 -485 0
-108 922 -135 -407 485 0
-108 -922 135 407 -485 0
-108 -922 135 -407 485 0
-108 -922 -135 407 485 0
108 922 135 407 -485 0
108 922 135 -407 485 0
108 922 -135 407 485 0
108 -922 135 407 485 0
-108 922 135 407 485 0
-108 -135 -401 -416 0
108 135 -401 -416 0
108 -135 401 -416 0
108 -135 -401 416 0
-108 135 401 -416 0
-108 135 -401 416 0
-108 -135 401 416 0
108 135 401 416 0
-923 403 0
-923 404 0
923 -403 -404 0
-133 -402 -923 -417 -202 0
133 402 -923 -417 -202 0
133 -402 923 -417 -202 0
133 -402 -923 417 -202 0
133 -402 -923 -417 202 0
-133 402 923 -417 -202 0
-133 402 -923 417 -202 0
-133 402 -923 -417 202 0
-133 -402 923 417 -202 0
-133 -402 923 -417 202 0
-133 -402 -923 417 202 0
133 402 923 417 -202 0
133 402 923 -417 202 0
133 402 -923 417 202 0
133 -402 923 417 202 0
-133 402 923 417 202 0
-924 110 0
-924 111 0
924 -110 -111 0
-109 -924 -136 -408 -486 0
109 924 -136 -408 -486 0
109 -924 136 -408 -486 0
109 -924 -136 408 -486 0
109 -924 -136 -408 486 0
-109 924 136 -408 -486 0
-109 924 -136 408 -486 0
-109 924 -136 -408 486 0
-109 -924 136 408 -486 0
-109 -924 136 -408 486 0
-109 -924 -136 408 486 0
109 924 136 408 -486 0
109 924 136 -408 486 0
109 924 -136 408 486 0
109 -924 136 408 486 0
-109 924 136 408 486 0
109 -136 -402 -417 0
-109 136 -402 -417 0
-109 -136 402 -417 0
-109 -136 -402 417 0
109 136 402 -417 0
109 136 -402 417 0
109 -136 402 417 0
-109 136 402 417 0
-925 404 0
-925 405 0
925 -404 -405 0
-334 -403 -925 -418 -203 0
334 403 -925 -418 -203 0
334 -403 925 -418 -203 0
334 -403 -925 418 -203 0
334 -403 -925 -418 203 0
-334 403 925 -418 -203 0
-334 403 -925 418 -203 0
-334 403 -925 -418 203 0
-334 -403 925 418 -203 0
-334 -403 925 -418 203 0
-334 -403 -925 418 203 0
334 403 925 418 -203 0
334 403 925 -418 203 0
334 403 -925 418 203 0
334 -403 925 418 203 0
-334 403 925 418 203 0
-926 111 0
-926 112 0
926 -111 -112 0
-110 -926 -137 -409 -487 0
110 926 -137 -409 -487 0
110 -926 137 -409 -487 0
110 -926 -137 409 -487 0
110 -926 -137 -409 487 0
-110 926 137 -409 -487 0
-110 926 -137 409 -487 0
-110 926 -137 -409 487 0
-110 -926 137 409 -487 0
-110 -926 137 -409 487 0
-110 -926 -137 409 487 0
110 926 137 409 -487 0
110 926 137 -409 487 0
110 926 -137 409 487 0
110 -926 137 409 487 0
-110 926 137 409 487 0
-110 -137 -403 -418 0
110 137 -403 -418 0
110 -137 403 -418 0
110 -137 -403 418 0
-110 137 403 -418 0
-110 137 -403 418 0
-110 -137 403 418 0
110 137 403 418 0
-927 405 0
-927 406 0
927 -405 -406 0
-135 -404 -927 -419 -204 0
135 404 -927 -419 -204 0
135 -404 927 -419 -204 0
135 -404 -927 419 -204 0
135 -404 -927 -419 204 0
-135 404 927 -419 -204 0
-135 404 -927 419 -204 0
-135 404 -927 -419 204 0
-135 -404 927 419 -204 0
-135 -404 927 -419 204 0
-135 -404 -927 419 204 0
135 404 927 419 -204 0
135 404 927 -419 204 0
135 404 -927 419 204 0
135 -404 927 419 204 0
-135 404 927 419 204 0
-928 112 0
-928 113 0
928 -112 -113 0
-111 -928 -138 -410 -488 0
111 928 -138 -410 -488 0
111 -928 138 -410 -488 0
111 -928 -138 410 -488 0
111 -928 -138 -410 488 0
-111 928 138 -410 -488 0
-111 928 -138 410 -488 0
-111 928 -138 -410 488 0
-111 -928 138 410 -488 0
-111 -928 138 -410 488 0
-111 -928 -138 410 488 0
111 928 138 410 -488 0
111 928 138 -410 488 0
111 928 -138 410 488 0
111 -928 138 410 488 0
-111 928 138 410 488 0
-111 -138 -404 -419 0
111 138 -404 -419 0
111 -138 404 -419 0
111 -138 -404 419 0
-111 138 404 -419 0
-111 138 -404 419 0
-111 -138 404 419 0
111 138 404 419 0
-929 406 0
-929 407 0
929 -406 -407 0
-136 -405 -929 -420 -205 0
136 405 -929 -420 -205 0
136 -405 929 -420 -205 0
136 -405 -929 420 -205 0
136 -405 -929 -420 205 0
-136 405 929 -420 -205 0
-136 405 -929 420 -205 0
-136 405 -929 -420 205 0
-136 -405 929 420 -205 0
-136 -405 929 -420 205 0
-136 -405 -929 420 205 0
136 405 929 420 -205 0
136 405 929 -420 205 0
136 405 -929 420 205 0
136 -405 929 420 205 0
-136 405 929 420 205 0
-930 113 0
-930 114 0
930 -113 -114 0
-112 -930 -139 -411 -489 0
112 930 -139 -411 -489 0
112 -930 139 -411 -489 0
112 -930 -139 411 -489 0
112 -930 -139 -411 489 0
-112 930 139 -411 -489 0
-112 930 -139 411 -489 0
-112 930 -139 -411 489 0
-112 -930 139 411 -489 0
-112 -930 139 -411 489 0
-112 -930 -139 411 489 0
112 930 139 411 -489 0
112 930 139 -411 489 0
112 930 -139 411 489 0
112 -930 139 411 489 0
-112 930 139 411 489 0
112 -139 -405 -420 0
-112 139 -405 -420 0
-112 -139 405 -420 0
-112 -139 -405 420 0
112 139 405 -420 0
112 139 -405 420 0
112 -139 405 420 0
-112 139 405 420 0
-931 407 0
-931 408 0
931 -407 -408 0
-137 -406 -931 -421 -206 0
137 406 -931 -421 -206 0
137 -406 931 -421 -206 0
137 -406 -931 421 -206 0
137 -406 -931 -421 206 0
-137 406 931 -421 -206 0
-137 406 -931 421 -206 0
-137 406 -931 -421 206 0
-137 -406 931 421 -206 0
-137 -406 931 -421 206 0
-137 -406 -931 421 206 0
137 406 931 421 -206 0
137 406 931 -421 206 0
137 406 -931 421 206 0
137 -406 931 421 206 0
-137 406 931 421 206 0
-932 114 0
-932 115 0
932 -114 -115 0
-113 -932 -140 -412 -490 0
113 932 -140 -412 -490 0
113 -932 140 -412 -490 0
113 -932 -140 412 -490 0
113 -932 -140 -412 490 0
-113 932 140 -412 -490 0
-113 932 -140 412 -490 0
-113 932 -140 -412 490 0
-113 -932 140 412 -490 0
-113 -932 140 -412 490 0
-113 -932 -140 412 490 0
113 932 140 412 -490 0
113 932 140 -412 490 0
113 932 -140 412 490 0
113 -932 140 412 490 0
-113 932 140 412 490 0
-113 -140 -406 -421 0
113 140 -406 -421 0
113 -140 406 -421 0
113 -140 -406 421 0
-113 140 406 -421 0
-113 140 -406 421 0
-113 -140 406 421 0
113 140 406 421 0
-933 408 0
-933 409 0
933 -408 -409 0
-138 -407 -933 -422 -207 0
138 407 -933 -422 -207 0
138 -407 933 -422 -207 0
138 -407 -933 422 -207 0
138 -407 -933 -422 207 0
-138 407 933 -422 -207 0
-138 407 -933 422 -207 0
-138 407 -933 -422 207 0
-138 -407 933 422 -207 0
-138 -407 933 -422 207 0
-138 -407 -933 422 207 0
138 407 933 422 -207 0
138 407 933 -422 207 0
138 407 -933 422 207 0
138 -407 933 422 207 0
-138 407 933 422 207 0
-934 115 0
-934 116 0
934 -115 -116 0
-114 -934 -141 -413 -491 0
114 934 -141 -413 -491 0
114 -934 141 -413 -491 0
114 -934 -141 413 -491 0
114 -934 -141 -413 491 0
-114 934 141 -413 -491 0
-114 934 -141 413 -491 0
-114 934 -141 -413 491 0
-114 -934 141 413 -491 0
-114 -934 141 -413 491 0
-114 -934 -141 413 491 0
114 934 141 413 -491 0
114 934 141 -413 491 0
114 934 -141 413 491 0
114 -934 141 413 491 0
-114 934 141 413 491 0
-114 -141 -407 -422 0
114 141 -407 -422 0
114 -141 407 -422 0
114 -141 -407 422 0
-114 141 407 -422 0
-114 141 -407 422 0
-114 -141 407 422 0
114 141 407 422 0
-935 409 0
-935 410 0
935 -409 -410 0
-139 -408 -935 -423 -208 0
139 408 -935 -423 -208 0
139 -408 935 -423 -208 0
139 -408 -935 423 -208 0
139 -408 -935 -423 208 0
-139 408 935 -423 -208 0
-139 408 -935 423 -208 0
-139 408 -935 -423 208 0
-139 -408 935 423 -208 0
-139 -408 935 -423 208 0
-139 -408 -935 423 208 0
139 408 935 423 -208 0
139 408 935 -423 208 0
139 408 -935 423 208 0
139 -408 935 423 208 0
-139 408 935 423 208 0
-936 116 0
-936 117 0
936 -116 -117 0
-115 -936 -142 -414 -492 0
115 936 -142 -414 -492 0
115 -936 142 -414 -492 0
115 -936 -142 414 -492 0
115 -936 -142 -414 492 0
-115 936 142 -414 -492 0
-115 936 -142 414 -492 0
-115 936 -142 -414 492 0
-115 -936 142 414 -492 0
-115 -936 142 -414 492 0
-115 -936 -142 414 492 0
115 936 142 414 -492 0
115 936 142 -414 492 0
115 936 -142 414 492 0
115 -936 142 414 492 0
-115 936 142 414 492 0
-115 -142 -408 -423 0
115 142 -408 -423 0
115 -142 408 -423 0
115 -142 -408 423 0
-115 142 408 -423 0
-115 142 -408 423 0
-115 -142 408 423 0
115 142 408 423 0
-937 410 0
-937 411 0
937 -410 -411 0
-140 -409 -937 -424 -209 0
140 409 -937 -424 -209 0
140 -409 937 -424 -209 0
140 -409 -937 424 -209 0
140 -409 -937 -424 209 0
-140 409 937 -424 -209 0
-140 409 -937 424 -209 0
-140 409 -937 -424 209 0
-140 -409 937 424 -209 0
-140 -409 937 -424 209 0
-140 -409 -937 424 209 0
140 409 937 424 -209 0
140 409 937 -424 209 0
140 409 -937 424 209 0
140 -409 937 424 209 0
-140 409 937 424 209 0
-938 117 0
-938 118 0
938 -117 -118 0
-116 -938 -143 -415 -493 0
116 938 -143 -415 -493 0
116 -938 143 -415 -493 0
116 -938 -143 415 -493 0
116 -938 -143 -415 493 0
-116 938 143 -415 -493 0
-116 938 -143 415 -493 0
-116 938 -143 -415 493 0
-116 -938 143 415 -493 0
-116 -938 143 -415 493 0
-116 -938 -143 415 493 0
116 938 143 415 -493 0
116 938 143 -415 493 0
116 938 -143 415 493 0
116 -938 143 415 493 0
-116 938 143 415 493 0
-116 -143 -409 -424 0
116 143 -409 -424 0
116 -143 409 -424 0
116 -143 -409 424 0
-116 143 409 -424 0
-116 143 -409 424 0
-116 -143 409 424 0
116 143 409 424 0
-939 411 0
-939 412 0
939 -411 -412 0
-141 -410 -939 -425 -210 0
141 410 -939 -425 -210 0
141 -410 939 -425 -210 0
141 -410 -939 425 -210 0
141 -410 -939 -425 210 0
-141 410 939 -425 -210 0
-141 410 -939 425 -210 0
-141 410 -939 -425 210 0
-141 -410 939 425 -210 0
-141 -410 939 -425 210 0
-141 -410 -939 425 210 0
141 410 939 425 -210 0
141 410 939 -425 210 0
141 410 -939 425 210 0
141 -410 939 425 210 0
-141 410 939 425 210 0
-940 118 0
-940 119 0
940 -118 -119 0
-117 -940 -144 -416 -494 0
117 940 -144 -416 -494 0
117 -940 144 -416 -494 0
117 -940 -144 416 -494 0
117 -940 -144 -416 494 0
-117 940 144 -416 -494 0
-117 940 -144 416 -494 0
-117 940 -144 -416 494 0
-117 -940 144 416 -494 0
-117 -940 144 -416 494 0
-117 -940 -144 416 494 0
117 940 144 416 -494 0
117 940 144 -416 494 0
117 940 -144 416 494 0
117 -940 144 416 494 0
-117 940 144 416 494 0
117 -144 -410 -425 0
-117 144 -410 -425 0
-117 -144 410 -425 0
-117 -144 -410 425 0
117 144 410 -425 0
117 144 -410 425 0
117 -144 410 425 0
-117 144 410 425 0
-941 412 0
-941 413 0
941 -412 -413 0
-142 -411 -941 -426 -211 0
142 411 -941 -426 -211 0
142 -411 941 -426 -211 0
142 -411 -941 426 -211 0
142 -411 -941 -426 211 0
-142 411 941 -426 -211 0
-142 411 -941 426 -211 0
-142 411 -941 -426 211 0
-142 -411 941 426 -211 0
-142 -411 941 -426 211 0
-142 -411 -941 426 211 0
142 411 941 426 -211 0
142 411 941 -426 211 0
142 411 -941 426 211 0
142 -411 941 426 211 0
-142 411 941 426 211 0
-942 119 0
-942 120 0
942 -119 -120 0
-118 -942 -145 -417 -495 0
118 942 -145 -417 -495 0
118 -942 145 -417 -495 0
118 -942 -145 417 -495 0
118 -942 -145 -417 495 0
-118 942 145 -417 -495 0
-118 942 -145 417 -495 0
-118 942 -145 -417 495 0
-118 -942 145 417 -495 0
-118 -942 145 -417 495 0
-118 -942 -145 417 495 0
118 942 145 417 -495 0
118 942 145 -417 495 0
118 942 -145 417 495 0
118 -942 145 417 495 0
-118 942 145 417 495 0
-118 -145 -411 -426 0
118 145 -411 -426 0
118 -145 411 -426 0
118 -145 -411 426 0
-118 145 411 -426 0
-118 145 -411 426 0
-118 -145 411 426 0
118 145 411 426 0
-943 413 0
-943 414 0
943 -413 -414 0
-143 -412 -943 -427 -212 0
143 412 -943 -427 -212 0
143 -412 943 -427 -212 0
143 -412 -943 427 -212 0
143 -412 -943 -427 212 0
-143 412 943 -427 -212 0
-143 412 -943 427 -212 0
-143 412 -943 -427 212 0
-143 -412 943 427 -212 0
-143 -412 943 -427 212 0
-143 -412 -943 427 212 0
143 412 943 427 -212 0
143 412 943 -427 212 0
143 412 -943 427 212 0
143 -412 943 427 212 0
-143 412 943 427 212 0
-944 120 0
-944 121 0
944 -120 -121 0
-119 -944 -146 -418 -496 0
119 944 -146 -418 -496 0
119 -944 146 -418 -496 0
119 -944 -146 418 -496 0
119 -944 -146 -418 496 0
-119 944 146 -418 -496 0
-119 944 -146 418 -496 0
-119 944 -146 -418 496 0
-119 -944 146 418 -496 0
-119 -944 146 -418 496 0
-119 -944 -146 418 496 0
119 944 146 418 -496 0
119 944 146 -418 496 0
119 944 -146 418 496 0
119 -944 146 418 496 0
-119 944 146 418 496 0
119 -146 -412 -427 0
-119 146 -412 -427 0
-119 -146 412 -427 0
-119 -146 -412 427 0
119 146 412 -427 0
119 146 -412 427 0
119 -146 412 427 0
-119 146 412 427 0
-945 414 0
-945 415 0
945 -414 -415 0
-144 -413 -945 -428 -213 0
144 413 -945 -428 -213 0
144 -413 945 -428 -213 0
144 -413 -945 428 -213 0
144 -413 -945 -428 213 0
-144 413 945 -428 -213 0
-144 413 -945 428 -213 0
-144 413 -945 -428 213 0
-144 -413 945 428 -213 0
-144 -413 945 -428 213 0
-144 -413 -945 428 213 0
144 413 945 428 -213 0
144 413 945 -428 213 0
144 413 -945 428 213 0
144 -413 945 428 213 0
-144 413 945 428 213 0
-946 121 0
-946 122 0
946 -121 -122 0
-120 -946 -147 -419 -497 0
120 946 -147 -419 -497 0
120 -946 147 -419 -497 0
120 -946 -147 419 -497 0
120 -946 -147 -419 497 0
-120 946 147 -419 -497 0
-120 946 -147 419 -497 0
-120 946 -147 -419 497 0
-120 -946 147 419 -497 0
-120 -946 147 -419 497 0
-120 -946 -147 419 497 0
120 946 147 419 -497 0
120 946 147 -419 497 0
120 946 -147 419 497 0
120 -946 147 419 497 0
-120 946 147 419 497 0
-120 -147 -413 -428 0
120 147 -413 -428 0
120 -147 413 -428 0
120 -147 -413 428 0
-120 147 413 -428 0
-120 147 -413 428 0
-120 -147 413 428 0
120 147 413 428 0
-947 415 0
-947 416 0
947 -415 -416 0
-145 -414 -947 -429 -214 0
145 414 -947 -429 -214 0
145 -414 947 -429 -214 0
145 -414 -947 429 -214 0
145 -414 -947 -429 214 0
-145 414 947 -429 -214 0
-145 414 -947 429 -214 0
-145 414 -947 -429 214 0
-145 -414 947 429 -214 0
-145 -414 947 -429 214 0
-145 -414 -947 429 214 0
145 414 947 429 -214 0
145 414 947 -429 214 0
145 414 -947 429 214 0
145 -414 947 429 214 0
-145 414 947 429 214 0
-948 122 0
-948 123 0
948 -122 -123 0
-121 -948 -148 -420 -498 0
121 948 -148 -420 -498 0
121 -948 148 -420 -498 0
121 -948 -148 420 -498 0
121 -948 -148 -420 498 0
-121 948 148 -420 -498 0
-121 948 -148 420 -498 0
-121 948 -148 -420 498 0
-121 -948 148 420 -498 0
-121 -948 148 -420 498 0
-121 -948 -148 420 498 0
121 948 148 420 -498 0
121 948 148 -420 498 0
121 948 -148 420 498 0
121 -948 148 420 498 0
-121 948 148 420 498 0
121 -148 -414 -429 0
-121 148 -414 -429 0
-121 -148 414 -429 0
-121 -148 -414 429 0
121 148 414 -429 0
121 148 -414 429 0
121 -148 414 429 0
-121 148 414 429 0
-949 416 0
-949 417 0
949 -416 -417 0
-146 -415 -949 -430 -215 0
146 415 -949 -430 -215 0
146 -415 949 -430 -215 0
146 -415 -949 430 -215 0
146 -415 -949 -430 215 0
-146 415 949 -430 -215 0
-146 415 -949 430 -215 0
-146 415 -949 -430 215 0
-146 -415 949 430 -215 0
-146 -415 949 -430 215 0
-146 -415 -949 430 215 0
146 415 949 430 -215 0
146 415 949 -430 215 0
146 415 -949 430 215 0
146 -415 949 430 215 0
-146 415 949 430 215 0
-950 123 0
-950 124 0
950 -123 -124 0
-122 -950 -149 -421 -499 0
122 950 -149 -421 -499 0
122 -950 149 -421 -499 0
122 -950 -149 421 -499 0
122 -950 -149 -421 499 0
-122 950 149 -421 -499 0
-122 950 -149 421 -499 0
-122 950 -149 -421 499 0
-122 -950 149 421 -499 0
-122 -950 149 -421 499 0
-122 -950 -149 421 499 0
122 950 149 421 -499 0
122 950 149 -421 499 0
122 950 -149 421 499 0
122 -950 149 421 499 0
-122 950 149 421 499 0
-122 -149 -415 -430 0
122 149 -415 -430 0
122 -149 415 -430 0
122 -149 -415 430 0
-122 149 415 -430 0
-122 149 -415 430 0
-122 -149 415 430 0
122 149 415 430 0
-951 417 0
-951 418 0
951 -417 -418 0
-147 -416 -951 -431 -216 0
147 416 -951 -431 -216 0
147 -416 951 -431 -216 0
147 -416 -951 431 -216 0
147 -416 -951 -431 216 0
-147 416 951 -431 -216 0
-147 416 -951 431 -216 0
-147 416 -951 -431 216 0
-147 -416 951 431 -216 0
-147 -416 951 -431 216 0
-147 -416 -951 431 216 0
147 416 951 431 -216 0
147 416 951 -431 216 0
147 416 -951 431 216 0
147 -416 951 431 216 0
-147 416 951 431 216 0
-952 124 0
-952 125 0
952 -124 -125 0
-123 -952 -150 -422 -500 0
123 952 -150 -422 -500 0
123 -952 150 -422 -500 0
123 -952 -150 422 -500 0
123 -952 -150 -422 500 0
-123 952 150 -422 -500 0
-123 952 -150 422 -500 0
-123 952 -150 -422 500 0
-123 -952 150 422 -500 0
-123 -952 150 -422 500 0
-123 -952 -150 422 500 0
123 952 150 422 -500 0
123 952 150 -422 500 0
123 952 -150 422 500 0
123 -952 150 422 500 0
-123 952 150 422 500 0
123 -150 -416 -431 0
-123 150 -416 -431 0
-123 -150 416 -431 0
-123 -150 -416 431 0
123 150 416 -431 0
123 150 -416 431 0
123 -150 416 431 0
-123 150 416 431 0
-953 418 0
-953 419 0
953 -418 -419 0
-148 -417 -953 -432 -217 0
148 417 -953 -432 -217 0
148 -417 953 -432 -217 0
148 -417 -953 432 -217 0
148 -417 -953 -432 217 0
-148 417 953 -432 -217 0
-148 417 -953 432 -217 0
-148 417 -953 -432 217 0
-148 -417 953 432 -217 0
-148 -417 953 -432 217 0
-148 -417 -953 432 217 0
148 417 953 432 -217 0
148 417 953 -432 217 0
148 417 -953 432 217 0
148 -417 953 432 217 0
-148 417 953 432 217 0
-954 125 0
-954 126 0
954 -125 -126 0
-124 -954 -151 -423 -501 0
124 954 -151 -423 -501 0
124 -954 151 -423 -501 0
124 -954 -151 423 -501 0
124 -954 -151 -423 501 0
-124 954 151 -423 -501 0
-124 954 -151 423 -501 0
-124 954 -151 -423 501 0
-124 -954 151 423 -501 0
-124 -954 151 -423 501 0
-124 -954 -151 423 501 0
124 954 151 423 -501 0
124 954 151 -423 501 0
124 954 -151 423 501 0
124 -954 151 423 501 0
-124 954 151 423 501 0
124 -151 -417 -432 0
-124 151 -417 -432 0
-124 -151 417 -432 0
-124 -151 -417 432 0
124 151 417 -432 0
124 151 -417 432 0
124 -151 417 432 0
-124 151 417 432 0
-955 419 0
-955 420 0
955 -419 -420 0
-149 -418 -955 -433 -218 0
149 418 -955 -433 -218 0
149 -418 955 -433 -218 0
149 -418 -955 433 -218 0
149 -418 -955 -433 218 0
-149 418 955 -433 -218 0
-149 418 -955 433 -218 0
-149 418 -955 -433 218 0
-149 -418 955 433 -218 0
-149 -418 955 -433 218 0
-149 -418 -955 433 218 0
149 418 955 433 -218 0
149 418 955 -433 218 0
149 418 -955 433 218 0
149 -418 955 433 218 0
-149 418 955 433 218 0
-956 126 0
-956 127 0
956 -126 -127 0
-125 -956 -152 -424 -502 0
125 956 -152 -424 -502 0
125 -956 152 -424 -502 0
125 -956 -152 424 -502 0
125 -956 -152 -424 502 0
-125 956 152 -424 -502 0
-125 956 -152 424 -502 0
-125 956 -152 -424 502 0
-125 -956 152 424 -502 0
-125 -956 152 -424 502 0
-125 -956 -152 424 502 0
125 956 152 424 -502 0
125 956 152 -424 502 0
125 956 -152 424 502 0
125 -956 152 424 502 0
-125 956 152 424 502 0
-125 -152 -418 -433 0
125 152 -418 -433 0
125 -152 418 -433 0
125 -152 -418 433 0
-125 152 418 -433 0
-125 152 -418 433 0
-125 -152 418 433 0
125 152 418 433 0
-957 420 0
-957 421 0
957 -420 -421 0
-150 -419 -957 -434 -219 0
150 419 -957 -434 -219 0
150 -419 957 -434 -219 0
150 -419 -957 434 -219 0
150 -419 -957 -434 219 0
-150 419 957 -434 -219 0
-150 419 -957 434 -219 0
-150 419 -957 -434 219 0
-150 -419 957 434 -219 0
-150 -419 957 -434 219 0
-150 -419 -957 434 219 0
150 419 957 434 -219 0
150 419 957 -434 219 0
150 419 -957 434 219 0
150 -419 957 434 219 0
-150 419 957 434 219 0
-958 127 0
-958 128 0
958 -127 -128 0
-126 -958 -153 -425 -503 0
126 958 -153 -425 -503 0
126 -958 153 -425 -503 0
126 -958 -153 425 -503 0
126 -958 -153 -425 503 0
-126 958 153 -425 -503 0
-126 958 -153 425 -503 0
-126 958 -153 -425 503 0
-126 -958 153 425 -503 0
-126 -958 153 -425 503 0
-126 -958 -153 425 503 0
126 958 153 425 -503 0
126 958 153 -425 503 0
126 958 -153 425 503 0
126 -958 153 425 503 0
-126 958 153 425 503 0
126 -153 -419 -434 0
-126 153 -419 -434 0
-126 -153 419 -434 0
-126 -153 -419 434 0
126 153 419 -434 0
126 153 -419 434 0
126 -153 419 434 0
-126 153 419 434 0
-959 421 0
-959 422 0
959 -421 -422 0
-151 -420 -959 -435 -220 0
151 420 -959 -435 -220 0
151 -420 959 -435 -220 0
151 -420 -959 435 -220 0
151 -420 -959 -435 220 0
-151 420 959 -435 -220 0
-151 420 -959 435 -220 0
-151 420 -959 -435 220 0
-151 -420 959 435 -220 0
-151 -420 959 -435 220 0
-151 -420 -959 435 220 0
151 420 959 435 -220 0
151 420 959 -435 220 0
151 420 -959 435 220 0
151 -420 959 435 220 0
-151 420 959 435 220 0
-960 128 0
-960 129 0
960 -128 -129 0
-127 -960 -154 -426 -504 0
127 960 -154 -426 -504 0
127 -960 154 -426 -504 0
127 -960 -154 426 -504 0
127 -960 -154 -426 504 0
-127 960 154 -426 -504 0
-127 960 -154 426 -504 0
-127 960 -154 -426 504 0
-127 -960 154 426 -504 0
-127 -960 154 -426 504 0
-127 -960 -154 426 504 0
127 960 154 426 -504 0
127 960 154 -426 504 0
127 960 -154 426 504 0
127 -960 154 426 504 0
-127 960 154 426 504 0
-127 -154 -420 -435 0
127 154 -420 -435 0
127 -154 420 -435 0
127 -154 -420 435 0
-127 154 420 -435 0
-127 154 -420 435 0
-127 -154 420 435 0
127 154 420 435 0
-961 422 0
-961 423 0
961 -422 -423 0
-152 -421 -961 -436 -221 0
152 421 -961 -436 -221 0
152 -421 961 -436 -221 0
152 -421 -961 436 -221 0
152 -421 -961 -436 221 0
-152 421 961 -436 -221 0
-152 421 -961 436 -221 0
-152 421 -961 -436 221 0
-152 -421 961 436 -221 0
-152 -421 961 -436 221 0
-152 -421 -961 436 221 0
152 421 961 436 -221 0
152 421 961 -436 221 0
152 421 -961 436 221 0
152 -421 961 436 221 0
-152 421 961 436 221 0
-962 129 0
-962 130 0
962 -129 -130 0
-128 -962 -155 -427 -505 0
128 962 -155 -427 -505 0
128 -962 155 -427 -505 0
128 -962 -155 427 -505 0
128 -962 -155 -427 505 0
-128 962 155 -427 -505 0
-128 962 -155 427 -505 0
-128 962 -155 -427 505 0
-128 -962 155 427 -505 0
-128 -962 155 -427 505 0
-128 -962 -155 427 505 0
128 962 155 427 -505 0
128 962 155 -427 505 0
128 962 -155 427 505 0
128 -962 155 427 505 0
-128 962 155 427 505 0
128 -155 -421 -436 0
-128 155 -421 -436 0
-128 -155 421 -436 0
-128 -155 -421 436 0
128 155 421 -436 0
128 155 -421 436 0
128 -155 421 436 0
-128 155 421 436 0
-963 423 0
-963 424 0
963 -423 -424 0
-153 -422 -963 -437 -222 0
153 422 -963 -437 -222 0
153 -422 963 -437 -222 0
153 -422 -963 437 -222 0
153 -422 -963 -437 222 0
-153 422 963 -437 -222 0
-153 422 -963 437 -222 0
-153 422 -963 -437 222 0
-153 -422 963 437 -222 0
-153 -422 963 -437 222 0
-153 -422 -963 437 222 0
153 422 963 437 -222 0
153 422 963 -437 222 0
153 422 -963 437 222 0
153 -422 963 437 222 0
-153 422 963 437 222 0
-964 130 0
-964 131 0
964 -130 -131 0
-129 -964 -156 -428 -506 0
129 964 -156 -428 -506 0
129 -964 156 -428 -506 0
129 -964 -156 428 -506 0
129 -964 -156 -428 506 0
-129 964 156 -428 -506 0
-129 964 -156 428 -506 0
-129 964 -156 -428 506 0
-129 -964 156 428 -506 0
-129 -964 156 -428 506 0
-129 -964 -156 428 506 0
129 964 156 428 -506 0
129 964 156 -428 506 0
129 964 -156 428 506 0
129 -964 156 428 506 0
-129 964 156 428 506 0
129 -156 -422 -437 0
-129 156 -422 -437 0
-129 -156 422 -437 0
-129 -156 -422 437 0
129 156 422 -437 0
129 156 -422 437 0
129 -156 422 437 0
-129 156 422 437 0
-965 424 0
-965 425 0
965 -424 -425 0
-154 -423 -965 -438 -223 0
154 423 -965 -438 -223 0
154 -423 965 -438 -223 0
154 -423 -965 438 -223 0
154 -423 -965 -438 223 0
-154 423 965 -438 -223 0
-154 423 -965 438 -223 0
-154 423 -965 -438 223 0
-154 -423 965 438 -223 0
-154 -423 965 -438 223 0
-154 -423 -965 438 223 0
154 423 965 438 -223 0
154 423 965 -438 223 0
154 423 -965 438 223 0
154 -423 965 438 223 0
-154 423 965 438 223 0
-966 131 0
-966 132 0
966 -131 -132 0
-130 -966 -157 -429 -507 0
130 966 -157 -429 -507 0
130 -966 157 -429 -507 0
130 -966 -157 429 -507 0
130 -966 -157 -429 507 0
-130 966 157 -429 -507 0
-130 966 -157 429 -507 0
-130 966 -157 -429 507 0
-130 -966 157 429 -507 0
-130 -966 157 -429 507 0
-130 -966 -157 429 507 0
130 966 157 429 -507 0
130 966 157 -429 507 0
130 966 -157 429 507 0
130 -966 157 429 507 0
-130 966 157 429 507 0
130 -157 -423 -438 0
-130 157 -423 -438 0
-130 -157 423 -438 0
-130 -157 -423 438 0
130 157 423 -438 0
130 157 -423 438 0
130 -157 423 438 0
-130 157 423 438 0
-967 425 0
-967 426 0
967 -425 -426 0
-155 -424 -967 -439 -224 0
155 424 -967 -439 -224 0
155 -424 967 -439 -224 0
155 -424 -967 439 -224 0
155 -424 -967 -439 224 0
-155 424 967 -439 -224 0
-155 424 -967 439 -224 0
-155 424 -967 -439 224 0
-155 -424 967 439 -224 0
-155 -424 967 -439 224 0
-155 -424 -967 439 224 0
155 424 967 439 -224 0
155 424 967 -439 224 0
155 424 -967 439 224 0
155 -424 967 439 224 0
-155 424 967 439 224 0
-968 132 0
-968 133 0
968 -132 -133 0
-131 -968 -158 -430 -508 0
131 968 -158 -430 -508 0
131 -968 158 -430 -508 0
131 -968 -158 430 -508 0
131 -968 -158 -430 508 0
-131 968 158 -430 -508 0
-131 968 -158 430 -508 0
-131 968 -158 -430 508 0
-131 -968 158 430 -508 0
-131 -968 158 -430 508 0
-131 -968 -158 430 508 0
131 968 158 430 -508 0
131 968 158 -430 508 0
131 968 -158 430 508 0
131 -968 158 430 508 0
-131 968 158 430 508 0
131 -158 -424 -439 0
-131 158 -424 -439 0
-131 -158 424 -439 0
-131 -158 -424 439 0
131 158 424 -439 0
131 158 -424 439 0
131 -158 424 439 0
-131 158 424 439 0
-969 426 0
-969 427 0
969 -426 -427 0
-156 -425 -969 -440 -225 0
156 425 -969 -440 -225 0
156 -425 969 -440 -225 0
156 -425 -969 440 -225 0
156 -425 -969 -440 225 0
-156 425 969 -440 -225 0
-156 425 -969 440 -225 0
-156 425 -969 -440 225 0
-156 -425 969 440 -225 0
-156 -425 969 -440 225 0
-156 -425 -969 440 225 0
156 425 969 440 -225 0
156 425 969 -440 225 0
156 425 -969 440 225 0
156 -425 969 440 225 0
-156 425 969 440 225 0
-132 -159 -425 -440 0
132 159 -425 -440 0
132 -159 425 -440 0
132 -159 -425 440 0
-132 159 425 -440 0
-132 159 -425 440 0
-132 -159 425 440 0
132 159 425 440 0
-970 427 0
-970 428 0
970 -427 -428 0
-157 -426 -970 -441 -226 0
157 426 -970 -441 -226 0
157 -426 970 -441 -226 0
157 -426 -970 441 -226 0
157 -426 -970 -441 226 0
-157 426 970 -441 -226 0
-157 426 -970 441 -226 0
-157 426 -970 -441 226 0
-157 -426 970 441 -226 0
-157 -426 970 -441 226 0
-157 -426 -970 441 226 0
157 426 970 441 -226 0
157 426 970 -441 226 0
157 426 -970 441 226 0
157 -426 970 441 226 0
-157 426 970 441 226 0
133 -160 -426 -441 0
-133 160 -426 -441 0
-133 -160 426 -441 0
-133 -160 -426 441 0
133 160 426 -441 0
133 160 -426 441 0
133 -160 426 441 0
-133 160 426 441 0
-971 428 0
-971 429 0
971 -428 -429 0
-158 -427 -971 -442 -227 0
158 427 -971 -442 -227 0
158 -427 971 -442 -227 0
158 -427 -971 442 -227 0
158 -427 -971 -442 227 0
-158 427 971 -442 -227 0
-158 427 -971 442 -227 0
-158 427 -971 -442 227 0
-158 -427 971 442 -227 0
-158 -427 971 -442 227 0
-158 -427 -971 442 227 0
158 427 971 442 -227 0
158 427 971 -442 227 0
158 427 -971 442 227 0
158 -427 971 442 227 0
-158 427 971 442 227 0
-161 -334 -427 -442 0
161 334 -427 -442 0
161 -334 427 -442 0
161 -334 -427 442 0
-161 334 427 -442 0
-161 334 -427 442 0
-161 -334 427 442 0
161 334 427 442 0
135 -162 -428 -443 0
-135 162 -428 -443 0
-135 -162 428 -443 0
-135 -162 -428 443 0
135 162 428 -443 0
135 162 -428 443 0
135 -162 428 443 0
-135 162 428 443 0
-136 -163 -429 -444 0
136 163 -429 -444 0
136 -163 429 -444 0
136 -163 -429 444 0
-136 163 429 -444 0
-136 163 -429 444 0
-136 -163 429 444 0
136 163 429 444 0
137 -164 -430 -445 0
-137 164 -430 -445 0
-137 -164 430 -445 0
-137 -164 -430 445 0
137 164 430 -445 0
137 164 -430 445 0
137 -164 430 445 0
-137 164 430 445 0
138 -165 -431 -446 0
-138 165 -431 -446 0
-138 -165 431 -446 0
-138 -165 -431 446 0
138 165 431 -446 0
138 165 -431 446 0
138 -165 431 446 0
-138 165 431 446 0
139 -166 -432 -447 0
-139 166 -432 -447 0
-139 -166 432 -447 0
-139 -166 -432 447 0
139 166 432 -447 0
139 166 -432 447 0
139 -166 432 447 0
-139 166 432 447 0
140 -167 -433 -448 0
-140 167 -433 -448 0
-140 -167 433 -448 0
-140 -167 -433 448 0
140 167 433 -448 0
140 167 -433 448 0
140 -167 433 448 0
-140 167 433 448 0
-141 -168 -434 -449 0
141 168 -434 -449 0
141 -168 434 -449 0
141 -168 -434 449 0
-141 168 434 -449 0
-141 168 -434 449 0
-141 -168 434 449 0
141 168 434 449 0
-142 -169 -435 -450 0
142 169 -435 -450 0
142 -169 435 -450 0
142 -169 -435 450 0
-142 169 435 -450 0
-142 169 -435 450 0
-142 -169 435 450 0
142 169 435 450 0
143 -170 -436 -451 0
-143 170 -436 -451 0
-143 -170 436 -451 0
-143 -170 -436 451 0
143 170 436 -451 0
143 170 -436 451 0
143 -170 436 451 0
-143 170 436 451 0
144 -171 -437 -452 0
-144 171 -437 -452 0
-144 -171 437 -452 0
-144 -171 -437 452 0
144 171 437 -452 0
144 171 -437 452 0
144 -171 437 452 0
-144 171 437 452 0
-145 -172 -438 -453 0
145 172 -438 -453 0
145 -172 438 -453 0
145 -172 -438 453 0
-145 172 438 -453 0
-145 172 -438 453 0
-145 -172 438 453 0
145 172 438 453 0
-146 -173 -439 -454 0
146 173 -439 -454 0
146 -173 439 -454 0
146 -173 -439 454 0
-146 173 439 -454 0
-146 173 -439 454 0
-146 -173 439 454 0
146 173 439 454 0
-147 -174 -440 -455 0
147 174 -440 -455 0
147 -174 440 -455 0
147 -174 -440 455 0
-147 174 440 -455 0
-147 174 -440 455 0
-147 -174 440 455 0
147 174 440 455 0
148 -175 -441 -456 0
-148 175 -441 -456 0
-148 -175 441 -456 0
-148 -175 -441 456 0
148 175 441 -456 0
148 175 -441 456 0
148 -175 441 456 0
-148 175 441 456 0
-149 -176 -442 -457 0
149 176 -442 -457 0
149 -176 442 -457 0
149 -176 -442 457 0
-149 176 442 -457 0
-149 176 -442 457 0
-149 -176 442 457 0
149 176 442 457 0
150 -177 -443 -458 0
-150 177 -443 -458 0
-150 -177 443 -458 0
-150 -177 -443 458 0
150 177 443 -458 0
150 177 -443 458 0
150 -177 443 458 0
-150 177 443 458 0
-151 -178 -444 -459 0
151 178 -444 -459 0
151 -178 444 -459 0
151 -178 -444 459 0
-151 178 444 -459 0
-151 178 -444 459 0
-151 -178 444 459 0
151 178 444 459 0
-152 -179 -445 -460 0
152 179 -445 -460 0
152 -179 445 -460 0
152 -179 -445 460 0
-152 179 445 -460 0
-152 179 -445 460 0
-152 -179 445 460 0
152 179 445 460 0
-153 -180 -446 -461 0
153 180 -446 -461 0
153 -180 446 -461 0
153 -180 -446 461 0
-153 180 446 -461 0
-153 180 -446 461 0
-153 -180 446 461 0
153 180 446 461 0
154 -181 -447 -462 0
-154 181 -447 -462 0
-154 -181 447 -462 0
-154 -181 -447 462 0
154 181 447 -462 0
154 181 -447 462 0
154 -181 447 462 0
-154 181 447 462 0
155 -182 -448 -463 0
-155 182 -448 -463 0
-155 -182 448 -463 0
-155 -182 -448 463 0
155 182 448 -463 0
155 182 -448 463 0
155 -182 448 463 0
-155 182 448 463 0
-156 -183 -449 -464 0
156 183 -449 -464 0
156 -183 449 -464 0
156 -183 -449 464 0
-156 183 449 -464 0
-156 183 -449 464 0
-156 -183 449 464 0
156 183 449 464 0
-157 -184 -450 -465 0
157 184 -450 -465 0
157 -184 450 -465 0
157 -184 -450 465 0
-157 184 450 -465 0
-157 184 -450 465 0
-157 -184 450 465 0
157 184 450 465 0
158 -185 -451 -466 0
-158 185 -451 -466 0
-158 -185 451 -466 0
-158 -185 -451 466 0
158 185 451 -466 0
158 185 -451 466 0
158 -185 451 466 0
-158 185 451 466 0
159 -186 -452 -467 0
-159 186 -452 -467 0
-159 -186 452 -467 0
-159 -186 -452 467 0
159 186 452 -467 0
159 186 -452 467 0
159 -186 452 467 0
-159 186 452 467 0
-160 -187 -453 -468 0
160 187 -453 -468 0
160 -187 453 -468 0
160 -187 -453 468 0
-160 187 453 -468 0
-160 187 -453 468 0
-160 -187 453 468 0
160 187 453 468 0
161 -188 -454 -469 0
-161 188 -454 -469 0
-161 -188 454 -469 0
-161 -188 -454 469 0
161 188 454 -469 0
161 188 -454 469 0
161 -188 454 469 0
-161 188 454 469 0
-162 -189 -455 -470 0
162 189 -455 -470 0
162 -189 455 -470 0
162 -189 -455 470 0
-162 189 455 -470 0
-162 189 -455 470 0
-162 -189 455 470 0
162 189 455 470 0
-163 -190 -456 -471 0
163 190 -456 -471 0
163 -190 456 -471 0
163 -190 -456 471 0
-163 190 456 -471 0
-163 190 -456 471 0
-163 -190 456 471 0
163 190 456 471 0
164 -191 -457 -472 0
-164 191 -457 -472 0
-164 -191 457 -472 0
-164 -191 -457 472 0
164 191 457 -472 0
164 191 -457 472 0
164 -191 457 472 0
-164 191 457 472 0
-165 -192 -458 -473 0
165 192 -458 -473 0
165 -192 458 -473 0
165 -192 -458 473 0
-165 192 458 -473 0
-165 192 -458 473 0
-165 -192 458 473 0
165 192 458 473 0
-166 -193 -459 -474 0
166 193 -459 -474 0
166 -193 459 -474 0
166 -193 -459 474 0
-166 193 459 -474 0
-166 193 -459 474 0
-166 -193 459 474 0
166 193 459 474 0
-167 -194 -460 -475 0
167 194 -460 -475 0
167 -194 460 -475 0
167 -194 -460 475 0
-167 194 460 -475 0
-167 194 -460 475 0
-167 -194 460 475 0
167 194 460 475 0
168 -195 -461 -476 0
-168 195 -461 -476 0
-168 -195 461 -476 0
-168 -195 -461 476 0
168 195 461 -476 0
168 195 -461 476 0
168 -195 461 476 0
-168 195 461 476 0
-169 -196 -462 -477 0
169 196 -462 -477 0
169 -196 462 -477 0
169 -196 -462 477 0
-169 196 462 -477 0
-169 196 -462 477 0
-169 -196 462 477 0
169 196 462 477 0
170 -197 -463 -478 0
-170 197 -463 -478 0
-170 -197 463 -478 0
-170 -197 -463 478 0
170 197 463 -478 0
170 197 -463 478 0
170 -197 463 478 0
-170 197 463 478 0
-171 -198 -464 -479 0
171 198 -464 -479 0
171 -198 464 -479 0
171 -198 -464 479 0
-171 198 464 -479 0
-171 198 -464 479 0
-171 -198 464 479 0
171 198 464 479 0
172 -199 -465 -480 0
-172 199 -465 -480 0
-172 -199 465 -480 0
-172 -199 -465 480 0
172 199 465 -480 0
172 199 -465 480 0
172 -199 465 480 0
-172 199 465 480 0
173 -200 -466 -481 0
-173 200 -466 -481 0
-173 -200 466 -481 0
-173 -200 -466 481 0
173 200 466 -481 0
173 200 -466 481 0
173 -200 466 481 0
-173 200 466 481 0
174 -201 -467 -482 0
-174 201 -467 -482 0
-174 -201 467 -482 0
-174 -201 -467 482 0
174 201 467 -482 0
174 201 -467 482 0
174 -201 467 482 0
-174 201 467 482 0
175 -202 -468 -483 0
-175 202 -468 -483 0
-175 -202 468 -483 0
-175 -202 -468 483 0
175 202 468 -483 0
175 202 -468 483 0
175 -202 468 483 0
-175 202 468 483 0
-176 -203 -469 -484 0
176 203 -469 -484 0
176 -203 469 -484 0
176 -203 -469 484 0
-176 203 469 -484 0
-176 203 -469 484 0
-176 -203 469 484 0
176 203 469 484 0
-177 -204 -470 -485 0
177 204 -470 -485 0
177 -204 470 -485 0
177 -204 -470 485 0
-177 204 470 -485 0
-177 204 -470 485 0
-177 -204 470 485 0
177 204 470 485 0
-178 -205 -471 -486 0
178 205 -471 -486 0
178 -205 471 -486 0
178 -205 -471 486 0
-178 205 471 -486 0
-178 205 -471 486 0
-178 -205 471 486 0
178 205 471 486 0
179 -206 -472 -487 0
-179 206 -472 -487 0
-179 -206 472 -487 0
-179 -206 -472 487 0
179 206 472 -487 0
179 206 -472 487 0
179 -206 472 487 0
-179 206 472 487 0
-180 -207 -473 -488 0
180 207 -473 -488 0
180 -207 473 -488 0
180 -207 -473 488 0
-180 207 473 -488 0
-180 207 -473 488 0
-180 -207 473 488 0
180 207 473 488 0
-181 -208 -474 -489 0
181 208 -474 -489 0
181 -208 474 -489 0
181 -208 -474 489 0
-181 208 474 -489 0
-181 208 -474 489 0
-181 -208 474 489 0
181 208 474 489 0
-182 -209 -475 -490 0
182 209 -475 -490 0
182 -209 475 -490 0
182 -209 -475 490 0
-182 209 475 -490 0
-182 209 -475 490 0
-182 -209 475 490 0
182 209 475 490 0
-183 -210 -476 -491 0
183 210 -476 -491 0
183 -210 476 -491 0
183 -210 -476 491 0
-183 210 476 -491 0
-183 210 -476 491 0
-183 -210 476 491 0
183 210 476 491 0
-184 -211 -477 -492 0
184 211 -477 -492 0
184 -211 477 -492 0
184 -211 -477 492 0
-184 211 477 -492 0
-184 211 -477 492 0
-184 -211 477 492 0
184 211 477 492 0
-185 -212 -478 -493 0
185 212 -478 -493 0
185 -212 478 -493 0
185 -212 -478 493 0
-185 212 478 -493 0
-185 212 -478 493 0
-185 -212 478 493 0
185 212 478 493 0
186 -213 -479 -494 0
-186 213 -479 -494 0
-186 -213 479 -494 0
-186 -213 -479 494 0
186 213 479 -494 0
186 213 -479 494 0
186 -213 479 494 0
-186 213 479 494 0
-187 -214 -480 -495 0
187 214 -480 -495 0
187 -214 480 -495 0
187 -214 -480 495 0
-187 214 480 -495 0
-187 214 -480 495 0
-187 -214 480 495 0
187 214 480 495 0
188 -215 -481 -496 0
-188 215 -481 -496 0
-188 -215 481 -496 0
-188 -215 -481 496 0
188 215 481 -496 0
188 215 -481 496 0
188 -215 481 496 0
-188 215 481 496 0
189 -216 -482 -497 0
-189 216 -482 -497 0
-189 -216 482 -497 0
-189 -216 -482 497 0
189 216 482 -497 0
189 216 -482 497 0
189 -216 482 497 0
-189 216 482 497 0
190 -217 -483 -498 0
-190 217 -483 -498 0
-190 -217 483 -498 0
-190 -217 -483 498 0
190 217 483 -498 0
190 217 -483 498 0
190 -217 483 498 0
-190 217 483 498 0
-191 -218 -484 -499 0
191 218 -484 -499 0
191 -218 484 -499 0
191 -218 -484 499 0
-191 218 484 -499 0
-191 218 -484 499 0
-191 -218 484 499 0
191 218 484 499 0
-192 -219 -485 -500 0
192 219 -485 -500 0
192 -219 485 -500 0
192 -219 -485 500 0
-192 219 485 -500 0
-192 219 -485 500 0
-192 -219 485 500 0
192 219 485 500 0
193 -220 -486 -501 0
-193 220 -486 -501 0
-193 -220 486 -501 0
-193 -220 -486 501 0
193 220 486 -501 0
193 220 -486 501 0
193 -220 486 501 0
-193 220 486 501 0
194 -221 -487 -502 0
-194 221 -487 -502 0
-194 -221 487 -502 0
-194 -221 -487 502 0
194 221 487 -502 0
194 221 -487 502 0
194 -221 487 502 0
-194 221 487 502 0
195 -222 -488 -503 0
-195 222 -488 -503 0
-195 -222 488 -503 0
-195 -222 -488 503 0
195 222 488 -503 0
195 222 -488 503 0
195 -222 488 503 0
-195 222 488 503 0
196 -223 -489 -504 0
-196 223 -489 -504 0
-196 -223 489 -504 0
-196 -223 -489 504 0
196 223 489 -504 0
196 223 -489 504 0
196 -223 489 504 0
-196 223 489 504 0
197 -224 -490 -505 0
-197 224 -490 -505 0
-197 -224 490 -505 0
-197 -224 -490 505 0
197 224 490 -505 0
197 224 -490 505 0
197 -224 490 505 0
-197 224 490 505 0
198 -225 -491 -506 0
-198 225 -491 -506 0
-198 -225 491 -506 0
-198 -225 -491 506 0
198 225 491 -506 0
198 225 -491 506 0
198 -225 491 506 0
-198 225 491 506 0
199 -226 -492 -507 0
-199 226 -492 -507 0
-199 -226 492 -507 0
-199 -226 -492 507 0
199 226 492 -507 0
199 226 -492 507 0
199 -226 492 507 0
-199 226 492 507 0
200 -227 -493 -508 0
-200 227 -493 -508 0
-200 -227 493 -508 0
-200 -227 -493 508 0
200 227 493 -508 0
200 227 -493 508 0
200 -227 493 508 0
-200 227 493 508 0
