# Supplementary material for: Multi-step partitioning combined with SOM neural network-based clustering technique effectively improves SAT solver performance
Source: PeerJ Comput Sci. 2025 Aug 14;11:e3076. doi: 10.7717/peerj-cs.3076 (PMC12453816; doi:10.7717/peerj-cs.3076)
Supplement: Supplemental Information 10 [file peerj-cs-11-3076-s010.cnf]

p cnf 974 5505
2 0
-7 0
14 0
-26 0
27 0
-34 0
42 0
44 0
-47 0
54 0
-58 0
-62 0
66 0
68 0
70 0
71 0
-82 0
-85 0
86 0
93 0
299 0
-305 0
306 0
313 0
314 0
-315 0
330 0
332 0
-340 0
342 0
-345 0
358 0
367 0
369 0
370 0
371 0
-373 0
-375 0
376 0
578 0
579 0
-580 0
581 0
582 0
583 0
-584 0
-585 0
586 0
587 0
588 0
589 0
590 0
-591 0
592 0
593 0
-594 0
595 0
596 0
-597 0
598 0
-599 0
600 0
-601 0
602 0
-603 0
604 0
605 0
-606 0
607 0
608 0
609 0
-610 0
-611 0
-612 0
613 0
614 0
-615 0
-616 0
617 0
-618 0
619 0
-620 0
621 0
-622 0
-623 0
-624 0
625 0
-626 0
627 0
-628 0
629 0
-630 0
-631 0
-632 0
-633 0
-634 0
-635 0
-636 0
-637 0
638 0
-639 0
640 0
641 0
642 0
-643 0
-644 0
-645 0
646 0
647 0
648 0
-649 0
-650 0
651 0
-652 0
-653 0
-654 0
655 0
656 0
-657 0
-658 0
-659 0
-660 0
-661 0
-662 0
-663 0
-664 0
-665 0
-666 0
667 0
-668 0
-669 0
-670 0
671 0
-672 0
673 0
674 0
-675 0
676 0
677 0
678 0
679 0
-680 0
681 0
-682 0
683 0
-684 0
-685 0
-686 0
687 0
-688 0
689 0
690 0
-691 0
692 0
-693 0
694 0
695 0
696 0
697 0
698 0
699 0
700 0
-701 0
702 0
703 0
704 0
-705 0
-706 0
-707 0
-708 0
709 0
-710 0
711 0
-712 0
713 0
714 0
715 0
-716 0
-717 0
718 0
-719 0
-720 0
-721 0
-722 0
723 0
724 0
725 0
726 0
727 0
728 0
-729 0
-730 0
-731 0
-732 0
-733 0
734 0
-735 0
-736 0
-737 0
738 0
-739 0
740 0
741 0
-742 0
-743 0
-744 0
-745 0
-746 0
-747 0
-748 0
-749 0
-750 0
751 0
752 0
753 0
-754 0
-755 0
756 0
-757 0
758 0
759 0
760 0
-761 0
762 0
-763 0
764 0
765 0
-766 0
-767 0
-768 0
769 0
-770 0
771 0
772 0
773 0
-774 0
775 0
-776 0
-777 0
-778 295 0
-778 296 0
778 -295 -296 0
-25 -294 -778 -309 -94 0
25 294 -778 -309 -94 0
25 -294 778 -309 -94 0
25 -294 -778 309 -94 0
25 -294 -778 -309 94 0
-25 294 778 -309 -94 0
-25 294 -778 309 -94 0
-25 294 -778 -309 94 0
-25 -294 778 309 -94 0
-25 -294 778 -309 94 0
-25 -294 -778 309 94 0
25 294 778 309 -94 0
25 294 778 -309 94 0
25 294 -778 309 94 0
25 -294 778 309 94 0
-25 294 778 309 94 0
-1 -3 -28 -300 -378 0
1 3 -28 -300 -378 0
1 -3 28 -300 -378 0
1 -3 -28 300 -378 0
1 -3 -28 -300 378 0
-1 3 28 -300 -378 0
-1 3 -28 300 -378 0
-1 3 -28 -300 378 0
-1 -3 28 300 -378 0
-1 -3 28 -300 378 0
-1 -3 -28 300 378 0
1 3 28 300 -378 0
1 3 28 -300 378 0
1 3 -28 300 378 0
1 -3 28 300 378 0
-1 3 28 300 378 0
-1 -28 -294 -309 0
1 28 -294 -309 0
1 -28 294 -309 0
1 -28 -294 309 0
-1 28 294 -309 0
-1 28 -294 309 0
-1 -28 294 309 0
1 28 294 309 0
-779 296 0
-779 297 0
779 -296 -297 0
295 -779 -310 -95 0
-295 779 -310 -95 0
-295 -779 310 -95 0
-295 -779 -310 95 0
295 779 310 -95 0
295 779 -310 95 0
295 -779 310 95 0
-295 779 310 95 0
-780 3 0
-780 4 0
780 -3 -4 0
-780 -29 -301 -379 0
780 29 -301 -379 0
780 -29 301 -379 0
780 -29 -301 379 0
-780 29 301 -379 0
-780 29 -301 379 0
-780 -29 301 379 0
780 29 301 379 0
-29 -295 -310 0
29 295 -310 0
29 -295 310 0
-29 295 310 0
-781 297 0
-781 298 0
781 -297 -298 0
-296 -781 -311 -96 0
296 781 -311 -96 0
296 -781 311 -96 0
296 -781 -311 96 0
-296 781 311 -96 0
-296 781 -311 96 0
-296 -781 311 96 0
296 781 311 96 0
-782 4 0
-782 5 0
782 -4 -5 0
-3 -782 -30 -302 -380 0
3 782 -30 -302 -380 0
3 -782 30 -302 -380 0
3 -782 -30 302 -380 0
3 -782 -30 -302 380 0
-3 782 30 -302 -380 0
-3 782 -30 302 -380 0
-3 782 -30 -302 380 0
-3 -782 30 302 -380 0
-3 -782 30 -302 380 0
-3 -782 -30 302 380 0
3 782 30 302 -380 0
3 782 30 -302 380 0
3 782 -30 302 380 0
3 -782 30 302 380 0
-3 782 30 302 380 0
3 -30 -296 -311 0
-3 30 -296 -311 0
-3 -30 296 -311 0
-3 -30 -296 311 0
3 30 296 -311 0
3 30 -296 311 0
3 -30 296 311 0
-3 30 296 311 0
-28 -297 -298 -312 -97 0
28 297 -298 -312 -97 0
28 -297 298 -312 -97 0
28 -297 -298 312 -97 0
28 -297 -298 -312 97 0
-28 297 298 -312 -97 0
-28 297 -298 312 -97 0
-28 297 -298 -312 97 0
-28 -297 298 312 -97 0
-28 -297 298 -312 97 0
-28 -297 -298 312 97 0
28 297 298 312 -97 0
28 297 298 -312 97 0
28 297 -298 312 97 0
28 -297 298 312 97 0
-28 297 298 312 97 0
-783 5 0
-783 6 0
783 -5 -6 0
-4 -783 -31 -303 -381 0
4 783 -31 -303 -381 0
4 -783 31 -303 -381 0
4 -783 -31 303 -381 0
4 -783 -31 -303 381 0
-4 783 31 -303 -381 0
-4 783 -31 303 -381 0
-4 783 -31 -303 381 0
-4 -783 31 303 -381 0
-4 -783 31 -303 381 0
-4 -783 -31 303 381 0
4 783 31 303 -381 0
4 783 31 -303 381 0
4 783 -31 303 381 0
4 -783 31 303 381 0
-4 783 31 303 381 0
-4 -31 -297 -312 0
4 31 -297 -312 0
4 -31 297 -312 0
4 -31 -297 312 0
-4 31 297 -312 0
-4 31 -297 312 0
-4 -31 297 312 0
4 31 297 312 0
-29 -298 -300 -98 0
29 298 -300 -98 0
29 -298 300 -98 0
29 -298 -300 98 0
-29 298 300 -98 0
-29 298 -300 98 0
-29 -298 300 98 0
29 298 300 98 0
5 -32 -304 -382 0
-5 32 -304 -382 0
-5 -32 304 -382 0
-5 -32 -304 382 0
5 32 304 -382 0
5 32 -304 382 0
5 -32 304 382 0
-5 32 304 382 0
-5 -32 -298 0
5 32 -298 0
5 -32 298 0
-5 32 298 0
-784 300 0
-784 301 0
784 -300 -301 0
-30 -784 -99 0
30 784 -99 0
30 -784 99 0
-30 784 99 0
-6 -33 -383 0
6 33 -383 0
6 -33 383 0
-6 33 383 0
-6 -33 0
6 33 0
-785 301 0
-785 302 0
785 -301 -302 0
31 -300 -785 -100 0
-31 300 -785 -100 0
-31 -300 785 -100 0
-31 -300 -785 100 0
31 300 785 -100 0
31 300 -785 100 0
31 -300 785 100 0
-31 300 785 100 0
-300 0
-786 302 0
-786 303 0
786 -302 -303 0
-32 -301 -786 -316 -101 0
32 301 -786 -316 -101 0
32 -301 786 -316 -101 0
32 -301 -786 316 -101 0
32 -301 -786 -316 101 0
-32 301 786 -316 -101 0
-32 301 -786 316 -101 0
-32 301 -786 -316 101 0
-32 -301 786 316 -101 0
-32 -301 786 -316 101 0
-32 -301 -786 316 101 0
32 301 786 316 -101 0
32 301 786 -316 101 0
32 301 -786 316 101 0
32 -301 786 316 101 0
-32 301 786 316 101 0
-787 9 0
-787 10 0
787 -9 -10 0
-8 -787 -35 -307 -385 0
8 787 -35 -307 -385 0
8 -787 35 -307 -385 0
8 -787 -35 307 -385 0
8 -787 -35 -307 385 0
-8 787 35 -307 -385 0
-8 787 -35 307 -385 0
-8 787 -35 -307 385 0
-8 -787 35 307 -385 0
-8 -787 35 -307 385 0
-8 -787 -35 307 385 0
8 787 35 307 -385 0
8 787 35 -307 385 0
8 787 -35 307 385 0
8 -787 35 307 385 0
-8 787 35 307 385 0
8 -35 -301 -316 0
-8 35 -301 -316 0
-8 -35 301 -316 0
-8 -35 -301 316 0
8 35 301 -316 0
8 35 -301 316 0
8 -35 301 316 0
-8 35 301 316 0
-788 303 0
-788 304 0
788 -303 -304 0
-33 -302 -788 -317 -102 0
33 302 -788 -317 -102 0
33 -302 788 -317 -102 0
33 -302 -788 317 -102 0
33 -302 -788 -317 102 0
-33 302 788 -317 -102 0
-33 302 -788 317 -102 0
-33 302 -788 -317 102 0
-33 -302 788 317 -102 0
-33 -302 788 -317 102 0
-33 -302 -788 317 102 0
33 302 788 317 -102 0
33 302 788 -317 102 0
33 302 -788 317 102 0
33 -302 788 317 102 0
-33 302 788 317 102 0
-789 10 0
-789 11 0
789 -10 -11 0
-9 -789 -36 -308 -386 0
9 789 -36 -308 -386 0
9 -789 36 -308 -386 0
9 -789 -36 308 -386 0
9 -789 -36 -308 386 0
-9 789 36 -308 -386 0
-9 789 -36 308 -386 0
-9 789 -36 -308 386 0
-9 -789 36 308 -386 0
-9 -789 36 -308 386 0
-9 -789 -36 308 386 0
9 789 36 308 -386 0
9 789 36 -308 386 0
9 789 -36 308 386 0
9 -789 36 308 386 0
-9 789 36 308 386 0
-9 -36 -302 -317 0
9 36 -302 -317 0
9 -36 302 -317 0
9 -36 -302 317 0
-9 36 302 -317 0
-9 36 -302 317 0
-9 -36 302 317 0
9 36 302 317 0
-303 -318 -103 0
303 318 -103 0
303 -318 103 0
-303 318 103 0
-790 11 0
-790 12 0
790 -11 -12 0
-10 -790 -37 -309 -387 0
10 790 -37 -309 -387 0
10 -790 37 -309 -387 0
10 -790 -37 309 -387 0
10 -790 -37 -309 387 0
-10 790 37 -309 -387 0
-10 790 -37 309 -387 0
-10 790 -37 -309 387 0
-10 -790 37 309 -387 0
-10 -790 37 -309 387 0
-10 -790 -37 309 387 0
10 790 37 309 -387 0
10 790 37 -309 387 0
10 790 -37 309 387 0
10 -790 37 309 387 0
-10 790 37 309 387 0
-10 -37 -303 -318 0
10 37 -303 -318 0
10 -37 303 -318 0
10 -37 -303 318 0
-10 37 303 -318 0
-10 37 -303 318 0
-10 -37 303 318 0
10 37 303 318 0
35 -304 -319 -104 0
-35 304 -319 -104 0
-35 -304 319 -104 0
-35 -304 -319 104 0
35 304 319 -104 0
35 304 -319 104 0
35 -304 319 104 0
-35 304 319 104 0
-791 12 0
-791 13 0
791 -12 -13 0
-11 -791 -38 -310 -388 0
11 791 -38 -310 -388 0
11 -791 38 -310 -388 0
11 -791 -38 310 -388 0
11 -791 -38 -310 388 0
-11 791 38 -310 -388 0
-11 791 -38 310 -388 0
-11 791 -38 -310 388 0
-11 -791 38 310 -388 0
-11 -791 38 -310 388 0
-11 -791 -38 310 388 0
11 791 38 310 -388 0
11 791 38 -310 388 0
11 791 -38 310 388 0
11 -791 38 310 388 0
-11 791 38 310 388 0
-11 -38 -304 -319 0
11 38 -304 -319 0
11 -38 304 -319 0
11 -38 -304 319 0
-11 38 304 -319 0
-11 38 -304 319 0
-11 -38 304 319 0
11 38 304 319 0
36 -307 -320 -105 0
-36 307 -320 -105 0
-36 -307 320 -105 0
-36 -307 -320 105 0
36 307 320 -105 0
36 307 -320 105 0
36 -307 320 105 0
-36 307 320 105 0
-12 -13 -39 -311 -389 0
12 13 -39 -311 -389 0
12 -13 39 -311 -389 0
12 -13 -39 311 -389 0
12 -13 -39 -311 389 0
-12 13 39 -311 -389 0
-12 13 -39 311 -389 0
-12 13 -39 -311 389 0
-12 -13 39 311 -389 0
-12 -13 39 -311 389 0
-12 -13 -39 311 389 0
12 13 39 311 -389 0
12 13 39 -311 389 0
12 13 -39 311 389 0
12 -13 39 311 389 0
-12 13 39 311 389 0
12 -39 -320 0
-12 39 -320 0
-12 -39 320 0
12 39 320 0
-792 307 0
-792 308 0
792 -307 -308 0
-37 -792 -321 -106 0
37 792 -321 -106 0
37 -792 321 -106 0
37 -792 -321 106 0
-37 792 321 -106 0
-37 792 -321 106 0
-37 -792 321 106 0
37 792 321 106 0
-13 -15 -40 -312 -390 0
13 15 -40 -312 -390 0
13 -15 40 -312 -390 0
13 -15 -40 312 -390 0
13 -15 -40 -312 390 0
-13 15 40 -312 -390 0
-13 15 -40 312 -390 0
-13 15 -40 -312 390 0
-13 -15 40 312 -390 0
-13 -15 40 -312 390 0
-13 -15 -40 312 390 0
13 15 40 312 -390 0
13 15 40 -312 390 0
13 15 -40 312 390 0
13 -15 40 312 390 0
-13 15 40 312 390 0
-13 -40 -321 0
13 40 -321 0
13 -40 321 0
-13 40 321 0
-793 308 0
-793 309 0
793 -308 -309 0
-38 -307 -793 -322 -107 0
38 307 -793 -322 -107 0
38 -307 793 -322 -107 0
38 -307 -793 322 -107 0
38 -307 -793 -322 107 0
-38 307 793 -322 -107 0
-38 307 -793 322 -107 0
-38 307 -793 -322 107 0
-38 -307 793 322 -107 0
-38 -307 793 -322 107 0
-38 -307 -793 322 107 0
38 307 793 322 -107 0
38 307 793 -322 107 0
38 307 -793 322 107 0
38 -307 793 322 107 0
-38 307 793 322 107 0
-794 15 0
-794 16 0
794 -15 -16 0
-794 -41 -391 0
794 41 -391 0
794 -41 391 0
-794 41 391 0
41 -307 -322 0
-41 307 -322 0
-41 -307 322 0
41 307 322 0
-795 309 0
-795 310 0
795 -309 -310 0
-39 -308 -795 -323 -108 0
39 308 -795 -323 -108 0
39 -308 795 -323 -108 0
39 -308 -795 323 -108 0
39 -308 -795 -323 108 0
-39 308 795 -323 -108 0
-39 308 -795 323 -108 0
-39 308 -795 -323 108 0
-39 -308 795 323 -108 0
-39 -308 795 -323 108 0
-39 -308 -795 323 108 0
39 308 795 323 -108 0
39 308 795 -323 108 0
39 308 -795 323 108 0
39 -308 795 323 108 0
-39 308 795 323 108 0
-796 16 0
-796 17 0
796 -16 -17 0
-15 -796 -392 0
15 796 -392 0
15 -796 392 0
-15 796 392 0
-15 -308 -323 0
15 308 -323 0
15 -308 323 0
-15 308 323 0
-797 310 0
-797 311 0
797 -310 -311 0
-40 -309 -797 -324 -109 0
40 309 -797 -324 -109 0
40 -309 797 -324 -109 0
40 -309 -797 324 -109 0
40 -309 -797 -324 109 0
-40 309 797 -324 -109 0
-40 309 -797 324 -109 0
-40 309 -797 -324 109 0
-40 -309 797 324 -109 0
-40 -309 797 -324 109 0
-40 -309 -797 324 109 0
40 309 797 324 -109 0
40 309 797 -324 109 0
40 309 -797 324 109 0
40 -309 797 324 109 0
-40 309 797 324 109 0
-798 17 0
-798 18 0
798 -17 -18 0
16 -798 -43 -393 0
-16 798 -43 -393 0
-16 -798 43 -393 0
-16 -798 -43 393 0
16 798 43 -393 0
16 798 -43 393 0
16 -798 43 393 0
-16 798 43 393 0
-16 -43 -309 -324 0
16 43 -309 -324 0
16 -43 309 -324 0
16 -43 -309 324 0
-16 43 309 -324 0
-16 43 -309 324 0
-16 -43 309 324 0
16 43 309 324 0
-799 311 0
-799 312 0
799 -311 -312 0
-41 -310 -799 -325 -110 0
41 310 -799 -325 -110 0
41 -310 799 -325 -110 0
41 -310 -799 325 -110 0
41 -310 -799 -325 110 0
-41 310 799 -325 -110 0
-41 310 -799 325 -110 0
-41 310 -799 -325 110 0
-41 -310 799 325 -110 0
-41 -310 799 -325 110 0
-41 -310 -799 325 110 0
41 310 799 325 -110 0
41 310 799 -325 110 0
41 310 -799 325 110 0
41 -310 799 325 110 0
-41 310 799 325 110 0
-800 18 0
-800 19 0
800 -18 -19 0
-17 -800 -316 -394 0
17 800 -316 -394 0
17 -800 316 -394 0
17 -800 -316 394 0
-17 800 316 -394 0
-17 800 -316 394 0
-17 -800 316 394 0
17 800 316 394 0
17 -310 -325 0
-17 310 -325 0
-17 -310 325 0
17 310 325 0
-311 -312 -326 -111 0
311 312 -326 -111 0
311 -312 326 -111 0
311 -312 -326 111 0
-311 312 326 -111 0
-311 312 -326 111 0
-311 -312 326 111 0
311 312 326 111 0
-801 19 0
-801 20 0
801 -19 -20 0
-18 -801 -45 -317 -395 0
18 801 -45 -317 -395 0
18 -801 45 -317 -395 0
18 -801 -45 317 -395 0
18 -801 -45 -317 395 0
-18 801 45 -317 -395 0
-18 801 -45 317 -395 0
-18 801 -45 -317 395 0
-18 -801 45 317 -395 0
-18 -801 45 -317 395 0
-18 -801 -45 317 395 0
18 801 45 317 -395 0
18 801 45 -317 395 0
18 801 -45 317 395 0
18 -801 45 317 395 0
-18 801 45 317 395 0
-18 -45 -311 -326 0
18 45 -311 -326 0
18 -45 311 -326 0
18 -45 -311 326 0
-18 45 311 -326 0
-18 45 -311 326 0
-18 -45 311 326 0
18 45 311 326 0
-43 -312 -327 -112 0
43 312 -327 -112 0
43 -312 327 -112 0
43 -312 -327 112 0
-43 312 327 -112 0
-43 312 -327 112 0
-43 -312 327 112 0
43 312 327 112 0
-802 20 0
-802 21 0
802 -20 -21 0
-19 -802 -46 -318 -396 0
19 802 -46 -318 -396 0
19 -802 46 -318 -396 0
19 -802 -46 318 -396 0
19 -802 -46 -318 396 0
-19 802 46 -318 -396 0
-19 802 -46 318 -396 0
-19 802 -46 -318 396 0
-19 -802 46 318 -396 0
-19 -802 46 -318 396 0
-19 -802 -46 318 396 0
19 802 46 318 -396 0
19 802 46 -318 396 0
19 802 -46 318 396 0
19 -802 46 318 396 0
-19 802 46 318 396 0
-19 -46 -312 -327 0
19 46 -312 -327 0
19 -46 312 -327 0
19 -46 -312 327 0
-19 46 312 -327 0
-19 46 -312 327 0
-19 -46 312 327 0
19 46 312 327 0
-803 21 0
-803 22 0
803 -21 -22 0
20 -803 -319 -397 0
-20 803 -319 -397 0
-20 -803 319 -397 0
-20 -803 -319 397 0
20 803 319 -397 0
20 803 -319 397 0
20 -803 319 397 0
-20 803 319 397 0
-20 -328 0
20 328 0
45 -329 -114 0
-45 329 -114 0
-45 -329 114 0
45 329 114 0
-804 22 0
-804 23 0
804 -22 -23 0
-21 -804 -48 -320 -398 0
21 804 -48 -320 -398 0
21 -804 48 -320 -398 0
21 -804 -48 320 -398 0
21 -804 -48 -320 398 0
-21 804 48 -320 -398 0
-21 804 -48 320 -398 0
-21 804 -48 -320 398 0
-21 -804 48 320 -398 0
-21 -804 48 -320 398 0
-21 -804 -48 320 398 0
21 804 48 320 -398 0
21 804 48 -320 398 0
21 804 -48 320 398 0
21 -804 48 320 398 0
-21 804 48 320 398 0
-21 -48 -329 0
21 48 -329 0
21 -48 329 0
-21 48 329 0
-805 316 0
-805 317 0
805 -316 -317 0
46 -805 -115 0
-46 805 -115 0
-46 -805 115 0
46 805 115 0
-806 23 0
-806 24 0
806 -23 -24 0
-22 -806 -49 -321 -399 0
22 806 -49 -321 -399 0
22 -806 49 -321 -399 0
22 -806 -49 321 -399 0
22 -806 -49 -321 399 0
-22 806 49 -321 -399 0
-22 806 -49 321 -399 0
-22 806 -49 -321 399 0
-22 -806 49 321 -399 0
-22 -806 49 -321 399 0
-22 -806 -49 321 399 0
22 806 49 321 -399 0
22 806 49 -321 399 0
22 806 -49 321 399 0
22 -806 49 321 399 0
-22 806 49 321 399 0
-22 -49 0
22 49 0
-807 317 0
-807 318 0
807 -317 -318 0
316 -807 -331 -116 0
-316 807 -331 -116 0
-316 -807 331 -116 0
-316 -807 -331 116 0
316 807 331 -116 0
316 807 -331 116 0
316 -807 331 116 0
-316 807 331 116 0
-808 24 0
-808 25 0
808 -24 -25 0
-23 -808 -50 -322 -400 0
23 808 -50 -322 -400 0
23 -808 50 -322 -400 0
23 -808 -50 322 -400 0
23 -808 -50 -322 400 0
-23 808 50 -322 -400 0
-23 808 -50 322 -400 0
-23 808 -50 -322 400 0
-23 -808 50 322 -400 0
-23 -808 50 -322 400 0
-23 -808 -50 322 400 0
23 808 50 322 -400 0
23 808 50 -322 400 0
23 808 -50 322 400 0
23 -808 50 322 400 0
-23 808 50 322 400 0
-23 -50 -316 -331 0
23 50 -316 -331 0
23 -50 316 -331 0
23 -50 -316 331 0
-23 50 316 -331 0
-23 50 -316 331 0
-23 -50 316 331 0
23 50 316 331 0
-809 318 0
-809 319 0
809 -318 -319 0
-48 -317 -809 -117 0
48 317 -809 -117 0
48 -317 809 -117 0
48 -317 -809 117 0
-48 317 809 -117 0
-48 317 -809 117 0
-48 -317 809 117 0
48 317 809 117 0
24 -51 -323 -401 0
-24 51 -323 -401 0
-24 -51 323 -401 0
-24 -51 -323 401 0
24 51 323 -401 0
24 51 -323 401 0
24 -51 323 401 0
-24 51 323 401 0
24 -51 -317 0
-24 51 -317 0
-24 -51 317 0
24 51 317 0
-810 319 0
-810 320 0
810 -319 -320 0
-49 -318 -810 -333 -118 0
49 318 -810 -333 -118 0
49 -318 810 -333 -118 0
49 -318 -810 333 -118 0
49 -318 -810 -333 118 0
-49 318 810 -333 -118 0
-49 318 -810 333 -118 0
-49 318 -810 -333 118 0
-49 -318 810 333 -118 0
-49 -318 810 -333 118 0
-49 -318 -810 333 118 0
49 318 810 333 -118 0
49 318 810 -333 118 0
49 318 -810 333 118 0
49 -318 810 333 118 0
-49 318 810 333 118 0
25 -52 -324 -402 0
-25 52 -324 -402 0
-25 -52 324 -402 0
-25 -52 -324 402 0
25 52 324 -402 0
25 52 -324 402 0
25 -52 324 402 0
-25 52 324 402 0
-25 -52 -318 -333 0
25 52 -318 -333 0
25 -52 318 -333 0
25 -52 -318 333 0
-25 52 318 -333 0
-25 52 -318 333 0
-25 -52 318 333 0
25 52 318 333 0
-811 320 0
-811 321 0
811 -320 -321 0
-50 -319 -811 -334 -119 0
50 319 -811 -334 -119 0
50 -319 811 -334 -119 0
50 -319 -811 334 -119 0
50 -319 -811 -334 119 0
-50 319 811 -334 -119 0
-50 319 -811 334 -119 0
-50 319 -811 -334 119 0
-50 -319 811 334 -119 0
-50 -319 811 -334 119 0
-50 -319 -811 334 119 0
50 319 811 334 -119 0
50 319 811 -334 119 0
50 319 -811 334 119 0
50 -319 811 334 119 0
-50 319 811 334 119 0
28 -53 -325 -403 0
-28 53 -325 -403 0
-28 -53 325 -403 0
-28 -53 -325 403 0
28 53 325 -403 0
28 53 -325 403 0
28 -53 325 403 0
-28 53 325 403 0
-53 -319 -334 0
53 319 -334 0
53 -319 334 0
-53 319 334 0
-812 321 0
-812 322 0
812 -321 -322 0
-51 -320 -812 -335 -120 0
51 320 -812 -335 -120 0
51 -320 812 -335 -120 0
51 -320 -812 335 -120 0
51 -320 -812 -335 120 0
-51 320 812 -335 -120 0
-51 320 -812 335 -120 0
-51 320 -812 -335 120 0
-51 -320 812 335 -120 0
-51 -320 812 -335 120 0
-51 -320 -812 335 120 0
51 320 812 335 -120 0
51 320 812 -335 120 0
51 320 -812 335 120 0
51 -320 812 335 120 0
-51 320 812 335 120 0
-813 28 0
-813 29 0
813 -28 -29 0
-813 -326 -404 0
813 326 -404 0
813 -326 404 0
-813 326 404 0
-320 -335 0
320 335 0
-814 322 0
-814 323 0
814 -322 -323 0
-52 -321 -814 -336 -121 0
52 321 -814 -336 -121 0
52 -321 814 -336 -121 0
52 -321 -814 336 -121 0
52 -321 -814 -336 121 0
-52 321 814 -336 -121 0
-52 321 -814 336 -121 0
-52 321 -814 -336 121 0
-52 -321 814 336 -121 0
-52 -321 814 -336 121 0
-52 -321 -814 336 121 0
52 321 814 336 -121 0
52 321 814 -336 121 0
52 321 -814 336 121 0
52 -321 814 336 121 0
-52 321 814 336 121 0
-815 29 0
-815 30 0
815 -29 -30 0
-28 -815 -55 -327 -405 0
28 815 -55 -327 -405 0
28 -815 55 -327 -405 0
28 -815 -55 327 -405 0
28 -815 -55 -327 405 0
-28 815 55 -327 -405 0
-28 815 -55 327 -405 0
-28 815 -55 -327 405 0
-28 -815 55 327 -405 0
-28 -815 55 -327 405 0
-28 -815 -55 327 405 0
28 815 55 327 -405 0
28 815 55 -327 405 0
28 815 -55 327 405 0
28 -815 55 327 405 0
-28 815 55 327 405 0
-28 -55 -321 -336 0
28 55 -321 -336 0
28 -55 321 -336 0
28 -55 -321 336 0
-28 55 321 -336 0
-28 55 -321 336 0
-28 -55 321 336 0
28 55 321 336 0
-816 323 0
-816 324 0
816 -323 -324 0
-53 -322 -816 -337 -122 0
53 322 -816 -337 -122 0
53 -322 816 -337 -122 0
53 -322 -816 337 -122 0
53 -322 -816 -337 122 0
-53 322 816 -337 -122 0
-53 322 -816 337 -122 0
-53 322 -816 -337 122 0
-53 -322 816 337 -122 0
-53 -322 816 -337 122 0
-53 -322 -816 337 122 0
53 322 816 337 -122 0
53 322 816 -337 122 0
53 322 -816 337 122 0
53 -322 816 337 122 0
-53 322 816 337 122 0
-817 30 0
-817 31 0
817 -30 -31 0
-29 -817 -56 -328 -406 0
29 817 -56 -328 -406 0
29 -817 56 -328 -406 0
29 -817 -56 328 -406 0
29 -817 -56 -328 406 0
-29 817 56 -328 -406 0
-29 817 -56 328 -406 0
-29 817 -56 -328 406 0
-29 -817 56 328 -406 0
-29 -817 56 -328 406 0
-29 -817 -56 328 406 0
29 817 56 328 -406 0
29 817 56 -328 406 0
29 817 -56 328 406 0
29 -817 56 328 406 0
-29 817 56 328 406 0
29 -56 -322 -337 0
-29 56 -322 -337 0
-29 -56 322 -337 0
-29 -56 -322 337 0
29 56 322 -337 0
29 56 -322 337 0
29 -56 322 337 0
-29 56 322 337 0
-818 324 0
-818 325 0
818 -324 -325 0
-323 -818 -338 -123 0
323 818 -338 -123 0
323 -818 338 -123 0
323 -818 -338 123 0
-323 818 338 -123 0
-323 818 -338 123 0
-323 -818 338 123 0
323 818 338 123 0
-819 31 0
-819 32 0
819 -31 -32 0
-30 -819 -57 -329 -407 0
30 819 -57 -329 -407 0
30 -819 57 -329 -407 0
30 -819 -57 329 -407 0
30 -819 -57 -329 407 0
-30 819 57 -329 -407 0
-30 819 -57 329 -407 0
-30 819 -57 -329 407 0
-30 -819 57 329 -407 0
-30 -819 57 -329 407 0
-30 -819 -57 329 407 0
30 819 57 329 -407 0
30 819 57 -329 407 0
30 819 -57 329 407 0
30 -819 57 329 407 0
-30 819 57 329 407 0
-30 -57 -323 -338 0
30 57 -323 -338 0
30 -57 323 -338 0
30 -57 -323 338 0
-30 57 323 -338 0
-30 57 -323 338 0
-30 -57 323 338 0
30 57 323 338 0
-820 325 0
-820 326 0
820 -325 -326 0
-55 -324 -820 -339 -124 0
55 324 -820 -339 -124 0
55 -324 820 -339 -124 0
55 -324 -820 339 -124 0
55 -324 -820 -339 124 0
-55 324 820 -339 -124 0
-55 324 -820 339 -124 0
-55 324 -820 -339 124 0
-55 -324 820 339 -124 0
-55 -324 820 -339 124 0
-55 -324 -820 339 124 0
55 324 820 339 -124 0
55 324 820 -339 124 0
55 324 -820 339 124 0
55 -324 820 339 124 0
-55 324 820 339 124 0
-821 32 0
-821 33 0
821 -32 -33 0
31 -821 -408 0
-31 821 -408 0
-31 -821 408 0
31 821 408 0
31 -324 -339 0
-31 324 -339 0
-31 -324 339 0
31 324 339 0
-822 326 0
-822 327 0
822 -326 -327 0
56 -325 -822 -125 0
-56 325 -822 -125 0
-56 -325 822 -125 0
-56 -325 -822 125 0
56 325 822 -125 0
56 325 -822 125 0
56 -325 822 125 0
-56 325 822 125 0
32 -59 -331 -409 0
-32 59 -331 -409 0
-32 -59 331 -409 0
-32 -59 -331 409 0
32 59 331 -409 0
32 59 -331 409 0
32 -59 331 409 0
-32 59 331 409 0
32 -59 -325 0
-32 59 -325 0
-32 -59 325 0
32 59 325 0
-823 327 0
-823 328 0
823 -327 -328 0
-57 -326 -823 -341 -126 0
57 326 -823 -341 -126 0
57 -326 823 -341 -126 0
57 -326 -823 341 -126 0
57 -326 -823 -341 126 0
-57 326 823 -341 -126 0
-57 326 -823 341 -126 0
-57 326 -823 -341 126 0
-57 -326 823 341 -126 0
-57 -326 823 -341 126 0
-57 -326 -823 341 126 0
57 326 823 341 -126 0
57 326 823 -341 126 0
57 326 -823 341 126 0
57 -326 823 341 126 0
-57 326 823 341 126 0
33 -60 -410 0
-33 60 -410 0
-33 -60 410 0
33 60 410 0
33 -60 -326 -341 0
-33 60 -326 -341 0
-33 -60 326 -341 0
-33 -60 -326 341 0
33 60 326 -341 0
33 60 -326 341 0
33 -60 326 341 0
-33 60 326 341 0
-824 328 0
-824 329 0
824 -328 -329 0
327 -824 -127 0
-327 824 -127 0
-327 -824 127 0
327 824 127 0
-825 35 0
-825 36 0
825 -35 -36 0
825 -61 -333 -411 0
-825 61 -333 -411 0
-825 -61 333 -411 0
-825 -61 -333 411 0
825 61 333 -411 0
825 61 -333 411 0
825 -61 333 411 0
-825 61 333 411 0
-61 -327 0
61 327 0
-59 -328 -329 -343 -128 0
59 328 -329 -343 -128 0
59 -328 329 -343 -128 0
59 -328 -329 343 -128 0
59 -328 -329 -343 128 0
-59 328 329 -343 -128 0
-59 328 -329 343 -128 0
-59 328 -329 -343 128 0
-59 -328 329 343 -128 0
-59 -328 329 -343 128 0
-59 -328 -329 343 128 0
59 328 329 343 -128 0
59 328 329 -343 128 0
59 328 -329 343 128 0
59 -328 329 343 128 0
-59 328 329 343 128 0
-826 36 0
-826 37 0
826 -36 -37 0
35 -826 -334 -412 0
-35 826 -334 -412 0
-35 -826 334 -412 0
-35 -826 -334 412 0
35 826 334 -412 0
35 826 -334 412 0
35 -826 334 412 0
-35 826 334 412 0
-35 -328 -343 0
35 328 -343 0
35 -328 343 0
-35 328 343 0
-60 -329 -331 -344 -129 0
60 329 -331 -344 -129 0
60 -329 331 -344 -129 0
60 -329 -331 344 -129 0
60 -329 -331 -344 129 0
-60 329 331 -344 -129 0
-60 329 -331 344 -129 0
-60 329 -331 -344 129 0
-60 -329 331 344 -129 0
-60 -329 331 -344 129 0
-60 -329 -331 344 129 0
60 329 331 344 -129 0
60 329 331 -344 129 0
60 329 -331 344 129 0
60 -329 331 344 129 0
-60 329 331 344 129 0
-827 37 0
-827 38 0
827 -37 -38 0
-36 -827 -63 -335 -413 0
36 827 -63 -335 -413 0
36 -827 63 -335 -413 0
36 -827 -63 335 -413 0
36 -827 -63 -335 413 0
-36 827 63 -335 -413 0
-36 827 -63 335 -413 0
-36 827 -63 -335 413 0
-36 -827 63 335 -413 0
-36 -827 63 -335 413 0
-36 -827 -63 335 413 0
36 827 63 335 -413 0
36 827 63 -335 413 0
36 827 -63 335 413 0
36 -827 63 335 413 0
-36 827 63 335 413 0
-36 -63 -329 -344 0
36 63 -329 -344 0
36 -63 329 -344 0
36 -63 -329 344 0
-36 63 329 -344 0
-36 63 -329 344 0
-36 -63 329 344 0
36 63 329 344 0
61 -331 -130 0
-61 331 -130 0
-61 -331 130 0
61 331 130 0
-828 38 0
-828 39 0
828 -38 -39 0
-37 -828 -64 -336 -414 0
37 828 -64 -336 -414 0
37 -828 64 -336 -414 0
37 -828 -64 336 -414 0
37 -828 -64 -336 414 0
-37 828 64 -336 -414 0
-37 828 -64 336 -414 0
-37 828 -64 -336 414 0
-37 -828 64 336 -414 0
-37 -828 64 -336 414 0
-37 -828 -64 336 414 0
37 828 64 336 -414 0
37 828 64 -336 414 0
37 828 -64 336 414 0
37 -828 64 336 414 0
-37 828 64 336 414 0
37 -64 0
-37 64 0
331 -333 -346 -131 0
-331 333 -346 -131 0
-331 -333 346 -131 0
-331 -333 -346 131 0
331 333 346 -131 0
331 333 -346 131 0
331 -333 346 131 0
-331 333 346 131 0
-829 39 0
-829 40 0
829 -39 -40 0
-38 -829 -65 -337 -415 0
38 829 -65 -337 -415 0
38 -829 65 -337 -415 0
38 -829 -65 337 -415 0
38 -829 -65 -337 415 0
-38 829 65 -337 -415 0
-38 829 -65 337 -415 0
-38 829 -65 -337 415 0
-38 -829 65 337 -415 0
-38 -829 65 -337 415 0
-38 -829 -65 337 415 0
38 829 65 337 -415 0
38 829 65 -337 415 0
38 829 -65 337 415 0
38 -829 65 337 415 0
-38 829 65 337 415 0
38 -65 -331 -346 0
-38 65 -331 -346 0
-38 -65 331 -346 0
-38 -65 -331 346 0
38 65 331 -346 0
38 65 -331 346 0
38 -65 331 346 0
-38 65 331 346 0
-830 333 0
-830 334 0
830 -333 -334 0
-63 -830 -347 -132 0
63 830 -347 -132 0
63 -830 347 -132 0
63 -830 -347 132 0
-63 830 347 -132 0
-63 830 -347 132 0
-63 -830 347 132 0
63 830 347 132 0
-831 40 0
-831 41 0
831 -40 -41 0
-39 -831 -338 -416 0
39 831 -338 -416 0
39 -831 338 -416 0
39 -831 -338 416 0
-39 831 338 -416 0
-39 831 -338 416 0
-39 -831 338 416 0
39 831 338 416 0
39 -347 0
-39 347 0
-832 334 0
-832 335 0
832 -334 -335 0
-64 -333 -832 -348 -133 0
64 333 -832 -348 -133 0
64 -333 832 -348 -133 0
64 -333 -832 348 -133 0
64 -333 -832 -348 133 0
-64 333 832 -348 -133 0
-64 333 -832 348 -133 0
-64 333 -832 -348 133 0
-64 -333 832 348 -133 0
-64 -333 832 -348 133 0
-64 -333 -832 348 133 0
64 333 832 348 -133 0
64 333 832 -348 133 0
64 333 -832 348 133 0
64 -333 832 348 133 0
-64 333 832 348 133 0
-40 -41 -67 -339 -417 0
40 41 -67 -339 -417 0
40 -41 67 -339 -417 0
40 -41 -67 339 -417 0
40 -41 -67 -339 417 0
-40 41 67 -339 -417 0
-40 41 -67 339 -417 0
-40 41 -67 -339 417 0
-40 -41 67 339 -417 0
-40 -41 67 -339 417 0
-40 -41 -67 339 417 0
40 41 67 339 -417 0
40 41 67 -339 417 0
40 41 -67 339 417 0
40 -41 67 339 417 0
-40 41 67 339 417 0
-40 -67 -333 -348 0
40 67 -333 -348 0
40 -67 333 -348 0
40 -67 -333 348 0
-40 67 333 -348 0
-40 67 -333 348 0
-40 -67 333 348 0
40 67 333 348 0
-833 335 0
-833 336 0
833 -335 -336 0
-65 -334 -833 -349 -134 0
65 334 -833 -349 -134 0
65 -334 833 -349 -134 0
65 -334 -833 349 -134 0
65 -334 -833 -349 134 0
-65 334 833 -349 -134 0
-65 334 -833 349 -134 0
-65 334 -833 -349 134 0
-65 -334 833 349 -134 0
-65 -334 833 -349 134 0
-65 -334 -833 349 134 0
65 334 833 349 -134 0
65 334 833 -349 134 0
65 334 -833 349 134 0
65 -334 833 349 134 0
-65 334 833 349 134 0
41 -43 -418 0
-41 43 -418 0
-41 -43 418 0
41 43 418 0
41 -334 -349 0
-41 334 -349 0
-41 -334 349 0
41 334 349 0
-834 336 0
-834 337 0
834 -336 -337 0
-335 -834 -350 -135 0
335 834 -350 -135 0
335 -834 350 -135 0
335 -834 -350 135 0
-335 834 350 -135 0
-335 834 -350 135 0
-335 -834 350 135 0
335 834 350 135 0
-43 -69 -341 -419 0
43 69 -341 -419 0
43 -69 341 -419 0
43 -69 -341 419 0
-43 69 341 -419 0
-43 69 -341 419 0
-43 -69 341 419 0
43 69 341 419 0
-69 -335 -350 0
69 335 -350 0
69 -335 350 0
-69 335 350 0
-835 337 0
-835 338 0
835 -337 -338 0
-67 -336 -835 -351 -136 0
67 336 -835 -351 -136 0
67 -336 835 -351 -136 0
67 -336 -835 351 -136 0
67 -336 -835 -351 136 0
-67 336 835 -351 -136 0
-67 336 -835 351 -136 0
-67 336 -835 -351 136 0
-67 -336 835 351 -136 0
-67 -336 835 -351 136 0
-67 -336 -835 351 136 0
67 336 835 351 -136 0
67 336 835 -351 136 0
67 336 -835 351 136 0
67 -336 835 351 136 0
-67 336 835 351 136 0
-43 -45 -420 0
43 45 -420 0
43 -45 420 0
-43 45 420 0
43 -336 -351 0
-43 336 -351 0
-43 -336 351 0
43 336 351 0
-836 338 0
-836 339 0
836 -338 -339 0
-337 -836 -352 -137 0
337 836 -352 -137 0
337 -836 352 -137 0
337 -836 -352 137 0
-337 836 352 -137 0
-337 836 -352 137 0
-337 -836 352 137 0
337 836 352 137 0
-837 45 0
-837 46 0
837 -45 -46 0
-837 -343 -421 0
837 343 -421 0
837 -343 421 0
-837 343 421 0
-337 -352 0
337 352 0
69 -338 -353 -138 0
-69 338 -353 -138 0
-69 -338 353 -138 0
-69 -338 -353 138 0
69 338 353 -138 0
69 338 -353 138 0
69 -338 353 138 0
-69 338 353 138 0
45 -72 -344 -422 0
-45 72 -344 -422 0
-45 -72 344 -422 0
-45 -72 -344 422 0
45 72 344 -422 0
45 72 -344 422 0
45 -72 344 422 0
-45 72 344 422 0
45 -72 -338 -353 0
-45 72 -338 -353 0
-45 -72 338 -353 0
-45 -72 -338 353 0
45 72 338 -353 0
45 72 -338 353 0
45 -72 338 353 0
-45 72 338 353 0
339 -354 -139 0
-339 354 -139 0
-339 -354 139 0
339 354 139 0
-46 -73 -423 0
46 73 -423 0
46 -73 423 0
-46 73 423 0
46 -73 -339 -354 0
-46 73 -339 -354 0
-46 -73 339 -354 0
-46 -73 -339 354 0
46 73 339 -354 0
46 73 -339 354 0
46 -73 339 354 0
-46 73 339 354 0
341 -355 -140 0
-341 355 -140 0
-341 -355 140 0
341 355 140 0
-838 48 0
-838 49 0
838 -48 -49 0
838 -74 -346 -424 0
-838 74 -346 -424 0
-838 -74 346 -424 0
-838 -74 -346 424 0
838 74 346 -424 0
838 74 -346 424 0
838 -74 346 424 0
-838 74 346 424 0
74 -355 0
-74 355 0
-72 -341 -343 -356 -141 0
72 341 -343 -356 -141 0
72 -341 343 -356 -141 0
72 -341 -343 356 -141 0
72 -341 -343 -356 141 0
-72 341 343 -356 -141 0
-72 341 -343 356 -141 0
-72 341 -343 -356 141 0
-72 -341 343 356 -141 0
-72 -341 343 -356 141 0
-72 -341 -343 356 141 0
72 341 343 356 -141 0
72 341 343 -356 141 0
72 341 -343 356 141 0
72 -341 343 356 141 0
-72 341 343 356 141 0
-839 49 0
-839 50 0
839 -49 -50 0
-48 -839 -75 -347 -425 0
48 839 -75 -347 -425 0
48 -839 75 -347 -425 0
48 -839 -75 347 -425 0
48 -839 -75 -347 425 0
-48 839 75 -347 -425 0
-48 839 -75 347 -425 0
-48 839 -75 -347 425 0
-48 -839 75 347 -425 0
-48 -839 75 -347 425 0
-48 -839 -75 347 425 0
48 839 75 347 -425 0
48 839 75 -347 425 0
48 839 -75 347 425 0
48 -839 75 347 425 0
-48 839 75 347 425 0
-48 -75 -341 -356 0
48 75 -341 -356 0
48 -75 341 -356 0
48 -75 -341 356 0
-48 75 341 -356 0
-48 75 -341 356 0
-48 -75 341 356 0
48 75 341 356 0
-840 343 0
-840 344 0
840 -343 -344 0
-73 -840 -357 -142 0
73 840 -357 -142 0
73 -840 357 -142 0
73 -840 -357 142 0
-73 840 357 -142 0
-73 840 -357 142 0
-73 -840 357 142 0
73 840 357 142 0
-841 50 0
-841 51 0
841 -50 -51 0
-49 -841 -76 -348 -426 0
49 841 -76 -348 -426 0
49 -841 76 -348 -426 0
49 -841 -76 348 -426 0
49 -841 -76 -348 426 0
-49 841 76 -348 -426 0
-49 841 -76 348 -426 0
-49 841 -76 -348 426 0
-49 -841 76 348 -426 0
-49 -841 76 -348 426 0
-49 -841 -76 348 426 0
49 841 76 348 -426 0
49 841 76 -348 426 0
49 841 -76 348 426 0
49 -841 76 348 426 0
-49 841 76 348 426 0
49 -76 -357 0
-49 76 -357 0
-49 -76 357 0
49 76 357 0
74 -343 -143 0
-74 343 -143 0
-74 -343 143 0
74 343 143 0
-842 51 0
-842 52 0
842 -51 -52 0
-50 -842 -77 -349 -427 0
50 842 -77 -349 -427 0
50 -842 77 -349 -427 0
50 -842 -77 349 -427 0
50 -842 -77 -349 427 0
-50 842 77 -349 -427 0
-50 842 -77 349 -427 0
-50 842 -77 -349 427 0
-50 -842 77 349 -427 0
-50 -842 77 -349 427 0
-50 -842 -77 349 427 0
50 842 77 349 -427 0
50 842 77 -349 427 0
50 842 -77 349 427 0
50 -842 77 349 427 0
-50 842 77 349 427 0
-50 -77 -343 0
50 77 -343 0
50 -77 343 0
-50 77 343 0
75 -344 -359 -144 0
-75 344 -359 -144 0
-75 -344 359 -144 0
-75 -344 -359 144 0
75 344 359 -144 0
75 344 -359 144 0
75 -344 359 144 0
-75 344 359 144 0
-843 52 0
-843 53 0
843 -52 -53 0
-51 -843 -78 -350 -428 0
51 843 -78 -350 -428 0
51 -843 78 -350 -428 0
51 -843 -78 350 -428 0
51 -843 -78 -350 428 0
-51 843 78 -350 -428 0
-51 843 -78 350 -428 0
-51 843 -78 -350 428 0
-51 -843 78 350 -428 0
-51 -843 78 -350 428 0
-51 -843 -78 350 428 0
51 843 78 350 -428 0
51 843 78 -350 428 0
51 843 -78 350 428 0
51 -843 78 350 428 0
-51 843 78 350 428 0
51 -78 -344 -359 0
-51 78 -344 -359 0
-51 -78 344 -359 0
-51 -78 -344 359 0
51 78 344 -359 0
51 78 -344 359 0
51 -78 344 359 0
-51 78 344 359 0
-844 346 0
-844 347 0
844 -346 -347 0
76 -844 -360 -145 0
-76 844 -360 -145 0
-76 -844 360 -145 0
-76 -844 -360 145 0
76 844 360 -145 0
76 844 -360 145 0
76 -844 360 145 0
-76 844 360 145 0
-52 -53 -79 -351 -429 0
52 53 -79 -351 -429 0
52 -53 79 -351 -429 0
52 -53 -79 351 -429 0
52 -53 -79 -351 429 0
-52 53 79 -351 -429 0
-52 53 -79 351 -429 0
-52 53 -79 -351 429 0
-52 -53 79 351 -429 0
-52 -53 79 -351 429 0
-52 -53 -79 351 429 0
52 53 79 351 -429 0
52 53 79 -351 429 0
52 53 -79 351 429 0
52 -53 79 351 429 0
-52 53 79 351 429 0
52 -79 -360 0
-52 79 -360 0
-52 -79 360 0
52 79 360 0
-845 347 0
-845 348 0
845 -347 -348 0
-77 -346 -845 -361 -146 0
77 346 -845 -361 -146 0
77 -346 845 -361 -146 0
77 -346 -845 361 -146 0
77 -346 -845 -361 146 0
-77 346 845 -361 -146 0
-77 346 -845 361 -146 0
-77 346 -845 -361 146 0
-77 -346 845 361 -146 0
-77 -346 845 -361 146 0
-77 -346 -845 361 146 0
77 346 845 361 -146 0
77 346 845 -361 146 0
77 346 -845 361 146 0
77 -346 845 361 146 0
-77 346 845 361 146 0
-53 -55 -80 -352 -430 0
53 55 -80 -352 -430 0
53 -55 80 -352 -430 0
53 -55 -80 352 -430 0
53 -55 -80 -352 430 0
-53 55 80 -352 -430 0
-53 55 -80 352 -430 0
-53 55 -80 -352 430 0
-53 -55 80 352 -430 0
-53 -55 80 -352 430 0
-53 -55 -80 352 430 0
53 55 80 352 -430 0
53 55 80 -352 430 0
53 55 -80 352 430 0
53 -55 80 352 430 0
-53 55 80 352 430 0
53 -80 -346 -361 0
-53 80 -346 -361 0
-53 -80 346 -361 0
-53 -80 -346 361 0
53 80 346 -361 0
53 80 -346 361 0
53 -80 346 361 0
-53 80 346 361 0
-846 348 0
-846 349 0
846 -348 -349 0
-78 -347 -846 -362 -147 0
78 347 -846 -362 -147 0
78 -347 846 -362 -147 0
78 -347 -846 362 -147 0
78 -347 -846 -362 147 0
-78 347 846 -362 -147 0
-78 347 -846 362 -147 0
-78 347 -846 -362 147 0
-78 -347 846 362 -147 0
-78 -347 846 -362 147 0
-78 -347 -846 362 147 0
78 347 846 362 -147 0
78 347 846 -362 147 0
78 347 -846 362 147 0
78 -347 846 362 147 0
-78 347 846 362 147 0
-847 55 0
-847 56 0
847 -55 -56 0
-847 -81 -353 -431 0
847 81 -353 -431 0
847 -81 353 -431 0
847 -81 -353 431 0
-847 81 353 -431 0
-847 81 -353 431 0
-847 -81 353 431 0
847 81 353 431 0
81 -347 -362 0
-81 347 -362 0
-81 -347 362 0
81 347 362 0
-848 349 0
-848 350 0
848 -349 -350 0
-79 -348 -848 -363 -148 0
79 348 -848 -363 -148 0
79 -348 848 -363 -148 0
79 -348 -848 363 -148 0
79 -348 -848 -363 148 0
-79 348 848 -363 -148 0
-79 348 -848 363 -148 0
-79 348 -848 -363 148 0
-79 -348 848 363 -148 0
-79 -348 848 -363 148 0
-79 -348 -848 363 148 0
79 348 848 363 -148 0
79 348 848 -363 148 0
79 348 -848 363 148 0
79 -348 848 363 148 0
-79 348 848 363 148 0
-849 56 0
-849 57 0
849 -56 -57 0
55 -849 -354 -432 0
-55 849 -354 -432 0
-55 -849 354 -432 0
-55 -849 -354 432 0
55 849 354 -432 0
55 849 -354 432 0
55 -849 354 432 0
-55 849 354 432 0
-55 -348 -363 0
55 348 -363 0
55 -348 363 0
-55 348 363 0
-850 350 0
-850 351 0
850 -350 -351 0
-80 -349 -850 -364 -149 0
80 349 -850 -364 -149 0
80 -349 850 -364 -149 0
80 -349 -850 364 -149 0
80 -349 -850 -364 149 0
-80 349 850 -364 -149 0
-80 349 -850 364 -149 0
-80 349 -850 -364 149 0
-80 -349 850 364 -149 0
-80 -349 850 -364 149 0
-80 -349 -850 364 149 0
80 349 850 364 -149 0
80 349 850 -364 149 0
80 349 -850 364 149 0
80 -349 850 364 149 0
-80 349 850 364 149 0
56 -83 -355 -433 0
-56 83 -355 -433 0
-56 -83 355 -433 0
-56 -83 -355 433 0
56 83 355 -433 0
56 83 -355 433 0
56 -83 355 433 0
-56 83 355 433 0
56 -83 -349 -364 0
-56 83 -349 -364 0
-56 -83 349 -364 0
-56 -83 -349 364 0
56 83 349 -364 0
56 83 -349 364 0
56 -83 349 364 0
-56 83 349 364 0
-851 351 0
-851 352 0
851 -351 -352 0
-81 -350 -851 -365 -150 0
81 350 -851 -365 -150 0
81 -350 851 -365 -150 0
81 -350 -851 365 -150 0
81 -350 -851 -365 150 0
-81 350 851 -365 -150 0
-81 350 -851 365 -150 0
-81 350 -851 -365 150 0
-81 -350 851 365 -150 0
-81 -350 851 -365 150 0
-81 -350 -851 365 150 0
81 350 851 365 -150 0
81 350 851 -365 150 0
81 350 -851 365 150 0
81 -350 851 365 150 0
-81 350 851 365 150 0
57 -84 -356 -434 0
-57 84 -356 -434 0
-57 -84 356 -434 0
-57 -84 -356 434 0
57 84 356 -434 0
57 84 -356 434 0
57 -84 356 434 0
-57 84 356 434 0
57 -84 -350 -365 0
-57 84 -350 -365 0
-57 -84 350 -365 0
-57 -84 -350 365 0
57 84 350 -365 0
57 84 -350 365 0
57 -84 350 365 0
-57 84 350 365 0
-852 352 0
-852 353 0
852 -352 -353 0
351 -852 -366 -151 0
-351 852 -366 -151 0
-351 -852 366 -151 0
-351 -852 -366 151 0
351 852 366 -151 0
351 852 -366 151 0
351 -852 366 151 0
-351 852 366 151 0
-853 59 0
-853 60 0
853 -59 -60 0
-853 -357 -435 0
853 357 -435 0
853 -357 435 0
-853 357 435 0
351 -366 0
-351 366 0
-854 353 0
-854 354 0
854 -353 -354 0
-83 -352 -854 -152 0
83 352 -854 -152 0
83 -352 854 -152 0
83 -352 -854 152 0
-83 352 854 -152 0
-83 352 -854 152 0
-83 -352 854 152 0
83 352 854 152 0
-855 60 0
-855 61 0
855 -60 -61 0
-59 -855 -436 0
59 855 -436 0
59 -855 436 0
-59 855 436 0
59 -352 0
-59 352 0
-856 354 0
-856 355 0
856 -354 -355 0
-84 -353 -856 -368 -153 0
84 353 -856 -368 -153 0
84 -353 856 -368 -153 0
84 -353 -856 368 -153 0
84 -353 -856 -368 153 0
-84 353 856 -368 -153 0
-84 353 -856 368 -153 0
-84 353 -856 -368 153 0
-84 -353 856 368 -153 0
-84 -353 856 -368 153 0
-84 -353 -856 368 153 0
84 353 856 368 -153 0
84 353 856 -368 153 0
84 353 -856 368 153 0
84 -353 856 368 153 0
-84 353 856 368 153 0
60 -87 -359 -437 0
-60 87 -359 -437 0
-60 -87 359 -437 0
-60 -87 -359 437 0
60 87 359 -437 0
60 87 -359 437 0
60 -87 359 437 0
-60 87 359 437 0
60 -87 -353 -368 0
-60 87 -353 -368 0
-60 -87 353 -368 0
-60 -87 -353 368 0
60 87 353 -368 0
60 87 -353 368 0
60 -87 353 368 0
-60 87 353 368 0
-857 355 0
-857 356 0
857 -355 -356 0
354 -857 -154 0
-354 857 -154 0
-354 -857 154 0
354 857 154 0
61 -88 -360 -438 0
-61 88 -360 -438 0
-61 -88 360 -438 0
-61 -88 -360 438 0
61 88 360 -438 0
61 88 -360 438 0
61 -88 360 438 0
-61 88 360 438 0
-61 -88 -354 0
61 88 -354 0
61 -88 354 0
-61 88 354 0
-858 356 0
-858 357 0
858 -356 -357 0
-355 -858 -155 0
355 858 -155 0
355 -858 155 0
-355 858 155 0
-859 63 0
-859 64 0
859 -63 -64 0
859 -89 -361 -439 0
-859 89 -361 -439 0
-859 -89 361 -439 0
-859 -89 -361 439 0
859 89 361 -439 0
859 89 -361 439 0
859 -89 361 439 0
-859 89 361 439 0
-89 -355 0
89 355 0
-87 -356 -357 -156 0
87 356 -357 -156 0
87 -356 357 -156 0
87 -356 -357 156 0
-87 356 357 -156 0
-87 356 -357 156 0
-87 -356 357 156 0
87 356 357 156 0
-860 64 0
-860 65 0
860 -64 -65 0
-63 -860 -90 -362 -440 0
63 860 -90 -362 -440 0
63 -860 90 -362 -440 0
63 -860 -90 362 -440 0
63 -860 -90 -362 440 0
-63 860 90 -362 -440 0
-63 860 -90 362 -440 0
-63 860 -90 -362 440 0
-63 -860 90 362 -440 0
-63 -860 90 -362 440 0
-63 -860 -90 362 440 0
63 860 90 362 -440 0
63 860 90 -362 440 0
63 860 -90 362 440 0
63 -860 90 362 440 0
-63 860 90 362 440 0
-63 -90 -356 0
63 90 -356 0
63 -90 356 0
-63 90 356 0
-88 -357 -359 -372 -157 0
88 357 -359 -372 -157 0
88 -357 359 -372 -157 0
88 -357 -359 372 -157 0
88 -357 -359 -372 157 0
-88 357 359 -372 -157 0
-88 357 -359 372 -157 0
-88 357 -359 -372 157 0
-88 -357 359 372 -157 0
-88 -357 359 -372 157 0
-88 -357 -359 372 157 0
88 357 359 372 -157 0
88 357 359 -372 157 0
88 357 -359 372 157 0
88 -357 359 372 157 0
-88 357 359 372 157 0
-64 -65 -91 -363 -441 0
64 65 -91 -363 -441 0
64 -65 91 -363 -441 0
64 -65 -91 363 -441 0
64 -65 -91 -363 441 0
-64 65 91 -363 -441 0
-64 65 -91 363 -441 0
-64 65 -91 -363 441 0
-64 -65 91 363 -441 0
-64 -65 91 -363 441 0
-64 -65 -91 363 441 0
64 65 91 363 -441 0
64 65 91 -363 441 0
64 65 -91 363 441 0
64 -65 91 363 441 0
-64 65 91 363 441 0
-64 -91 -357 -372 0
64 91 -357 -372 0
64 -91 357 -372 0
64 -91 -357 372 0
-64 91 357 -372 0
-64 91 -357 372 0
-64 -91 357 372 0
64 91 357 372 0
-861 359 0
-861 360 0
861 -359 -360 0
89 -861 -158 0
-89 861 -158 0
-89 -861 158 0
89 861 158 0
-65 -67 -92 -364 -442 0
65 67 -92 -364 -442 0
65 -67 92 -364 -442 0
65 -67 -92 364 -442 0
65 -67 -92 -364 442 0
-65 67 92 -364 -442 0
-65 67 -92 364 -442 0
-65 67 -92 -364 442 0
-65 -67 92 364 -442 0
-65 -67 92 -364 442 0
-65 -67 -92 364 442 0
65 67 92 364 -442 0
65 67 92 -364 442 0
65 67 -92 364 442 0
65 -67 92 364 442 0
-65 67 92 364 442 0
65 -92 0
-65 92 0
-862 360 0
-862 361 0
862 -360 -361 0
-90 -359 -862 -374 -159 0
90 359 -862 -374 -159 0
90 -359 862 -374 -159 0
90 -359 -862 374 -159 0
90 -359 -862 -374 159 0
-90 359 862 -374 -159 0
-90 359 -862 374 -159 0
-90 359 -862 -374 159 0
-90 -359 862 374 -159 0
-90 -359 862 -374 159 0
-90 -359 -862 374 159 0
90 359 862 374 -159 0
90 359 862 -374 159 0
90 359 -862 374 159 0
90 -359 862 374 159 0
-90 359 862 374 159 0
-67 -365 -443 0
67 365 -443 0
67 -365 443 0
-67 365 443 0
359 -374 0
-359 374 0
-863 361 0
-863 362 0
863 -361 -362 0
91 -360 -863 -160 0
-91 360 -863 -160 0
-91 -360 863 -160 0
-91 -360 -863 160 0
91 360 863 -160 0
91 360 -863 160 0
91 -360 863 160 0
-91 360 863 160 0
-67 -69 -94 -366 -444 0
67 69 -94 -366 -444 0
67 -69 94 -366 -444 0
67 -69 -94 366 -444 0
67 -69 -94 -366 444 0
-67 69 94 -366 -444 0
-67 69 -94 366 -444 0
-67 69 -94 -366 444 0
-67 -69 94 366 -444 0
-67 -69 94 -366 444 0
-67 -69 -94 366 444 0
67 69 94 366 -444 0
67 69 94 -366 444 0
67 69 -94 366 444 0
67 -69 94 366 444 0
-67 69 94 366 444 0
-67 -94 -360 0
67 94 -360 0
67 -94 360 0
-67 94 360 0
-864 362 0
-864 363 0
864 -362 -363 0
-92 -361 -864 -161 0
92 361 -864 -161 0
92 -361 864 -161 0
92 -361 -864 161 0
-92 361 864 -161 0
-92 361 -864 161 0
-92 -361 864 161 0
92 361 864 161 0
-69 -95 -445 0
69 95 -445 0
69 -95 445 0
-69 95 445 0
95 -361 0
-95 361 0
-865 363 0
-865 364 0
865 -363 -364 0
-362 -865 -377 -162 0
362 865 -377 -162 0
362 -865 377 -162 0
362 -865 -377 162 0
-362 865 377 -162 0
-362 865 -377 162 0
-362 -865 377 162 0
362 865 377 162 0
-69 -96 -368 -446 0
69 96 -368 -446 0
69 -96 368 -446 0
69 -96 -368 446 0
-69 96 368 -446 0
-69 96 -368 446 0
-69 -96 368 446 0
69 96 368 446 0
-69 -96 -362 -377 0
69 96 -362 -377 0
69 -96 362 -377 0
69 -96 -362 377 0
-69 96 362 -377 0
-69 96 -362 377 0
-69 -96 362 377 0
69 96 362 377 0
-866 364 0
-866 365 0
866 -364 -365 0
-94 -363 -866 -378 -163 0
94 363 -866 -378 -163 0
94 -363 866 -378 -163 0
94 -363 -866 378 -163 0
94 -363 -866 -378 163 0
-94 363 866 -378 -163 0
-94 363 -866 378 -163 0
-94 363 -866 -378 163 0
-94 -363 866 378 -163 0
-94 -363 866 -378 163 0
-94 -363 -866 378 163 0
94 363 866 378 -163 0
94 363 866 -378 163 0
94 363 -866 378 163 0
94 -363 866 378 163 0
-94 363 866 378 163 0
-72 -97 -447 0
72 97 -447 0
72 -97 447 0
-72 97 447 0
-97 -363 -378 0
97 363 -378 0
97 -363 378 0
-97 363 378 0
-867 365 0
-867 366 0
867 -365 -366 0
-95 -364 -867 -379 -164 0
95 364 -867 -379 -164 0
95 -364 867 -379 -164 0
95 -364 -867 379 -164 0
95 -364 -867 -379 164 0
-95 364 867 -379 -164 0
-95 364 -867 379 -164 0
-95 364 -867 -379 164 0
-95 -364 867 379 -164 0
-95 -364 867 -379 164 0
-95 -364 -867 379 164 0
95 364 867 379 -164 0
95 364 867 -379 164 0
95 364 -867 379 164 0
95 -364 867 379 164 0
-95 364 867 379 164 0
-868 72 0
-868 73 0
868 -72 -73 0
-868 -98 -448 0
868 98 -448 0
868 -98 448 0
-868 98 448 0
-98 -364 -379 0
98 364 -379 0
98 -364 379 0
-98 364 379 0
-96 -365 -366 -380 -165 0
96 365 -366 -380 -165 0
96 -365 366 -380 -165 0
96 -365 -366 380 -165 0
96 -365 -366 -380 165 0
-96 365 366 -380 -165 0
-96 365 -366 380 -165 0
-96 365 -366 -380 165 0
-96 -365 366 380 -165 0
-96 -365 366 -380 165 0
-96 -365 -366 380 165 0
96 365 366 380 -165 0
96 365 366 -380 165 0
96 365 -366 380 165 0
96 -365 366 380 165 0
-96 365 366 380 165 0
-869 73 0
-869 74 0
869 -73 -74 0
-72 -869 -99 -449 0
72 869 -99 -449 0
72 -869 99 -449 0
72 -869 -99 449 0
-72 869 99 -449 0
-72 869 -99 449 0
-72 -869 99 449 0
72 869 99 449 0
72 -99 -365 -380 0
-72 99 -365 -380 0
-72 -99 365 -380 0
-72 -99 -365 380 0
72 99 365 -380 0
72 99 -365 380 0
72 -99 365 380 0
-72 99 365 380 0
-97 -366 -368 -381 -166 0
97 366 -368 -381 -166 0
97 -366 368 -381 -166 0
97 -366 -368 381 -166 0
97 -366 -368 -381 166 0
-97 366 368 -381 -166 0
-97 366 -368 381 -166 0
-97 366 -368 -381 166 0
-97 -366 368 381 -166 0
-97 -366 368 -381 166 0
-97 -366 -368 381 166 0
97 366 368 381 -166 0
97 366 368 -381 166 0
97 366 -368 381 166 0
97 -366 368 381 166 0
-97 366 368 381 166 0
-870 74 0
-870 75 0
870 -74 -75 0
-73 -870 -100 -372 -450 0
73 870 -100 -372 -450 0
73 -870 100 -372 -450 0
73 -870 -100 372 -450 0
73 -870 -100 -372 450 0
-73 870 100 -372 -450 0
-73 870 -100 372 -450 0
-73 870 -100 -372 450 0
-73 -870 100 372 -450 0
-73 -870 100 -372 450 0
-73 -870 -100 372 450 0
73 870 100 372 -450 0
73 870 100 -372 450 0
73 870 -100 372 450 0
73 -870 100 372 450 0
-73 870 100 372 450 0
73 -100 -366 -381 0
-73 100 -366 -381 0
-73 -100 366 -381 0
-73 -100 -366 381 0
73 100 366 -381 0
73 100 -366 381 0
73 -100 366 381 0
-73 100 366 381 0
-98 -368 -382 -167 0
98 368 -382 -167 0
98 -368 382 -167 0
98 -368 -382 167 0
-98 368 382 -167 0
-98 368 -382 167 0
-98 -368 382 167 0
98 368 382 167 0
-871 75 0
-871 76 0
871 -75 -76 0
74 -871 -101 -451 0
-74 871 -101 -451 0
-74 -871 101 -451 0
-74 -871 -101 451 0
74 871 101 -451 0
74 871 -101 451 0
74 -871 101 451 0
-74 871 101 451 0
-74 -101 -382 0
74 101 -382 0
74 -101 382 0
-74 101 382 0
-99 -368 -383 -168 0
99 368 -383 -168 0
99 -368 383 -168 0
99 -368 -383 168 0
-99 368 383 -168 0
-99 368 -383 168 0
-99 -368 383 168 0
99 368 383 168 0
-872 76 0
-872 77 0
872 -76 -77 0
-75 -872 -102 -374 -452 0
75 872 -102 -374 -452 0
75 -872 102 -374 -452 0
75 -872 -102 374 -452 0
75 -872 -102 -374 452 0
-75 872 102 -374 -452 0
-75 872 -102 374 -452 0
-75 872 -102 -374 452 0
-75 -872 102 374 -452 0
-75 -872 102 -374 452 0
-75 -872 -102 374 452 0
75 872 102 374 -452 0
75 872 102 -374 452 0
75 872 -102 374 452 0
75 -872 102 374 452 0
-75 872 102 374 452 0
75 -102 -368 -383 0
-75 102 -368 -383 0
-75 -102 368 -383 0
-75 -102 -368 383 0
75 102 368 -383 0
75 102 -368 383 0
75 -102 368 383 0
-75 102 368 383 0
-873 8 0
-873 9 0
873 -8 -9 0
873 -100 -169 0
-873 100 -169 0
-873 -100 169 0
873 100 169 0
-874 77 0
-874 78 0
874 -77 -78 0
76 -874 -103 -453 0
-76 874 -103 -453 0
-76 -874 103 -453 0
-76 -874 -103 453 0
76 874 103 -453 0
76 874 -103 453 0
76 -874 103 453 0
-76 874 103 453 0
-873 -76 -103 0
873 76 -103 0
873 -76 103 0
-873 76 103 0
-101 -372 -385 -170 0
101 372 -385 -170 0
101 -372 385 -170 0
101 -372 -385 170 0
-101 372 385 -170 0
-101 372 -385 170 0
-101 -372 385 170 0
101 372 385 170 0
-875 78 0
-875 79 0
875 -78 -79 0
-77 -875 -104 -454 0
77 875 -104 -454 0
77 -875 104 -454 0
77 -875 -104 454 0
-77 875 104 -454 0
-77 875 -104 454 0
-77 -875 104 454 0
77 875 104 454 0
77 -104 -385 0
-77 104 -385 0
-77 -104 385 0
77 104 385 0
102 -386 -171 0
-102 386 -171 0
-102 -386 171 0
102 386 171 0
-876 79 0
-876 80 0
876 -79 -80 0
-78 -876 -105 -377 -455 0
78 876 -105 -377 -455 0
78 -876 105 -377 -455 0
78 -876 -105 377 -455 0
78 -876 -105 -377 455 0
-78 876 105 -377 -455 0
-78 876 -105 377 -455 0
-78 876 -105 -377 455 0
-78 -876 105 377 -455 0
-78 -876 105 -377 455 0
-78 -876 -105 377 455 0
78 876 105 377 -455 0
78 876 105 -377 455 0
78 876 -105 377 455 0
78 -876 105 377 455 0
-78 876 105 377 455 0
-78 -105 -386 0
78 105 -386 0
78 -105 386 0
-78 105 386 0
103 -372 -387 -172 0
-103 372 -387 -172 0
-103 -372 387 -172 0
-103 -372 -387 172 0
103 372 387 -172 0
103 372 -387 172 0
103 -372 387 172 0
-103 372 387 172 0
-877 80 0
-877 81 0
877 -80 -81 0
-79 -877 -106 -378 -456 0
79 877 -106 -378 -456 0
79 -877 106 -378 -456 0
79 -877 -106 378 -456 0
79 -877 -106 -378 456 0
-79 877 106 -378 -456 0
-79 877 -106 378 -456 0
-79 877 -106 -378 456 0
-79 -877 106 378 -456 0
-79 -877 106 -378 456 0
-79 -877 -106 378 456 0
79 877 106 378 -456 0
79 877 106 -378 456 0
79 877 -106 378 456 0
79 -877 106 378 456 0
-79 877 106 378 456 0
-79 -106 -372 -387 0
79 106 -372 -387 0
79 -106 372 -387 0
79 -106 -372 387 0
-79 106 372 -387 0
-79 106 -372 387 0
-79 -106 372 387 0
79 106 372 387 0
-104 -388 -173 0
104 388 -173 0
104 -388 173 0
-104 388 173 0
80 -107 -379 -457 0
-80 107 -379 -457 0
-80 -107 379 -457 0
-80 -107 -379 457 0
80 107 379 -457 0
80 107 -379 457 0
80 -107 379 457 0
-80 107 379 457 0
-80 -107 -388 0
80 107 -388 0
80 -107 388 0
-80 107 388 0
105 -374 -389 -174 0
-105 374 -389 -174 0
-105 -374 389 -174 0
-105 -374 -389 174 0
105 374 389 -174 0
105 374 -389 174 0
105 -374 389 174 0
-105 374 389 174 0
81 -108 -380 -458 0
-81 108 -380 -458 0
-81 -108 380 -458 0
-81 -108 -380 458 0
81 108 380 -458 0
81 108 -380 458 0
81 -108 380 458 0
-81 108 380 458 0
81 -108 -374 -389 0
-81 108 -374 -389 0
-81 -108 374 -389 0
-81 -108 -374 389 0
81 108 374 -389 0
81 108 -374 389 0
81 -108 374 389 0
-81 108 374 389 0
106 -377 -390 -175 0
-106 377 -390 -175 0
-106 -377 390 -175 0
-106 -377 -390 175 0
106 377 390 -175 0
106 377 -390 175 0
106 -377 390 175 0
-106 377 390 175 0
-878 83 0
-878 84 0
878 -83 -84 0
878 -109 -381 -459 0
-878 109 -381 -459 0
-878 -109 381 -459 0
-878 -109 -381 459 0
878 109 381 -459 0
878 109 -381 459 0
878 -109 381 459 0
-878 109 381 459 0
109 -390 0
-109 390 0
-879 377 0
-879 378 0
879 -377 -378 0
-107 -879 -391 -176 0
107 879 -391 -176 0
107 -879 391 -176 0
107 -879 -391 176 0
-107 879 391 -176 0
-107 879 -391 176 0
-107 -879 391 176 0
107 879 391 176 0
83 -110 -382 -460 0
-83 110 -382 -460 0
-83 -110 382 -460 0
-83 -110 -382 460 0
83 110 382 -460 0
83 110 -382 460 0
83 -110 382 460 0
-83 110 382 460 0
83 -110 -391 0
-83 110 -391 0
-83 -110 391 0
83 110 391 0
-880 378 0
-880 379 0
880 -378 -379 0
-108 -377 -880 -392 -177 0
108 377 -880 -392 -177 0
108 -377 880 -392 -177 0
108 -377 -880 392 -177 0
108 -377 -880 -392 177 0
-108 377 880 -392 -177 0
-108 377 -880 392 -177 0
-108 377 -880 -392 177 0
-108 -377 880 392 -177 0
-108 -377 880 -392 177 0
-108 -377 -880 392 177 0
108 377 880 392 -177 0
108 377 880 -392 177 0
108 377 -880 392 177 0
108 -377 880 392 177 0
-108 377 880 392 177 0
84 -111 -383 -461 0
-84 111 -383 -461 0
-84 -111 383 -461 0
-84 -111 -383 461 0
84 111 383 -461 0
84 111 -383 461 0
84 -111 383 461 0
-84 111 383 461 0
84 -111 -377 -392 0
-84 111 -377 -392 0
-84 -111 377 -392 0
-84 -111 -377 392 0
84 111 377 -392 0
84 111 -377 392 0
84 -111 377 392 0
-84 111 377 392 0
-881 379 0
-881 380 0
881 -379 -380 0
-109 -378 -881 -393 -178 0
109 378 -881 -393 -178 0
109 -378 881 -393 -178 0
109 -378 -881 393 -178 0
109 -378 -881 -393 178 0
-109 378 881 -393 -178 0
-109 378 -881 393 -178 0
-109 378 -881 -393 178 0
-109 -378 881 393 -178 0
-109 -378 881 -393 178 0
-109 -378 -881 393 178 0
109 378 881 393 -178 0
109 378 881 -393 178 0
109 378 -881 393 178 0
109 -378 881 393 178 0
-109 378 881 393 178 0
-873 -87 -112 -462 0
873 87 -112 -462 0
873 -87 112 -462 0
873 -87 -112 462 0
-873 87 112 -462 0
-873 87 -112 462 0
-873 -87 112 462 0
873 87 112 462 0
-112 -378 -393 0
112 378 -393 0
112 -378 393 0
-112 378 393 0
-882 380 0
-882 381 0
882 -380 -381 0
-110 -379 -882 -394 -179 0
110 379 -882 -394 -179 0
110 -379 882 -394 -179 0
110 -379 -882 394 -179 0
110 -379 -882 -394 179 0
-110 379 882 -394 -179 0
-110 379 -882 394 -179 0
-110 379 -882 -394 179 0
-110 -379 882 394 -179 0
-110 -379 882 -394 179 0
-110 -379 -882 394 179 0
110 379 882 394 -179 0
110 379 882 -394 179 0
110 379 -882 394 179 0
110 -379 882 394 179 0
-110 379 882 394 179 0
-883 87 0
-883 88 0
883 -87 -88 0
-883 -328 -385 -463 0
883 328 -385 -463 0
883 -328 385 -463 0
883 -328 -385 463 0
-883 328 385 -463 0
-883 328 -385 463 0
-883 -328 385 463 0
883 328 385 463 0
328 -379 -394 0
-328 379 -394 0
-328 -379 394 0
328 379 394 0
-884 381 0
-884 382 0
884 -381 -382 0
-111 -380 -884 -395 -180 0
111 380 -884 -395 -180 0
111 -380 884 -395 -180 0
111 -380 -884 395 -180 0
111 -380 -884 -395 180 0
-111 380 884 -395 -180 0
-111 380 -884 395 -180 0
-111 380 -884 -395 180 0
-111 -380 884 395 -180 0
-111 -380 884 -395 180 0
-111 -380 -884 395 180 0
111 380 884 395 -180 0
111 380 884 -395 180 0
111 380 -884 395 180 0
111 -380 884 395 180 0
-111 380 884 395 180 0
-885 88 0
-885 89 0
885 -88 -89 0
-87 -885 -114 -386 -464 0
87 885 -114 -386 -464 0
87 -885 114 -386 -464 0
87 -885 -114 386 -464 0
87 -885 -114 -386 464 0
-87 885 114 -386 -464 0
-87 885 -114 386 -464 0
-87 885 -114 -386 464 0
-87 -885 114 386 -464 0
-87 -885 114 -386 464 0
-87 -885 -114 386 464 0
87 885 114 386 -464 0
87 885 114 -386 464 0
87 885 -114 386 464 0
87 -885 114 386 464 0
-87 885 114 386 464 0
87 -114 -380 -395 0
-87 114 -380 -395 0
-87 -114 380 -395 0
-87 -114 -380 395 0
87 114 380 -395 0
87 114 -380 395 0
87 -114 380 395 0
-87 114 380 395 0
-886 382 0
-886 383 0
886 -382 -383 0
-112 -381 -886 -396 -181 0
112 381 -886 -396 -181 0
112 -381 886 -396 -181 0
112 -381 -886 396 -181 0
112 -381 -886 -396 181 0
-112 381 886 -396 -181 0
-112 381 -886 396 -181 0
-112 381 -886 -396 181 0
-112 -381 886 396 -181 0
-112 -381 886 -396 181 0
-112 -381 -886 396 181 0
112 381 886 396 -181 0
112 381 886 -396 181 0
112 381 -886 396 181 0
112 -381 886 396 181 0
-112 381 886 396 181 0
-887 89 0
-887 90 0
887 -89 -90 0
-88 -887 -115 -387 -465 0
88 887 -115 -387 -465 0
88 -887 115 -387 -465 0
88 -887 -115 387 -465 0
88 -887 -115 -387 465 0
-88 887 115 -387 -465 0
-88 887 -115 387 -465 0
-88 887 -115 -387 465 0
-88 -887 115 387 -465 0
-88 -887 115 -387 465 0
-88 -887 -115 387 465 0
88 887 115 387 -465 0
88 887 115 -387 465 0
88 887 -115 387 465 0
88 -887 115 387 465 0
-88 887 115 387 465 0
88 -115 -381 -396 0
-88 115 -381 -396 0
-88 -115 381 -396 0
-88 -115 -381 396 0
88 115 381 -396 0
88 115 -381 396 0
88 -115 381 396 0
-88 115 381 396 0
-888 8 0
-888 9 0
-888 383 0
888 -8 -9 -383 0
328 -382 -383 -888 -397 -182 0
-328 382 -383 -888 -397 -182 0
-328 -382 383 -888 -397 -182 0
-328 -382 -383 888 -397 -182 0
-328 -382 -383 -888 397 -182 0
-328 -382 -383 -888 -397 182 0
328 382 383 -888 -397 -182 0
328 382 -383 888 -397 -182 0
328 382 -383 -888 397 -182 0
328 382 -383 -888 -397 182 0
328 -382 383 888 -397 -182 0
328 -382 383 -888 397 -182 0
328 -382 383 -888 -397 182 0
328 -382 -383 888 397 -182 0
328 -382 -383 888 -397 182 0
328 -382 -383 -888 397 182 0
-328 382 383 888 -397 -182 0
-328 382 383 -888 397 -182 0
-328 382 383 -888 -397 182 0
-328 382 -383 888 397 -182 0
-328 382 -383 888 -397 182 0
-328 382 -383 -888 397 182 0
-328 -382 383 888 397 -182 0
-328 -382 383 888 -397 182 0
-328 -382 383 -888 397 182 0
-328 -382 -383 888 397 182 0
328 382 383 888 397 -182 0
328 382 383 888 -397 182 0
328 382 383 -888 397 182 0
328 382 -383 888 397 182 0
328 -382 383 888 397 182 0
-328 382 383 888 397 182 0
-889 90 0
-889 91 0
889 -90 -91 0
-89 -889 -116 -388 -466 0
89 889 -116 -388 -466 0
89 -889 116 -388 -466 0
89 -889 -116 388 -466 0
89 -889 -116 -388 466 0
-89 889 116 -388 -466 0
-89 889 -116 388 -466 0
-89 889 -116 -388 466 0
-89 -889 116 388 -466 0
-89 -889 116 -388 466 0
-89 -889 -116 388 466 0
89 889 116 388 -466 0
89 889 116 -388 466 0
89 889 -116 388 466 0
89 -889 116 388 466 0
-89 889 116 388 466 0
89 -116 -382 -397 0
-89 116 -382 -397 0
-89 -116 382 -397 0
-89 -116 -382 397 0
89 116 382 -397 0
89 116 -382 397 0
89 -116 382 397 0
-89 116 382 397 0
-890 8 0
-890 9 0
-890 385 0
890 -8 -9 -385 0
114 -383 -385 -890 -398 -183 0
-114 383 -385 -890 -398 -183 0
-114 -383 385 -890 -398 -183 0
-114 -383 -385 890 -398 -183 0
-114 -383 -385 -890 398 -183 0
-114 -383 -385 -890 -398 183 0
114 383 385 -890 -398 -183 0
114 383 -385 890 -398 -183 0
114 383 -385 -890 398 -183 0
114 383 -385 -890 -398 183 0
114 -383 385 890 -398 -183 0
114 -383 385 -890 398 -183 0
114 -383 385 -890 -398 183 0
114 -383 -385 890 398 -183 0
114 -383 -385 890 -398 183 0
114 -383 -385 -890 398 183 0
-114 383 385 890 -398 -183 0
-114 383 385 -890 398 -183 0
-114 383 385 -890 -398 183 0
-114 383 -385 890 398 -183 0
-114 383 -385 890 -398 183 0
-114 383 -385 -890 398 183 0
-114 -383 385 890 398 -183 0
-114 -383 385 890 -398 183 0
-114 -383 385 -890 398 183 0
-114 -383 -385 890 398 183 0
114 383 385 890 398 -183 0
114 383 385 890 -398 183 0
114 383 385 -890 398 183 0
114 383 -385 890 398 183 0
114 -383 385 890 398 183 0
-114 383 385 890 398 183 0
-891 91 0
-891 92 0
891 -91 -92 0
-90 -891 -117 -389 -467 0
90 891 -117 -389 -467 0
90 -891 117 -389 -467 0
90 -891 -117 389 -467 0
90 -891 -117 -389 467 0
-90 891 117 -389 -467 0
-90 891 -117 389 -467 0
-90 891 -117 -389 467 0
-90 -891 117 389 -467 0
-90 -891 117 -389 467 0
-90 -891 -117 389 467 0
90 891 117 389 -467 0
90 891 117 -389 467 0
90 891 -117 389 467 0
90 -891 117 389 467 0
-90 891 117 389 467 0
-90 -117 -383 -398 0
90 117 -383 -398 0
90 -117 383 -398 0
90 -117 -383 398 0
-90 117 383 -398 0
-90 117 -383 398 0
-90 -117 383 398 0
90 117 383 398 0
-892 385 0
-892 386 0
892 -385 -386 0
873 -115 -892 -399 -184 0
-873 115 -892 -399 -184 0
-873 -115 892 -399 -184 0
-873 -115 -892 399 -184 0
-873 -115 -892 -399 184 0
873 115 892 -399 -184 0
873 115 -892 399 -184 0
873 115 -892 -399 184 0
873 -115 892 399 -184 0
873 -115 892 -399 184 0
873 -115 -892 399 184 0
-873 115 892 399 -184 0
-873 115 892 -399 184 0
-873 115 -892 399 184 0
-873 -115 892 399 184 0
873 115 892 399 184 0
-91 -92 -118 -390 -468 0
91 92 -118 -390 -468 0
91 -92 118 -390 -468 0
91 -92 -118 390 -468 0
91 -92 -118 -390 468 0
-91 92 118 -390 -468 0
-91 92 -118 390 -468 0
-91 92 -118 -390 468 0
-91 -92 118 390 -468 0
-91 -92 118 -390 468 0
-91 -92 -118 390 468 0
91 92 118 390 -468 0
91 92 118 -390 468 0
91 92 -118 390 468 0
91 -92 118 390 468 0
-91 92 118 390 468 0
-873 -91 -118 -399 0
873 91 -118 -399 0
873 -91 118 -399 0
873 -91 -118 399 0
-873 91 118 -399 0
-873 91 -118 399 0
-873 -91 118 399 0
873 91 118 399 0
-893 386 0
-893 387 0
893 -386 -387 0
-116 -385 -893 -400 -185 0
116 385 -893 -400 -185 0
116 -385 893 -400 -185 0
116 -385 -893 400 -185 0
116 -385 -893 -400 185 0
-116 385 893 -400 -185 0
-116 385 -893 400 -185 0
-116 385 -893 -400 185 0
-116 -385 893 400 -185 0
-116 -385 893 -400 185 0
-116 -385 -893 400 185 0
116 385 893 400 -185 0
116 385 893 -400 185 0
116 385 -893 400 185 0
116 -385 893 400 185 0
-116 385 893 400 185 0
-92 -94 -119 -391 -469 0
92 94 -119 -391 -469 0
92 -94 119 -391 -469 0
92 -94 -119 391 -469 0
92 -94 -119 -391 469 0
-92 94 119 -391 -469 0
-92 94 -119 391 -469 0
-92 94 -119 -391 469 0
-92 -94 119 391 -469 0
-92 -94 119 -391 469 0
-92 -94 -119 391 469 0
92 94 119 391 -469 0
92 94 119 -391 469 0
92 94 -119 391 469 0
92 -94 119 391 469 0
-92 94 119 391 469 0
92 -119 -385 -400 0
-92 119 -385 -400 0
-92 -119 385 -400 0
-92 -119 -385 400 0
92 119 385 -400 0
92 119 -385 400 0
92 -119 385 400 0
-92 119 385 400 0
-894 387 0
-894 388 0
894 -387 -388 0
-117 -386 -894 -401 -186 0
117 386 -894 -401 -186 0
117 -386 894 -401 -186 0
117 -386 -894 401 -186 0
117 -386 -894 -401 186 0
-117 386 894 -401 -186 0
-117 386 -894 401 -186 0
-117 386 -894 -401 186 0
-117 -386 894 401 -186 0
-117 -386 894 -401 186 0
-117 -386 -894 401 186 0
117 386 894 401 -186 0
117 386 894 -401 186 0
117 386 -894 401 186 0
117 -386 894 401 186 0
-117 386 894 401 186 0
-895 94 0
-895 95 0
895 -94 -95 0
-895 -120 -392 -470 0
895 120 -392 -470 0
895 -120 392 -470 0
895 -120 -392 470 0
-895 120 392 -470 0
-895 120 -392 470 0
-895 -120 392 470 0
895 120 392 470 0
120 -386 -401 0
-120 386 -401 0
-120 -386 401 0
120 386 401 0
-896 388 0
-896 389 0
896 -388 -389 0
-118 -387 -896 -402 -187 0
118 387 -896 -402 -187 0
118 -387 896 -402 -187 0
118 -387 -896 402 -187 0
118 -387 -896 -402 187 0
-118 387 896 -402 -187 0
-118 387 -896 402 -187 0
-118 387 -896 -402 187 0
-118 -387 896 402 -187 0
-118 -387 896 -402 187 0
-118 -387 -896 402 187 0
118 387 896 402 -187 0
118 387 896 -402 187 0
118 387 -896 402 187 0
118 -387 896 402 187 0
-118 387 896 402 187 0
-897 95 0
-897 96 0
897 -95 -96 0
-94 -897 -121 -393 -471 0
94 897 -121 -393 -471 0
94 -897 121 -393 -471 0
94 -897 -121 393 -471 0
94 -897 -121 -393 471 0
-94 897 121 -393 -471 0
-94 897 -121 393 -471 0
-94 897 -121 -393 471 0
-94 -897 121 393 -471 0
-94 -897 121 -393 471 0
-94 -897 -121 393 471 0
94 897 121 393 -471 0
94 897 121 -393 471 0
94 897 -121 393 471 0
94 -897 121 393 471 0
-94 897 121 393 471 0
-94 -121 -387 -402 0
94 121 -387 -402 0
94 -121 387 -402 0
94 -121 -387 402 0
-94 121 387 -402 0
-94 121 -387 402 0
-94 -121 387 402 0
94 121 387 402 0
-898 389 0
-898 390 0
898 -389 -390 0
-119 -388 -898 -403 -188 0
119 388 -898 -403 -188 0
119 -388 898 -403 -188 0
119 -388 -898 403 -188 0
119 -388 -898 -403 188 0
-119 388 898 -403 -188 0
-119 388 -898 403 -188 0
-119 388 -898 -403 188 0
-119 -388 898 403 -188 0
-119 -388 898 -403 188 0
-119 -388 -898 403 188 0
119 388 898 403 -188 0
119 388 898 -403 188 0
119 388 -898 403 188 0
119 -388 898 403 188 0
-119 388 898 403 188 0
-899 96 0
-899 97 0
899 -96 -97 0
-95 -899 -122 -394 -472 0
95 899 -122 -394 -472 0
95 -899 122 -394 -472 0
95 -899 -122 394 -472 0
95 -899 -122 -394 472 0
-95 899 122 -394 -472 0
-95 899 -122 394 -472 0
-95 899 -122 -394 472 0
-95 -899 122 394 -472 0
-95 -899 122 -394 472 0
-95 -899 -122 394 472 0
95 899 122 394 -472 0
95 899 122 -394 472 0
95 899 -122 394 472 0
95 -899 122 394 472 0
-95 899 122 394 472 0
95 -122 -388 -403 0
-95 122 -388 -403 0
-95 -122 388 -403 0
-95 -122 -388 403 0
95 122 388 -403 0
95 122 -388 403 0
95 -122 388 403 0
-95 122 388 403 0
-900 390 0
-900 391 0
900 -390 -391 0
-120 -389 -900 -404 -189 0
120 389 -900 -404 -189 0
120 -389 900 -404 -189 0
120 -389 -900 404 -189 0
120 -389 -900 -404 189 0
-120 389 900 -404 -189 0
-120 389 -900 404 -189 0
-120 389 -900 -404 189 0
-120 -389 900 404 -189 0
-120 -389 900 -404 189 0
-120 -389 -900 404 189 0
120 389 900 404 -189 0
120 389 900 -404 189 0
120 389 -900 404 189 0
120 -389 900 404 189 0
-120 389 900 404 189 0
-901 97 0
-901 98 0
901 -97 -98 0
-96 -901 -123 -395 -473 0
96 901 -123 -395 -473 0
96 -901 123 -395 -473 0
96 -901 -123 395 -473 0
96 -901 -123 -395 473 0
-96 901 123 -395 -473 0
-96 901 -123 395 -473 0
-96 901 -123 -395 473 0
-96 -901 123 395 -473 0
-96 -901 123 -395 473 0
-96 -901 -123 395 473 0
96 901 123 395 -473 0
96 901 123 -395 473 0
96 901 -123 395 473 0
96 -901 123 395 473 0
-96 901 123 395 473 0
-96 -123 -389 -404 0
96 123 -389 -404 0
96 -123 389 -404 0
96 -123 -389 404 0
-96 123 389 -404 0
-96 123 -389 404 0
-96 -123 389 404 0
96 123 389 404 0
-902 391 0
-902 392 0
902 -391 -392 0
-121 -390 -902 -405 -190 0
121 390 -902 -405 -190 0
121 -390 902 -405 -190 0
121 -390 -902 405 -190 0
121 -390 -902 -405 190 0
-121 390 902 -405 -190 0
-121 390 -902 405 -190 0
-121 390 -902 -405 190 0
-121 -390 902 405 -190 0
-121 -390 902 -405 190 0
-121 -390 -902 405 190 0
121 390 902 405 -190 0
121 390 902 -405 190 0
121 390 -902 405 190 0
121 -390 902 405 190 0
-121 390 902 405 190 0
-903 98 0
-903 99 0
903 -98 -99 0
-97 -903 -124 -396 -474 0
97 903 -124 -396 -474 0
97 -903 124 -396 -474 0
97 -903 -124 396 -474 0
97 -903 -124 -396 474 0
-97 903 124 -396 -474 0
-97 903 -124 396 -474 0
-97 903 -124 -396 474 0
-97 -903 124 396 -474 0
-97 -903 124 -396 474 0
-97 -903 -124 396 474 0
97 903 124 396 -474 0
97 903 124 -396 474 0
97 903 -124 396 474 0
97 -903 124 396 474 0
-97 903 124 396 474 0
-97 -124 -390 -405 0
97 124 -390 -405 0
97 -124 390 -405 0
97 -124 -390 405 0
-97 124 390 -405 0
-97 124 -390 405 0
-97 -124 390 405 0
97 124 390 405 0
-904 392 0
-904 393 0
904 -392 -393 0
-122 -391 -904 -406 -191 0
122 391 -904 -406 -191 0
122 -391 904 -406 -191 0
122 -391 -904 406 -191 0
122 -391 -904 -406 191 0
-122 391 904 -406 -191 0
-122 391 -904 406 -191 0
-122 391 -904 -406 191 0
-122 -391 904 406 -191 0
-122 -391 904 -406 191 0
-122 -391 -904 406 191 0
122 391 904 406 -191 0
122 391 904 -406 191 0
122 391 -904 406 191 0
122 -391 904 406 191 0
-122 391 904 406 191 0
-905 99 0
-905 100 0
905 -99 -100 0
-98 -905 -125 -397 -475 0
98 905 -125 -397 -475 0
98 -905 125 -397 -475 0
98 -905 -125 397 -475 0
98 -905 -125 -397 475 0
-98 905 125 -397 -475 0
-98 905 -125 397 -475 0
-98 905 -125 -397 475 0
-98 -905 125 397 -475 0
-98 -905 125 -397 475 0
-98 -905 -125 397 475 0
98 905 125 397 -475 0
98 905 125 -397 475 0
98 905 -125 397 475 0
98 -905 125 397 475 0
-98 905 125 397 475 0
98 -125 -391 -406 0
-98 125 -391 -406 0
-98 -125 391 -406 0
-98 -125 -391 406 0
98 125 391 -406 0
98 125 -391 406 0
98 -125 391 406 0
-98 125 391 406 0
-906 393 0
-906 394 0
906 -393 -394 0
-123 -392 -906 -407 -192 0
123 392 -906 -407 -192 0
123 -392 906 -407 -192 0
123 -392 -906 407 -192 0
123 -392 -906 -407 192 0
-123 392 906 -407 -192 0
-123 392 -906 407 -192 0
-123 392 -906 -407 192 0
-123 -392 906 407 -192 0
-123 -392 906 -407 192 0
-123 -392 -906 407 192 0
123 392 906 407 -192 0
123 392 906 -407 192 0
123 392 -906 407 192 0
123 -392 906 407 192 0
-123 392 906 407 192 0
-907 100 0
-907 101 0
907 -100 -101 0
-99 -907 -126 -398 -476 0
99 907 -126 -398 -476 0
99 -907 126 -398 -476 0
99 -907 -126 398 -476 0
99 -907 -126 -398 476 0
-99 907 126 -398 -476 0
-99 907 -126 398 -476 0
-99 907 -126 -398 476 0
-99 -907 126 398 -476 0
-99 -907 126 -398 476 0
-99 -907 -126 398 476 0
99 907 126 398 -476 0
99 907 126 -398 476 0
99 907 -126 398 476 0
99 -907 126 398 476 0
-99 907 126 398 476 0
-99 -126 -392 -407 0
99 126 -392 -407 0
99 -126 392 -407 0
99 -126 -392 407 0
-99 126 392 -407 0
-99 126 -392 407 0
-99 -126 392 407 0
99 126 392 407 0
-908 394 0
-908 395 0
908 -394 -395 0
-124 -393 -908 -408 -193 0
124 393 -908 -408 -193 0
124 -393 908 -408 -193 0
124 -393 -908 408 -193 0
124 -393 -908 -408 193 0
-124 393 908 -408 -193 0
-124 393 -908 408 -193 0
-124 393 -908 -408 193 0
-124 -393 908 408 -193 0
-124 -393 908 -408 193 0
-124 -393 -908 408 193 0
124 393 908 408 -193 0
124 393 908 -408 193 0
124 393 -908 408 193 0
124 -393 908 408 193 0
-124 393 908 408 193 0
-909 101 0
-909 102 0
909 -101 -102 0
-100 -909 -127 -399 -477 0
100 909 -127 -399 -477 0
100 -909 127 -399 -477 0
100 -909 -127 399 -477 0
100 -909 -127 -399 477 0
-100 909 127 -399 -477 0
-100 909 -127 399 -477 0
-100 909 -127 -399 477 0
-100 -909 127 399 -477 0
-100 -909 127 -399 477 0
-100 -909 -127 399 477 0
100 909 127 399 -477 0
100 909 127 -399 477 0
100 909 -127 399 477 0
100 -909 127 399 477 0
-100 909 127 399 477 0
-100 -127 -393 -408 0
100 127 -393 -408 0
100 -127 393 -408 0
100 -127 -393 408 0
-100 127 393 -408 0
-100 127 -393 408 0
-100 -127 393 408 0
100 127 393 408 0
-910 395 0
-910 396 0
910 -395 -396 0
-125 -394 -910 -409 -194 0
125 394 -910 -409 -194 0
125 -394 910 -409 -194 0
125 -394 -910 409 -194 0
125 -394 -910 -409 194 0
-125 394 910 -409 -194 0
-125 394 -910 409 -194 0
-125 394 -910 -409 194 0
-125 -394 910 409 -194 0
-125 -394 910 -409 194 0
-125 -394 -910 409 194 0
125 394 910 409 -194 0
125 394 910 -409 194 0
125 394 -910 409 194 0
125 -394 910 409 194 0
-125 394 910 409 194 0
-911 102 0
-911 103 0
911 -102 -103 0
-101 -911 -128 -400 -478 0
101 911 -128 -400 -478 0
101 -911 128 -400 -478 0
101 -911 -128 400 -478 0
101 -911 -128 -400 478 0
-101 911 128 -400 -478 0
-101 911 -128 400 -478 0
-101 911 -128 -400 478 0
-101 -911 128 400 -478 0
-101 -911 128 -400 478 0
-101 -911 -128 400 478 0
101 911 128 400 -478 0
101 911 128 -400 478 0
101 911 -128 400 478 0
101 -911 128 400 478 0
-101 911 128 400 478 0
-101 -128 -394 -409 0
101 128 -394 -409 0
101 -128 394 -409 0
101 -128 -394 409 0
-101 128 394 -409 0
-101 128 -394 409 0
-101 -128 394 409 0
101 128 394 409 0
-912 396 0
-912 397 0
912 -396 -397 0
-126 -395 -912 -410 -195 0
126 395 -912 -410 -195 0
126 -395 912 -410 -195 0
126 -395 -912 410 -195 0
126 -395 -912 -410 195 0
-126 395 912 -410 -195 0
-126 395 -912 410 -195 0
-126 395 -912 -410 195 0
-126 -395 912 410 -195 0
-126 -395 912 -410 195 0
-126 -395 -912 410 195 0
126 395 912 410 -195 0
126 395 912 -410 195 0
126 395 -912 410 195 0
126 -395 912 410 195 0
-126 395 912 410 195 0
-913 103 0
-913 104 0
913 -103 -104 0
-102 -913 -129 -401 -479 0
102 913 -129 -401 -479 0
102 -913 129 -401 -479 0
102 -913 -129 401 -479 0
102 -913 -129 -401 479 0
-102 913 129 -401 -479 0
-102 913 -129 401 -479 0
-102 913 -129 -401 479 0
-102 -913 129 401 -479 0
-102 -913 129 -401 479 0
-102 -913 -129 401 479 0
102 913 129 401 -479 0
102 913 129 -401 479 0
102 913 -129 401 479 0
102 -913 129 401 479 0
-102 913 129 401 479 0
-102 -129 -395 -410 0
102 129 -395 -410 0
102 -129 395 -410 0
102 -129 -395 410 0
-102 129 395 -410 0
-102 129 -395 410 0
-102 -129 395 410 0
102 129 395 410 0
-914 397 0
-914 398 0
914 -397 -398 0
-127 -396 -914 -411 -196 0
127 396 -914 -411 -196 0
127 -396 914 -411 -196 0
127 -396 -914 411 -196 0
127 -396 -914 -411 196 0
-127 396 914 -411 -196 0
-127 396 -914 411 -196 0
-127 396 -914 -411 196 0
-127 -396 914 411 -196 0
-127 -396 914 -411 196 0
-127 -396 -914 411 196 0
127 396 914 411 -196 0
127 396 914 -411 196 0
127 396 -914 411 196 0
127 -396 914 411 196 0
-127 396 914 411 196 0
-915 104 0
-915 105 0
915 -104 -105 0
-103 -915 -130 -402 -480 0
103 915 -130 -402 -480 0
103 -915 130 -402 -480 0
103 -915 -130 402 -480 0
103 -915 -130 -402 480 0
-103 915 130 -402 -480 0
-103 915 -130 402 -480 0
-103 915 -130 -402 480 0
-103 -915 130 402 -480 0
-103 -915 130 -402 480 0
-103 -915 -130 402 480 0
103 915 130 402 -480 0
103 915 130 -402 480 0
103 915 -130 402 480 0
103 -915 130 402 480 0
-103 915 130 402 480 0
103 -130 -396 -411 0
-103 130 -396 -411 0
-103 -130 396 -411 0
-103 -130 -396 411 0
103 130 396 -411 0
103 130 -396 411 0
103 -130 396 411 0
-103 130 396 411 0
-916 398 0
-916 399 0
916 -398 -399 0
-128 -397 -916 -412 -197 0
128 397 -916 -412 -197 0
128 -397 916 -412 -197 0
128 -397 -916 412 -197 0
128 -397 -916 -412 197 0
-128 397 916 -412 -197 0
-128 397 -916 412 -197 0
-128 397 -916 -412 197 0
-128 -397 916 412 -197 0
-128 -397 916 -412 197 0
-128 -397 -916 412 197 0
128 397 916 412 -197 0
128 397 916 -412 197 0
128 397 -916 412 197 0
128 -397 916 412 197 0
-128 397 916 412 197 0
-917 105 0
-917 106 0
917 -105 -106 0
-104 -917 -131 -403 -481 0
104 917 -131 -403 -481 0
104 -917 131 -403 -481 0
104 -917 -131 403 -481 0
104 -917 -131 -403 481 0
-104 917 131 -403 -481 0
-104 917 -131 403 -481 0
-104 917 -131 -403 481 0
-104 -917 131 403 -481 0
-104 -917 131 -403 481 0
-104 -917 -131 403 481 0
104 917 131 403 -481 0
104 917 131 -403 481 0
104 917 -131 403 481 0
104 -917 131 403 481 0
-104 917 131 403 481 0
-104 -131 -397 -412 0
104 131 -397 -412 0
104 -131 397 -412 0
104 -131 -397 412 0
-104 131 397 -412 0
-104 131 -397 412 0
-104 -131 397 412 0
104 131 397 412 0
-918 399 0
-918 400 0
918 -399 -400 0
-129 -398 -918 -413 -198 0
129 398 -918 -413 -198 0
129 -398 918 -413 -198 0
129 -398 -918 413 -198 0
129 -398 -918 -413 198 0
-129 398 918 -413 -198 0
-129 398 -918 413 -198 0
-129 398 -918 -413 198 0
-129 -398 918 413 -198 0
-129 -398 918 -413 198 0
-129 -398 -918 413 198 0
129 398 918 413 -198 0
129 398 918 -413 198 0
129 398 -918 413 198 0
129 -398 918 413 198 0
-129 398 918 413 198 0
-919 106 0
-919 107 0
919 -106 -107 0
-105 -919 -132 -404 -482 0
105 919 -132 -404 -482 0
105 -919 132 -404 -482 0
105 -919 -132 404 -482 0
105 -919 -132 -404 482 0
-105 919 132 -404 -482 0
-105 919 -132 404 -482 0
-105 919 -132 -404 482 0
-105 -919 132 404 -482 0
-105 -919 132 -404 482 0
-105 -919 -132 404 482 0
105 919 132 404 -482 0
105 919 132 -404 482 0
105 919 -132 404 482 0
105 -919 132 404 482 0
-105 919 132 404 482 0
105 -132 -398 -413 0
-105 132 -398 -413 0
-105 -132 398 -413 0
-105 -132 -398 413 0
105 132 398 -413 0
105 132 -398 413 0
105 -132 398 413 0
-105 132 398 413 0
-920 400 0
-920 401 0
920 -400 -401 0
-130 -399 -920 -414 -199 0
130 399 -920 -414 -199 0
130 -399 920 -414 -199 0
130 -399 -920 414 -199 0
130 -399 -920 -414 199 0
-130 399 920 -414 -199 0
-130 399 -920 414 -199 0
-130 399 -920 -414 199 0
-130 -399 920 414 -199 0
-130 -399 920 -414 199 0
-130 -399 -920 414 199 0
130 399 920 414 -199 0
130 399 920 -414 199 0
130 399 -920 414 199 0
130 -399 920 414 199 0
-130 399 920 414 199 0
-921 107 0
-921 108 0
921 -107 -108 0
-106 -921 -133 -405 -483 0
106 921 -133 -405 -483 0
106 -921 133 -405 -483 0
106 -921 -133 405 -483 0
106 -921 -133 -405 483 0
-106 921 133 -405 -483 0
-106 921 -133 405 -483 0
-106 921 -133 -405 483 0
-106 -921 133 405 -483 0
-106 -921 133 -405 483 0
-106 -921 -133 405 483 0
106 921 133 405 -483 0
106 921 133 -405 483 0
106 921 -133 405 483 0
106 -921 133 405 483 0
-106 921 133 405 483 0
-106 -133 -399 -414 0
106 133 -399 -414 0
106 -133 399 -414 0
106 -133 -399 414 0
-106 133 399 -414 0
-106 133 -399 414 0
-106 -133 399 414 0
106 133 399 414 0
-922 401 0
-922 402 0
922 -401 -402 0
-131 -400 -922 -415 -200 0
131 400 -922 -415 -200 0
131 -400 922 -415 -200 0
131 -400 -922 415 -200 0
131 -400 -922 -415 200 0
-131 400 922 -415 -200 0
-131 400 -922 415 -200 0
-131 400 -922 -415 200 0
-131 -400 922 415 -200 0
-131 -400 922 -415 200 0
-131 -400 -922 415 200 0
131 400 922 415 -200 0
131 400 922 -415 200 0
131 400 -922 415 200 0
131 -400 922 415 200 0
-131 400 922 415 200 0
-923 108 0
-923 109 0
923 -108 -109 0
-107 -923 -134 -406 -484 0
107 923 -134 -406 -484 0
107 -923 134 -406 -484 0
107 -923 -134 406 -484 0
107 -923 -134 -406 484 0
-107 923 134 -406 -484 0
-107 923 -134 406 -484 0
-107 923 -134 -406 484 0
-107 -923 134 406 -484 0
-107 -923 134 -406 484 0
-107 -923 -134 406 484 0
107 923 134 406 -484 0
107 923 134 -406 484 0
107 923 -134 406 484 0
107 -923 134 406 484 0
-107 923 134 406 484 0
107 -134 -400 -415 0
-107 134 -400 -415 0
-107 -134 400 -415 0
-107 -134 -400 415 0
107 134 400 -415 0
107 134 -400 415 0
107 -134 400 415 0
-107 134 400 415 0
-924 402 0
-924 403 0
924 -402 -403 0
-132 -401 -924 -416 -201 0
132 401 -924 -416 -201 0
132 -401 924 -416 -201 0
132 -401 -924 416 -201 0
132 -401 -924 -416 201 0
-132 401 924 -416 -201 0
-132 401 -924 416 -201 0
-132 401 -924 -416 201 0
-132 -401 924 416 -201 0
-132 -401 924 -416 201 0
-132 -401 -924 416 201 0
132 401 924 416 -201 0
132 401 924 -416 201 0
132 401 -924 416 201 0
132 -401 924 416 201 0
-132 401 924 416 201 0
-925 109 0
-925 110 0
925 -109 -110 0
-108 -925 -135 -407 -485 0
108 925 -135 -407 -485 0
108 -925 135 -407 -485 0
108 -925 -135 407 -485 0
108 -925 -135 -407 485 0
-108 925 135 -407 -485 0
-108 925 -135 407 -485 0
-108 925 -135 -407 485 0
-108 -925 135 407 -485 0
-108 -925 135 -407 485 0
-108 -925 -135 407 485 0
108 925 135 407 -485 0
108 925 135 -407 485 0
108 925 -135 407 485 0
108 -925 135 407 485 0
-108 925 135 407 485 0
108 -135 -401 -416 0
-108 135 -401 -416 0
-108 -135 401 -416 0
-108 -135 -401 416 0
108 135 401 -416 0
108 135 -401 416 0
108 -135 401 416 0
-108 135 401 416 0
-926 403 0
-926 404 0
926 -403 -404 0
-133 -402 -926 -417 -202 0
133 402 -926 -417 -202 0
133 -402 926 -417 -202 0
133 -402 -926 417 -202 0
133 -402 -926 -417 202 0
-133 402 926 -417 -202 0
-133 402 -926 417 -202 0
-133 402 -926 -417 202 0
-133 -402 926 417 -202 0
-133 -402 926 -417 202 0
-133 -402 -926 417 202 0
133 402 926 417 -202 0
133 402 926 -417 202 0
133 402 -926 417 202 0
133 -402 926 417 202 0
-133 402 926 417 202 0
-927 110 0
-927 111 0
927 -110 -111 0
-109 -927 -136 -408 -486 0
109 927 -136 -408 -486 0
109 -927 136 -408 -486 0
109 -927 -136 408 -486 0
109 -927 -136 -408 486 0
-109 927 136 -408 -486 0
-109 927 -136 408 -486 0
-109 927 -136 -408 486 0
-109 -927 136 408 -486 0
-109 -927 136 -408 486 0
-109 -927 -136 408 486 0
109 927 136 408 -486 0
109 927 136 -408 486 0
109 927 -136 408 486 0
109 -927 136 408 486 0
-109 927 136 408 486 0
109 -136 -402 -417 0
-109 136 -402 -417 0
-109 -136 402 -417 0
-109 -136 -402 417 0
109 136 402 -417 0
109 136 -402 417 0
109 -136 402 417 0
-109 136 402 417 0
-928 404 0
-928 405 0
928 -404 -405 0
-134 -403 -928 -418 -203 0
134 403 -928 -418 -203 0
134 -403 928 -418 -203 0
134 -403 -928 418 -203 0
134 -403 -928 -418 203 0
-134 403 928 -418 -203 0
-134 403 -928 418 -203 0
-134 403 -928 -418 203 0
-134 -403 928 418 -203 0
-134 -403 928 -418 203 0
-134 -403 -928 418 203 0
134 403 928 418 -203 0
134 403 928 -418 203 0
134 403 -928 418 203 0
134 -403 928 418 203 0
-134 403 928 418 203 0
-929 111 0
-929 112 0
929 -111 -112 0
-110 -929 -137 -409 -487 0
110 929 -137 -409 -487 0
110 -929 137 -409 -487 0
110 -929 -137 409 -487 0
110 -929 -137 -409 487 0
-110 929 137 -409 -487 0
-110 929 -137 409 -487 0
-110 929 -137 -409 487 0
-110 -929 137 409 -487 0
-110 -929 137 -409 487 0
-110 -929 -137 409 487 0
110 929 137 409 -487 0
110 929 137 -409 487 0
110 929 -137 409 487 0
110 -929 137 409 487 0
-110 929 137 409 487 0
-110 -137 -403 -418 0
110 137 -403 -418 0
110 -137 403 -418 0
110 -137 -403 418 0
-110 137 403 -418 0
-110 137 -403 418 0
-110 -137 403 418 0
110 137 403 418 0
-930 405 0
-930 406 0
930 -405 -406 0
-135 -404 -930 -419 -204 0
135 404 -930 -419 -204 0
135 -404 930 -419 -204 0
135 -404 -930 419 -204 0
135 -404 -930 -419 204 0
-135 404 930 -419 -204 0
-135 404 -930 419 -204 0
-135 404 -930 -419 204 0
-135 -404 930 419 -204 0
-135 -404 930 -419 204 0
-135 -404 -930 419 204 0
135 404 930 419 -204 0
135 404 930 -419 204 0
135 404 -930 419 204 0
135 -404 930 419 204 0
-135 404 930 419 204 0
-931 112 0
-931 328 0
931 -112 -328 0
-111 -138 -931 -410 -488 0
111 138 -931 -410 -488 0
111 -138 931 -410 -488 0
111 -138 -931 410 -488 0
111 -138 -931 -410 488 0
-111 138 931 -410 -488 0
-111 138 -931 410 -488 0
-111 138 -931 -410 488 0
-111 -138 931 410 -488 0
-111 -138 931 -410 488 0
-111 -138 -931 410 488 0
111 138 931 410 -488 0
111 138 931 -410 488 0
111 138 -931 410 488 0
111 -138 931 410 488 0
-111 138 931 410 488 0
111 -138 -404 -419 0
-111 138 -404 -419 0
-111 -138 404 -419 0
-111 -138 -404 419 0
111 138 404 -419 0
111 138 -404 419 0
111 -138 404 419 0
-111 138 404 419 0
-932 406 0
-932 407 0
932 -406 -407 0
-136 -405 -932 -420 -205 0
136 405 -932 -420 -205 0
136 -405 932 -420 -205 0
136 -405 -932 420 -205 0
136 -405 -932 -420 205 0
-136 405 932 -420 -205 0
-136 405 -932 420 -205 0
-136 405 -932 -420 205 0
-136 -405 932 420 -205 0
-136 -405 932 -420 205 0
-136 -405 -932 420 205 0
136 405 932 420 -205 0
136 405 932 -420 205 0
136 405 -932 420 205 0
136 -405 932 420 205 0
-136 405 932 420 205 0
-933 114 0
-933 328 0
933 -114 -328 0
-112 -139 -933 -411 -489 0
112 139 -933 -411 -489 0
112 -139 933 -411 -489 0
112 -139 -933 411 -489 0
112 -139 -933 -411 489 0
-112 139 933 -411 -489 0
-112 139 -933 411 -489 0
-112 139 -933 -411 489 0
-112 -139 933 411 -489 0
-112 -139 933 -411 489 0
-112 -139 -933 411 489 0
112 139 933 411 -489 0
112 139 933 -411 489 0
112 139 -933 411 489 0
112 -139 933 411 489 0
-112 139 933 411 489 0
-112 -139 -405 -420 0
112 139 -405 -420 0
112 -139 405 -420 0
112 -139 -405 420 0
-112 139 405 -420 0
-112 139 -405 420 0
-112 -139 405 420 0
112 139 405 420 0
-934 407 0
-934 408 0
934 -407 -408 0
-137 -406 -934 -421 -206 0
137 406 -934 -421 -206 0
137 -406 934 -421 -206 0
137 -406 -934 421 -206 0
137 -406 -934 -421 206 0
-137 406 934 -421 -206 0
-137 406 -934 421 -206 0
-137 406 -934 -421 206 0
-137 -406 934 421 -206 0
-137 -406 934 -421 206 0
-137 -406 -934 421 206 0
137 406 934 421 -206 0
137 406 934 -421 206 0
137 406 -934 421 206 0
137 -406 934 421 206 0
-137 406 934 421 206 0
-935 114 0
-935 115 0
935 -114 -115 0
-935 -140 -328 -412 -490 0
935 140 -328 -412 -490 0
935 -140 328 -412 -490 0
935 -140 -328 412 -490 0
935 -140 -328 -412 490 0
-935 140 328 -412 -490 0
-935 140 -328 412 -490 0
-935 140 -328 -412 490 0
-935 -140 328 412 -490 0
-935 -140 328 -412 490 0
-935 -140 -328 412 490 0
935 140 328 412 -490 0
935 140 328 -412 490 0
935 140 -328 412 490 0
935 -140 328 412 490 0
-935 140 328 412 490 0
-140 -328 -406 -421 0
140 328 -406 -421 0
140 -328 406 -421 0
140 -328 -406 421 0
-140 328 406 -421 0
-140 328 -406 421 0
-140 -328 406 421 0
140 328 406 421 0
-936 408 0
-936 409 0
936 -408 -409 0
-138 -407 -936 -422 -207 0
138 407 -936 -422 -207 0
138 -407 936 -422 -207 0
138 -407 -936 422 -207 0
138 -407 -936 -422 207 0
-138 407 936 -422 -207 0
-138 407 -936 422 -207 0
-138 407 -936 -422 207 0
-138 -407 936 422 -207 0
-138 -407 936 -422 207 0
-138 -407 -936 422 207 0
138 407 936 422 -207 0
138 407 936 -422 207 0
138 407 -936 422 207 0
138 -407 936 422 207 0
-138 407 936 422 207 0
-937 115 0
-937 116 0
937 -115 -116 0
-114 -937 -141 -413 -491 0
114 937 -141 -413 -491 0
114 -937 141 -413 -491 0
114 -937 -141 413 -491 0
114 -937 -141 -413 491 0
-114 937 141 -413 -491 0
-114 937 -141 413 -491 0
-114 937 -141 -413 491 0
-114 -937 141 413 -491 0
-114 -937 141 -413 491 0
-114 -937 -141 413 491 0
114 937 141 413 -491 0
114 937 141 -413 491 0
114 937 -141 413 491 0
114 -937 141 413 491 0
-114 937 141 413 491 0
114 -141 -407 -422 0
-114 141 -407 -422 0
-114 -141 407 -422 0
-114 -141 -407 422 0
114 141 407 -422 0
114 141 -407 422 0
114 -141 407 422 0
-114 141 407 422 0
-938 409 0
-938 410 0
938 -409 -410 0
-139 -408 -938 -423 -208 0
139 408 -938 -423 -208 0
139 -408 938 -423 -208 0
139 -408 -938 423 -208 0
139 -408 -938 -423 208 0
-139 408 938 -423 -208 0
-139 408 -938 423 -208 0
-139 408 -938 -423 208 0
-139 -408 938 423 -208 0
-139 -408 938 -423 208 0
-139 -408 -938 423 208 0
139 408 938 423 -208 0
139 408 938 -423 208 0
139 408 -938 423 208 0
139 -408 938 423 208 0
-139 408 938 423 208 0
-939 116 0
-939 117 0
939 -116 -117 0
-115 -939 -142 -414 -492 0
115 939 -142 -414 -492 0
115 -939 142 -414 -492 0
115 -939 -142 414 -492 0
115 -939 -142 -414 492 0
-115 939 142 -414 -492 0
-115 939 -142 414 -492 0
-115 939 -142 -414 492 0
-115 -939 142 414 -492 0
-115 -939 142 -414 492 0
-115 -939 -142 414 492 0
115 939 142 414 -492 0
115 939 142 -414 492 0
115 939 -142 414 492 0
115 -939 142 414 492 0
-115 939 142 414 492 0
-115 -142 -408 -423 0
115 142 -408 -423 0
115 -142 408 -423 0
115 -142 -408 423 0
-115 142 408 -423 0
-115 142 -408 423 0
-115 -142 408 423 0
115 142 408 423 0
-940 410 0
-940 411 0
940 -410 -411 0
-140 -409 -940 -424 -209 0
140 409 -940 -424 -209 0
140 -409 940 -424 -209 0
140 -409 -940 424 -209 0
140 -409 -940 -424 209 0
-140 409 940 -424 -209 0
-140 409 -940 424 -209 0
-140 409 -940 -424 209 0
-140 -409 940 424 -209 0
-140 -409 940 -424 209 0
-140 -409 -940 424 209 0
140 409 940 424 -209 0
140 409 940 -424 209 0
140 409 -940 424 209 0
140 -409 940 424 209 0
-140 409 940 424 209 0
-941 117 0
-941 118 0
941 -117 -118 0
-116 -941 -143 -415 -493 0
116 941 -143 -415 -493 0
116 -941 143 -415 -493 0
116 -941 -143 415 -493 0
116 -941 -143 -415 493 0
-116 941 143 -415 -493 0
-116 941 -143 415 -493 0
-116 941 -143 -415 493 0
-116 -941 143 415 -493 0
-116 -941 143 -415 493 0
-116 -941 -143 415 493 0
116 941 143 415 -493 0
116 941 143 -415 493 0
116 941 -143 415 493 0
116 -941 143 415 493 0
-116 941 143 415 493 0
116 -143 -409 -424 0
-116 143 -409 -424 0
-116 -143 409 -424 0
-116 -143 -409 424 0
116 143 409 -424 0
116 143 -409 424 0
116 -143 409 424 0
-116 143 409 424 0
-942 411 0
-942 412 0
942 -411 -412 0
-141 -410 -942 -425 -210 0
141 410 -942 -425 -210 0
141 -410 942 -425 -210 0
141 -410 -942 425 -210 0
141 -410 -942 -425 210 0
-141 410 942 -425 -210 0
-141 410 -942 425 -210 0
-141 410 -942 -425 210 0
-141 -410 942 425 -210 0
-141 -410 942 -425 210 0
-141 -410 -942 425 210 0
141 410 942 425 -210 0
141 410 942 -425 210 0
141 410 -942 425 210 0
141 -410 942 425 210 0
-141 410 942 425 210 0
-943 118 0
-943 119 0
943 -118 -119 0
-117 -943 -144 -416 -494 0
117 943 -144 -416 -494 0
117 -943 144 -416 -494 0
117 -943 -144 416 -494 0
117 -943 -144 -416 494 0
-117 943 144 -416 -494 0
-117 943 -144 416 -494 0
-117 943 -144 -416 494 0
-117 -943 144 416 -494 0
-117 -943 144 -416 494 0
-117 -943 -144 416 494 0
117 943 144 416 -494 0
117 943 144 -416 494 0
117 943 -144 416 494 0
117 -943 144 416 494 0
-117 943 144 416 494 0
-117 -144 -410 -425 0
117 144 -410 -425 0
117 -144 410 -425 0
117 -144 -410 425 0
-117 144 410 -425 0
-117 144 -410 425 0
-117 -144 410 425 0
117 144 410 425 0
-944 412 0
-944 413 0
944 -412 -413 0
-142 -411 -944 -426 -211 0
142 411 -944 -426 -211 0
142 -411 944 -426 -211 0
142 -411 -944 426 -211 0
142 -411 -944 -426 211 0
-142 411 944 -426 -211 0
-142 411 -944 426 -211 0
-142 411 -944 -426 211 0
-142 -411 944 426 -211 0
-142 -411 944 -426 211 0
-142 -411 -944 426 211 0
142 411 944 426 -211 0
142 411 944 -426 211 0
142 411 -944 426 211 0
142 -411 944 426 211 0
-142 411 944 426 211 0
-945 119 0
-945 120 0
945 -119 -120 0
-118 -945 -145 -417 -495 0
118 945 -145 -417 -495 0
118 -945 145 -417 -495 0
118 -945 -145 417 -495 0
118 -945 -145 -417 495 0
-118 945 145 -417 -495 0
-118 945 -145 417 -495 0
-118 945 -145 -417 495 0
-118 -945 145 417 -495 0
-118 -945 145 -417 495 0
-118 -945 -145 417 495 0
118 945 145 417 -495 0
118 945 145 -417 495 0
118 945 -145 417 495 0
118 -945 145 417 495 0
-118 945 145 417 495 0
-118 -145 -411 -426 0
118 145 -411 -426 0
118 -145 411 -426 0
118 -145 -411 426 0
-118 145 411 -426 0
-118 145 -411 426 0
-118 -145 411 426 0
118 145 411 426 0
-946 413 0
-946 414 0
946 -413 -414 0
-143 -412 -946 -427 -212 0
143 412 -946 -427 -212 0
143 -412 946 -427 -212 0
143 -412 -946 427 -212 0
143 -412 -946 -427 212 0
-143 412 946 -427 -212 0
-143 412 -946 427 -212 0
-143 412 -946 -427 212 0
-143 -412 946 427 -212 0
-143 -412 946 -427 212 0
-143 -412 -946 427 212 0
143 412 946 427 -212 0
143 412 946 -427 212 0
143 412 -946 427 212 0
143 -412 946 427 212 0
-143 412 946 427 212 0
-947 120 0
-947 121 0
947 -120 -121 0
-119 -947 -146 -418 -496 0
119 947 -146 -418 -496 0
119 -947 146 -418 -496 0
119 -947 -146 418 -496 0
119 -947 -146 -418 496 0
-119 947 146 -418 -496 0
-119 947 -146 418 -496 0
-119 947 -146 -418 496 0
-119 -947 146 418 -496 0
-119 -947 146 -418 496 0
-119 -947 -146 418 496 0
119 947 146 418 -496 0
119 947 146 -418 496 0
119 947 -146 418 496 0
119 -947 146 418 496 0
-119 947 146 418 496 0
-119 -146 -412 -427 0
119 146 -412 -427 0
119 -146 412 -427 0
119 -146 -412 427 0
-119 146 412 -427 0
-119 146 -412 427 0
-119 -146 412 427 0
119 146 412 427 0
-948 414 0
-948 415 0
948 -414 -415 0
-144 -413 -948 -428 -213 0
144 413 -948 -428 -213 0
144 -413 948 -428 -213 0
144 -413 -948 428 -213 0
144 -413 -948 -428 213 0
-144 413 948 -428 -213 0
-144 413 -948 428 -213 0
-144 413 -948 -428 213 0
-144 -413 948 428 -213 0
-144 -413 948 -428 213 0
-144 -413 -948 428 213 0
144 413 948 428 -213 0
144 413 948 -428 213 0
144 413 -948 428 213 0
144 -413 948 428 213 0
-144 413 948 428 213 0
-949 121 0
-949 122 0
949 -121 -122 0
-120 -949 -147 -419 -497 0
120 949 -147 -419 -497 0
120 -949 147 -419 -497 0
120 -949 -147 419 -497 0
120 -949 -147 -419 497 0
-120 949 147 -419 -497 0
-120 949 -147 419 -497 0
-120 949 -147 -419 497 0
-120 -949 147 419 -497 0
-120 -949 147 -419 497 0
-120 -949 -147 419 497 0
120 949 147 419 -497 0
120 949 147 -419 497 0
120 949 -147 419 497 0
120 -949 147 419 497 0
-120 949 147 419 497 0
-120 -147 -413 -428 0
120 147 -413 -428 0
120 -147 413 -428 0
120 -147 -413 428 0
-120 147 413 -428 0
-120 147 -413 428 0
-120 -147 413 428 0
120 147 413 428 0
-950 415 0
-950 416 0
950 -415 -416 0
-145 -414 -950 -429 -214 0
145 414 -950 -429 -214 0
145 -414 950 -429 -214 0
145 -414 -950 429 -214 0
145 -414 -950 -429 214 0
-145 414 950 -429 -214 0
-145 414 -950 429 -214 0
-145 414 -950 -429 214 0
-145 -414 950 429 -214 0
-145 -414 950 -429 214 0
-145 -414 -950 429 214 0
145 414 950 429 -214 0
145 414 950 -429 214 0
145 414 -950 429 214 0
145 -414 950 429 214 0
-145 414 950 429 214 0
-951 122 0
-951 123 0
951 -122 -123 0
-121 -951 -148 -420 -498 0
121 951 -148 -420 -498 0
121 -951 148 -420 -498 0
121 -951 -148 420 -498 0
121 -951 -148 -420 498 0
-121 951 148 -420 -498 0
-121 951 -148 420 -498 0
-121 951 -148 -420 498 0
-121 -951 148 420 -498 0
-121 -951 148 -420 498 0
-121 -951 -148 420 498 0
121 951 148 420 -498 0
121 951 148 -420 498 0
121 951 -148 420 498 0
121 -951 148 420 498 0
-121 951 148 420 498 0
-121 -148 -414 -429 0
121 148 -414 -429 0
121 -148 414 -429 0
121 -148 -414 429 0
-121 148 414 -429 0
-121 148 -414 429 0
-121 -148 414 429 0
121 148 414 429 0
-952 416 0
-952 417 0
952 -416 -417 0
-146 -415 -952 -430 -215 0
146 415 -952 -430 -215 0
146 -415 952 -430 -215 0
146 -415 -952 430 -215 0
146 -415 -952 -430 215 0
-146 415 952 -430 -215 0
-146 415 -952 430 -215 0
-146 415 -952 -430 215 0
-146 -415 952 430 -215 0
-146 -415 952 -430 215 0
-146 -415 -952 430 215 0
146 415 952 430 -215 0
146 415 952 -430 215 0
146 415 -952 430 215 0
146 -415 952 430 215 0
-146 415 952 430 215 0
-953 123 0
-953 124 0
953 -123 -124 0
-122 -953 -149 -421 -499 0
122 953 -149 -421 -499 0
122 -953 149 -421 -499 0
122 -953 -149 421 -499 0
122 -953 -149 -421 499 0
-122 953 149 -421 -499 0
-122 953 -149 421 -499 0
-122 953 -149 -421 499 0
-122 -953 149 421 -499 0
-122 -953 149 -421 499 0
-122 -953 -149 421 499 0
122 953 149 421 -499 0
122 953 149 -421 499 0
122 953 -149 421 499 0
122 -953 149 421 499 0
-122 953 149 421 499 0
-122 -149 -415 -430 0
122 149 -415 -430 0
122 -149 415 -430 0
122 -149 -415 430 0
-122 149 415 -430 0
-122 149 -415 430 0
-122 -149 415 430 0
122 149 415 430 0
-954 417 0
-954 418 0
954 -417 -418 0
-147 -416 -954 -431 -216 0
147 416 -954 -431 -216 0
147 -416 954 -431 -216 0
147 -416 -954 431 -216 0
147 -416 -954 -431 216 0
-147 416 954 -431 -216 0
-147 416 -954 431 -216 0
-147 416 -954 -431 216 0
-147 -416 954 431 -216 0
-147 -416 954 -431 216 0
-147 -416 -954 431 216 0
147 416 954 431 -216 0
147 416 954 -431 216 0
147 416 -954 431 216 0
147 -416 954 431 216 0
-147 416 954 431 216 0
-955 124 0
-955 125 0
955 -124 -125 0
-123 -955 -150 -422 -500 0
123 955 -150 -422 -500 0
123 -955 150 -422 -500 0
123 -955 -150 422 -500 0
123 -955 -150 -422 500 0
-123 955 150 -422 -500 0
-123 955 -150 422 -500 0
-123 955 -150 -422 500 0
-123 -955 150 422 -500 0
-123 -955 150 -422 500 0
-123 -955 -150 422 500 0
123 955 150 422 -500 0
123 955 150 -422 500 0
123 955 -150 422 500 0
123 -955 150 422 500 0
-123 955 150 422 500 0
-123 -150 -416 -431 0
123 150 -416 -431 0
123 -150 416 -431 0
123 -150 -416 431 0
-123 150 416 -431 0
-123 150 -416 431 0
-123 -150 416 431 0
123 150 416 431 0
-956 418 0
-956 419 0
956 -418 -419 0
-148 -417 -956 -432 -217 0
148 417 -956 -432 -217 0
148 -417 956 -432 -217 0
148 -417 -956 432 -217 0
148 -417 -956 -432 217 0
-148 417 956 -432 -217 0
-148 417 -956 432 -217 0
-148 417 -956 -432 217 0
-148 -417 956 432 -217 0
-148 -417 956 -432 217 0
-148 -417 -956 432 217 0
148 417 956 432 -217 0
148 417 956 -432 217 0
148 417 -956 432 217 0
148 -417 956 432 217 0
-148 417 956 432 217 0
-957 125 0
-957 126 0
957 -125 -126 0
-124 -957 -151 -423 -501 0
124 957 -151 -423 -501 0
124 -957 151 -423 -501 0
124 -957 -151 423 -501 0
124 -957 -151 -423 501 0
-124 957 151 -423 -501 0
-124 957 -151 423 -501 0
-124 957 -151 -423 501 0
-124 -957 151 423 -501 0
-124 -957 151 -423 501 0
-124 -957 -151 423 501 0
124 957 151 423 -501 0
124 957 151 -423 501 0
124 957 -151 423 501 0
124 -957 151 423 501 0
-124 957 151 423 501 0
124 -151 -417 -432 0
-124 151 -417 -432 0
-124 -151 417 -432 0
-124 -151 -417 432 0
124 151 417 -432 0
124 151 -417 432 0
124 -151 417 432 0
-124 151 417 432 0
-958 419 0
-958 420 0
958 -419 -420 0
-149 -418 -958 -433 -218 0
149 418 -958 -433 -218 0
149 -418 958 -433 -218 0
149 -418 -958 433 -218 0
149 -418 -958 -433 218 0
-149 418 958 -433 -218 0
-149 418 -958 433 -218 0
-149 418 -958 -433 218 0
-149 -418 958 433 -218 0
-149 -418 958 -433 218 0
-149 -418 -958 433 218 0
149 418 958 433 -218 0
149 418 958 -433 218 0
149 418 -958 433 218 0
149 -418 958 433 218 0
-149 418 958 433 218 0
-959 126 0
-959 127 0
959 -126 -127 0
-125 -959 -152 -424 -502 0
125 959 -152 -424 -502 0
125 -959 152 -424 -502 0
125 -959 -152 424 -502 0
125 -959 -152 -424 502 0
-125 959 152 -424 -502 0
-125 959 -152 424 -502 0
-125 959 -152 -424 502 0
-125 -959 152 424 -502 0
-125 -959 152 -424 502 0
-125 -959 -152 424 502 0
125 959 152 424 -502 0
125 959 152 -424 502 0
125 959 -152 424 502 0
125 -959 152 424 502 0
-125 959 152 424 502 0
-125 -152 -418 -433 0
125 152 -418 -433 0
125 -152 418 -433 0
125 -152 -418 433 0
-125 152 418 -433 0
-125 152 -418 433 0
-125 -152 418 433 0
125 152 418 433 0
-960 420 0
-960 421 0
960 -420 -421 0
-150 -419 -960 -434 -219 0
150 419 -960 -434 -219 0
150 -419 960 -434 -219 0
150 -419 -960 434 -219 0
150 -419 -960 -434 219 0
-150 419 960 -434 -219 0
-150 419 -960 434 -219 0
-150 419 -960 -434 219 0
-150 -419 960 434 -219 0
-150 -419 960 -434 219 0
-150 -419 -960 434 219 0
150 419 960 434 -219 0
150 419 960 -434 219 0
150 419 -960 434 219 0
150 -419 960 434 219 0
-150 419 960 434 219 0
-961 127 0
-961 128 0
961 -127 -128 0
-126 -961 -153 -425 -503 0
126 961 -153 -425 -503 0
126 -961 153 -425 -503 0
126 -961 -153 425 -503 0
126 -961 -153 -425 503 0
-126 961 153 -425 -503 0
-126 961 -153 425 -503 0
-126 961 -153 -425 503 0
-126 -961 153 425 -503 0
-126 -961 153 -425 503 0
-126 -961 -153 425 503 0
126 961 153 425 -503 0
126 961 153 -425 503 0
126 961 -153 425 503 0
126 -961 153 425 503 0
-126 961 153 425 503 0
-126 -153 -419 -434 0
126 153 -419 -434 0
126 -153 419 -434 0
126 -153 -419 434 0
-126 153 419 -434 0
-126 153 -419 434 0
-126 -153 419 434 0
126 153 419 434 0
-962 421 0
-962 422 0
962 -421 -422 0
-151 -420 -962 -435 -220 0
151 420 -962 -435 -220 0
151 -420 962 -435 -220 0
151 -420 -962 435 -220 0
151 -420 -962 -435 220 0
-151 420 962 -435 -220 0
-151 420 -962 435 -220 0
-151 420 -962 -435 220 0
-151 -420 962 435 -220 0
-151 -420 962 -435 220 0
-151 -420 -962 435 220 0
151 420 962 435 -220 0
151 420 962 -435 220 0
151 420 -962 435 220 0
151 -420 962 435 220 0
-151 420 962 435 220 0
-963 128 0
-963 129 0
963 -128 -129 0
-127 -963 -154 -426 -504 0
127 963 -154 -426 -504 0
127 -963 154 -426 -504 0
127 -963 -154 426 -504 0
127 -963 -154 -426 504 0
-127 963 154 -426 -504 0
-127 963 -154 426 -504 0
-127 963 -154 -426 504 0
-127 -963 154 426 -504 0
-127 -963 154 -426 504 0
-127 -963 -154 426 504 0
127 963 154 426 -504 0
127 963 154 -426 504 0
127 963 -154 426 504 0
127 -963 154 426 504 0
-127 963 154 426 504 0
-127 -154 -420 -435 0
127 154 -420 -435 0
127 -154 420 -435 0
127 -154 -420 435 0
-127 154 420 -435 0
-127 154 -420 435 0
-127 -154 420 435 0
127 154 420 435 0
-964 422 0
-964 423 0
964 -422 -423 0
-152 -421 -964 -436 -221 0
152 421 -964 -436 -221 0
152 -421 964 -436 -221 0
152 -421 -964 436 -221 0
152 -421 -964 -436 221 0
-152 421 964 -436 -221 0
-152 421 -964 436 -221 0
-152 421 -964 -436 221 0
-152 -421 964 436 -221 0
-152 -421 964 -436 221 0
-152 -421 -964 436 221 0
152 421 964 436 -221 0
152 421 964 -436 221 0
152 421 -964 436 221 0
152 -421 964 436 221 0
-152 421 964 436 221 0
-965 129 0
-965 130 0
965 -129 -130 0
-128 -965 -155 -427 -505 0
128 965 -155 -427 -505 0
128 -965 155 -427 -505 0
128 -965 -155 427 -505 0
128 -965 -155 -427 505 0
-128 965 155 -427 -505 0
-128 965 -155 427 -505 0
-128 965 -155 -427 505 0
-128 -965 155 427 -505 0
-128 -965 155 -427 505 0
-128 -965 -155 427 505 0
128 965 155 427 -505 0
128 965 155 -427 505 0
128 965 -155 427 505 0
128 -965 155 427 505 0
-128 965 155 427 505 0
128 -155 -421 -436 0
-128 155 -421 -436 0
-128 -155 421 -436 0
-128 -155 -421 436 0
128 155 421 -436 0
128 155 -421 436 0
128 -155 421 436 0
-128 155 421 436 0
-966 423 0
-966 424 0
966 -423 -424 0
-153 -422 -966 -437 -222 0
153 422 -966 -437 -222 0
153 -422 966 -437 -222 0
153 -422 -966 437 -222 0
153 -422 -966 -437 222 0
-153 422 966 -437 -222 0
-153 422 -966 437 -222 0
-153 422 -966 -437 222 0
-153 -422 966 437 -222 0
-153 -422 966 -437 222 0
-153 -422 -966 437 222 0
153 422 966 437 -222 0
153 422 966 -437 222 0
153 422 -966 437 222 0
153 -422 966 437 222 0
-153 422 966 437 222 0
-967 130 0
-967 131 0
967 -130 -131 0
-129 -967 -156 -428 -506 0
129 967 -156 -428 -506 0
129 -967 156 -428 -506 0
129 -967 -156 428 -506 0
129 -967 -156 -428 506 0
-129 967 156 -428 -506 0
-129 967 -156 428 -506 0
-129 967 -156 -428 506 0
-129 -967 156 428 -506 0
-129 -967 156 -428 506 0
-129 -967 -156 428 506 0
129 967 156 428 -506 0
129 967 156 -428 506 0
129 967 -156 428 506 0
129 -967 156 428 506 0
-129 967 156 428 506 0
129 -156 -422 -437 0
-129 156 -422 -437 0
-129 -156 422 -437 0
-129 -156 -422 437 0
129 156 422 -437 0
129 156 -422 437 0
129 -156 422 437 0
-129 156 422 437 0
-968 424 0
-968 425 0
968 -424 -425 0
-154 -423 -968 -438 -223 0
154 423 -968 -438 -223 0
154 -423 968 -438 -223 0
154 -423 -968 438 -223 0
154 -423 -968 -438 223 0
-154 423 968 -438 -223 0
-154 423 -968 438 -223 0
-154 423 -968 -438 223 0
-154 -423 968 438 -223 0
-154 -423 968 -438 223 0
-154 -423 -968 438 223 0
154 423 968 438 -223 0
154 423 968 -438 223 0
154 423 -968 438 223 0
154 -423 968 438 223 0
-154 423 968 438 223 0
-969 131 0
-969 132 0
969 -131 -132 0
-130 -969 -157 -429 -507 0
130 969 -157 -429 -507 0
130 -969 157 -429 -507 0
130 -969 -157 429 -507 0
130 -969 -157 -429 507 0
-130 969 157 -429 -507 0
-130 969 -157 429 -507 0
-130 969 -157 -429 507 0
-130 -969 157 429 -507 0
-130 -969 157 -429 507 0
-130 -969 -157 429 507 0
130 969 157 429 -507 0
130 969 157 -429 507 0
130 969 -157 429 507 0
130 -969 157 429 507 0
-130 969 157 429 507 0
130 -157 -423 -438 0
-130 157 -423 -438 0
-130 -157 423 -438 0
-130 -157 -423 438 0
130 157 423 -438 0
130 157 -423 438 0
130 -157 423 438 0
-130 157 423 438 0
-970 425 0
-970 426 0
970 -425 -426 0
-155 -424 -970 -439 -224 0
155 424 -970 -439 -224 0
155 -424 970 -439 -224 0
155 -424 -970 439 -224 0
155 -424 -970 -439 224 0
-155 424 970 -439 -224 0
-155 424 -970 439 -224 0
-155 424 -970 -439 224 0
-155 -424 970 439 -224 0
-155 -424 970 -439 224 0
-155 -424 -970 439 224 0
155 424 970 439 -224 0
155 424 970 -439 224 0
155 424 -970 439 224 0
155 -424 970 439 224 0
-155 424 970 439 224 0
-971 132 0
-971 133 0
971 -132 -133 0
-131 -971 -158 -430 -508 0
131 971 -158 -430 -508 0
131 -971 158 -430 -508 0
131 -971 -158 430 -508 0
131 -971 -158 -430 508 0
-131 971 158 -430 -508 0
-131 971 -158 430 -508 0
-131 971 -158 -430 508 0
-131 -971 158 430 -508 0
-131 -971 158 -430 508 0
-131 -971 -158 430 508 0
131 971 158 430 -508 0
131 971 158 -430 508 0
131 971 -158 430 508 0
131 -971 158 430 508 0
-131 971 158 430 508 0
131 -158 -424 -439 0
-131 158 -424 -439 0
-131 -158 424 -439 0
-131 -158 -424 439 0
131 158 424 -439 0
131 158 -424 439 0
131 -158 424 439 0
-131 158 424 439 0
-972 426 0
-972 427 0
972 -426 -427 0
-156 -425 -972 -440 -225 0
156 425 -972 -440 -225 0
156 -425 972 -440 -225 0
156 -425 -972 440 -225 0
156 -425 -972 -440 225 0
-156 425 972 -440 -225 0
-156 425 -972 440 -225 0
-156 425 -972 -440 225 0
-156 -425 972 440 -225 0
-156 -425 972 -440 225 0
-156 -425 -972 440 225 0
156 425 972 440 -225 0
156 425 972 -440 225 0
156 425 -972 440 225 0
156 -425 972 440 225 0
-156 425 972 440 225 0
-132 -159 -425 -440 0
132 159 -425 -440 0
132 -159 425 -440 0
132 -159 -425 440 0
-132 159 425 -440 0
-132 159 -425 440 0
-132 -159 425 440 0
132 159 425 440 0
-973 427 0
-973 428 0
973 -427 -428 0
-157 -426 -973 -441 -226 0
157 426 -973 -441 -226 0
157 -426 973 -441 -226 0
157 -426 -973 441 -226 0
157 -426 -973 -441 226 0
-157 426 973 -441 -226 0
-157 426 -973 441 -226 0
-157 426 -973 -441 226 0
-157 -426 973 441 -226 0
-157 -426 973 -441 226 0
-157 -426 -973 441 226 0
157 426 973 441 -226 0
157 426 973 -441 226 0
157 426 -973 441 226 0
157 -426 973 441 226 0
-157 426 973 441 226 0
133 -160 -426 -441 0
-133 160 -426 -441 0
-133 -160 426 -441 0
-133 -160 -426 441 0
133 160 426 -441 0
133 160 -426 441 0
133 -160 426 441 0
-133 160 426 441 0
-974 428 0
-974 429 0
974 -428 -429 0
-158 -427 -974 -442 -227 0
158 427 -974 -442 -227 0
158 -427 974 -442 -227 0
158 -427 -974 442 -227 0
158 -427 -974 -442 227 0
-158 427 974 -442 -227 0
-158 427 -974 442 -227 0
-158 427 -974 -442 227 0
-158 -427 974 442 -227 0
-158 -427 974 -442 227 0
-158 -427 -974 442 227 0
158 427 974 442 -227 0
158 427 974 -442 227 0
158 427 -974 442 227 0
158 -427 974 442 227 0
-158 427 974 442 227 0
-134 -161 -427 -442 0
134 161 -427 -442 0
134 -161 427 -442 0
134 -161 -427 442 0
-134 161 427 -442 0
-134 161 -427 442 0
-134 -161 427 442 0
134 161 427 442 0
135 -162 -428 -443 0
-135 162 -428 -443 0
-135 -162 428 -443 0
-135 -162 -428 443 0
135 162 428 -443 0
135 162 -428 443 0
135 -162 428 443 0
-135 162 428 443 0
-136 -163 -429 -444 0
136 163 -429 -444 0
136 -163 429 -444 0
136 -163 -429 444 0
-136 163 429 -444 0
-136 163 -429 444 0
-136 -163 429 444 0
136 163 429 444 0
-137 -164 -430 -445 0
137 164 -430 -445 0
137 -164 430 -445 0
137 -164 -430 445 0
-137 164 430 -445 0
-137 164 -430 445 0
-137 -164 430 445 0
137 164 430 445 0
-138 -165 -431 -446 0
138 165 -431 -446 0
138 -165 431 -446 0
138 -165 -431 446 0
-138 165 431 -446 0
-138 165 -431 446 0
-138 -165 431 446 0
138 165 431 446 0
139 -166 -432 -447 0
-139 166 -432 -447 0
-139 -166 432 -447 0
-139 -166 -432 447 0
139 166 432 -447 0
139 166 -432 447 0
139 -166 432 447 0
-139 166 432 447 0
140 -167 -433 -448 0
-140 167 -433 -448 0
-140 -167 433 -448 0
-140 -167 -433 448 0
140 167 433 -448 0
140 167 -433 448 0
140 -167 433 448 0
-140 167 433 448 0
-141 -168 -434 -449 0
141 168 -434 -449 0
141 -168 434 -449 0
141 -168 -434 449 0
-141 168 434 -449 0
-141 168 -434 449 0
-141 -168 434 449 0
141 168 434 449 0
142 -169 -435 -450 0
-142 169 -435 -450 0
-142 -169 435 -450 0
-142 -169 -435 450 0
142 169 435 -450 0
142 169 -435 450 0
142 -169 435 450 0
-142 169 435 450 0
143 -170 -436 -451 0
-143 170 -436 -451 0
-143 -170 436 -451 0
-143 -170 -436 451 0
143 170 436 -451 0
143 170 -436 451 0
143 -170 436 451 0
-143 170 436 451 0
144 -171 -437 -452 0
-144 171 -437 -452 0
-144 -171 437 -452 0
-144 -171 -437 452 0
144 171 437 -452 0
144 171 -437 452 0
144 -171 437 452 0
-144 171 437 452 0
145 -172 -438 -453 0
-145 172 -438 -453 0
-145 -172 438 -453 0
-145 -172 -438 453 0
145 172 438 -453 0
145 172 -438 453 0
145 -172 438 453 0
-145 172 438 453 0
-146 -173 -439 -454 0
146 173 -439 -454 0
146 -173 439 -454 0
146 -173 -439 454 0
-146 173 439 -454 0
-146 173 -439 454 0
-146 -173 439 454 0
146 173 439 454 0
-147 -174 -440 -455 0
147 174 -440 -455 0
147 -174 440 -455 0
147 -174 -440 455 0
-147 174 440 -455 0
-147 174 -440 455 0
-147 -174 440 455 0
147 174 440 455 0
-148 -175 -441 -456 0
148 175 -441 -456 0
148 -175 441 -456 0
148 -175 -441 456 0
-148 175 441 -456 0
-148 175 -441 456 0
-148 -175 441 456 0
148 175 441 456 0
-149 -176 -442 -457 0
149 176 -442 -457 0
149 -176 442 -457 0
149 -176 -442 457 0
-149 176 442 -457 0
-149 176 -442 457 0
-149 -176 442 457 0
149 176 442 457 0
-150 -177 -443 -458 0
150 177 -443 -458 0
150 -177 443 -458 0
150 -177 -443 458 0
-150 177 443 -458 0
-150 177 -443 458 0
-150 -177 443 458 0
150 177 443 458 0
-151 -178 -444 -459 0
151 178 -444 -459 0
151 -178 444 -459 0
151 -178 -444 459 0
-151 178 444 -459 0
-151 178 -444 459 0
-151 -178 444 459 0
151 178 444 459 0
152 -179 -445 -460 0
-152 179 -445 -460 0
-152 -179 445 -460 0
-152 -179 -445 460 0
152 179 445 -460 0
152 179 -445 460 0
152 -179 445 460 0
-152 179 445 460 0
153 -180 -446 -461 0
-153 180 -446 -461 0
-153 -180 446 -461 0
-153 -180 -446 461 0
153 180 446 -461 0
153 180 -446 461 0
153 -180 446 461 0
-153 180 446 461 0
154 -181 -447 -462 0
-154 181 -447 -462 0
-154 -181 447 -462 0
-154 -181 -447 462 0
154 181 447 -462 0
154 181 -447 462 0
154 -181 447 462 0
-154 181 447 462 0
155 -182 -448 -463 0
-155 182 -448 -463 0
-155 -182 448 -463 0
-155 -182 -448 463 0
155 182 448 -463 0
155 182 -448 463 0
155 -182 448 463 0
-155 182 448 463 0
156 -183 -449 -464 0
-156 183 -449 -464 0
-156 -183 449 -464 0
-156 -183 -449 464 0
156 183 449 -464 0
156 183 -449 464 0
156 -183 449 464 0
-156 183 449 464 0
-157 -184 -450 -465 0
157 184 -450 -465 0
157 -184 450 -465 0
157 -184 -450 465 0
-157 184 450 -465 0
-157 184 -450 465 0
-157 -184 450 465 0
157 184 450 465 0
158 -185 -451 -466 0
-158 185 -451 -466 0
-158 -185 451 -466 0
-158 -185 -451 466 0
158 185 451 -466 0
158 185 -451 466 0
158 -185 451 466 0
-158 185 451 466 0
159 -186 -452 -467 0
-159 186 -452 -467 0
-159 -186 452 -467 0
-159 -186 -452 467 0
159 186 452 -467 0
159 186 -452 467 0
159 -186 452 467 0
-159 186 452 467 0
160 -187 -453 -468 0
-160 187 -453 -468 0
-160 -187 453 -468 0
-160 -187 -453 468 0
160 187 453 -468 0
160 187 -453 468 0
160 -187 453 468 0
-160 187 453 468 0
-161 -188 -454 -469 0
161 188 -454 -469 0
161 -188 454 -469 0
161 -188 -454 469 0
-161 188 454 -469 0
-161 188 -454 469 0
-161 -188 454 469 0
161 188 454 469 0
162 -189 -455 -470 0
-162 189 -455 -470 0
-162 -189 455 -470 0
-162 -189 -455 470 0
162 189 455 -470 0
162 189 -455 470 0
162 -189 455 470 0
-162 189 455 470 0
-163 -190 -456 -471 0
163 190 -456 -471 0
163 -190 456 -471 0
163 -190 -456 471 0
-163 190 456 -471 0
-163 190 -456 471 0
-163 -190 456 471 0
163 190 456 471 0
-164 -191 -457 -472 0
164 191 -457 -472 0
164 -191 457 -472 0
164 -191 -457 472 0
-164 191 457 -472 0
-164 191 -457 472 0
-164 -191 457 472 0
164 191 457 472 0
165 -192 -458 -473 0
-165 192 -458 -473 0
-165 -192 458 -473 0
-165 -192 -458 473 0
165 192 458 -473 0
165 192 -458 473 0
165 -192 458 473 0
-165 192 458 473 0
166 -193 -459 -474 0
-166 193 -459 -474 0
-166 -193 459 -474 0
-166 -193 -459 474 0
166 193 459 -474 0
166 193 -459 474 0
166 -193 459 474 0
-166 193 459 474 0
167 -194 -460 -475 0
-167 194 -460 -475 0
-167 -194 460 -475 0
-167 -194 -460 475 0
167 194 460 -475 0
167 194 -460 475 0
167 -194 460 475 0
-167 194 460 475 0
168 -195 -461 -476 0
-168 195 -461 -476 0
-168 -195 461 -476 0
-168 -195 -461 476 0
168 195 461 -476 0
168 195 -461 476 0
168 -195 461 476 0
-168 195 461 476 0
169 -196 -462 -477 0
-169 196 -462 -477 0
-169 -196 462 -477 0
-169 -196 -462 477 0
169 196 462 -477 0
169 196 -462 477 0
169 -196 462 477 0
-169 196 462 477 0
170 -197 -463 -478 0
-170 197 -463 -478 0
-170 -197 463 -478 0
-170 -197 -463 478 0
170 197 463 -478 0
170 197 -463 478 0
170 -197 463 478 0
-170 197 463 478 0
171 -198 -464 -479 0
-171 198 -464 -479 0
-171 -198 464 -479 0
-171 -198 -464 479 0
171 198 464 -479 0
171 198 -464 479 0
171 -198 464 479 0
-171 198 464 479 0
172 -199 -465 -480 0
-172 199 -465 -480 0
-172 -199 465 -480 0
-172 -199 -465 480 0
172 199 465 -480 0
172 199 -465 480 0
172 -199 465 480 0
-172 199 465 480 0
173 -200 -466 -481 0
-173 200 -466 -481 0
-173 -200 466 -481 0
-173 -200 -466 481 0
173 200 466 -481 0
173 200 -466 481 0
173 -200 466 481 0
-173 200 466 481 0
-174 -201 -467 -482 0
174 201 -467 -482 0
174 -201 467 -482 0
174 -201 -467 482 0
-174 201 467 -482 0
-174 201 -467 482 0
-174 -201 467 482 0
174 201 467 482 0
-175 -202 -468 -483 0
175 202 -468 -483 0
175 -202 468 -483 0
175 -202 -468 483 0
-175 202 468 -483 0
-175 202 -468 483 0
-175 -202 468 483 0
175 202 468 483 0
-176 -203 -469 -484 0
176 203 -469 -484 0
176 -203 469 -484 0
176 -203 -469 484 0
-176 203 469 -484 0
-176 203 -469 484 0
-176 -203 469 484 0
176 203 469 484 0
177 -204 -470 -485 0
-177 204 -470 -485 0
-177 -204 470 -485 0
-177 -204 -470 485 0
177 204 470 -485 0
177 204 -470 485 0
177 -204 470 485 0
-177 204 470 485 0
178 -205 -471 -486 0
-178 205 -471 -486 0
-178 -205 471 -486 0
-178 -205 -471 486 0
178 205 471 -486 0
178 205 -471 486 0
178 -205 471 486 0
-178 205 471 486 0
-179 -206 -472 -487 0
179 206 -472 -487 0
179 -206 472 -487 0
179 -206 -472 487 0
-179 206 472 -487 0
-179 206 -472 487 0
-179 -206 472 487 0
179 206 472 487 0
180 -207 -473 -488 0
-180 207 -473 -488 0
-180 -207 473 -488 0
-180 -207 -473 488 0
180 207 473 -488 0
180 207 -473 488 0
180 -207 473 488 0
-180 207 473 488 0
-181 -208 -474 -489 0
181 208 -474 -489 0
181 -208 474 -489 0
181 -208 -474 489 0
-181 208 474 -489 0
-181 208 -474 489 0
-181 -208 474 489 0
181 208 474 489 0
-182 -209 -475 -490 0
182 209 -475 -490 0
182 -209 475 -490 0
182 -209 -475 490 0
-182 209 475 -490 0
-182 209 -475 490 0
-182 -209 475 490 0
182 209 475 490 0
-183 -210 -476 -491 0
183 210 -476 -491 0
183 -210 476 -491 0
183 -210 -476 491 0
-183 210 476 -491 0
-183 210 -476 491 0
-183 -210 476 491 0
183 210 476 491 0
184 -211 -477 -492 0
-184 211 -477 -492 0
-184 -211 477 -492 0
-184 -211 -477 492 0
184 211 477 -492 0
184 211 -477 492 0
184 -211 477 492 0
-184 211 477 492 0
-185 -212 -478 -493 0
185 212 -478 -493 0
185 -212 478 -493 0
185 -212 -478 493 0
-185 212 478 -493 0
-185 212 -478 493 0
-185 -212 478 493 0
185 212 478 493 0
186 -213 -479 -494 0
-186 213 -479 -494 0
-186 -213 479 -494 0
-186 -213 -479 494 0
186 213 479 -494 0
186 213 -479 494 0
186 -213 479 494 0
-186 213 479 494 0
-187 -214 -480 -495 0
187 214 -480 -495 0
187 -214 480 -495 0
187 -214 -480 495 0
-187 214 480 -495 0
-187 214 -480 495 0
-187 -214 480 495 0
187 214 480 495 0
-188 -215 -481 -496 0
188 215 -481 -496 0
188 -215 481 -496 0
188 -215 -481 496 0
-188 215 481 -496 0
-188 215 -481 496 0
-188 -215 481 496 0
188 215 481 496 0
189 -216 -482 -497 0
-189 216 -482 -497 0
-189 -216 482 -497 0
-189 -216 -482 497 0
189 216 482 -497 0
189 216 -482 497 0
189 -216 482 497 0
-189 216 482 497 0
190 -217 -483 -498 0
-190 217 -483 -498 0
-190 -217 483 -498 0
-190 -217 -483 498 0
190 217 483 -498 0
190 217 -483 498 0
190 -217 483 498 0
-190 217 483 498 0
191 -218 -484 -499 0
-191 218 -484 -499 0
-191 -218 484 -499 0
-191 -218 -484 499 0
191 218 484 -499 0
191 218 -484 499 0
191 -218 484 499 0
-191 218 484 499 0
-192 -219 -485 -500 0
192 219 -485 -500 0
192 -219 485 -500 0
192 -219 -485 500 0
-192 219 485 -500 0
-192 219 -485 500 0
-192 -219 485 500 0
192 219 485 500 0
193 -220 -486 -501 0
-193 220 -486 -501 0
-193 -220 486 -501 0
-193 -220 -486 501 0
193 220 486 -501 0
193 220 -486 501 0
193 -220 486 501 0
-193 220 486 501 0
-194 -221 -487 -502 0
194 221 -487 -502 0
194 -221 487 -502 0
194 -221 -487 502 0
-194 221 487 -502 0
-194 221 -487 502 0
-194 -221 487 502 0
194 221 487 502 0
-195 -222 -488 -503 0
195 222 -488 -503 0
195 -222 488 -503 0
195 -222 -488 503 0
-195 222 488 -503 0
-195 222 -488 503 0
-195 -222 488 503 0
195 222 488 503 0
-196 -223 -489 -504 0
196 223 -489 -504 0
196 -223 489 -504 0
196 -223 -489 504 0
-196 223 489 -504 0
-196 223 -489 504 0
-196 -223 489 504 0
196 223 489 504 0
197 -224 -490 -505 0
-197 224 -490 -505 0
-197 -224 490 -505 0
-197 -224 -490 505 0
197 224 490 -505 0
197 224 -490 505 0
197 -224 490 505 0
-197 224 490 505 0
-198 -225 -491 -506 0
198 225 -491 -506 0
198 -225 491 -506 0
198 -225 -491 506 0
-198 225 491 -506 0
-198 225 -491 506 0
-198 -225 491 506 0
198 225 491 506 0
199 -226 -492 -507 0
-199 226 -492 -507 0
-199 -226 492 -507 0
-199 -226 -492 507 0
199 226 492 -507 0
199 226 -492 507 0
199 -226 492 507 0
-199 226 492 507 0
200 -227 -493 -508 0
-200 227 -493 -508 0
-200 -227 493 -508 0
-200 -227 -493 508 0
200 227 493 -508 0
200 227 -493 508 0
200 -227 493 508 0
-200 227 493 508 0
