# Supplementary material for: Multi-step partitioning combined with SOM neural network-based clustering technique effectively improves SAT solver performance
Source: PeerJ Comput Sci. 2025 Aug 14;11:e3076. doi: 10.7717/peerj-cs.3076 (PMC12453816; doi:10.7717/peerj-cs.3076)
Supplement: Supplemental Information 11 [file peerj-cs-11-3076-s011.cnf]

p cnf 971 5469
-12 0
22 0
27 0
30 0
31 0
37 0
40 0
41 0
49 0
53 0
60 0
-68 0
76 0
-77 0
80 0
-82 0
-83 0
-86 0
91 0
297 0
298 0
-299 0
-305 0
311 0
313 0
315 0
322 0
330 0
334 0
343 0
345 0
-350 0
-356 0
-359 0
361 0
362 0
366 0
-367 0
-368 0
375 0
-578 0
579 0
580 0
-581 0
-582 0
583 0
584 0
-585 0
586 0
-587 0
588 0
589 0
-590 0
591 0
592 0
-593 0
-594 0
-595 0
-596 0
597 0
598 0
-599 0
-600 0
601 0
602 0
603 0
-604 0
605 0
-606 0
607 0
608 0
609 0
610 0
-611 0
612 0
613 0
614 0
-615 0
-616 0
-617 0
618 0
619 0
620 0
-621 0
-622 0
623 0
-624 0
-625 0
-626 0
627 0
-628 0
-629 0
-630 0
631 0
632 0
633 0
-634 0
635 0
636 0
637 0
-638 0
-639 0
-640 0
641 0
-642 0
-643 0
-644 0
-645 0
646 0
-647 0
648 0
649 0
650 0
651 0
652 0
653 0
-654 0
655 0
-656 0
-657 0
-658 0
-659 0
660 0
661 0
662 0
-663 0
664 0
665 0
-666 0
667 0
668 0
669 0
670 0
-671 0
-672 0
673 0
-674 0
675 0
-676 0
-677 0
678 0
679 0
-680 0
681 0
682 0
683 0
684 0
-685 0
686 0
687 0
-688 0
689 0
-690 0
691 0
692 0
-693 0
694 0
695 0
-696 0
-697 0
698 0
699 0
700 0
701 0
702 0
-703 0
704 0
-705 0
706 0
707 0
708 0
709 0
-710 0
-711 0
-712 0
713 0
714 0
715 0
716 0
-717 0
-718 0
719 0
720 0
721 0
-722 0
723 0
-724 0
725 0
726 0
-727 0
728 0
729 0
730 0
-731 0
732 0
733 0
734 0
-735 0
-736 0
-737 0
738 0
-739 0
740 0
-741 0
742 0
-743 0
-744 0
745 0
-746 0
747 0
-748 0
-749 0
-750 0
751 0
752 0
753 0
754 0
755 0
756 0
-757 0
-758 0
-759 0
-760 0
761 0
-762 0
763 0
-764 0
-765 0
766 0
767 0
-768 0
-769 0
-770 0
771 0
772 0
773 0
774 0
-775 0
-776 0
-777 0
-778 295 0
-778 296 0
778 -295 -296 0
-25 -294 -778 -309 -94 0
25 294 -778 -309 -94 0
25 -294 778 -309 -94 0
25 -294 -778 309 -94 0
25 -294 -778 -309 94 0
-25 294 778 -309 -94 0
-25 294 -778 309 -94 0
-25 294 -778 -309 94 0
-25 -294 778 309 -94 0
-25 -294 778 -309 94 0
-25 -294 -778 309 94 0
25 294 778 309 -94 0
25 294 778 -309 94 0
25 294 -778 309 94 0
25 -294 778 309 94 0
-25 294 778 309 94 0
-779 2 0
-779 3 0
779 -2 -3 0
-1 -779 -28 -300 -378 0
1 779 -28 -300 -378 0
1 -779 28 -300 -378 0
1 -779 -28 300 -378 0
1 -779 -28 -300 378 0
-1 779 28 -300 -378 0
-1 779 -28 300 -378 0
-1 779 -28 -300 378 0
-1 -779 28 300 -378 0
-1 -779 28 -300 378 0
-1 -779 -28 300 378 0
1 779 28 300 -378 0
1 779 28 -300 378 0
1 779 -28 300 378 0
1 -779 28 300 378 0
-1 779 28 300 378 0
1 -28 -294 -309 0
-1 28 -294 -309 0
-1 -28 294 -309 0
-1 -28 -294 309 0
1 28 294 -309 0
1 28 -294 309 0
1 -28 294 309 0
-1 28 294 309 0
-26 -295 -296 -310 -95 0
26 295 -296 -310 -95 0
26 -295 296 -310 -95 0
26 -295 -296 310 -95 0
26 -295 -296 -310 95 0
-26 295 296 -310 -95 0
-26 295 -296 310 -95 0
-26 295 -296 -310 95 0
-26 -295 296 310 -95 0
-26 -295 296 -310 95 0
-26 -295 -296 310 95 0
26 295 296 310 -95 0
26 295 296 -310 95 0
26 295 -296 310 95 0
26 -295 296 310 95 0
-26 295 296 310 95 0
-780 3 0
-780 4 0
780 -3 -4 0
-2 -780 -29 -301 -379 0
2 780 -29 -301 -379 0
2 -780 29 -301 -379 0
2 -780 -29 301 -379 0
2 -780 -29 -301 379 0
-2 780 29 -301 -379 0
-2 780 -29 301 -379 0
-2 780 -29 -301 379 0
-2 -780 29 301 -379 0
-2 -780 29 -301 379 0
-2 -780 -29 301 379 0
2 780 29 301 -379 0
2 780 29 -301 379 0
2 780 -29 301 379 0
2 -780 29 301 379 0
-2 780 29 301 379 0
-2 -29 -295 -310 0
2 29 -295 -310 0
2 -29 295 -310 0
2 -29 -295 310 0
-2 29 295 -310 0
-2 29 -295 310 0
-2 -29 295 310 0
2 29 295 310 0
-781 4 0
-781 5 0
781 -4 -5 0
-3 -781 -302 -380 0
3 781 -302 -380 0
3 -781 302 -380 0
3 -781 -302 380 0
-3 781 302 -380 0
-3 781 -302 380 0
-3 -781 302 380 0
3 781 302 380 0
-3 -296 0
3 296 0
28 -312 -97 0
-28 312 -97 0
-28 -312 97 0
28 312 97 0
-782 5 0
-782 6 0
782 -5 -6 0
-4 -782 -303 -381 0
4 782 -303 -381 0
4 -782 303 -381 0
4 -782 -303 381 0
-4 782 303 -381 0
-4 782 -303 381 0
-4 -782 303 381 0
4 782 303 381 0
4 -312 0
-4 312 0
-783 6 0
-783 7 0
783 -6 -7 0
-5 -783 -32 -304 -382 0
5 783 -32 -304 -382 0
5 -783 32 -304 -382 0
5 -783 -32 304 -382 0
5 -783 -32 -304 382 0
-5 783 32 -304 -382 0
-5 783 -32 304 -382 0
-5 783 -32 -304 382 0
-5 -783 32 304 -382 0
-5 -783 32 -304 382 0
-5 -783 -32 304 382 0
5 783 32 304 -382 0
5 783 32 -304 382 0
5 783 -32 304 382 0
5 -783 32 304 382 0
-5 783 32 304 382 0
5 -32 0
-5 32 0
-784 300 0
-784 301 0
784 -300 -301 0
784 -314 -99 0
-784 314 -99 0
-784 -314 99 0
784 314 99 0
-785 7 0
-785 8 0
785 -7 -8 0
6 -785 -33 -383 0
-6 785 -33 -383 0
-6 -785 33 -383 0
-6 -785 -33 383 0
6 785 33 -383 0
6 785 -33 383 0
6 -785 33 383 0
-6 785 33 383 0
6 -33 -314 0
-6 33 -314 0
-6 -33 314 0
6 33 314 0
-786 301 0
-786 302 0
786 -301 -302 0
-300 -786 -100 0
300 786 -100 0
300 -786 100 0
-300 786 100 0
-787 8 0
-787 9 0
787 -8 -9 0
-7 -787 -34 -306 -384 0
7 787 -34 -306 -384 0
7 -787 34 -306 -384 0
7 -787 -34 306 -384 0
7 -787 -34 -306 384 0
-7 787 34 -306 -384 0
-7 787 -34 306 -384 0
-7 787 -34 -306 384 0
-7 -787 34 306 -384 0
-7 -787 34 -306 384 0
-7 -787 -34 306 384 0
7 787 34 306 -384 0
7 787 34 -306 384 0
7 787 -34 306 384 0
7 -787 34 306 384 0
-7 787 34 306 384 0
-7 -34 -300 0
7 34 -300 0
7 -34 300 0
-7 34 300 0
-788 302 0
-788 303 0
788 -302 -303 0
-32 -301 -788 -316 -101 0
32 301 -788 -316 -101 0
32 -301 788 -316 -101 0
32 -301 -788 316 -101 0
32 -301 -788 -316 101 0
-32 301 788 -316 -101 0
-32 301 -788 316 -101 0
-32 301 -788 -316 101 0
-32 -301 788 316 -101 0
-32 -301 788 -316 101 0
-32 -301 -788 316 101 0
32 301 788 316 -101 0
32 301 788 -316 101 0
32 301 -788 316 101 0
32 -301 788 316 101 0
-32 301 788 316 101 0
-789 9 0
-789 10 0
789 -9 -10 0
-8 -789 -35 -307 -385 0
8 789 -35 -307 -385 0
8 -789 35 -307 -385 0
8 -789 -35 307 -385 0
8 -789 -35 -307 385 0
-8 789 35 -307 -385 0
-8 789 -35 307 -385 0
-8 789 -35 -307 385 0
-8 -789 35 307 -385 0
-8 -789 35 -307 385 0
-8 -789 -35 307 385 0
8 789 35 307 -385 0
8 789 35 -307 385 0
8 789 -35 307 385 0
8 -789 35 307 385 0
-8 789 35 307 385 0
8 -35 -301 -316 0
-8 35 -301 -316 0
-8 -35 301 -316 0
-8 -35 -301 316 0
8 35 301 -316 0
8 35 -301 316 0
8 -35 301 316 0
-8 35 301 316 0
-790 303 0
-790 304 0
790 -303 -304 0
-33 -302 -790 -317 -102 0
33 302 -790 -317 -102 0
33 -302 790 -317 -102 0
33 -302 -790 317 -102 0
33 -302 -790 -317 102 0
-33 302 790 -317 -102 0
-33 302 -790 317 -102 0
-33 302 -790 -317 102 0
-33 -302 790 317 -102 0
-33 -302 790 -317 102 0
-33 -302 -790 317 102 0
33 302 790 317 -102 0
33 302 790 -317 102 0
33 302 -790 317 102 0
33 -302 790 317 102 0
-33 302 790 317 102 0
-791 10 0
-791 11 0
791 -10 -11 0
-9 -791 -36 -308 -386 0
9 791 -36 -308 -386 0
9 -791 36 -308 -386 0
9 -791 -36 308 -386 0
9 -791 -36 -308 386 0
-9 791 36 -308 -386 0
-9 791 -36 308 -386 0
-9 791 -36 -308 386 0
-9 -791 36 308 -386 0
-9 -791 36 -308 386 0
-9 -791 -36 308 386 0
9 791 36 308 -386 0
9 791 36 -308 386 0
9 791 -36 308 386 0
9 -791 36 308 386 0
-9 791 36 308 386 0
-9 -36 -302 -317 0
9 36 -302 -317 0
9 -36 302 -317 0
9 -36 -302 317 0
-9 36 302 -317 0
-9 36 -302 317 0
-9 -36 302 317 0
9 36 302 317 0
34 -303 -318 -103 0
-34 303 -318 -103 0
-34 -303 318 -103 0
-34 -303 -318 103 0
34 303 318 -103 0
34 303 -318 103 0
34 -303 318 103 0
-34 303 318 103 0
10 -309 -387 0
-10 309 -387 0
-10 -309 387 0
10 309 387 0
10 -303 -318 0
-10 303 -318 0
-10 -303 318 0
10 303 318 0
35 -304 -319 -104 0
-35 304 -319 -104 0
-35 -304 319 -104 0
-35 -304 -319 104 0
35 304 319 -104 0
35 304 -319 104 0
35 -304 319 104 0
-35 304 319 104 0
11 -38 -310 -388 0
-11 38 -310 -388 0
-11 -38 310 -388 0
-11 -38 -310 388 0
11 38 310 -388 0
11 38 -310 388 0
11 -38 310 388 0
-11 38 310 388 0
-11 -38 -304 -319 0
11 38 -304 -319 0
11 -38 304 -319 0
11 -38 -304 319 0
-11 38 304 -319 0
-11 38 -304 319 0
-11 -38 304 319 0
11 38 304 319 0
-792 306 0
-792 307 0
792 -306 -307 0
36 -792 -320 -105 0
-36 792 -320 -105 0
-36 -792 320 -105 0
-36 -792 -320 105 0
36 792 320 -105 0
36 792 -320 105 0
36 -792 320 105 0
-36 792 320 105 0
-793 13 0
-793 14 0
793 -13 -14 0
793 -39 -389 0
-793 39 -389 0
-793 -39 389 0
793 39 389 0
-39 -320 0
39 320 0
-794 307 0
-794 308 0
794 -307 -308 0
-306 -794 -321 -106 0
306 794 -321 -106 0
306 -794 321 -106 0
306 -794 -321 106 0
-306 794 321 -106 0
-306 794 -321 106 0
-306 -794 321 106 0
306 794 321 106 0
-795 14 0
-795 15 0
795 -14 -15 0
-13 -795 -312 -390 0
13 795 -312 -390 0
13 -795 312 -390 0
13 -795 -312 390 0
-13 795 312 -390 0
-13 795 -312 390 0
-13 -795 312 390 0
13 795 312 390 0
13 -306 -321 0
-13 306 -321 0
-13 -306 321 0
13 306 321 0
-796 308 0
-796 309 0
796 -308 -309 0
-38 -307 -796 -107 0
38 307 -796 -107 0
38 -307 796 -107 0
38 -307 -796 107 0
-38 307 796 -107 0
-38 307 -796 107 0
-38 -307 796 107 0
38 307 796 107 0
-797 15 0
-797 16 0
797 -15 -16 0
-14 -797 -391 0
14 797 -391 0
14 -797 391 0
-14 797 391 0
-14 -307 0
14 307 0
-798 309 0
-798 310 0
798 -309 -310 0
-39 -308 -798 -323 -108 0
39 308 -798 -323 -108 0
39 -308 798 -323 -108 0
39 -308 -798 323 -108 0
39 -308 -798 -323 108 0
-39 308 798 -323 -108 0
-39 308 -798 323 -108 0
-39 308 -798 -323 108 0
-39 -308 798 323 -108 0
-39 -308 798 -323 108 0
-39 -308 -798 323 108 0
39 308 798 323 -108 0
39 308 798 -323 108 0
39 308 -798 323 108 0
39 -308 798 323 108 0
-39 308 798 323 108 0
-799 16 0
-799 17 0
799 -16 -17 0
-15 -799 -42 -314 -392 0
15 799 -42 -314 -392 0
15 -799 42 -314 -392 0
15 -799 -42 314 -392 0
15 -799 -42 -314 392 0
-15 799 42 -314 -392 0
-15 799 -42 314 -392 0
-15 799 -42 -314 392 0
-15 -799 42 314 -392 0
-15 -799 42 -314 392 0
-15 -799 -42 314 392 0
15 799 42 314 -392 0
15 799 42 -314 392 0
15 799 -42 314 392 0
15 -799 42 314 392 0
-15 799 42 314 392 0
-15 -42 -308 -323 0
15 42 -308 -323 0
15 -42 308 -323 0
15 -42 -308 323 0
-15 42 308 -323 0
-15 42 -308 323 0
-15 -42 308 323 0
15 42 308 323 0
-309 -310 -324 -109 0
309 310 -324 -109 0
309 -310 324 -109 0
309 -310 -324 109 0
-309 310 324 -109 0
-309 310 -324 109 0
-309 -310 324 109 0
309 310 324 109 0
-800 17 0
-800 18 0
800 -17 -18 0
-16 -800 -43 -393 0
16 800 -43 -393 0
16 -800 43 -393 0
16 -800 -43 393 0
-16 800 43 -393 0
-16 800 -43 393 0
-16 -800 43 393 0
16 800 43 393 0
16 -43 -309 -324 0
-16 43 -309 -324 0
-16 -43 309 -324 0
-16 -43 -309 324 0
16 43 309 -324 0
16 43 -309 324 0
16 -43 309 324 0
-16 43 309 324 0
-310 -312 -325 -110 0
310 312 -325 -110 0
310 -312 325 -110 0
310 -312 -325 110 0
-310 312 325 -110 0
-310 312 -325 110 0
-310 -312 325 110 0
310 312 325 110 0
-801 18 0
-801 19 0
801 -18 -19 0
-17 -801 -44 -316 -394 0
17 801 -44 -316 -394 0
17 -801 44 -316 -394 0
17 -801 -44 316 -394 0
17 -801 -44 -316 394 0
-17 801 44 -316 -394 0
-17 801 -44 316 -394 0
-17 801 -44 -316 394 0
-17 -801 44 316 -394 0
-17 -801 44 -316 394 0
-17 -801 -44 316 394 0
17 801 44 316 -394 0
17 801 44 -316 394 0
17 801 -44 316 394 0
17 -801 44 316 394 0
-17 801 44 316 394 0
17 -44 -310 -325 0
-17 44 -310 -325 0
-17 -44 310 -325 0
-17 -44 -310 325 0
17 44 310 -325 0
17 44 -310 325 0
17 -44 310 325 0
-17 44 310 325 0
-42 -312 -326 -111 0
42 312 -326 -111 0
42 -312 326 -111 0
42 -312 -326 111 0
-42 312 326 -111 0
-42 312 -326 111 0
-42 -312 326 111 0
42 312 326 111 0
-802 19 0
-802 20 0
802 -19 -20 0
-18 -802 -45 -317 -395 0
18 802 -45 -317 -395 0
18 -802 45 -317 -395 0
18 -802 -45 317 -395 0
18 -802 -45 -317 395 0
-18 802 45 -317 -395 0
-18 802 -45 317 -395 0
-18 802 -45 -317 395 0
-18 -802 45 317 -395 0
-18 -802 45 -317 395 0
-18 -802 -45 317 395 0
18 802 45 317 -395 0
18 802 45 -317 395 0
18 802 -45 317 395 0
18 -802 45 317 395 0
-18 802 45 317 395 0
18 -45 -326 0
-18 45 -326 0
-18 -45 326 0
18 45 326 0
-43 -312 -314 -327 -112 0
43 312 -314 -327 -112 0
43 -312 314 -327 -112 0
43 -312 -314 327 -112 0
43 -312 -314 -327 112 0
-43 312 314 -327 -112 0
-43 312 -314 327 -112 0
-43 312 -314 -327 112 0
-43 -312 314 327 -112 0
-43 -312 314 -327 112 0
-43 -312 -314 327 112 0
43 312 314 327 -112 0
43 312 314 -327 112 0
43 312 -314 327 112 0
43 -312 314 327 112 0
-43 312 314 327 112 0
-803 20 0
-803 21 0
803 -20 -21 0
-19 -803 -46 -318 -396 0
19 803 -46 -318 -396 0
19 -803 46 -318 -396 0
19 -803 -46 318 -396 0
19 -803 -46 -318 396 0
-19 803 46 -318 -396 0
-19 803 -46 318 -396 0
-19 803 -46 -318 396 0
-19 -803 46 318 -396 0
-19 -803 46 -318 396 0
-19 -803 -46 318 396 0
19 803 46 318 -396 0
19 803 46 -318 396 0
19 803 -46 318 396 0
19 -803 46 318 396 0
-19 803 46 318 396 0
19 -46 -312 -327 0
-19 46 -312 -327 0
-19 -46 312 -327 0
-19 -46 -312 327 0
19 46 312 -327 0
19 46 -312 327 0
19 -46 312 327 0
-19 46 312 327 0
-44 -314 -328 -113 0
44 314 -328 -113 0
44 -314 328 -113 0
44 -314 -328 113 0
-44 314 328 -113 0
-44 314 -328 113 0
-44 -314 328 113 0
44 314 328 113 0
-20 -21 -47 -319 -397 0
20 21 -47 -319 -397 0
20 -21 47 -319 -397 0
20 -21 -47 319 -397 0
20 -21 -47 -319 397 0
-20 21 47 -319 -397 0
-20 21 -47 319 -397 0
-20 21 -47 -319 397 0
-20 -21 47 319 -397 0
-20 -21 47 -319 397 0
-20 -21 -47 319 397 0
20 21 47 319 -397 0
20 21 47 -319 397 0
20 21 -47 319 397 0
20 -21 47 319 397 0
-20 21 47 319 397 0
-20 -47 -328 0
20 47 -328 0
20 -47 328 0
-20 47 328 0
-45 -314 -316 -329 -114 0
45 314 -316 -329 -114 0
45 -314 316 -329 -114 0
45 -314 -316 329 -114 0
45 -314 -316 -329 114 0
-45 314 316 -329 -114 0
-45 314 -316 329 -114 0
-45 314 -316 -329 114 0
-45 -314 316 329 -114 0
-45 -314 316 -329 114 0
-45 -314 -316 329 114 0
45 314 316 329 -114 0
45 314 316 -329 114 0
45 314 -316 329 114 0
45 -314 316 329 114 0
-45 314 316 329 114 0
-21 -23 -48 -320 -398 0
21 23 -48 -320 -398 0
21 -23 48 -320 -398 0
21 -23 -48 320 -398 0
21 -23 -48 -320 398 0
-21 23 48 -320 -398 0
-21 23 -48 320 -398 0
-21 23 -48 -320 398 0
-21 -23 48 320 -398 0
-21 -23 48 -320 398 0
-21 -23 -48 320 398 0
21 23 48 320 -398 0
21 23 48 -320 398 0
21 23 -48 320 398 0
21 -23 48 320 398 0
-21 23 48 320 398 0
-21 -48 -314 -329 0
21 48 -314 -329 0
21 -48 314 -329 0
21 -48 -314 329 0
-21 48 314 -329 0
-21 48 -314 329 0
-21 -48 314 329 0
21 48 314 329 0
-804 316 0
-804 317 0
804 -316 -317 0
-46 -804 -115 0
46 804 -115 0
46 -804 115 0
-46 804 115 0
-805 23 0
-805 24 0
805 -23 -24 0
-805 -321 -399 0
805 321 -399 0
805 -321 399 0
-805 321 399 0
-806 317 0
-806 318 0
806 -317 -318 0
-47 -316 -806 -331 -116 0
47 316 -806 -331 -116 0
47 -316 806 -331 -116 0
47 -316 -806 331 -116 0
47 -316 -806 -331 116 0
-47 316 806 -331 -116 0
-47 316 -806 331 -116 0
-47 316 -806 -331 116 0
-47 -316 806 331 -116 0
-47 -316 806 -331 116 0
-47 -316 -806 331 116 0
47 316 806 331 -116 0
47 316 806 -331 116 0
47 316 -806 331 116 0
47 -316 806 331 116 0
-47 316 806 331 116 0
-807 24 0
-807 25 0
807 -24 -25 0
-23 -807 -50 -400 0
23 807 -50 -400 0
23 -807 50 -400 0
23 -807 -50 400 0
-23 807 50 -400 0
-23 807 -50 400 0
-23 -807 50 400 0
23 807 50 400 0
23 -50 -316 -331 0
-23 50 -316 -331 0
-23 -50 316 -331 0
-23 -50 -316 331 0
23 50 316 -331 0
23 50 -316 331 0
23 -50 316 331 0
-23 50 316 331 0
-808 318 0
-808 319 0
808 -318 -319 0
-48 -317 -808 -332 -117 0
48 317 -808 -332 -117 0
48 -317 808 -332 -117 0
48 -317 -808 332 -117 0
48 -317 -808 -332 117 0
-48 317 808 -332 -117 0
-48 317 -808 332 -117 0
-48 317 -808 -332 117 0
-48 -317 808 332 -117 0
-48 -317 808 -332 117 0
-48 -317 -808 332 117 0
48 317 808 332 -117 0
48 317 808 -332 117 0
48 317 -808 332 117 0
48 -317 808 332 117 0
-48 317 808 332 117 0
-809 25 0
-809 26 0
809 -25 -26 0
-24 -809 -51 -323 -401 0
24 809 -51 -323 -401 0
24 -809 51 -323 -401 0
24 -809 -51 323 -401 0
24 -809 -51 -323 401 0
-24 809 51 -323 -401 0
-24 809 -51 323 -401 0
-24 809 -51 -323 401 0
-24 -809 51 323 -401 0
-24 -809 51 -323 401 0
-24 -809 -51 323 401 0
24 809 51 323 -401 0
24 809 51 -323 401 0
24 809 -51 323 401 0
24 -809 51 323 401 0
-24 809 51 323 401 0
-24 -51 -317 -332 0
24 51 -317 -332 0
24 -51 317 -332 0
24 -51 -317 332 0
-24 51 317 -332 0
-24 51 -317 332 0
-24 -51 317 332 0
24 51 317 332 0
-810 319 0
-810 320 0
810 -319 -320 0
-318 -810 -333 -118 0
318 810 -333 -118 0
318 -810 333 -118 0
318 -810 -333 118 0
-318 810 333 -118 0
-318 810 -333 118 0
-318 -810 333 118 0
318 810 333 118 0
-25 -26 -52 -324 -402 0
25 26 -52 -324 -402 0
25 -26 52 -324 -402 0
25 -26 -52 324 -402 0
25 -26 -52 -324 402 0
-25 26 52 -324 -402 0
-25 26 -52 324 -402 0
-25 26 -52 -324 402 0
-25 -26 52 324 -402 0
-25 -26 52 -324 402 0
-25 -26 -52 324 402 0
25 26 52 324 -402 0
25 26 52 -324 402 0
25 26 -52 324 402 0
25 -26 52 324 402 0
-25 26 52 324 402 0
-25 -52 -318 -333 0
25 52 -318 -333 0
25 -52 318 -333 0
25 -52 -318 333 0
-25 52 318 -333 0
-25 52 -318 333 0
-25 -52 318 333 0
25 52 318 333 0
-811 320 0
-811 321 0
811 -320 -321 0
-50 -319 -811 -119 0
50 319 -811 -119 0
50 -319 811 -119 0
50 -319 -811 119 0
-50 319 811 -119 0
-50 319 -811 119 0
-50 -319 811 119 0
50 319 811 119 0
-26 -28 -325 -403 0
26 28 -325 -403 0
26 -28 325 -403 0
26 -28 -325 403 0
-26 28 325 -403 0
-26 28 -325 403 0
-26 -28 325 403 0
26 28 325 403 0
-26 -319 0
26 319 0
-51 -320 -321 -335 -120 0
51 320 -321 -335 -120 0
51 -320 321 -335 -120 0
51 -320 -321 335 -120 0
51 -320 -321 -335 120 0
-51 320 321 -335 -120 0
-51 320 -321 335 -120 0
-51 320 -321 -335 120 0
-51 -320 321 335 -120 0
-51 -320 321 -335 120 0
-51 -320 -321 335 120 0
51 320 321 335 -120 0
51 320 321 -335 120 0
51 320 -321 335 120 0
51 -320 321 335 120 0
-51 320 321 335 120 0
-812 28 0
-812 29 0
812 -28 -29 0
-812 -54 -326 -404 0
812 54 -326 -404 0
812 -54 326 -404 0
812 -54 -326 404 0
-812 54 326 -404 0
-812 54 -326 404 0
-812 -54 326 404 0
812 54 326 404 0
54 -320 -335 0
-54 320 -335 0
-54 -320 335 0
54 320 335 0
-52 -321 -323 -336 -121 0
52 321 -323 -336 -121 0
52 -321 323 -336 -121 0
52 -321 -323 336 -121 0
52 -321 -323 -336 121 0
-52 321 323 -336 -121 0
-52 321 -323 336 -121 0
-52 321 -323 -336 121 0
-52 -321 323 336 -121 0
-52 -321 323 -336 121 0
-52 -321 -323 336 121 0
52 321 323 336 -121 0
52 321 323 -336 121 0
52 321 -323 336 121 0
52 -321 323 336 121 0
-52 321 323 336 121 0
-28 -29 -55 -327 -405 0
28 29 -55 -327 -405 0
28 -29 55 -327 -405 0
28 -29 -55 327 -405 0
28 -29 -55 -327 405 0
-28 29 55 -327 -405 0
-28 29 -55 327 -405 0
-28 29 -55 -327 405 0
-28 -29 55 327 -405 0
-28 -29 55 -327 405 0
-28 -29 -55 327 405 0
28 29 55 327 -405 0
28 29 55 -327 405 0
28 29 -55 327 405 0
28 -29 55 327 405 0
-28 29 55 327 405 0
-28 -55 -321 -336 0
28 55 -321 -336 0
28 -55 321 -336 0
28 -55 -321 336 0
-28 55 321 -336 0
-28 55 -321 336 0
-28 -55 321 336 0
28 55 321 336 0
-813 323 0
-813 324 0
813 -323 -324 0
-813 -337 -122 0
813 337 -122 0
813 -337 122 0
-813 337 122 0
-29 -56 -328 -406 0
29 56 -328 -406 0
29 -56 328 -406 0
29 -56 -328 406 0
-29 56 328 -406 0
-29 56 -328 406 0
-29 -56 328 406 0
29 56 328 406 0
29 -56 -337 0
-29 56 -337 0
-29 -56 337 0
29 56 337 0
-814 324 0
-814 325 0
814 -324 -325 0
-54 -323 -814 -338 -123 0
54 323 -814 -338 -123 0
54 -323 814 -338 -123 0
54 -323 -814 338 -123 0
54 -323 -814 -338 123 0
-54 323 814 -338 -123 0
-54 323 -814 338 -123 0
-54 323 -814 -338 123 0
-54 -323 814 338 -123 0
-54 -323 814 -338 123 0
-54 -323 -814 338 123 0
54 323 814 338 -123 0
54 323 814 -338 123 0
54 323 -814 338 123 0
54 -323 814 338 123 0
-54 323 814 338 123 0
-32 -57 -329 -407 0
32 57 -329 -407 0
32 -57 329 -407 0
32 -57 -329 407 0
-32 57 329 -407 0
-32 57 -329 407 0
-32 -57 329 407 0
32 57 329 407 0
-57 -323 -338 0
57 323 -338 0
57 -323 338 0
-57 323 338 0
-815 325 0
-815 326 0
815 -325 -326 0
-55 -324 -815 -339 -124 0
55 324 -815 -339 -124 0
55 -324 815 -339 -124 0
55 -324 -815 339 -124 0
55 -324 -815 -339 124 0
-55 324 815 -339 -124 0
-55 324 -815 339 -124 0
-55 324 -815 -339 124 0
-55 -324 815 339 -124 0
-55 -324 815 -339 124 0
-55 -324 -815 339 124 0
55 324 815 339 -124 0
55 324 815 -339 124 0
55 324 -815 339 124 0
55 -324 815 339 124 0
-55 324 815 339 124 0
-816 32 0
-816 33 0
816 -32 -33 0
-816 -58 -408 0
816 58 -408 0
816 -58 408 0
-816 58 408 0
-58 -324 -339 0
58 324 -339 0
58 -324 339 0
-58 324 339 0
-817 326 0
-817 327 0
817 -326 -327 0
-56 -325 -817 -340 -125 0
56 325 -817 -340 -125 0
56 -325 817 -340 -125 0
56 -325 -817 340 -125 0
56 -325 -817 -340 125 0
-56 325 817 -340 -125 0
-56 325 -817 340 -125 0
-56 325 -817 -340 125 0
-56 -325 817 340 -125 0
-56 -325 817 -340 125 0
-56 -325 -817 340 125 0
56 325 817 340 -125 0
56 325 817 -340 125 0
56 325 -817 340 125 0
56 -325 817 340 125 0
-56 325 817 340 125 0
-818 33 0
-818 34 0
818 -33 -34 0
-32 -818 -59 -331 -409 0
32 818 -59 -331 -409 0
32 -818 59 -331 -409 0
32 -818 -59 331 -409 0
32 -818 -59 -331 409 0
-32 818 59 -331 -409 0
-32 818 -59 331 -409 0
-32 818 -59 -331 409 0
-32 -818 59 331 -409 0
-32 -818 59 -331 409 0
-32 -818 -59 331 409 0
32 818 59 331 -409 0
32 818 59 -331 409 0
32 818 -59 331 409 0
32 -818 59 331 409 0
-32 818 59 331 409 0
-32 -59 -325 -340 0
32 59 -325 -340 0
32 -59 325 -340 0
32 -59 -325 340 0
-32 59 325 -340 0
-32 59 -325 340 0
-32 -59 325 340 0
32 59 325 340 0
-819 327 0
-819 328 0
819 -327 -328 0
-57 -326 -819 -341 -126 0
57 326 -819 -341 -126 0
57 -326 819 -341 -126 0
57 -326 -819 341 -126 0
57 -326 -819 -341 126 0
-57 326 819 -341 -126 0
-57 326 -819 341 -126 0
-57 326 -819 -341 126 0
-57 -326 819 341 -126 0
-57 -326 819 -341 126 0
-57 -326 -819 341 126 0
57 326 819 341 -126 0
57 326 819 -341 126 0
57 326 -819 341 126 0
57 -326 819 341 126 0
-57 326 819 341 126 0
-820 34 0
-820 35 0
820 -34 -35 0
-33 -820 -332 -410 0
33 820 -332 -410 0
33 -820 332 -410 0
33 -820 -332 410 0
-33 820 332 -410 0
-33 820 -332 410 0
-33 -820 332 410 0
33 820 332 410 0
-33 -326 -341 0
33 326 -341 0
33 -326 341 0
-33 326 341 0
-821 328 0
-821 329 0
821 -328 -329 0
-58 -327 -821 -342 -127 0
58 327 -821 -342 -127 0
58 -327 821 -342 -127 0
58 -327 -821 342 -127 0
58 -327 -821 -342 127 0
-58 327 821 -342 -127 0
-58 327 -821 342 -127 0
-58 327 -821 -342 127 0
-58 -327 821 342 -127 0
-58 -327 821 -342 127 0
-58 -327 -821 342 127 0
58 327 821 342 -127 0
58 327 821 -342 127 0
58 327 -821 342 127 0
58 -327 821 342 127 0
-58 327 821 342 127 0
-822 35 0
-822 36 0
822 -35 -36 0
-34 -822 -61 -333 -411 0
34 822 -61 -333 -411 0
34 -822 61 -333 -411 0
34 -822 -61 333 -411 0
34 -822 -61 -333 411 0
-34 822 61 -333 -411 0
-34 822 -61 333 -411 0
-34 822 -61 -333 411 0
-34 -822 61 333 -411 0
-34 -822 61 -333 411 0
-34 -822 -61 333 411 0
34 822 61 333 -411 0
34 822 61 -333 411 0
34 822 -61 333 411 0
34 -822 61 333 411 0
-34 822 61 333 411 0
34 -61 -327 -342 0
-34 61 -327 -342 0
-34 -61 327 -342 0
-34 -61 -327 342 0
34 61 327 -342 0
34 61 -327 342 0
34 -61 327 342 0
-34 61 327 342 0
-59 -328 -329 -128 0
59 328 -329 -128 0
59 -328 329 -128 0
59 -328 -329 128 0
-59 328 329 -128 0
-59 328 -329 128 0
-59 -328 329 128 0
59 328 329 128 0
-35 -36 -62 -412 0
35 36 -62 -412 0
35 -36 62 -412 0
35 -36 -62 412 0
-35 36 62 -412 0
-35 36 -62 412 0
-35 -36 62 412 0
35 36 62 412 0
-35 -62 -328 0
35 62 -328 0
35 -62 328 0
-35 62 328 0
-329 -331 -344 -129 0
329 331 -344 -129 0
329 -331 344 -129 0
329 -331 -344 129 0
-329 331 344 -129 0
-329 331 -344 129 0
-329 -331 344 129 0
329 331 344 129 0
-36 -38 -63 -335 -413 0
36 38 -63 -335 -413 0
36 -38 63 -335 -413 0
36 -38 -63 335 -413 0
36 -38 -63 -335 413 0
-36 38 63 -335 -413 0
-36 38 -63 335 -413 0
-36 38 -63 -335 413 0
-36 -38 63 335 -413 0
-36 -38 63 -335 413 0
-36 -38 -63 335 413 0
36 38 63 335 -413 0
36 38 63 -335 413 0
36 38 -63 335 413 0
36 -38 63 335 413 0
-36 38 63 335 413 0
-36 -63 -329 -344 0
36 63 -329 -344 0
36 -63 329 -344 0
36 -63 -329 344 0
-36 63 329 -344 0
-36 63 -329 344 0
-36 -63 329 344 0
36 63 329 344 0
-823 331 0
-823 332 0
823 -331 -332 0
-61 -823 -130 0
61 823 -130 0
61 -823 130 0
-61 823 130 0
-824 38 0
-824 39 0
824 -38 -39 0
-824 -64 -336 -414 0
824 64 -336 -414 0
824 -64 336 -414 0
824 -64 -336 414 0
-824 64 336 -414 0
-824 64 -336 414 0
-824 -64 336 414 0
824 64 336 414 0
-64 0
-825 332 0
-825 333 0
825 -332 -333 0
-62 -331 -825 -346 -131 0
62 331 -825 -346 -131 0
62 -331 825 -346 -131 0
62 -331 -825 346 -131 0
62 -331 -825 -346 131 0
-62 331 825 -346 -131 0
-62 331 -825 346 -131 0
-62 331 -825 -346 131 0
-62 -331 825 346 -131 0
-62 -331 825 -346 131 0
-62 -331 -825 346 131 0
62 331 825 346 -131 0
62 331 825 -346 131 0
62 331 -825 346 131 0
62 -331 825 346 131 0
-62 331 825 346 131 0
-38 -39 -65 -337 -415 0
38 39 -65 -337 -415 0
38 -39 65 -337 -415 0
38 -39 -65 337 -415 0
38 -39 -65 -337 415 0
-38 39 65 -337 -415 0
-38 39 -65 337 -415 0
-38 39 -65 -337 415 0
-38 -39 65 337 -415 0
-38 -39 65 -337 415 0
-38 -39 -65 337 415 0
38 39 65 337 -415 0
38 39 65 -337 415 0
38 39 -65 337 415 0
38 -39 65 337 415 0
-38 39 65 337 415 0
38 -65 -331 -346 0
-38 65 -331 -346 0
-38 -65 331 -346 0
-38 -65 -331 346 0
38 65 331 -346 0
38 65 -331 346 0
38 -65 331 346 0
-38 65 331 346 0
-63 -332 -333 -347 -132 0
63 332 -333 -347 -132 0
63 -332 333 -347 -132 0
63 -332 -333 347 -132 0
63 -332 -333 -347 132 0
-63 332 333 -347 -132 0
-63 332 -333 347 -132 0
-63 332 -333 -347 132 0
-63 -332 333 347 -132 0
-63 -332 333 -347 132 0
-63 -332 -333 347 132 0
63 332 333 347 -132 0
63 332 333 -347 132 0
63 332 -333 347 132 0
63 -332 333 347 132 0
-63 332 333 347 132 0
-39 -66 -338 -416 0
39 66 -338 -416 0
39 -66 338 -416 0
39 -66 -338 416 0
-39 66 338 -416 0
-39 66 -338 416 0
-39 -66 338 416 0
39 66 338 416 0
39 -66 -332 -347 0
-39 66 -332 -347 0
-39 -66 332 -347 0
-39 -66 -332 347 0
39 66 332 -347 0
39 66 -332 347 0
39 -66 332 347 0
-39 66 332 347 0
-64 -333 -335 -348 -133 0
64 333 -335 -348 -133 0
64 -333 335 -348 -133 0
64 -333 -335 348 -133 0
64 -333 -335 -348 133 0
-64 333 335 -348 -133 0
-64 333 -335 348 -133 0
-64 333 -335 -348 133 0
-64 -333 335 348 -133 0
-64 -333 335 -348 133 0
-64 -333 -335 348 133 0
64 333 335 348 -133 0
64 333 335 -348 133 0
64 333 -335 348 133 0
64 -333 335 348 133 0
-64 333 335 348 133 0
-42 -67 -339 -417 0
42 67 -339 -417 0
42 -67 339 -417 0
42 -67 -339 417 0
-42 67 339 -417 0
-42 67 -339 417 0
-42 -67 339 417 0
42 67 339 417 0
67 -333 -348 0
-67 333 -348 0
-67 -333 348 0
67 333 348 0
-826 335 0
-826 336 0
826 -335 -336 0
-65 -826 -349 -134 0
65 826 -349 -134 0
65 -826 349 -134 0
65 -826 -349 134 0
-65 826 349 -134 0
-65 826 -349 134 0
-65 -826 349 134 0
65 826 349 134 0
-827 42 0
-827 43 0
827 -42 -43 0
827 -340 -418 0
-827 340 -418 0
-827 -340 418 0
827 340 418 0
349 0
-828 336 0
-828 337 0
828 -336 -337 0
66 -335 -828 -135 0
-66 335 -828 -135 0
-66 -335 828 -135 0
-66 -335 -828 135 0
66 335 828 -135 0
66 335 -828 135 0
66 -335 828 135 0
-66 335 828 135 0
-829 43 0
-829 44 0
829 -43 -44 0
-42 -829 -69 -341 -419 0
42 829 -69 -341 -419 0
42 -829 69 -341 -419 0
42 -829 -69 341 -419 0
42 -829 -69 -341 419 0
-42 829 69 -341 -419 0
-42 829 -69 341 -419 0
-42 829 -69 -341 419 0
-42 -829 69 341 -419 0
-42 -829 69 -341 419 0
-42 -829 -69 341 419 0
42 829 69 341 -419 0
42 829 69 -341 419 0
42 829 -69 341 419 0
42 -829 69 341 419 0
-42 829 69 341 419 0
42 -69 -335 0
-42 69 -335 0
-42 -69 335 0
42 69 335 0
-830 337 0
-830 338 0
830 -337 -338 0
-67 -336 -830 -351 -136 0
67 336 -830 -351 -136 0
67 -336 830 -351 -136 0
67 -336 -830 351 -136 0
67 -336 -830 -351 136 0
-67 336 830 -351 -136 0
-67 336 -830 351 -136 0
-67 336 -830 -351 136 0
-67 -336 830 351 -136 0
-67 -336 830 -351 136 0
-67 -336 -830 351 136 0
67 336 830 351 -136 0
67 336 830 -351 136 0
67 336 -830 351 136 0
67 -336 830 351 136 0
-67 336 830 351 136 0
-831 44 0
-831 45 0
831 -44 -45 0
-43 -831 -70 -342 -420 0
43 831 -70 -342 -420 0
43 -831 70 -342 -420 0
43 -831 -70 342 -420 0
43 -831 -70 -342 420 0
-43 831 70 -342 -420 0
-43 831 -70 342 -420 0
-43 831 -70 -342 420 0
-43 -831 70 342 -420 0
-43 -831 70 -342 420 0
-43 -831 -70 342 420 0
43 831 70 342 -420 0
43 831 70 -342 420 0
43 831 -70 342 420 0
43 -831 70 342 420 0
-43 831 70 342 420 0
-43 -70 -336 -351 0
43 70 -336 -351 0
43 -70 336 -351 0
43 -70 -336 351 0
-43 70 336 -351 0
-43 70 -336 351 0
-43 -70 336 351 0
43 70 336 351 0
-832 338 0
-832 339 0
832 -338 -339 0
337 -832 -352 -137 0
-337 832 -352 -137 0
-337 -832 352 -137 0
-337 -832 -352 137 0
337 832 352 -137 0
337 832 -352 137 0
337 -832 352 137 0
-337 832 352 137 0
-833 45 0
-833 46 0
833 -45 -46 0
-44 -833 -71 -421 0
44 833 -71 -421 0
44 -833 71 -421 0
44 -833 -71 421 0
-44 833 71 -421 0
-44 833 -71 421 0
-44 -833 71 421 0
44 833 71 421 0
44 -71 -337 -352 0
-44 71 -337 -352 0
-44 -71 337 -352 0
-44 -71 -337 352 0
44 71 337 -352 0
44 71 -337 352 0
44 -71 337 352 0
-44 71 337 352 0
-834 339 0
-834 340 0
834 -339 -340 0
-69 -338 -834 -353 -138 0
69 338 -834 -353 -138 0
69 -338 834 -353 -138 0
69 -338 -834 353 -138 0
69 -338 -834 -353 138 0
-69 338 834 -353 -138 0
-69 338 -834 353 -138 0
-69 338 -834 -353 138 0
-69 -338 834 353 -138 0
-69 -338 834 -353 138 0
-69 -338 -834 353 138 0
69 338 834 353 -138 0
69 338 834 -353 138 0
69 338 -834 353 138 0
69 -338 834 353 138 0
-69 338 834 353 138 0
-835 46 0
-835 47 0
835 -46 -47 0
-45 -835 -72 -344 -422 0
45 835 -72 -344 -422 0
45 -835 72 -344 -422 0
45 -835 -72 344 -422 0
45 -835 -72 -344 422 0
-45 835 72 -344 -422 0
-45 835 -72 344 -422 0
-45 835 -72 -344 422 0
-45 -835 72 344 -422 0
-45 -835 72 -344 422 0
-45 -835 -72 344 422 0
45 835 72 344 -422 0
45 835 72 -344 422 0
45 835 -72 344 422 0
45 -835 72 344 422 0
-45 835 72 344 422 0
45 -72 -338 -353 0
-45 72 -338 -353 0
-45 -72 338 -353 0
-45 -72 -338 353 0
45 72 338 -353 0
45 72 -338 353 0
45 -72 338 353 0
-45 72 338 353 0
-836 340 0
-836 341 0
836 -340 -341 0
-70 -339 -836 -354 -139 0
70 339 -836 -354 -139 0
70 -339 836 -354 -139 0
70 -339 -836 354 -139 0
70 -339 -836 -354 139 0
-70 339 836 -354 -139 0
-70 339 -836 354 -139 0
-70 339 -836 -354 139 0
-70 -339 836 354 -139 0
-70 -339 836 -354 139 0
-70 -339 -836 354 139 0
70 339 836 354 -139 0
70 339 836 -354 139 0
70 339 -836 354 139 0
70 -339 836 354 139 0
-70 339 836 354 139 0
-837 47 0
-837 48 0
837 -47 -48 0
-46 -837 -73 -423 0
46 837 -73 -423 0
46 -837 73 -423 0
46 -837 -73 423 0
-46 837 73 -423 0
-46 837 -73 423 0
-46 -837 73 423 0
46 837 73 423 0
-46 -73 -339 -354 0
46 73 -339 -354 0
46 -73 339 -354 0
46 -73 -339 354 0
-46 73 339 -354 0
-46 73 -339 354 0
-46 -73 339 354 0
46 73 339 354 0
-838 341 0
-838 342 0
838 -341 -342 0
-71 -340 -838 -355 -140 0
71 340 -838 -355 -140 0
71 -340 838 -355 -140 0
71 -340 -838 355 -140 0
71 -340 -838 -355 140 0
-71 340 838 -355 -140 0
-71 340 -838 355 -140 0
-71 340 -838 -355 140 0
-71 -340 838 355 -140 0
-71 -340 838 -355 140 0
-71 -340 -838 355 140 0
71 340 838 355 -140 0
71 340 838 -355 140 0
71 340 -838 355 140 0
71 -340 838 355 140 0
-71 340 838 355 140 0
-47 -48 -74 -346 -424 0
47 48 -74 -346 -424 0
47 -48 74 -346 -424 0
47 -48 -74 346 -424 0
47 -48 -74 -346 424 0
-47 48 74 -346 -424 0
-47 48 -74 346 -424 0
-47 48 -74 -346 424 0
-47 -48 74 346 -424 0
-47 -48 74 -346 424 0
-47 -48 -74 346 424 0
47 48 74 346 -424 0
47 48 74 -346 424 0
47 48 -74 346 424 0
47 -48 74 346 424 0
-47 48 74 346 424 0
47 -74 -340 -355 0
-47 74 -340 -355 0
-47 -74 340 -355 0
-47 -74 -340 355 0
47 74 340 -355 0
47 74 -340 355 0
47 -74 340 355 0
-47 74 340 355 0
72 -341 -342 -141 0
-72 341 -342 -141 0
-72 -341 342 -141 0
-72 -341 -342 141 0
72 341 342 -141 0
72 341 -342 141 0
72 -341 342 141 0
-72 341 342 141 0
-48 -50 -75 -347 -425 0
48 50 -75 -347 -425 0
48 -50 75 -347 -425 0
48 -50 -75 347 -425 0
48 -50 -75 -347 425 0
-48 50 75 -347 -425 0
-48 50 -75 347 -425 0
-48 50 -75 -347 425 0
-48 -50 75 347 -425 0
-48 -50 75 -347 425 0
-48 -50 -75 347 425 0
48 50 75 347 -425 0
48 50 75 -347 425 0
48 50 -75 347 425 0
48 -50 75 347 425 0
-48 50 75 347 425 0
-48 -75 -341 0
48 75 -341 0
48 -75 341 0
-48 75 341 0
-73 -342 -344 -357 -142 0
73 342 -344 -357 -142 0
73 -342 344 -357 -142 0
73 -342 -344 357 -142 0
73 -342 -344 -357 142 0
-73 342 344 -357 -142 0
-73 342 -344 357 -142 0
-73 342 -344 -357 142 0
-73 -342 344 357 -142 0
-73 -342 344 -357 142 0
-73 -342 -344 357 142 0
73 342 344 357 -142 0
73 342 344 -357 142 0
73 342 -344 357 142 0
73 -342 344 357 142 0
-73 342 344 357 142 0
-839 50 0
-839 51 0
839 -50 -51 0
-839 -348 -426 0
839 348 -426 0
839 -348 426 0
-839 348 426 0
342 -357 0
-342 357 0
-74 -344 -358 -143 0
74 344 -358 -143 0
74 -344 358 -143 0
74 -344 -358 143 0
-74 344 358 -143 0
-74 344 -358 143 0
-74 -344 358 143 0
74 344 358 143 0
-840 51 0
-840 52 0
840 -51 -52 0
50 -840 -349 -427 0
-50 840 -349 -427 0
-50 -840 349 -427 0
-50 -840 -349 427 0
50 840 349 -427 0
50 840 -349 427 0
50 -840 349 427 0
-50 840 349 427 0
50 -358 0
-50 358 0
75 -344 -346 -144 0
-75 344 -346 -144 0
-75 -344 346 -144 0
-75 -344 -346 144 0
75 344 346 -144 0
75 344 -346 144 0
75 -344 346 144 0
-75 344 346 144 0
51 -52 -78 -428 0
-51 52 -78 -428 0
-51 -52 78 -428 0
-51 -52 -78 428 0
51 52 78 -428 0
51 52 -78 428 0
51 -52 78 428 0
-51 52 78 428 0
-51 -78 -344 0
51 78 -344 0
51 -78 344 0
-51 78 344 0
-841 346 0
-841 347 0
841 -346 -347 0
-841 -360 -145 0
841 360 -145 0
841 -360 145 0
-841 360 145 0
-52 -54 -79 -351 -429 0
52 54 -79 -351 -429 0
52 -54 79 -351 -429 0
52 -54 -79 351 -429 0
52 -54 -79 -351 429 0
-52 54 79 -351 -429 0
-52 54 -79 351 -429 0
-52 54 -79 -351 429 0
-52 -54 79 351 -429 0
-52 -54 79 -351 429 0
-52 -54 -79 351 429 0
52 54 79 351 -429 0
52 54 79 -351 429 0
52 54 -79 351 429 0
52 -54 79 351 429 0
-52 54 79 351 429 0
52 -79 -360 0
-52 79 -360 0
-52 -79 360 0
52 79 360 0
-842 347 0
-842 348 0
842 -347 -348 0
346 -842 -146 0
-346 842 -146 0
-346 -842 146 0
346 842 146 0
-843 54 0
-843 55 0
843 -54 -55 0
-843 -352 -430 0
843 352 -430 0
843 -352 430 0
-843 352 430 0
346 0
-844 348 0
-844 349 0
844 -348 -349 0
-78 -347 -844 -147 0
78 347 -844 -147 0
78 -347 844 -147 0
78 -347 -844 147 0
-78 347 844 -147 0
-78 347 -844 147 0
-78 -347 844 147 0
78 347 844 147 0
-845 55 0
-845 56 0
845 -55 -56 0
-54 -845 -81 -353 -431 0
54 845 -81 -353 -431 0
54 -845 81 -353 -431 0
54 -845 -81 353 -431 0
54 -845 -81 -353 431 0
-54 845 81 -353 -431 0
-54 845 -81 353 -431 0
-54 845 -81 -353 431 0
-54 -845 81 353 -431 0
-54 -845 81 -353 431 0
-54 -845 -81 353 431 0
54 845 81 353 -431 0
54 845 81 -353 431 0
54 845 -81 353 431 0
54 -845 81 353 431 0
-54 845 81 353 431 0
-54 -81 -347 0
54 81 -347 0
54 -81 347 0
-54 81 347 0
79 -348 -363 -148 0
-79 348 -363 -148 0
-79 -348 363 -148 0
-79 -348 -363 148 0
79 348 363 -148 0
79 348 -363 148 0
79 -348 363 148 0
-79 348 363 148 0
-846 56 0
-846 57 0
846 -56 -57 0
55 -846 -354 -432 0
-55 846 -354 -432 0
-55 -846 354 -432 0
-55 -846 -354 432 0
55 846 354 -432 0
55 846 -354 432 0
55 -846 354 432 0
-55 846 354 432 0
55 -348 -363 0
-55 348 -363 0
-55 -348 363 0
55 348 363 0
349 -364 -149 0
-349 364 -149 0
-349 -364 149 0
349 364 149 0
-847 57 0
-847 58 0
847 -57 -58 0
56 -847 -355 -433 0
-56 847 -355 -433 0
-56 -847 355 -433 0
-56 -847 -355 433 0
56 847 355 -433 0
56 847 -355 433 0
56 -847 355 433 0
-56 847 355 433 0
56 -349 -364 0
-56 349 -364 0
-56 -349 364 0
56 349 364 0
-848 351 0
-848 352 0
848 -351 -352 0
81 -848 -365 -150 0
-81 848 -365 -150 0
-81 -848 365 -150 0
-81 -848 -365 150 0
81 848 365 -150 0
81 848 -365 150 0
81 -848 365 150 0
-81 848 365 150 0
-849 58 0
-849 59 0
849 -58 -59 0
57 -849 -84 -434 0
-57 849 -84 -434 0
-57 -849 84 -434 0
-57 -849 -84 434 0
57 849 84 -434 0
57 849 -84 434 0
57 -849 84 434 0
-57 849 84 434 0
-57 -84 -365 0
57 84 -365 0
57 -84 365 0
-57 84 365 0
-850 352 0
-850 353 0
850 -352 -353 0
351 -850 -151 0
-351 850 -151 0
-351 -850 151 0
351 850 151 0
-58 -59 -85 -357 -435 0
58 59 -85 -357 -435 0
58 -59 85 -357 -435 0
58 -59 -85 357 -435 0
58 -59 -85 -357 435 0
-58 59 85 -357 -435 0
-58 59 -85 357 -435 0
-58 59 -85 -357 435 0
-58 -59 85 357 -435 0
-58 -59 85 -357 435 0
-58 -59 -85 357 435 0
58 59 85 357 -435 0
58 59 85 -357 435 0
58 59 -85 357 435 0
58 -59 85 357 435 0
-58 59 85 357 435 0
-58 -85 -351 0
58 85 -351 0
58 -85 351 0
-58 85 351 0
-851 353 0
-851 354 0
851 -353 -354 0
-352 -851 -152 0
352 851 -152 0
352 -851 152 0
-352 851 152 0
59 -61 -358 -436 0
-59 61 -358 -436 0
-59 -61 358 -436 0
-59 -61 -358 436 0
59 61 358 -436 0
59 61 -358 436 0
59 -61 358 436 0
-59 61 358 436 0
-59 -352 0
59 352 0
-852 354 0
-852 355 0
852 -354 -355 0
84 -353 -852 -153 0
-84 353 -852 -153 0
-84 -353 852 -153 0
-84 -353 -852 153 0
84 353 852 -153 0
84 353 -852 153 0
84 -353 852 153 0
-84 353 852 153 0
-853 61 0
-853 62 0
853 -61 -62 0
853 -87 -437 0
-853 87 -437 0
-853 -87 437 0
853 87 437 0
87 -353 0
-87 353 0
85 -354 -369 -154 0
-85 354 -369 -154 0
-85 -354 369 -154 0
-85 -354 -369 154 0
85 354 369 -154 0
85 354 -369 154 0
85 -354 369 154 0
-85 354 369 154 0
-854 62 0
-854 63 0
854 -62 -63 0
-61 -854 -88 -360 -438 0
61 854 -88 -360 -438 0
61 -854 88 -360 -438 0
61 -854 -88 360 -438 0
61 -854 -88 -360 438 0
-61 854 88 -360 -438 0
-61 854 -88 360 -438 0
-61 854 -88 -360 438 0
-61 -854 88 360 -438 0
-61 -854 88 -360 438 0
-61 -854 -88 360 438 0
61 854 88 360 -438 0
61 854 88 -360 438 0
61 854 -88 360 438 0
61 -854 88 360 438 0
-61 854 88 360 438 0
61 -88 -354 -369 0
-61 88 -354 -369 0
-61 -88 354 -369 0
-61 -88 -354 369 0
61 88 354 -369 0
61 88 -354 369 0
61 -88 354 369 0
-61 88 354 369 0
-355 -370 -155 0
355 370 -155 0
355 -370 155 0
-355 370 155 0
-855 63 0
-855 64 0
855 -63 -64 0
-62 -855 -89 -439 0
62 855 -89 -439 0
62 -855 89 -439 0
62 -855 -89 439 0
-62 855 89 -439 0
-62 855 -89 439 0
-62 -855 89 439 0
62 855 89 439 0
62 -89 -355 -370 0
-62 89 -355 -370 0
-62 -89 355 -370 0
-62 -89 -355 370 0
62 89 355 -370 0
62 89 -355 370 0
62 -89 355 370 0
-62 89 355 370 0
-856 357 0
-856 358 0
856 -357 -358 0
87 -856 -371 -156 0
-87 856 -371 -156 0
-87 -856 371 -156 0
-87 -856 -371 156 0
87 856 371 -156 0
87 856 -371 156 0
87 -856 371 156 0
-87 856 371 156 0
-857 64 0
-857 65 0
857 -64 -65 0
-63 -857 -90 -440 0
63 857 -90 -440 0
63 -857 90 -440 0
63 -857 -90 440 0
-63 857 90 -440 0
-63 857 -90 440 0
-63 -857 90 440 0
63 857 90 440 0
-63 -90 -371 0
63 90 -371 0
63 -90 371 0
-63 90 371 0
88 -357 -372 -157 0
-88 357 -372 -157 0
-88 -357 372 -157 0
-88 -357 -372 157 0
88 357 372 -157 0
88 357 -372 157 0
88 -357 372 157 0
-88 357 372 157 0
-858 65 0
-858 66 0
858 -65 -66 0
-64 -858 -363 -441 0
64 858 -363 -441 0
64 -858 363 -441 0
64 -858 -363 441 0
-64 858 363 -441 0
-64 858 -363 441 0
-64 -858 363 441 0
64 858 363 441 0
-64 -357 -372 0
64 357 -372 0
64 -357 372 0
-64 357 372 0
89 -358 -373 -158 0
-89 358 -373 -158 0
-89 -358 373 -158 0
-89 -358 -373 158 0
89 358 373 -158 0
89 358 -373 158 0
89 -358 373 158 0
-89 358 373 158 0
-859 66 0
-859 67 0
859 -66 -67 0
-65 -859 -92 -364 -442 0
65 859 -92 -364 -442 0
65 -859 92 -364 -442 0
65 -859 -92 364 -442 0
65 -859 -92 -364 442 0
-65 859 92 -364 -442 0
-65 859 -92 364 -442 0
-65 859 -92 -364 442 0
-65 -859 92 364 -442 0
-65 -859 92 -364 442 0
-65 -859 -92 364 442 0
65 859 92 364 -442 0
65 859 92 -364 442 0
65 859 -92 364 442 0
65 -859 92 364 442 0
-65 859 92 364 442 0
65 -92 -358 -373 0
-65 92 -358 -373 0
-65 -92 358 -373 0
-65 -92 -358 373 0
65 92 358 -373 0
65 92 -358 373 0
65 -92 358 373 0
-65 92 358 373 0
90 -360 -374 -159 0
-90 360 -374 -159 0
-90 -360 374 -159 0
-90 -360 -374 159 0
90 360 374 -159 0
90 360 -374 159 0
90 -360 374 159 0
-90 360 374 159 0
66 -93 -365 -443 0
-66 93 -365 -443 0
-66 -93 365 -443 0
-66 -93 -365 443 0
66 93 365 -443 0
66 93 -365 443 0
66 -93 365 443 0
-66 93 365 443 0
-66 -93 -374 0
66 93 -374 0
66 -93 374 0
-66 93 374 0
67 -94 -444 0
-67 94 -444 0
-67 -94 444 0
67 94 444 0
67 -94 -360 0
-67 94 -360 0
-67 -94 360 0
67 94 360 0
-92 -363 -376 -161 0
92 363 -376 -161 0
92 -363 376 -161 0
92 -363 -376 161 0
-92 363 376 -161 0
-92 363 -376 161 0
-92 -363 376 161 0
92 363 376 161 0
-860 69 0
-860 70 0
860 -69 -70 0
-860 -95 -445 0
860 95 -445 0
860 -95 445 0
-860 95 445 0
-95 -376 0
95 376 0
-861 363 0
-861 364 0
861 -363 -364 0
-93 -861 -377 -162 0
93 861 -377 -162 0
93 -861 377 -162 0
93 -861 -377 162 0
-93 861 377 -162 0
-93 861 -377 162 0
-93 -861 377 162 0
93 861 377 162 0
-862 70 0
-862 71 0
862 -70 -71 0
-69 -862 -296 -446 0
69 862 -296 -446 0
69 -862 296 -446 0
69 -862 -296 446 0
-69 862 296 -446 0
-69 862 -296 446 0
-69 -862 296 446 0
69 862 296 446 0
69 -296 -377 0
-69 296 -377 0
-69 -296 377 0
69 296 377 0
-863 364 0
-863 365 0
863 -364 -365 0
-94 -363 -863 -378 -163 0
94 363 -863 -378 -163 0
94 -363 863 -378 -163 0
94 -363 -863 378 -163 0
94 -363 -863 -378 163 0
-94 363 863 -378 -163 0
-94 363 -863 378 -163 0
-94 363 -863 -378 163 0
-94 -363 863 378 -163 0
-94 -363 863 -378 163 0
-94 -363 -863 378 163 0
94 363 863 378 -163 0
94 363 863 -378 163 0
94 363 -863 378 163 0
94 -363 863 378 163 0
-94 363 863 378 163 0
-864 71 0
-864 72 0
864 -71 -72 0
-70 -864 -97 -369 -447 0
70 864 -97 -369 -447 0
70 -864 97 -369 -447 0
70 -864 -97 369 -447 0
70 -864 -97 -369 447 0
-70 864 97 -369 -447 0
-70 864 -97 369 -447 0
-70 864 -97 -369 447 0
-70 -864 97 369 -447 0
-70 -864 97 -369 447 0
-70 -864 -97 369 447 0
70 864 97 369 -447 0
70 864 97 -369 447 0
70 864 -97 369 447 0
70 -864 97 369 447 0
-70 864 97 369 447 0
70 -97 -363 -378 0
-70 97 -363 -378 0
-70 -97 363 -378 0
-70 -97 -363 378 0
70 97 363 -378 0
70 97 -363 378 0
70 -97 363 378 0
-70 97 363 378 0
-95 -364 -365 -379 -164 0
95 364 -365 -379 -164 0
95 -364 365 -379 -164 0
95 -364 -365 379 -164 0
95 -364 -365 -379 164 0
-95 364 365 -379 -164 0
-95 364 -365 379 -164 0
-95 364 -365 -379 164 0
-95 -364 365 379 -164 0
-95 -364 365 -379 164 0
-95 -364 -365 379 164 0
95 364 365 379 -164 0
95 364 365 -379 164 0
95 364 -365 379 164 0
95 -364 365 379 164 0
-95 364 365 379 164 0
-865 72 0
-865 73 0
865 -72 -73 0
-29 -71 -865 -370 -448 0
29 71 -865 -370 -448 0
29 -71 865 -370 -448 0
29 -71 -865 370 -448 0
29 -71 -865 -370 448 0
-29 71 865 -370 -448 0
-29 71 -865 370 -448 0
-29 71 -865 -370 448 0
-29 -71 865 370 -448 0
-29 -71 865 -370 448 0
-29 -71 -865 370 448 0
29 71 865 370 -448 0
29 71 865 -370 448 0
29 71 -865 370 448 0
29 -71 865 370 448 0
-29 71 865 370 448 0
-29 -71 -364 -379 0
29 71 -364 -379 0
29 -71 364 -379 0
29 -71 -364 379 0
-29 71 364 -379 0
-29 71 -364 379 0
-29 -71 364 379 0
29 71 364 379 0
-296 -365 -380 -165 0
296 365 -380 -165 0
296 -365 380 -165 0
296 -365 -380 165 0
-296 365 380 -165 0
-296 365 -380 165 0
-296 -365 380 165 0
296 365 380 165 0
-866 73 0
-866 74 0
866 -73 -74 0
-72 -866 -99 -371 -449 0
72 866 -99 -371 -449 0
72 -866 99 -371 -449 0
72 -866 -99 371 -449 0
72 -866 -99 -371 449 0
-72 866 99 -371 -449 0
-72 866 -99 371 -449 0
-72 866 -99 -371 449 0
-72 -866 99 371 -449 0
-72 -866 99 -371 449 0
-72 -866 -99 371 449 0
72 866 99 371 -449 0
72 866 99 -371 449 0
72 866 -99 371 449 0
72 -866 99 371 449 0
-72 866 99 371 449 0
-72 -99 -365 -380 0
72 99 -365 -380 0
72 -99 365 -380 0
72 -99 -365 380 0
-72 99 365 -380 0
-72 99 -365 380 0
-72 -99 365 380 0
72 99 365 380 0
97 -381 -166 0
-97 381 -166 0
-97 -381 166 0
97 381 166 0
-867 74 0
-867 75 0
867 -74 -75 0
-73 -867 -100 -372 -450 0
73 867 -100 -372 -450 0
73 -867 100 -372 -450 0
73 -867 -100 372 -450 0
73 -867 -100 -372 450 0
-73 867 100 -372 -450 0
-73 867 -100 372 -450 0
-73 867 -100 -372 450 0
-73 -867 100 372 -450 0
-73 -867 100 -372 450 0
-73 -867 -100 372 450 0
73 867 100 372 -450 0
73 867 100 -372 450 0
73 867 -100 372 450 0
73 -867 100 372 450 0
-73 867 100 372 450 0
-73 -100 -381 0
73 100 -381 0
73 -100 381 0
-73 100 381 0
-29 -382 -167 0
29 382 -167 0
29 -382 167 0
-29 382 167 0
-74 -75 -101 -373 -451 0
74 75 -101 -373 -451 0
74 -75 101 -373 -451 0
74 -75 -101 373 -451 0
74 -75 -101 -373 451 0
-74 75 101 -373 -451 0
-74 75 -101 373 -451 0
-74 75 -101 -373 451 0
-74 -75 101 373 -451 0
-74 -75 101 -373 451 0
-74 -75 -101 373 451 0
74 75 101 373 -451 0
74 75 101 -373 451 0
74 75 -101 373 451 0
74 -75 101 373 451 0
-74 75 101 373 451 0
74 -101 -382 0
-74 101 -382 0
-74 -101 382 0
74 101 382 0
-868 369 0
-868 370 0
868 -369 -370 0
99 -868 -383 -168 0
-99 868 -383 -168 0
-99 -868 383 -168 0
-99 -868 -383 168 0
99 868 383 -168 0
99 868 -383 168 0
99 -868 383 168 0
-99 868 383 168 0
75 -102 -374 -452 0
-75 102 -374 -452 0
-75 -102 374 -452 0
-75 -102 -374 452 0
75 102 374 -452 0
75 102 -374 452 0
75 -102 374 452 0
-75 102 374 452 0
75 -102 -383 0
-75 102 -383 0
-75 -102 383 0
75 102 383 0
-869 370 0
-869 371 0
869 -370 -371 0
-100 -369 -869 -384 -169 0
100 369 -869 -384 -169 0
100 -369 869 -384 -169 0
100 -369 -869 384 -169 0
100 -369 -869 -384 169 0
-100 369 869 -384 -169 0
-100 369 -869 384 -169 0
-100 369 -869 -384 169 0
-100 -369 869 384 -169 0
-100 -369 869 -384 169 0
-100 -369 -869 384 169 0
100 369 869 384 -169 0
100 369 869 -384 169 0
100 369 -869 384 169 0
100 -369 869 384 169 0
-100 369 869 384 169 0
-103 -369 -384 0
103 369 -384 0
103 -369 384 0
-103 369 384 0
-870 371 0
-870 372 0
870 -371 -372 0
-101 -370 -870 -385 -170 0
101 370 -870 -385 -170 0
101 -370 870 -385 -170 0
101 -370 -870 385 -170 0
101 -370 -870 -385 170 0
-101 370 870 -385 -170 0
-101 370 -870 385 -170 0
-101 370 -870 -385 170 0
-101 -370 870 385 -170 0
-101 -370 870 -385 170 0
-101 -370 -870 385 170 0
101 370 870 385 -170 0
101 370 870 -385 170 0
101 370 -870 385 170 0
101 -370 870 385 170 0
-101 370 870 385 170 0
-871 78 0
-871 79 0
871 -78 -79 0
871 -104 -376 -454 0
-871 104 -376 -454 0
-871 -104 376 -454 0
-871 -104 -376 454 0
871 104 376 -454 0
871 104 -376 454 0
871 -104 376 454 0
-871 104 376 454 0
-104 -370 -385 0
104 370 -385 0
104 -370 385 0
-104 370 385 0
-872 372 0
-872 373 0
872 -372 -373 0
-102 -371 -872 -386 -171 0
102 371 -872 -386 -171 0
102 -371 872 -386 -171 0
102 -371 -872 386 -171 0
102 -371 -872 -386 171 0
-102 371 872 -386 -171 0
-102 371 -872 386 -171 0
-102 371 -872 -386 171 0
-102 -371 872 386 -171 0
-102 -371 872 -386 171 0
-102 -371 -872 386 171 0
102 371 872 386 -171 0
102 371 872 -386 171 0
102 371 -872 386 171 0
102 -371 872 386 171 0
-102 371 872 386 171 0
-78 -79 -105 -377 -455 0
78 79 -105 -377 -455 0
78 -79 105 -377 -455 0
78 -79 -105 377 -455 0
78 -79 -105 -377 455 0
-78 79 105 -377 -455 0
-78 79 -105 377 -455 0
-78 79 -105 -377 455 0
-78 -79 105 377 -455 0
-78 -79 105 -377 455 0
-78 -79 -105 377 455 0
78 79 105 377 -455 0
78 79 105 -377 455 0
78 79 -105 377 455 0
78 -79 105 377 455 0
-78 79 105 377 455 0
-78 -105 -371 -386 0
78 105 -371 -386 0
78 -105 371 -386 0
78 -105 -371 386 0
-78 105 371 -386 0
-78 105 -371 386 0
-78 -105 371 386 0
78 105 371 386 0
-873 373 0
-873 374 0
873 -373 -374 0
-103 -372 -873 -387 -172 0
103 372 -873 -387 -172 0
103 -372 873 -387 -172 0
103 -372 -873 387 -172 0
103 -372 -873 -387 172 0
-103 372 873 -387 -172 0
-103 372 -873 387 -172 0
-103 372 -873 -387 172 0
-103 -372 873 387 -172 0
-103 -372 873 -387 172 0
-103 -372 -873 387 172 0
103 372 873 387 -172 0
103 372 873 -387 172 0
103 372 -873 387 172 0
103 -372 873 387 172 0
-103 372 873 387 172 0
-79 -81 -106 -378 -456 0
79 81 -106 -378 -456 0
79 -81 106 -378 -456 0
79 -81 -106 378 -456 0
79 -81 -106 -378 456 0
-79 81 106 -378 -456 0
-79 81 -106 378 -456 0
-79 81 -106 -378 456 0
-79 -81 106 378 -456 0
-79 -81 106 -378 456 0
-79 -81 -106 378 456 0
79 81 106 378 -456 0
79 81 106 -378 456 0
79 81 -106 378 456 0
79 -81 106 378 456 0
-79 81 106 378 456 0
79 -106 -372 -387 0
-79 106 -372 -387 0
-79 -106 372 -387 0
-79 -106 -372 387 0
79 106 372 -387 0
79 106 -372 387 0
79 -106 372 387 0
-79 106 372 387 0
-104 -373 -374 -388 -173 0
104 373 -374 -388 -173 0
104 -373 374 -388 -173 0
104 -373 -374 388 -173 0
104 -373 -374 -388 173 0
-104 373 374 -388 -173 0
-104 373 -374 388 -173 0
-104 373 -374 -388 173 0
-104 -373 374 388 -173 0
-104 -373 374 -388 173 0
-104 -373 -374 388 173 0
104 373 374 388 -173 0
104 373 374 -388 173 0
104 373 -374 388 173 0
104 -373 374 388 173 0
-104 373 374 388 173 0
107 -379 -457 0
-107 379 -457 0
-107 -379 457 0
107 379 457 0
107 -373 -388 0
-107 373 -388 0
-107 -373 388 0
107 373 388 0
-105 -374 -376 -389 -174 0
105 374 -376 -389 -174 0
105 -374 376 -389 -174 0
105 -374 -376 389 -174 0
105 -374 -376 -389 174 0
-105 374 376 -389 -174 0
-105 374 -376 389 -174 0
-105 374 -376 -389 174 0
-105 -374 376 389 -174 0
-105 -374 376 -389 174 0
-105 -374 -376 389 174 0
105 374 376 389 -174 0
105 374 376 -389 174 0
105 374 -376 389 174 0
105 -374 376 389 174 0
-105 374 376 389 174 0
81 -108 -380 -458 0
-81 108 -380 -458 0
-81 -108 380 -458 0
-81 -108 -380 458 0
81 108 380 -458 0
81 108 -380 458 0
81 -108 380 458 0
-81 108 380 458 0
81 -108 -374 -389 0
-81 108 -374 -389 0
-81 -108 374 -389 0
-81 -108 -374 389 0
81 108 374 -389 0
81 108 -374 389 0
81 -108 374 389 0
-81 108 374 389 0
-874 376 0
-874 377 0
874 -376 -377 0
-106 -874 -390 -175 0
106 874 -390 -175 0
106 -874 390 -175 0
106 -874 -390 175 0
-106 874 390 -175 0
-106 874 -390 175 0
-106 -874 390 175 0
106 874 390 175 0
-109 -381 -459 0
109 381 -459 0
109 -381 459 0
-109 381 459 0
-109 -390 0
109 390 0
-875 377 0
-875 378 0
875 -377 -378 0
-107 -376 -875 -391 -176 0
107 376 -875 -391 -176 0
107 -376 875 -391 -176 0
107 -376 -875 391 -176 0
107 -376 -875 -391 176 0
-107 376 875 -391 -176 0
-107 376 -875 391 -176 0
-107 376 -875 -391 176 0
-107 -376 875 391 -176 0
-107 -376 875 -391 176 0
-107 -376 -875 391 176 0
107 376 875 391 -176 0
107 376 875 -391 176 0
107 376 -875 391 176 0
107 -376 875 391 176 0
-107 376 875 391 176 0
-876 84 0
-876 85 0
876 -84 -85 0
876 -110 -382 -460 0
-876 110 -382 -460 0
-876 -110 382 -460 0
-876 -110 -382 460 0
876 110 382 -460 0
876 110 -382 460 0
876 -110 382 460 0
-876 110 382 460 0
110 -376 -391 0
-110 376 -391 0
-110 -376 391 0
110 376 391 0
-877 378 0
-877 379 0
877 -378 -379 0
-108 -377 -877 -392 -177 0
108 377 -877 -392 -177 0
108 -377 877 -392 -177 0
108 -377 -877 392 -177 0
108 -377 -877 -392 177 0
-108 377 877 -392 -177 0
-108 377 -877 392 -177 0
-108 377 -877 -392 177 0
-108 -377 877 392 -177 0
-108 -377 877 -392 177 0
-108 -377 -877 392 177 0
108 377 877 392 -177 0
108 377 877 -392 177 0
108 377 -877 392 177 0
108 -377 877 392 177 0
-108 377 877 392 177 0
84 -111 -383 -461 0
-84 111 -383 -461 0
-84 -111 383 -461 0
-84 -111 -383 461 0
84 111 383 -461 0
84 111 -383 461 0
84 -111 383 461 0
-84 111 383 461 0
-84 -111 -377 -392 0
84 111 -377 -392 0
84 -111 377 -392 0
84 -111 -377 392 0
-84 111 377 -392 0
-84 111 -377 392 0
-84 -111 377 392 0
84 111 377 392 0
-878 379 0
-878 380 0
878 -379 -380 0
-109 -378 -878 -393 -178 0
109 378 -878 -393 -178 0
109 -378 878 -393 -178 0
109 -378 -878 393 -178 0
109 -378 -878 -393 178 0
-109 378 878 -393 -178 0
-109 378 -878 393 -178 0
-109 378 -878 -393 178 0
-109 -378 878 393 -178 0
-109 -378 878 -393 178 0
-109 -378 -878 393 178 0
109 378 878 393 -178 0
109 378 878 -393 178 0
109 378 -878 393 178 0
109 -378 878 393 178 0
-109 378 878 393 178 0
85 -112 -384 -462 0
-85 112 -384 -462 0
-85 -112 384 -462 0
-85 -112 -384 462 0
85 112 384 -462 0
85 112 -384 462 0
85 -112 384 462 0
-85 112 384 462 0
-85 -112 -378 -393 0
85 112 -378 -393 0
85 -112 378 -393 0
85 -112 -378 393 0
-85 112 378 -393 0
-85 112 -378 393 0
-85 -112 378 393 0
85 112 378 393 0
-879 380 0
-879 381 0
879 -380 -381 0
-110 -379 -879 -394 -179 0
110 379 -879 -394 -179 0
110 -379 879 -394 -179 0
110 -379 -879 394 -179 0
110 -379 -879 -394 179 0
-110 379 879 -394 -179 0
-110 379 -879 394 -179 0
-110 379 -879 -394 179 0
-110 -379 879 394 -179 0
-110 -379 879 -394 179 0
-110 -379 -879 394 179 0
110 379 879 394 -179 0
110 379 879 -394 179 0
110 379 -879 394 179 0
110 -379 879 394 179 0
-110 379 879 394 179 0
-880 87 0
-880 88 0
880 -87 -88 0
880 -113 -385 -463 0
-880 113 -385 -463 0
-880 -113 385 -463 0
-880 -113 -385 463 0
880 113 385 -463 0
880 113 -385 463 0
880 -113 385 463 0
-880 113 385 463 0
-113 -379 -394 0
113 379 -394 0
113 -379 394 0
-113 379 394 0
-881 381 0
-881 382 0
881 -381 -382 0
-111 -380 -881 -395 -180 0
111 380 -881 -395 -180 0
111 -380 881 -395 -180 0
111 -380 -881 395 -180 0
111 -380 -881 -395 180 0
-111 380 881 -395 -180 0
-111 380 -881 395 -180 0
-111 380 -881 -395 180 0
-111 -380 881 395 -180 0
-111 -380 881 -395 180 0
-111 -380 -881 395 180 0
111 380 881 395 -180 0
111 380 881 -395 180 0
111 380 -881 395 180 0
111 -380 881 395 180 0
-111 380 881 395 180 0
-882 88 0
-882 89 0
882 -88 -89 0
-87 -882 -114 -386 -464 0
87 882 -114 -386 -464 0
87 -882 114 -386 -464 0
87 -882 -114 386 -464 0
87 -882 -114 -386 464 0
-87 882 114 -386 -464 0
-87 882 -114 386 -464 0
-87 882 -114 -386 464 0
-87 -882 114 386 -464 0
-87 -882 114 -386 464 0
-87 -882 -114 386 464 0
87 882 114 386 -464 0
87 882 114 -386 464 0
87 882 -114 386 464 0
87 -882 114 386 464 0
-87 882 114 386 464 0
-87 -114 -380 -395 0
87 114 -380 -395 0
87 -114 380 -395 0
87 -114 -380 395 0
-87 114 380 -395 0
-87 114 -380 395 0
-87 -114 380 395 0
87 114 380 395 0
-883 382 0
-883 383 0
883 -382 -383 0
-112 -381 -883 -396 -181 0
112 381 -883 -396 -181 0
112 -381 883 -396 -181 0
112 -381 -883 396 -181 0
112 -381 -883 -396 181 0
-112 381 883 -396 -181 0
-112 381 -883 396 -181 0
-112 381 -883 -396 181 0
-112 -381 883 396 -181 0
-112 -381 883 -396 181 0
-112 -381 -883 396 181 0
112 381 883 396 -181 0
112 381 883 -396 181 0
112 381 -883 396 181 0
112 -381 883 396 181 0
-112 381 883 396 181 0
-884 89 0
-884 90 0
884 -89 -90 0
-88 -884 -115 -387 -465 0
88 884 -115 -387 -465 0
88 -884 115 -387 -465 0
88 -884 -115 387 -465 0
88 -884 -115 -387 465 0
-88 884 115 -387 -465 0
-88 884 -115 387 -465 0
-88 884 -115 -387 465 0
-88 -884 115 387 -465 0
-88 -884 115 -387 465 0
-88 -884 -115 387 465 0
88 884 115 387 -465 0
88 884 115 -387 465 0
88 884 -115 387 465 0
88 -884 115 387 465 0
-88 884 115 387 465 0
-88 -115 -381 -396 0
88 115 -381 -396 0
88 -115 381 -396 0
88 -115 -381 396 0
-88 115 381 -396 0
-88 115 -381 396 0
-88 -115 381 396 0
88 115 381 396 0
-885 383 0
-885 384 0
885 -383 -384 0
-113 -382 -885 -397 -182 0
113 382 -885 -397 -182 0
113 -382 885 -397 -182 0
113 -382 -885 397 -182 0
113 -382 -885 -397 182 0
-113 382 885 -397 -182 0
-113 382 -885 397 -182 0
-113 382 -885 -397 182 0
-113 -382 885 397 -182 0
-113 -382 885 -397 182 0
-113 -382 -885 397 182 0
113 382 885 397 -182 0
113 382 885 -397 182 0
113 382 -885 397 182 0
113 -382 885 397 182 0
-113 382 885 397 182 0
-89 -90 -116 -388 -466 0
89 90 -116 -388 -466 0
89 -90 116 -388 -466 0
89 -90 -116 388 -466 0
89 -90 -116 -388 466 0
-89 90 116 -388 -466 0
-89 90 -116 388 -466 0
-89 90 -116 -388 466 0
-89 -90 116 388 -466 0
-89 -90 116 -388 466 0
-89 -90 -116 388 466 0
89 90 116 388 -466 0
89 90 116 -388 466 0
89 90 -116 388 466 0
89 -90 116 388 466 0
-89 90 116 388 466 0
89 -116 -382 -397 0
-89 116 -382 -397 0
-89 -116 382 -397 0
-89 -116 -382 397 0
89 116 382 -397 0
89 116 -382 397 0
89 -116 382 397 0
-89 116 382 397 0
-886 384 0
-886 385 0
886 -384 -385 0
-114 -383 -886 -398 -183 0
114 383 -886 -398 -183 0
114 -383 886 -398 -183 0
114 -383 -886 398 -183 0
114 -383 -886 -398 183 0
-114 383 886 -398 -183 0
-114 383 -886 398 -183 0
-114 383 -886 -398 183 0
-114 -383 886 398 -183 0
-114 -383 886 -398 183 0
-114 -383 -886 398 183 0
114 383 886 398 -183 0
114 383 886 -398 183 0
114 383 -886 398 183 0
114 -383 886 398 183 0
-114 383 886 398 183 0
-90 -92 -117 -389 -467 0
90 92 -117 -389 -467 0
90 -92 117 -389 -467 0
90 -92 -117 389 -467 0
90 -92 -117 -389 467 0
-90 92 117 -389 -467 0
-90 92 -117 389 -467 0
-90 92 -117 -389 467 0
-90 -92 117 389 -467 0
-90 -92 117 -389 467 0
-90 -92 -117 389 467 0
90 92 117 389 -467 0
90 92 117 -389 467 0
90 92 -117 389 467 0
90 -92 117 389 467 0
-90 92 117 389 467 0
-90 -117 -383 -398 0
90 117 -383 -398 0
90 -117 383 -398 0
90 -117 -383 398 0
-90 117 383 -398 0
-90 117 -383 398 0
-90 -117 383 398 0
90 117 383 398 0
-887 385 0
-887 386 0
887 -385 -386 0
-115 -384 -887 -399 -184 0
115 384 -887 -399 -184 0
115 -384 887 -399 -184 0
115 -384 -887 399 -184 0
115 -384 -887 -399 184 0
-115 384 887 -399 -184 0
-115 384 -887 399 -184 0
-115 384 -887 -399 184 0
-115 -384 887 399 -184 0
-115 -384 887 -399 184 0
-115 -384 -887 399 184 0
115 384 887 399 -184 0
115 384 887 -399 184 0
115 384 -887 399 184 0
115 -384 887 399 184 0
-115 384 887 399 184 0
-888 92 0
-888 93 0
888 -92 -93 0
-888 -118 -390 -468 0
888 118 -390 -468 0
888 -118 390 -468 0
888 -118 -390 468 0
-888 118 390 -468 0
-888 118 -390 468 0
-888 -118 390 468 0
888 118 390 468 0
-118 -384 -399 0
118 384 -399 0
118 -384 399 0
-118 384 399 0
-889 386 0
-889 387 0
889 -386 -387 0
-116 -385 -889 -400 -185 0
116 385 -889 -400 -185 0
116 -385 889 -400 -185 0
116 -385 -889 400 -185 0
116 -385 -889 -400 185 0
-116 385 889 -400 -185 0
-116 385 -889 400 -185 0
-116 385 -889 -400 185 0
-116 -385 889 400 -185 0
-116 -385 889 -400 185 0
-116 -385 -889 400 185 0
116 385 889 400 -185 0
116 385 889 -400 185 0
116 385 -889 400 185 0
116 -385 889 400 185 0
-116 385 889 400 185 0
-890 93 0
-890 94 0
890 -93 -94 0
-92 -890 -119 -391 -469 0
92 890 -119 -391 -469 0
92 -890 119 -391 -469 0
92 -890 -119 391 -469 0
92 -890 -119 -391 469 0
-92 890 119 -391 -469 0
-92 890 -119 391 -469 0
-92 890 -119 -391 469 0
-92 -890 119 391 -469 0
-92 -890 119 -391 469 0
-92 -890 -119 391 469 0
92 890 119 391 -469 0
92 890 119 -391 469 0
92 890 -119 391 469 0
92 -890 119 391 469 0
-92 890 119 391 469 0
-92 -119 -385 -400 0
92 119 -385 -400 0
92 -119 385 -400 0
92 -119 -385 400 0
-92 119 385 -400 0
-92 119 -385 400 0
-92 -119 385 400 0
92 119 385 400 0
-891 387 0
-891 388 0
891 -387 -388 0
-117 -386 -891 -401 -186 0
117 386 -891 -401 -186 0
117 -386 891 -401 -186 0
117 -386 -891 401 -186 0
117 -386 -891 -401 186 0
-117 386 891 -401 -186 0
-117 386 -891 401 -186 0
-117 386 -891 -401 186 0
-117 -386 891 401 -186 0
-117 -386 891 -401 186 0
-117 -386 -891 401 186 0
117 386 891 401 -186 0
117 386 891 -401 186 0
117 386 -891 401 186 0
117 -386 891 401 186 0
-117 386 891 401 186 0
-892 94 0
-892 95 0
892 -94 -95 0
-93 -892 -120 -392 -470 0
93 892 -120 -392 -470 0
93 -892 120 -392 -470 0
93 -892 -120 392 -470 0
93 -892 -120 -392 470 0
-93 892 120 -392 -470 0
-93 892 -120 392 -470 0
-93 892 -120 -392 470 0
-93 -892 120 392 -470 0
-93 -892 120 -392 470 0
-93 -892 -120 392 470 0
93 892 120 392 -470 0
93 892 120 -392 470 0
93 892 -120 392 470 0
93 -892 120 392 470 0
-93 892 120 392 470 0
-93 -120 -386 -401 0
93 120 -386 -401 0
93 -120 386 -401 0
93 -120 -386 401 0
-93 120 386 -401 0
-93 120 -386 401 0
-93 -120 386 401 0
93 120 386 401 0
-893 388 0
-893 389 0
893 -388 -389 0
-118 -387 -893 -402 -187 0
118 387 -893 -402 -187 0
118 -387 893 -402 -187 0
118 -387 -893 402 -187 0
118 -387 -893 -402 187 0
-118 387 893 -402 -187 0
-118 387 -893 402 -187 0
-118 387 -893 -402 187 0
-118 -387 893 402 -187 0
-118 -387 893 -402 187 0
-118 -387 -893 402 187 0
118 387 893 402 -187 0
118 387 893 -402 187 0
118 387 -893 402 187 0
118 -387 893 402 187 0
-118 387 893 402 187 0
-894 95 0
-894 -296 0
894 -95 296 0
-94 -121 -894 -393 -471 0
94 121 -894 -393 -471 0
94 -121 894 -393 -471 0
94 -121 -894 393 -471 0
94 -121 -894 -393 471 0
-94 121 894 -393 -471 0
-94 121 -894 393 -471 0
-94 121 -894 -393 471 0
-94 -121 894 393 -471 0
-94 -121 894 -393 471 0
-94 -121 -894 393 471 0
94 121 894 393 -471 0
94 121 894 -393 471 0
94 121 -894 393 471 0
94 -121 894 393 471 0
-94 121 894 393 471 0
94 -121 -387 -402 0
-94 121 -387 -402 0
-94 -121 387 -402 0
-94 -121 -387 402 0
94 121 387 -402 0
94 121 -387 402 0
94 -121 387 402 0
-94 121 387 402 0
-895 389 0
-895 390 0
895 -389 -390 0
-119 -388 -895 -403 -188 0
119 388 -895 -403 -188 0
119 -388 895 -403 -188 0
119 -388 -895 403 -188 0
119 -388 -895 -403 188 0
-119 388 895 -403 -188 0
-119 388 -895 403 -188 0
-119 388 -895 -403 188 0
-119 -388 895 403 -188 0
-119 -388 895 -403 188 0
-119 -388 -895 403 188 0
119 388 895 403 -188 0
119 388 895 -403 188 0
119 388 -895 403 188 0
119 -388 895 403 188 0
-119 388 895 403 188 0
-896 97 0
-896 -296 0
896 -97 296 0
-95 -122 -896 -394 -472 0
95 122 -896 -394 -472 0
95 -122 896 -394 -472 0
95 -122 -896 394 -472 0
95 -122 -896 -394 472 0
-95 122 896 -394 -472 0
-95 122 -896 394 -472 0
-95 122 -896 -394 472 0
-95 -122 896 394 -472 0
-95 -122 896 -394 472 0
-95 -122 -896 394 472 0
95 122 896 394 -472 0
95 122 896 -394 472 0
95 122 -896 394 472 0
95 -122 896 394 472 0
-95 122 896 394 472 0
95 -122 -388 -403 0
-95 122 -388 -403 0
-95 -122 388 -403 0
-95 -122 -388 403 0
95 122 388 -403 0
95 122 -388 403 0
95 -122 388 403 0
-95 122 388 403 0
-897 390 0
-897 391 0
897 -390 -391 0
-120 -389 -897 -404 -189 0
120 389 -897 -404 -189 0
120 -389 897 -404 -189 0
120 -389 -897 404 -189 0
120 -389 -897 -404 189 0
-120 389 897 -404 -189 0
-120 389 -897 404 -189 0
-120 389 -897 -404 189 0
-120 -389 897 404 -189 0
-120 -389 897 -404 189 0
-120 -389 -897 404 189 0
120 389 897 404 -189 0
120 389 897 -404 189 0
120 389 -897 404 189 0
120 -389 897 404 189 0
-120 389 897 404 189 0
-898 29 0
-898 97 0
898 -29 -97 0
898 -123 -296 -395 -473 0
-898 123 -296 -395 -473 0
-898 -123 296 -395 -473 0
-898 -123 -296 395 -473 0
-898 -123 -296 -395 473 0
898 123 296 -395 -473 0
898 123 -296 395 -473 0
898 123 -296 -395 473 0
898 -123 296 395 -473 0
898 -123 296 -395 473 0
898 -123 -296 395 473 0
-898 123 296 395 -473 0
-898 123 296 -395 473 0
-898 123 -296 395 473 0
-898 -123 296 395 473 0
898 123 296 395 473 0
123 -296 -389 -404 0
-123 296 -389 -404 0
-123 -296 389 -404 0
-123 -296 -389 404 0
123 296 389 -404 0
123 296 -389 404 0
123 -296 389 404 0
-123 296 389 404 0
-899 391 0
-899 392 0
899 -391 -392 0
-121 -390 -899 -405 -190 0
121 390 -899 -405 -190 0
121 -390 899 -405 -190 0
121 -390 -899 405 -190 0
121 -390 -899 -405 190 0
-121 390 899 -405 -190 0
-121 390 -899 405 -190 0
-121 390 -899 -405 190 0
-121 -390 899 405 -190 0
-121 -390 899 -405 190 0
-121 -390 -899 405 190 0
121 390 899 405 -190 0
121 390 899 -405 190 0
121 390 -899 405 190 0
121 -390 899 405 190 0
-121 390 899 405 190 0
-900 29 0
-900 99 0
900 -29 -99 0
-97 -900 -124 -396 -474 0
97 900 -124 -396 -474 0
97 -900 124 -396 -474 0
97 -900 -124 396 -474 0
97 -900 -124 -396 474 0
-97 900 124 -396 -474 0
-97 900 -124 396 -474 0
-97 900 -124 -396 474 0
-97 -900 124 396 -474 0
-97 -900 124 -396 474 0
-97 -900 -124 396 474 0
97 900 124 396 -474 0
97 900 124 -396 474 0
97 900 -124 396 474 0
97 -900 124 396 474 0
-97 900 124 396 474 0
97 -124 -390 -405 0
-97 124 -390 -405 0
-97 -124 390 -405 0
-97 -124 -390 405 0
97 124 390 -405 0
97 124 -390 405 0
97 -124 390 405 0
-97 124 390 405 0
-901 392 0
-901 393 0
901 -392 -393 0
-122 -391 -901 -406 -191 0
122 391 -901 -406 -191 0
122 -391 901 -406 -191 0
122 -391 -901 406 -191 0
122 -391 -901 -406 191 0
-122 391 901 -406 -191 0
-122 391 -901 406 -191 0
-122 391 -901 -406 191 0
-122 -391 901 406 -191 0
-122 -391 901 -406 191 0
-122 -391 -901 406 191 0
122 391 901 406 -191 0
122 391 901 -406 191 0
122 391 -901 406 191 0
122 -391 901 406 191 0
-122 391 901 406 191 0
-902 99 0
-902 100 0
902 -99 -100 0
-29 -902 -125 -397 -475 0
29 902 -125 -397 -475 0
29 -902 125 -397 -475 0
29 -902 -125 397 -475 0
29 -902 -125 -397 475 0
-29 902 125 -397 -475 0
-29 902 -125 397 -475 0
-29 902 -125 -397 475 0
-29 -902 125 397 -475 0
-29 -902 125 -397 475 0
-29 -902 -125 397 475 0
29 902 125 397 -475 0
29 902 125 -397 475 0
29 902 -125 397 475 0
29 -902 125 397 475 0
-29 902 125 397 475 0
-29 -125 -391 -406 0
29 125 -391 -406 0
29 -125 391 -406 0
29 -125 -391 406 0
-29 125 391 -406 0
-29 125 -391 406 0
-29 -125 391 406 0
29 125 391 406 0
-903 393 0
-903 394 0
903 -393 -394 0
-123 -392 -903 -407 -192 0
123 392 -903 -407 -192 0
123 -392 903 -407 -192 0
123 -392 -903 407 -192 0
123 -392 -903 -407 192 0
-123 392 903 -407 -192 0
-123 392 -903 407 -192 0
-123 392 -903 -407 192 0
-123 -392 903 407 -192 0
-123 -392 903 -407 192 0
-123 -392 -903 407 192 0
123 392 903 407 -192 0
123 392 903 -407 192 0
123 392 -903 407 192 0
123 -392 903 407 192 0
-123 392 903 407 192 0
-904 100 0
-904 101 0
904 -100 -101 0
-99 -904 -126 -398 -476 0
99 904 -126 -398 -476 0
99 -904 126 -398 -476 0
99 -904 -126 398 -476 0
99 -904 -126 -398 476 0
-99 904 126 -398 -476 0
-99 904 -126 398 -476 0
-99 904 -126 -398 476 0
-99 -904 126 398 -476 0
-99 -904 126 -398 476 0
-99 -904 -126 398 476 0
99 904 126 398 -476 0
99 904 126 -398 476 0
99 904 -126 398 476 0
99 -904 126 398 476 0
-99 904 126 398 476 0
99 -126 -392 -407 0
-99 126 -392 -407 0
-99 -126 392 -407 0
-99 -126 -392 407 0
99 126 392 -407 0
99 126 -392 407 0
99 -126 392 407 0
-99 126 392 407 0
-905 394 0
-905 395 0
905 -394 -395 0
-124 -393 -905 -408 -193 0
124 393 -905 -408 -193 0
124 -393 905 -408 -193 0
124 -393 -905 408 -193 0
124 -393 -905 -408 193 0
-124 393 905 -408 -193 0
-124 393 -905 408 -193 0
-124 393 -905 -408 193 0
-124 -393 905 408 -193 0
-124 -393 905 -408 193 0
-124 -393 -905 408 193 0
124 393 905 408 -193 0
124 393 905 -408 193 0
124 393 -905 408 193 0
124 -393 905 408 193 0
-124 393 905 408 193 0
-906 101 0
-906 102 0
906 -101 -102 0
-100 -906 -127 -399 -477 0
100 906 -127 -399 -477 0
100 -906 127 -399 -477 0
100 -906 -127 399 -477 0
100 -906 -127 -399 477 0
-100 906 127 -399 -477 0
-100 906 -127 399 -477 0
-100 906 -127 -399 477 0
-100 -906 127 399 -477 0
-100 -906 127 -399 477 0
-100 -906 -127 399 477 0
100 906 127 399 -477 0
100 906 127 -399 477 0
100 906 -127 399 477 0
100 -906 127 399 477 0
-100 906 127 399 477 0
100 -127 -393 -408 0
-100 127 -393 -408 0
-100 -127 393 -408 0
-100 -127 -393 408 0
100 127 393 -408 0
100 127 -393 408 0
100 -127 393 408 0
-100 127 393 408 0
-907 395 0
-907 396 0
907 -395 -396 0
-125 -394 -907 -409 -194 0
125 394 -907 -409 -194 0
125 -394 907 -409 -194 0
125 -394 -907 409 -194 0
125 -394 -907 -409 194 0
-125 394 907 -409 -194 0
-125 394 -907 409 -194 0
-125 394 -907 -409 194 0
-125 -394 907 409 -194 0
-125 -394 907 -409 194 0
-125 -394 -907 409 194 0
125 394 907 409 -194 0
125 394 907 -409 194 0
125 394 -907 409 194 0
125 -394 907 409 194 0
-125 394 907 409 194 0
-908 102 0
-908 103 0
908 -102 -103 0
-101 -908 -128 -400 -478 0
101 908 -128 -400 -478 0
101 -908 128 -400 -478 0
101 -908 -128 400 -478 0
101 -908 -128 -400 478 0
-101 908 128 -400 -478 0
-101 908 -128 400 -478 0
-101 908 -128 -400 478 0
-101 -908 128 400 -478 0
-101 -908 128 -400 478 0
-101 -908 -128 400 478 0
101 908 128 400 -478 0
101 908 128 -400 478 0
101 908 -128 400 478 0
101 -908 128 400 478 0
-101 908 128 400 478 0
-101 -128 -394 -409 0
101 128 -394 -409 0
101 -128 394 -409 0
101 -128 -394 409 0
-101 128 394 -409 0
-101 128 -394 409 0
-101 -128 394 409 0
101 128 394 409 0
-909 396 0
-909 397 0
909 -396 -397 0
-126 -395 -909 -410 -195 0
126 395 -909 -410 -195 0
126 -395 909 -410 -195 0
126 -395 -909 410 -195 0
126 -395 -909 -410 195 0
-126 395 909 -410 -195 0
-126 395 -909 410 -195 0
-126 395 -909 -410 195 0
-126 -395 909 410 -195 0
-126 -395 909 -410 195 0
-126 -395 -909 410 195 0
126 395 909 410 -195 0
126 395 909 -410 195 0
126 395 -909 410 195 0
126 -395 909 410 195 0
-126 395 909 410 195 0
-910 103 0
-910 104 0
910 -103 -104 0
-102 -910 -129 -401 -479 0
102 910 -129 -401 -479 0
102 -910 129 -401 -479 0
102 -910 -129 401 -479 0
102 -910 -129 -401 479 0
-102 910 129 -401 -479 0
-102 910 -129 401 -479 0
-102 910 -129 -401 479 0
-102 -910 129 401 -479 0
-102 -910 129 -401 479 0
-102 -910 -129 401 479 0
102 910 129 401 -479 0
102 910 129 -401 479 0
102 910 -129 401 479 0
102 -910 129 401 479 0
-102 910 129 401 479 0
-102 -129 -395 -410 0
102 129 -395 -410 0
102 -129 395 -410 0
102 -129 -395 410 0
-102 129 395 -410 0
-102 129 -395 410 0
-102 -129 395 410 0
102 129 395 410 0
-911 397 0
-911 398 0
911 -397 -398 0
-127 -396 -911 -411 -196 0
127 396 -911 -411 -196 0
127 -396 911 -411 -196 0
127 -396 -911 411 -196 0
127 -396 -911 -411 196 0
-127 396 911 -411 -196 0
-127 396 -911 411 -196 0
-127 396 -911 -411 196 0
-127 -396 911 411 -196 0
-127 -396 911 -411 196 0
-127 -396 -911 411 196 0
127 396 911 411 -196 0
127 396 911 -411 196 0
127 396 -911 411 196 0
127 -396 911 411 196 0
-127 396 911 411 196 0
-912 104 0
-912 105 0
912 -104 -105 0
-103 -912 -130 -402 -480 0
103 912 -130 -402 -480 0
103 -912 130 -402 -480 0
103 -912 -130 402 -480 0
103 -912 -130 -402 480 0
-103 912 130 -402 -480 0
-103 912 -130 402 -480 0
-103 912 -130 -402 480 0
-103 -912 130 402 -480 0
-103 -912 130 -402 480 0
-103 -912 -130 402 480 0
103 912 130 402 -480 0
103 912 130 -402 480 0
103 912 -130 402 480 0
103 -912 130 402 480 0
-103 912 130 402 480 0
103 -130 -396 -411 0
-103 130 -396 -411 0
-103 -130 396 -411 0
-103 -130 -396 411 0
103 130 396 -411 0
103 130 -396 411 0
103 -130 396 411 0
-103 130 396 411 0
-913 398 0
-913 399 0
913 -398 -399 0
-128 -397 -913 -412 -197 0
128 397 -913 -412 -197 0
128 -397 913 -412 -197 0
128 -397 -913 412 -197 0
128 -397 -913 -412 197 0
-128 397 913 -412 -197 0
-128 397 -913 412 -197 0
-128 397 -913 -412 197 0
-128 -397 913 412 -197 0
-128 -397 913 -412 197 0
-128 -397 -913 412 197 0
128 397 913 412 -197 0
128 397 913 -412 197 0
128 397 -913 412 197 0
128 -397 913 412 197 0
-128 397 913 412 197 0
-914 105 0
-914 106 0
914 -105 -106 0
-104 -914 -131 -403 -481 0
104 914 -131 -403 -481 0
104 -914 131 -403 -481 0
104 -914 -131 403 -481 0
104 -914 -131 -403 481 0
-104 914 131 -403 -481 0
-104 914 -131 403 -481 0
-104 914 -131 -403 481 0
-104 -914 131 403 -481 0
-104 -914 131 -403 481 0
-104 -914 -131 403 481 0
104 914 131 403 -481 0
104 914 131 -403 481 0
104 914 -131 403 481 0
104 -914 131 403 481 0
-104 914 131 403 481 0
-104 -131 -397 -412 0
104 131 -397 -412 0
104 -131 397 -412 0
104 -131 -397 412 0
-104 131 397 -412 0
-104 131 -397 412 0
-104 -131 397 412 0
104 131 397 412 0
-915 399 0
-915 400 0
915 -399 -400 0
-129 -398 -915 -413 -198 0
129 398 -915 -413 -198 0
129 -398 915 -413 -198 0
129 -398 -915 413 -198 0
129 -398 -915 -413 198 0
-129 398 915 -413 -198 0
-129 398 -915 413 -198 0
-129 398 -915 -413 198 0
-129 -398 915 413 -198 0
-129 -398 915 -413 198 0
-129 -398 -915 413 198 0
129 398 915 413 -198 0
129 398 915 -413 198 0
129 398 -915 413 198 0
129 -398 915 413 198 0
-129 398 915 413 198 0
-916 106 0
-916 107 0
916 -106 -107 0
-105 -916 -132 -404 -482 0
105 916 -132 -404 -482 0
105 -916 132 -404 -482 0
105 -916 -132 404 -482 0
105 -916 -132 -404 482 0
-105 916 132 -404 -482 0
-105 916 -132 404 -482 0
-105 916 -132 -404 482 0
-105 -916 132 404 -482 0
-105 -916 132 -404 482 0
-105 -916 -132 404 482 0
105 916 132 404 -482 0
105 916 132 -404 482 0
105 916 -132 404 482 0
105 -916 132 404 482 0
-105 916 132 404 482 0
-105 -132 -398 -413 0
105 132 -398 -413 0
105 -132 398 -413 0
105 -132 -398 413 0
-105 132 398 -413 0
-105 132 -398 413 0
-105 -132 398 413 0
105 132 398 413 0
-917 400 0
-917 401 0
917 -400 -401 0
-130 -399 -917 -414 -199 0
130 399 -917 -414 -199 0
130 -399 917 -414 -199 0
130 -399 -917 414 -199 0
130 -399 -917 -414 199 0
-130 399 917 -414 -199 0
-130 399 -917 414 -199 0
-130 399 -917 -414 199 0
-130 -399 917 414 -199 0
-130 -399 917 -414 199 0
-130 -399 -917 414 199 0
130 399 917 414 -199 0
130 399 917 -414 199 0
130 399 -917 414 199 0
130 -399 917 414 199 0
-130 399 917 414 199 0
-918 107 0
-918 108 0
918 -107 -108 0
-106 -918 -133 -405 -483 0
106 918 -133 -405 -483 0
106 -918 133 -405 -483 0
106 -918 -133 405 -483 0
106 -918 -133 -405 483 0
-106 918 133 -405 -483 0
-106 918 -133 405 -483 0
-106 918 -133 -405 483 0
-106 -918 133 405 -483 0
-106 -918 133 -405 483 0
-106 -918 -133 405 483 0
106 918 133 405 -483 0
106 918 133 -405 483 0
106 918 -133 405 483 0
106 -918 133 405 483 0
-106 918 133 405 483 0
-106 -133 -399 -414 0
106 133 -399 -414 0
106 -133 399 -414 0
106 -133 -399 414 0
-106 133 399 -414 0
-106 133 -399 414 0
-106 -133 399 414 0
106 133 399 414 0
-919 401 0
-919 402 0
919 -401 -402 0
-131 -400 -919 -415 -200 0
131 400 -919 -415 -200 0
131 -400 919 -415 -200 0
131 -400 -919 415 -200 0
131 -400 -919 -415 200 0
-131 400 919 -415 -200 0
-131 400 -919 415 -200 0
-131 400 -919 -415 200 0
-131 -400 919 415 -200 0
-131 -400 919 -415 200 0
-131 -400 -919 415 200 0
131 400 919 415 -200 0
131 400 919 -415 200 0
131 400 -919 415 200 0
131 -400 919 415 200 0
-131 400 919 415 200 0
-920 108 0
-920 109 0
920 -108 -109 0
-107 -920 -134 -406 -484 0
107 920 -134 -406 -484 0
107 -920 134 -406 -484 0
107 -920 -134 406 -484 0
107 -920 -134 -406 484 0
-107 920 134 -406 -484 0
-107 920 -134 406 -484 0
-107 920 -134 -406 484 0
-107 -920 134 406 -484 0
-107 -920 134 -406 484 0
-107 -920 -134 406 484 0
107 920 134 406 -484 0
107 920 134 -406 484 0
107 920 -134 406 484 0
107 -920 134 406 484 0
-107 920 134 406 484 0
-107 -134 -400 -415 0
107 134 -400 -415 0
107 -134 400 -415 0
107 -134 -400 415 0
-107 134 400 -415 0
-107 134 -400 415 0
-107 -134 400 415 0
107 134 400 415 0
-921 402 0
-921 403 0
921 -402 -403 0
-132 -401 -921 -416 -201 0
132 401 -921 -416 -201 0
132 -401 921 -416 -201 0
132 -401 -921 416 -201 0
132 -401 -921 -416 201 0
-132 401 921 -416 -201 0
-132 401 -921 416 -201 0
-132 401 -921 -416 201 0
-132 -401 921 416 -201 0
-132 -401 921 -416 201 0
-132 -401 -921 416 201 0
132 401 921 416 -201 0
132 401 921 -416 201 0
132 401 -921 416 201 0
132 -401 921 416 201 0
-132 401 921 416 201 0
-922 109 0
-922 110 0
922 -109 -110 0
-108 -922 -135 -407 -485 0
108 922 -135 -407 -485 0
108 -922 135 -407 -485 0
108 -922 -135 407 -485 0
108 -922 -135 -407 485 0
-108 922 135 -407 -485 0
-108 922 -135 407 -485 0
-108 922 -135 -407 485 0
-108 -922 135 407 -485 0
-108 -922 135 -407 485 0
-108 -922 -135 407 485 0
108 922 135 407 -485 0
108 922 135 -407 485 0
108 922 -135 407 485 0
108 -922 135 407 485 0
-108 922 135 407 485 0
108 -135 -401 -416 0
-108 135 -401 -416 0
-108 -135 401 -416 0
-108 -135 -401 416 0
108 135 401 -416 0
108 135 -401 416 0
108 -135 401 416 0
-108 135 401 416 0
-923 403 0
-923 404 0
923 -403 -404 0
-133 -402 -923 -417 -202 0
133 402 -923 -417 -202 0
133 -402 923 -417 -202 0
133 -402 -923 417 -202 0
133 -402 -923 -417 202 0
-133 402 923 -417 -202 0
-133 402 -923 417 -202 0
-133 402 -923 -417 202 0
-133 -402 923 417 -202 0
-133 -402 923 -417 202 0
-133 -402 -923 417 202 0
133 402 923 417 -202 0
133 402 923 -417 202 0
133 402 -923 417 202 0
133 -402 923 417 202 0
-133 402 923 417 202 0
-924 110 0
-924 111 0
924 -110 -111 0
-109 -924 -136 -408 -486 0
109 924 -136 -408 -486 0
109 -924 136 -408 -486 0
109 -924 -136 408 -486 0
109 -924 -136 -408 486 0
-109 924 136 -408 -486 0
-109 924 -136 408 -486 0
-109 924 -136 -408 486 0
-109 -924 136 408 -486 0
-109 -924 136 -408 486 0
-109 -924 -136 408 486 0
109 924 136 408 -486 0
109 924 136 -408 486 0
109 924 -136 408 486 0
109 -924 136 408 486 0
-109 924 136 408 486 0
-109 -136 -402 -417 0
109 136 -402 -417 0
109 -136 402 -417 0
109 -136 -402 417 0
-109 136 402 -417 0
-109 136 -402 417 0
-109 -136 402 417 0
109 136 402 417 0
-925 404 0
-925 405 0
925 -404 -405 0
-134 -403 -925 -418 -203 0
134 403 -925 -418 -203 0
134 -403 925 -418 -203 0
134 -403 -925 418 -203 0
134 -403 -925 -418 203 0
-134 403 925 -418 -203 0
-134 403 -925 418 -203 0
-134 403 -925 -418 203 0
-134 -403 925 418 -203 0
-134 -403 925 -418 203 0
-134 -403 -925 418 203 0
134 403 925 418 -203 0
134 403 925 -418 203 0
134 403 -925 418 203 0
134 -403 925 418 203 0
-134 403 925 418 203 0
-926 111 0
-926 112 0
926 -111 -112 0
-110 -926 -137 -409 -487 0
110 926 -137 -409 -487 0
110 -926 137 -409 -487 0
110 -926 -137 409 -487 0
110 -926 -137 -409 487 0
-110 926 137 -409 -487 0
-110 926 -137 409 -487 0
-110 926 -137 -409 487 0
-110 -926 137 409 -487 0
-110 -926 137 -409 487 0
-110 -926 -137 409 487 0
110 926 137 409 -487 0
110 926 137 -409 487 0
110 926 -137 409 487 0
110 -926 137 409 487 0
-110 926 137 409 487 0
-110 -137 -403 -418 0
110 137 -403 -418 0
110 -137 403 -418 0
110 -137 -403 418 0
-110 137 403 -418 0
-110 137 -403 418 0
-110 -137 403 418 0
110 137 403 418 0
-927 405 0
-927 406 0
927 -405 -406 0
-135 -404 -927 -419 -204 0
135 404 -927 -419 -204 0
135 -404 927 -419 -204 0
135 -404 -927 419 -204 0
135 -404 -927 -419 204 0
-135 404 927 -419 -204 0
-135 404 -927 419 -204 0
-135 404 -927 -419 204 0
-135 -404 927 419 -204 0
-135 -404 927 -419 204 0
-135 -404 -927 419 204 0
135 404 927 419 -204 0
135 404 927 -419 204 0
135 404 -927 419 204 0
135 -404 927 419 204 0
-135 404 927 419 204 0
-928 112 0
-928 113 0
928 -112 -113 0
-111 -928 -138 -410 -488 0
111 928 -138 -410 -488 0
111 -928 138 -410 -488 0
111 -928 -138 410 -488 0
111 -928 -138 -410 488 0
-111 928 138 -410 -488 0
-111 928 -138 410 -488 0
-111 928 -138 -410 488 0
-111 -928 138 410 -488 0
-111 -928 138 -410 488 0
-111 -928 -138 410 488 0
111 928 138 410 -488 0
111 928 138 -410 488 0
111 928 -138 410 488 0
111 -928 138 410 488 0
-111 928 138 410 488 0
111 -138 -404 -419 0
-111 138 -404 -419 0
-111 -138 404 -419 0
-111 -138 -404 419 0
111 138 404 -419 0
111 138 -404 419 0
111 -138 404 419 0
-111 138 404 419 0
-929 406 0
-929 407 0
929 -406 -407 0
-136 -405 -929 -420 -205 0
136 405 -929 -420 -205 0
136 -405 929 -420 -205 0
136 -405 -929 420 -205 0
136 -405 -929 -420 205 0
-136 405 929 -420 -205 0
-136 405 -929 420 -205 0
-136 405 -929 -420 205 0
-136 -405 929 420 -205 0
-136 -405 929 -420 205 0
-136 -405 -929 420 205 0
136 405 929 420 -205 0
136 405 929 -420 205 0
136 405 -929 420 205 0
136 -405 929 420 205 0
-136 405 929 420 205 0
-930 113 0
-930 114 0
930 -113 -114 0
-112 -930 -139 -411 -489 0
112 930 -139 -411 -489 0
112 -930 139 -411 -489 0
112 -930 -139 411 -489 0
112 -930 -139 -411 489 0
-112 930 139 -411 -489 0
-112 930 -139 411 -489 0
-112 930 -139 -411 489 0
-112 -930 139 411 -489 0
-112 -930 139 -411 489 0
-112 -930 -139 411 489 0
112 930 139 411 -489 0
112 930 139 -411 489 0
112 930 -139 411 489 0
112 -930 139 411 489 0
-112 930 139 411 489 0
-112 -139 -405 -420 0
112 139 -405 -420 0
112 -139 405 -420 0
112 -139 -405 420 0
-112 139 405 -420 0
-112 139 -405 420 0
-112 -139 405 420 0
112 139 405 420 0
-931 407 0
-931 408 0
931 -407 -408 0
-137 -406 -931 -421 -206 0
137 406 -931 -421 -206 0
137 -406 931 -421 -206 0
137 -406 -931 421 -206 0
137 -406 -931 -421 206 0
-137 406 931 -421 -206 0
-137 406 -931 421 -206 0
-137 406 -931 -421 206 0
-137 -406 931 421 -206 0
-137 -406 931 -421 206 0
-137 -406 -931 421 206 0
137 406 931 421 -206 0
137 406 931 -421 206 0
137 406 -931 421 206 0
137 -406 931 421 206 0
-137 406 931 421 206 0
-932 114 0
-932 115 0
932 -114 -115 0
-113 -932 -140 -412 -490 0
113 932 -140 -412 -490 0
113 -932 140 -412 -490 0
113 -932 -140 412 -490 0
113 -932 -140 -412 490 0
-113 932 140 -412 -490 0
-113 932 -140 412 -490 0
-113 932 -140 -412 490 0
-113 -932 140 412 -490 0
-113 -932 140 -412 490 0
-113 -932 -140 412 490 0
113 932 140 412 -490 0
113 932 140 -412 490 0
113 932 -140 412 490 0
113 -932 140 412 490 0
-113 932 140 412 490 0
113 -140 -406 -421 0
-113 140 -406 -421 0
-113 -140 406 -421 0
-113 -140 -406 421 0
113 140 406 -421 0
113 140 -406 421 0
113 -140 406 421 0
-113 140 406 421 0
-933 408 0
-933 409 0
933 -408 -409 0
-138 -407 -933 -422 -207 0
138 407 -933 -422 -207 0
138 -407 933 -422 -207 0
138 -407 -933 422 -207 0
138 -407 -933 -422 207 0
-138 407 933 -422 -207 0
-138 407 -933 422 -207 0
-138 407 -933 -422 207 0
-138 -407 933 422 -207 0
-138 -407 933 -422 207 0
-138 -407 -933 422 207 0
138 407 933 422 -207 0
138 407 933 -422 207 0
138 407 -933 422 207 0
138 -407 933 422 207 0
-138 407 933 422 207 0
-934 115 0
-934 116 0
934 -115 -116 0
-114 -934 -141 -413 -491 0
114 934 -141 -413 -491 0
114 -934 141 -413 -491 0
114 -934 -141 413 -491 0
114 -934 -141 -413 491 0
-114 934 141 -413 -491 0
-114 934 -141 413 -491 0
-114 934 -141 -413 491 0
-114 -934 141 413 -491 0
-114 -934 141 -413 491 0
-114 -934 -141 413 491 0
114 934 141 413 -491 0
114 934 141 -413 491 0
114 934 -141 413 491 0
114 -934 141 413 491 0
-114 934 141 413 491 0
-114 -141 -407 -422 0
114 141 -407 -422 0
114 -141 407 -422 0
114 -141 -407 422 0
-114 141 407 -422 0
-114 141 -407 422 0
-114 -141 407 422 0
114 141 407 422 0
-935 409 0
-935 410 0
935 -409 -410 0
-139 -408 -935 -423 -208 0
139 408 -935 -423 -208 0
139 -408 935 -423 -208 0
139 -408 -935 423 -208 0
139 -408 -935 -423 208 0
-139 408 935 -423 -208 0
-139 408 -935 423 -208 0
-139 408 -935 -423 208 0
-139 -408 935 423 -208 0
-139 -408 935 -423 208 0
-139 -408 -935 423 208 0
139 408 935 423 -208 0
139 408 935 -423 208 0
139 408 -935 423 208 0
139 -408 935 423 208 0
-139 408 935 423 208 0
-936 116 0
-936 117 0
936 -116 -117 0
-115 -936 -142 -414 -492 0
115 936 -142 -414 -492 0
115 -936 142 -414 -492 0
115 -936 -142 414 -492 0
115 -936 -142 -414 492 0
-115 936 142 -414 -492 0
-115 936 -142 414 -492 0
-115 936 -142 -414 492 0
-115 -936 142 414 -492 0
-115 -936 142 -414 492 0
-115 -936 -142 414 492 0
115 936 142 414 -492 0
115 936 142 -414 492 0
115 936 -142 414 492 0
115 -936 142 414 492 0
-115 936 142 414 492 0
-115 -142 -408 -423 0
115 142 -408 -423 0
115 -142 408 -423 0
115 -142 -408 423 0
-115 142 408 -423 0
-115 142 -408 423 0
-115 -142 408 423 0
115 142 408 423 0
-937 410 0
-937 411 0
937 -410 -411 0
-140 -409 -937 -424 -209 0
140 409 -937 -424 -209 0
140 -409 937 -424 -209 0
140 -409 -937 424 -209 0
140 -409 -937 -424 209 0
-140 409 937 -424 -209 0
-140 409 -937 424 -209 0
-140 409 -937 -424 209 0
-140 -409 937 424 -209 0
-140 -409 937 -424 209 0
-140 -409 -937 424 209 0
140 409 937 424 -209 0
140 409 937 -424 209 0
140 409 -937 424 209 0
140 -409 937 424 209 0
-140 409 937 424 209 0
-938 117 0
-938 118 0
938 -117 -118 0
-116 -938 -143 -415 -493 0
116 938 -143 -415 -493 0
116 -938 143 -415 -493 0
116 -938 -143 415 -493 0
116 -938 -143 -415 493 0
-116 938 143 -415 -493 0
-116 938 -143 415 -493 0
-116 938 -143 -415 493 0
-116 -938 143 415 -493 0
-116 -938 143 -415 493 0
-116 -938 -143 415 493 0
116 938 143 415 -493 0
116 938 143 -415 493 0
116 938 -143 415 493 0
116 -938 143 415 493 0
-116 938 143 415 493 0
116 -143 -409 -424 0
-116 143 -409 -424 0
-116 -143 409 -424 0
-116 -143 -409 424 0
116 143 409 -424 0
116 143 -409 424 0
116 -143 409 424 0
-116 143 409 424 0
-939 411 0
-939 412 0
939 -411 -412 0
-141 -410 -939 -425 -210 0
141 410 -939 -425 -210 0
141 -410 939 -425 -210 0
141 -410 -939 425 -210 0
141 -410 -939 -425 210 0
-141 410 939 -425 -210 0
-141 410 -939 425 -210 0
-141 410 -939 -425 210 0
-141 -410 939 425 -210 0
-141 -410 939 -425 210 0
-141 -410 -939 425 210 0
141 410 939 425 -210 0
141 410 939 -425 210 0
141 410 -939 425 210 0
141 -410 939 425 210 0
-141 410 939 425 210 0
-940 118 0
-940 119 0
940 -118 -119 0
-117 -940 -144 -416 -494 0
117 940 -144 -416 -494 0
117 -940 144 -416 -494 0
117 -940 -144 416 -494 0
117 -940 -144 -416 494 0
-117 940 144 -416 -494 0
-117 940 -144 416 -494 0
-117 940 -144 -416 494 0
-117 -940 144 416 -494 0
-117 -940 144 -416 494 0
-117 -940 -144 416 494 0
117 940 144 416 -494 0
117 940 144 -416 494 0
117 940 -144 416 494 0
117 -940 144 416 494 0
-117 940 144 416 494 0
-117 -144 -410 -425 0
117 144 -410 -425 0
117 -144 410 -425 0
117 -144 -410 425 0
-117 144 410 -425 0
-117 144 -410 425 0
-117 -144 410 425 0
117 144 410 425 0
-941 412 0
-941 413 0
941 -412 -413 0
-142 -411 -941 -426 -211 0
142 411 -941 -426 -211 0
142 -411 941 -426 -211 0
142 -411 -941 426 -211 0
142 -411 -941 -426 211 0
-142 411 941 -426 -211 0
-142 411 -941 426 -211 0
-142 411 -941 -426 211 0
-142 -411 941 426 -211 0
-142 -411 941 -426 211 0
-142 -411 -941 426 211 0
142 411 941 426 -211 0
142 411 941 -426 211 0
142 411 -941 426 211 0
142 -411 941 426 211 0
-142 411 941 426 211 0
-942 119 0
-942 120 0
942 -119 -120 0
-118 -942 -145 -417 -495 0
118 942 -145 -417 -495 0
118 -942 145 -417 -495 0
118 -942 -145 417 -495 0
118 -942 -145 -417 495 0
-118 942 145 -417 -495 0
-118 942 -145 417 -495 0
-118 942 -145 -417 495 0
-118 -942 145 417 -495 0
-118 -942 145 -417 495 0
-118 -942 -145 417 495 0
118 942 145 417 -495 0
118 942 145 -417 495 0
118 942 -145 417 495 0
118 -942 145 417 495 0
-118 942 145 417 495 0
-118 -145 -411 -426 0
118 145 -411 -426 0
118 -145 411 -426 0
118 -145 -411 426 0
-118 145 411 -426 0
-118 145 -411 426 0
-118 -145 411 426 0
118 145 411 426 0
-943 413 0
-943 414 0
943 -413 -414 0
-143 -412 -943 -427 -212 0
143 412 -943 -427 -212 0
143 -412 943 -427 -212 0
143 -412 -943 427 -212 0
143 -412 -943 -427 212 0
-143 412 943 -427 -212 0
-143 412 -943 427 -212 0
-143 412 -943 -427 212 0
-143 -412 943 427 -212 0
-143 -412 943 -427 212 0
-143 -412 -943 427 212 0
143 412 943 427 -212 0
143 412 943 -427 212 0
143 412 -943 427 212 0
143 -412 943 427 212 0
-143 412 943 427 212 0
-944 120 0
-944 121 0
944 -120 -121 0
-119 -944 -146 -418 -496 0
119 944 -146 -418 -496 0
119 -944 146 -418 -496 0
119 -944 -146 418 -496 0
119 -944 -146 -418 496 0
-119 944 146 -418 -496 0
-119 944 -146 418 -496 0
-119 944 -146 -418 496 0
-119 -944 146 418 -496 0
-119 -944 146 -418 496 0
-119 -944 -146 418 496 0
119 944 146 418 -496 0
119 944 146 -418 496 0
119 944 -146 418 496 0
119 -944 146 418 496 0
-119 944 146 418 496 0
119 -146 -412 -427 0
-119 146 -412 -427 0
-119 -146 412 -427 0
-119 -146 -412 427 0
119 146 412 -427 0
119 146 -412 427 0
119 -146 412 427 0
-119 146 412 427 0
-945 414 0
-945 415 0
945 -414 -415 0
-144 -413 -945 -428 -213 0
144 413 -945 -428 -213 0
144 -413 945 -428 -213 0
144 -413 -945 428 -213 0
144 -413 -945 -428 213 0
-144 413 945 -428 -213 0
-144 413 -945 428 -213 0
-144 413 -945 -428 213 0
-144 -413 945 428 -213 0
-144 -413 945 -428 213 0
-144 -413 -945 428 213 0
144 413 945 428 -213 0
144 413 945 -428 213 0
144 413 -945 428 213 0
144 -413 945 428 213 0
-144 413 945 428 213 0
-946 121 0
-946 122 0
946 -121 -122 0
-120 -946 -147 -419 -497 0
120 946 -147 -419 -497 0
120 -946 147 -419 -497 0
120 -946 -147 419 -497 0
120 -946 -147 -419 497 0
-120 946 147 -419 -497 0
-120 946 -147 419 -497 0
-120 946 -147 -419 497 0
-120 -946 147 419 -497 0
-120 -946 147 -419 497 0
-120 -946 -147 419 497 0
120 946 147 419 -497 0
120 946 147 -419 497 0
120 946 -147 419 497 0
120 -946 147 419 497 0
-120 946 147 419 497 0
120 -147 -413 -428 0
-120 147 -413 -428 0
-120 -147 413 -428 0
-120 -147 -413 428 0
120 147 413 -428 0
120 147 -413 428 0
120 -147 413 428 0
-120 147 413 428 0
-947 415 0
-947 416 0
947 -415 -416 0
-145 -414 -947 -429 -214 0
145 414 -947 -429 -214 0
145 -414 947 -429 -214 0
145 -414 -947 429 -214 0
145 -414 -947 -429 214 0
-145 414 947 -429 -214 0
-145 414 -947 429 -214 0
-145 414 -947 -429 214 0
-145 -414 947 429 -214 0
-145 -414 947 -429 214 0
-145 -414 -947 429 214 0
145 414 947 429 -214 0
145 414 947 -429 214 0
145 414 -947 429 214 0
145 -414 947 429 214 0
-145 414 947 429 214 0
-948 122 0
-948 123 0
948 -122 -123 0
-121 -948 -148 -420 -498 0
121 948 -148 -420 -498 0
121 -948 148 -420 -498 0
121 -948 -148 420 -498 0
121 -948 -148 -420 498 0
-121 948 148 -420 -498 0
-121 948 -148 420 -498 0
-121 948 -148 -420 498 0
-121 -948 148 420 -498 0
-121 -948 148 -420 498 0
-121 -948 -148 420 498 0
121 948 148 420 -498 0
121 948 148 -420 498 0
121 948 -148 420 498 0
121 -948 148 420 498 0
-121 948 148 420 498 0
-121 -148 -414 -429 0
121 148 -414 -429 0
121 -148 414 -429 0
121 -148 -414 429 0
-121 148 414 -429 0
-121 148 -414 429 0
-121 -148 414 429 0
121 148 414 429 0
-949 416 0
-949 417 0
949 -416 -417 0
-146 -415 -949 -430 -215 0
146 415 -949 -430 -215 0
146 -415 949 -430 -215 0
146 -415 -949 430 -215 0
146 -415 -949 -430 215 0
-146 415 949 -430 -215 0
-146 415 -949 430 -215 0
-146 415 -949 -430 215 0
-146 -415 949 430 -215 0
-146 -415 949 -430 215 0
-146 -415 -949 430 215 0
146 415 949 430 -215 0
146 415 949 -430 215 0
146 415 -949 430 215 0
146 -415 949 430 215 0
-146 415 949 430 215 0
-950 123 0
-950 124 0
950 -123 -124 0
-122 -950 -149 -421 -499 0
122 950 -149 -421 -499 0
122 -950 149 -421 -499 0
122 -950 -149 421 -499 0
122 -950 -149 -421 499 0
-122 950 149 -421 -499 0
-122 950 -149 421 -499 0
-122 950 -149 -421 499 0
-122 -950 149 421 -499 0
-122 -950 149 -421 499 0
-122 -950 -149 421 499 0
122 950 149 421 -499 0
122 950 149 -421 499 0
122 950 -149 421 499 0
122 -950 149 421 499 0
-122 950 149 421 499 0
-122 -149 -415 -430 0
122 149 -415 -430 0
122 -149 415 -430 0
122 -149 -415 430 0
-122 149 415 -430 0
-122 149 -415 430 0
-122 -149 415 430 0
122 149 415 430 0
-951 417 0
-951 418 0
951 -417 -418 0
-147 -416 -951 -431 -216 0
147 416 -951 -431 -216 0
147 -416 951 -431 -216 0
147 -416 -951 431 -216 0
147 -416 -951 -431 216 0
-147 416 951 -431 -216 0
-147 416 -951 431 -216 0
-147 416 -951 -431 216 0
-147 -416 951 431 -216 0
-147 -416 951 -431 216 0
-147 -416 -951 431 216 0
147 416 951 431 -216 0
147 416 951 -431 216 0
147 416 -951 431 216 0
147 -416 951 431 216 0
-147 416 951 431 216 0
-952 124 0
-952 125 0
952 -124 -125 0
-123 -952 -150 -422 -500 0
123 952 -150 -422 -500 0
123 -952 150 -422 -500 0
123 -952 -150 422 -500 0
123 -952 -150 -422 500 0
-123 952 150 -422 -500 0
-123 952 -150 422 -500 0
-123 952 -150 -422 500 0
-123 -952 150 422 -500 0
-123 -952 150 -422 500 0
-123 -952 -150 422 500 0
123 952 150 422 -500 0
123 952 150 -422 500 0
123 952 -150 422 500 0
123 -952 150 422 500 0
-123 952 150 422 500 0
-123 -150 -416 -431 0
123 150 -416 -431 0
123 -150 416 -431 0
123 -150 -416 431 0
-123 150 416 -431 0
-123 150 -416 431 0
-123 -150 416 431 0
123 150 416 431 0
-953 418 0
-953 419 0
953 -418 -419 0
-148 -417 -953 -432 -217 0
148 417 -953 -432 -217 0
148 -417 953 -432 -217 0
148 -417 -953 432 -217 0
148 -417 -953 -432 217 0
-148 417 953 -432 -217 0
-148 417 -953 432 -217 0
-148 417 -953 -432 217 0
-148 -417 953 432 -217 0
-148 -417 953 -432 217 0
-148 -417 -953 432 217 0
148 417 953 432 -217 0
148 417 953 -432 217 0
148 417 -953 432 217 0
148 -417 953 432 217 0
-148 417 953 432 217 0
-954 125 0
-954 126 0
954 -125 -126 0
-124 -954 -151 -423 -501 0
124 954 -151 -423 -501 0
124 -954 151 -423 -501 0
124 -954 -151 423 -501 0
124 -954 -151 -423 501 0
-124 954 151 -423 -501 0
-124 954 -151 423 -501 0
-124 954 -151 -423 501 0
-124 -954 151 423 -501 0
-124 -954 151 -423 501 0
-124 -954 -151 423 501 0
124 954 151 423 -501 0
124 954 151 -423 501 0
124 954 -151 423 501 0
124 -954 151 423 501 0
-124 954 151 423 501 0
-124 -151 -417 -432 0
124 151 -417 -432 0
124 -151 417 -432 0
124 -151 -417 432 0
-124 151 417 -432 0
-124 151 -417 432 0
-124 -151 417 432 0
124 151 417 432 0
-955 419 0
-955 420 0
955 -419 -420 0
-149 -418 -955 -433 -218 0
149 418 -955 -433 -218 0
149 -418 955 -433 -218 0
149 -418 -955 433 -218 0
149 -418 -955 -433 218 0
-149 418 955 -433 -218 0
-149 418 -955 433 -218 0
-149 418 -955 -433 218 0
-149 -418 955 433 -218 0
-149 -418 955 -433 218 0
-149 -418 -955 433 218 0
149 418 955 433 -218 0
149 418 955 -433 218 0
149 418 -955 433 218 0
149 -418 955 433 218 0
-149 418 955 433 218 0
-956 126 0
-956 127 0
956 -126 -127 0
-125 -956 -152 -424 -502 0
125 956 -152 -424 -502 0
125 -956 152 -424 -502 0
125 -956 -152 424 -502 0
125 -956 -152 -424 502 0
-125 956 152 -424 -502 0
-125 956 -152 424 -502 0
-125 956 -152 -424 502 0
-125 -956 152 424 -502 0
-125 -956 152 -424 502 0
-125 -956 -152 424 502 0
125 956 152 424 -502 0
125 956 152 -424 502 0
125 956 -152 424 502 0
125 -956 152 424 502 0
-125 956 152 424 502 0
-125 -152 -418 -433 0
125 152 -418 -433 0
125 -152 418 -433 0
125 -152 -418 433 0
-125 152 418 -433 0
-125 152 -418 433 0
-125 -152 418 433 0
125 152 418 433 0
-957 420 0
-957 421 0
957 -420 -421 0
-150 -419 -957 -434 -219 0
150 419 -957 -434 -219 0
150 -419 957 -434 -219 0
150 -419 -957 434 -219 0
150 -419 -957 -434 219 0
-150 419 957 -434 -219 0
-150 419 -957 434 -219 0
-150 419 -957 -434 219 0
-150 -419 957 434 -219 0
-150 -419 957 -434 219 0
-150 -419 -957 434 219 0
150 419 957 434 -219 0
150 419 957 -434 219 0
150 419 -957 434 219 0
150 -419 957 434 219 0
-150 419 957 434 219 0
-958 127 0
-958 128 0
958 -127 -128 0
-126 -958 -153 -425 -503 0
126 958 -153 -425 -503 0
126 -958 153 -425 -503 0
126 -958 -153 425 -503 0
126 -958 -153 -425 503 0
-126 958 153 -425 -503 0
-126 958 -153 425 -503 0
-126 958 -153 -425 503 0
-126 -958 153 425 -503 0
-126 -958 153 -425 503 0
-126 -958 -153 425 503 0
126 958 153 425 -503 0
126 958 153 -425 503 0
126 958 -153 425 503 0
126 -958 153 425 503 0
-126 958 153 425 503 0
126 -153 -419 -434 0
-126 153 -419 -434 0
-126 -153 419 -434 0
-126 -153 -419 434 0
126 153 419 -434 0
126 153 -419 434 0
126 -153 419 434 0
-126 153 419 434 0
-959 421 0
-959 422 0
959 -421 -422 0
-151 -420 -959 -435 -220 0
151 420 -959 -435 -220 0
151 -420 959 -435 -220 0
151 -420 -959 435 -220 0
151 -420 -959 -435 220 0
-151 420 959 -435 -220 0
-151 420 -959 435 -220 0
-151 420 -959 -435 220 0
-151 -420 959 435 -220 0
-151 -420 959 -435 220 0
-151 -420 -959 435 220 0
151 420 959 435 -220 0
151 420 959 -435 220 0
151 420 -959 435 220 0
151 -420 959 435 220 0
-151 420 959 435 220 0
-960 128 0
-960 129 0
960 -128 -129 0
-127 -960 -154 -426 -504 0
127 960 -154 -426 -504 0
127 -960 154 -426 -504 0
127 -960 -154 426 -504 0
127 -960 -154 -426 504 0
-127 960 154 -426 -504 0
-127 960 -154 426 -504 0
-127 960 -154 -426 504 0
-127 -960 154 426 -504 0
-127 -960 154 -426 504 0
-127 -960 -154 426 504 0
127 960 154 426 -504 0
127 960 154 -426 504 0
127 960 -154 426 504 0
127 -960 154 426 504 0
-127 960 154 426 504 0
-127 -154 -420 -435 0
127 154 -420 -435 0
127 -154 420 -435 0
127 -154 -420 435 0
-127 154 420 -435 0
-127 154 -420 435 0
-127 -154 420 435 0
127 154 420 435 0
-961 422 0
-961 423 0
961 -422 -423 0
-152 -421 -961 -436 -221 0
152 421 -961 -436 -221 0
152 -421 961 -436 -221 0
152 -421 -961 436 -221 0
152 -421 -961 -436 221 0
-152 421 961 -436 -221 0
-152 421 -961 436 -221 0
-152 421 -961 -436 221 0
-152 -421 961 436 -221 0
-152 -421 961 -436 221 0
-152 -421 -961 436 221 0
152 421 961 436 -221 0
152 421 961 -436 221 0
152 421 -961 436 221 0
152 -421 961 436 221 0
-152 421 961 436 221 0
-962 129 0
-962 130 0
962 -129 -130 0
-128 -962 -155 -427 -505 0
128 962 -155 -427 -505 0
128 -962 155 -427 -505 0
128 -962 -155 427 -505 0
128 -962 -155 -427 505 0
-128 962 155 -427 -505 0
-128 962 -155 427 -505 0
-128 962 -155 -427 505 0
-128 -962 155 427 -505 0
-128 -962 155 -427 505 0
-128 -962 -155 427 505 0
128 962 155 427 -505 0
128 962 155 -427 505 0
128 962 -155 427 505 0
128 -962 155 427 505 0
-128 962 155 427 505 0
128 -155 -421 -436 0
-128 155 -421 -436 0
-128 -155 421 -436 0
-128 -155 -421 436 0
128 155 421 -436 0
128 155 -421 436 0
128 -155 421 436 0
-128 155 421 436 0
-963 423 0
-963 424 0
963 -423 -424 0
-153 -422 -963 -437 -222 0
153 422 -963 -437 -222 0
153 -422 963 -437 -222 0
153 -422 -963 437 -222 0
153 -422 -963 -437 222 0
-153 422 963 -437 -222 0
-153 422 -963 437 -222 0
-153 422 -963 -437 222 0
-153 -422 963 437 -222 0
-153 -422 963 -437 222 0
-153 -422 -963 437 222 0
153 422 963 437 -222 0
153 422 963 -437 222 0
153 422 -963 437 222 0
153 -422 963 437 222 0
-153 422 963 437 222 0
-964 130 0
-964 131 0
964 -130 -131 0
-129 -964 -156 -428 -506 0
129 964 -156 -428 -506 0
129 -964 156 -428 -506 0
129 -964 -156 428 -506 0
129 -964 -156 -428 506 0
-129 964 156 -428 -506 0
-129 964 -156 428 -506 0
-129 964 -156 -428 506 0
-129 -964 156 428 -506 0
-129 -964 156 -428 506 0
-129 -964 -156 428 506 0
129 964 156 428 -506 0
129 964 156 -428 506 0
129 964 -156 428 506 0
129 -964 156 428 506 0
-129 964 156 428 506 0
-129 -156 -422 -437 0
129 156 -422 -437 0
129 -156 422 -437 0
129 -156 -422 437 0
-129 156 422 -437 0
-129 156 -422 437 0
-129 -156 422 437 0
129 156 422 437 0
-965 424 0
-965 425 0
965 -424 -425 0
-154 -423 -965 -438 -223 0
154 423 -965 -438 -223 0
154 -423 965 -438 -223 0
154 -423 -965 438 -223 0
154 -423 -965 -438 223 0
-154 423 965 -438 -223 0
-154 423 -965 438 -223 0
-154 423 -965 -438 223 0
-154 -423 965 438 -223 0
-154 -423 965 -438 223 0
-154 -423 -965 438 223 0
154 423 965 438 -223 0
154 423 965 -438 223 0
154 423 -965 438 223 0
154 -423 965 438 223 0
-154 423 965 438 223 0
-966 131 0
-966 132 0
966 -131 -132 0
-130 -966 -157 -429 -507 0
130 966 -157 -429 -507 0
130 -966 157 -429 -507 0
130 -966 -157 429 -507 0
130 -966 -157 -429 507 0
-130 966 157 -429 -507 0
-130 966 -157 429 -507 0
-130 966 -157 -429 507 0
-130 -966 157 429 -507 0
-130 -966 157 -429 507 0
-130 -966 -157 429 507 0
130 966 157 429 -507 0
130 966 157 -429 507 0
130 966 -157 429 507 0
130 -966 157 429 507 0
-130 966 157 429 507 0
-130 -157 -423 -438 0
130 157 -423 -438 0
130 -157 423 -438 0
130 -157 -423 438 0
-130 157 423 -438 0
-130 157 -423 438 0
-130 -157 423 438 0
130 157 423 438 0
-967 425 0
-967 426 0
967 -425 -426 0
-155 -424 -967 -439 -224 0
155 424 -967 -439 -224 0
155 -424 967 -439 -224 0
155 -424 -967 439 -224 0
155 -424 -967 -439 224 0
-155 424 967 -439 -224 0
-155 424 -967 439 -224 0
-155 424 -967 -439 224 0
-155 -424 967 439 -224 0
-155 -424 967 -439 224 0
-155 -424 -967 439 224 0
155 424 967 439 -224 0
155 424 967 -439 224 0
155 424 -967 439 224 0
155 -424 967 439 224 0
-155 424 967 439 224 0
-968 132 0
-968 133 0
968 -132 -133 0
-131 -968 -158 -430 -508 0
131 968 -158 -430 -508 0
131 -968 158 -430 -508 0
131 -968 -158 430 -508 0
131 -968 -158 -430 508 0
-131 968 158 -430 -508 0
-131 968 -158 430 -508 0
-131 968 -158 -430 508 0
-131 -968 158 430 -508 0
-131 -968 158 -430 508 0
-131 -968 -158 430 508 0
131 968 158 430 -508 0
131 968 158 -430 508 0
131 968 -158 430 508 0
131 -968 158 430 508 0
-131 968 158 430 508 0
-131 -158 -424 -439 0
131 158 -424 -439 0
131 -158 424 -439 0
131 -158 -424 439 0
-131 158 424 -439 0
-131 158 -424 439 0
-131 -158 424 439 0
131 158 424 439 0
-969 426 0
-969 427 0
969 -426 -427 0
-156 -425 -969 -440 -225 0
156 425 -969 -440 -225 0
156 -425 969 -440 -225 0
156 -425 -969 440 -225 0
156 -425 -969 -440 225 0
-156 425 969 -440 -225 0
-156 425 -969 440 -225 0
-156 425 -969 -440 225 0
-156 -425 969 440 -225 0
-156 -425 969 -440 225 0
-156 -425 -969 440 225 0
156 425 969 440 -225 0
156 425 969 -440 225 0
156 425 -969 440 225 0
156 -425 969 440 225 0
-156 425 969 440 225 0
-132 -159 -425 -440 0
132 159 -425 -440 0
132 -159 425 -440 0
132 -159 -425 440 0
-132 159 425 -440 0
-132 159 -425 440 0
-132 -159 425 440 0
132 159 425 440 0
-970 427 0
-970 428 0
970 -427 -428 0
-157 -426 -970 -441 -226 0
157 426 -970 -441 -226 0
157 -426 970 -441 -226 0
157 -426 -970 441 -226 0
157 -426 -970 -441 226 0
-157 426 970 -441 -226 0
-157 426 -970 441 -226 0
-157 426 -970 -441 226 0
-157 -426 970 441 -226 0
-157 -426 970 -441 226 0
-157 -426 -970 441 226 0
157 426 970 441 -226 0
157 426 970 -441 226 0
157 426 -970 441 226 0
157 -426 970 441 226 0
-157 426 970 441 226 0
-133 -360 -426 -441 0
133 360 -426 -441 0
133 -360 426 -441 0
133 -360 -426 441 0
-133 360 426 -441 0
-133 360 -426 441 0
-133 -360 426 441 0
133 360 426 441 0
-971 428 0
-971 429 0
971 -428 -429 0
-158 -427 -971 -442 -227 0
158 427 -971 -442 -227 0
158 -427 971 -442 -227 0
158 -427 -971 442 -227 0
158 -427 -971 -442 227 0
-158 427 971 -442 -227 0
-158 427 -971 442 -227 0
-158 427 -971 -442 227 0
-158 -427 971 442 -227 0
-158 -427 971 -442 227 0
-158 -427 -971 442 227 0
158 427 971 442 -227 0
158 427 971 -442 227 0
158 427 -971 442 227 0
158 -427 971 442 227 0
-158 427 971 442 227 0
134 -161 -427 -442 0
-134 161 -427 -442 0
-134 -161 427 -442 0
-134 -161 -427 442 0
134 161 427 -442 0
134 161 -427 442 0
134 -161 427 442 0
-134 161 427 442 0
135 -162 -428 -443 0
-135 162 -428 -443 0
-135 -162 428 -443 0
-135 -162 -428 443 0
135 162 428 -443 0
135 162 -428 443 0
135 -162 428 443 0
-135 162 428 443 0
-136 -163 -429 -444 0
136 163 -429 -444 0
136 -163 429 -444 0
136 -163 -429 444 0
-136 163 429 -444 0
-136 163 -429 444 0
-136 -163 429 444 0
136 163 429 444 0
-137 -164 -430 -445 0
137 164 -430 -445 0
137 -164 430 -445 0
137 -164 -430 445 0
-137 164 430 -445 0
-137 164 -430 445 0
-137 -164 430 445 0
137 164 430 445 0
-138 -165 -431 -446 0
138 165 -431 -446 0
138 -165 431 -446 0
138 -165 -431 446 0
-138 165 431 -446 0
-138 165 -431 446 0
-138 -165 431 446 0
138 165 431 446 0
-139 -166 -432 -447 0
139 166 -432 -447 0
139 -166 432 -447 0
139 -166 -432 447 0
-139 166 432 -447 0
-139 166 -432 447 0
-139 -166 432 447 0
139 166 432 447 0
140 -167 -433 -448 0
-140 167 -433 -448 0
-140 -167 433 -448 0
-140 -167 -433 448 0
140 167 433 -448 0
140 167 -433 448 0
140 -167 433 448 0
-140 167 433 448 0
141 -168 -434 -449 0
-141 168 -434 -449 0
-141 -168 434 -449 0
-141 -168 -434 449 0
141 168 434 -449 0
141 168 -434 449 0
141 -168 434 449 0
-141 168 434 449 0
-142 -169 -435 -450 0
142 169 -435 -450 0
142 -169 435 -450 0
142 -169 -435 450 0
-142 169 435 -450 0
-142 169 -435 450 0
-142 -169 435 450 0
142 169 435 450 0
-143 -170 -436 -451 0
143 170 -436 -451 0
143 -170 436 -451 0
143 -170 -436 451 0
-143 170 436 -451 0
-143 170 -436 451 0
-143 -170 436 451 0
143 170 436 451 0
-144 -171 -437 -452 0
144 171 -437 -452 0
144 -171 437 -452 0
144 -171 -437 452 0
-144 171 437 -452 0
-144 171 -437 452 0
-144 -171 437 452 0
144 171 437 452 0
103 -145 -172 -438 0
-103 145 -172 -438 0
-103 -145 172 -438 0
-103 -145 -172 438 0
103 145 172 -438 0
103 145 -172 438 0
103 -145 172 438 0
-103 145 172 438 0
-146 -173 -439 -454 0
146 173 -439 -454 0
146 -173 439 -454 0
146 -173 -439 454 0
-146 173 439 -454 0
-146 173 -439 454 0
-146 -173 439 454 0
146 173 439 454 0
147 -174 -440 -455 0
-147 174 -440 -455 0
-147 -174 440 -455 0
-147 -174 -440 455 0
147 174 440 -455 0
147 174 -440 455 0
147 -174 440 455 0
-147 174 440 455 0
-148 -175 -441 -456 0
148 175 -441 -456 0
148 -175 441 -456 0
148 -175 -441 456 0
-148 175 441 -456 0
-148 175 -441 456 0
-148 -175 441 456 0
148 175 441 456 0
-149 -176 -442 -457 0
149 176 -442 -457 0
149 -176 442 -457 0
149 -176 -442 457 0
-149 176 442 -457 0
-149 176 -442 457 0
-149 -176 442 457 0
149 176 442 457 0
150 -177 -443 -458 0
-150 177 -443 -458 0
-150 -177 443 -458 0
-150 -177 -443 458 0
150 177 443 -458 0
150 177 -443 458 0
150 -177 443 458 0
-150 177 443 458 0
-151 -178 -444 -459 0
151 178 -444 -459 0
151 -178 444 -459 0
151 -178 -444 459 0
-151 178 444 -459 0
-151 178 -444 459 0
-151 -178 444 459 0
151 178 444 459 0
-152 -179 -445 -460 0
152 179 -445 -460 0
152 -179 445 -460 0
152 -179 -445 460 0
-152 179 445 -460 0
-152 179 -445 460 0
-152 -179 445 460 0
152 179 445 460 0
-153 -180 -446 -461 0
153 180 -446 -461 0
153 -180 446 -461 0
153 -180 -446 461 0
-153 180 446 -461 0
-153 180 -446 461 0
-153 -180 446 461 0
153 180 446 461 0
154 -181 -447 -462 0
-154 181 -447 -462 0
-154 -181 447 -462 0
-154 -181 -447 462 0
154 181 447 -462 0
154 181 -447 462 0
154 -181 447 462 0
-154 181 447 462 0
-155 -182 -448 -463 0
155 182 -448 -463 0
155 -182 448 -463 0
155 -182 -448 463 0
-155 182 448 -463 0
-155 182 -448 463 0
-155 -182 448 463 0
155 182 448 463 0
-156 -183 -449 -464 0
156 183 -449 -464 0
156 -183 449 -464 0
156 -183 -449 464 0
-156 183 449 -464 0
-156 183 -449 464 0
-156 -183 449 464 0
156 183 449 464 0
-157 -184 -450 -465 0
157 184 -450 -465 0
157 -184 450 -465 0
157 -184 -450 465 0
-157 184 450 -465 0
-157 184 -450 465 0
-157 -184 450 465 0
157 184 450 465 0
158 -185 -451 -466 0
-158 185 -451 -466 0
-158 -185 451 -466 0
-158 -185 -451 466 0
158 185 451 -466 0
158 185 -451 466 0
158 -185 451 466 0
-158 185 451 466 0
159 -186 -452 -467 0
-159 186 -452 -467 0
-159 -186 452 -467 0
-159 -186 -452 467 0
159 186 452 -467 0
159 186 -452 467 0
159 -186 452 467 0
-159 186 452 467 0
-103 -187 -360 -468 0
103 187 -360 -468 0
103 -187 360 -468 0
103 -187 -360 468 0
-103 187 360 -468 0
-103 187 -360 468 0
-103 -187 360 468 0
103 187 360 468 0
-161 -188 -454 -469 0
161 188 -454 -469 0
161 -188 454 -469 0
161 -188 -454 469 0
-161 188 454 -469 0
-161 188 -454 469 0
-161 -188 454 469 0
161 188 454 469 0
162 -189 -455 -470 0
-162 189 -455 -470 0
-162 -189 455 -470 0
-162 -189 -455 470 0
162 189 455 -470 0
162 189 -455 470 0
162 -189 455 470 0
-162 189 455 470 0
-163 -190 -456 -471 0
163 190 -456 -471 0
163 -190 456 -471 0
163 -190 -456 471 0
-163 190 456 -471 0
-163 190 -456 471 0
-163 -190 456 471 0
163 190 456 471 0
164 -191 -457 -472 0
-164 191 -457 -472 0
-164 -191 457 -472 0
-164 -191 -457 472 0
164 191 457 -472 0
164 191 -457 472 0
164 -191 457 472 0
-164 191 457 472 0
-165 -192 -458 -473 0
165 192 -458 -473 0
165 -192 458 -473 0
165 -192 -458 473 0
-165 192 458 -473 0
-165 192 -458 473 0
-165 -192 458 473 0
165 192 458 473 0
166 -193 -459 -474 0
-166 193 -459 -474 0
-166 -193 459 -474 0
-166 -193 -459 474 0
166 193 459 -474 0
166 193 -459 474 0
166 -193 459 474 0
-166 193 459 474 0
167 -194 -460 -475 0
-167 194 -460 -475 0
-167 -194 460 -475 0
-167 -194 -460 475 0
167 194 460 -475 0
167 194 -460 475 0
167 -194 460 475 0
-167 194 460 475 0
-168 -195 -461 -476 0
168 195 -461 -476 0
168 -195 461 -476 0
168 -195 -461 476 0
-168 195 461 -476 0
-168 195 -461 476 0
-168 -195 461 476 0
168 195 461 476 0
169 -196 -462 -477 0
-169 196 -462 -477 0
-169 -196 462 -477 0
-169 -196 -462 477 0
169 196 462 -477 0
169 196 -462 477 0
169 -196 462 477 0
-169 196 462 477 0
-170 -197 -463 -478 0
170 197 -463 -478 0
170 -197 463 -478 0
170 -197 -463 478 0
-170 197 463 -478 0
-170 197 -463 478 0
-170 -197 463 478 0
170 197 463 478 0
171 -198 -464 -479 0
-171 198 -464 -479 0
-171 -198 464 -479 0
-171 -198 -464 479 0
171 198 464 -479 0
171 198 -464 479 0
171 -198 464 479 0
-171 198 464 479 0
172 -199 -465 -480 0
-172 199 -465 -480 0
-172 -199 465 -480 0
-172 -199 -465 480 0
172 199 465 -480 0
172 199 -465 480 0
172 -199 465 480 0
-172 199 465 480 0
173 -200 -466 -481 0
-173 200 -466 -481 0
-173 -200 466 -481 0
-173 -200 -466 481 0
173 200 466 -481 0
173 200 -466 481 0
173 -200 466 481 0
-173 200 466 481 0
-174 -201 -467 -482 0
174 201 -467 -482 0
174 -201 467 -482 0
174 -201 -467 482 0
-174 201 467 -482 0
-174 201 -467 482 0
-174 -201 467 482 0
174 201 467 482 0
-175 -202 -468 -483 0
175 202 -468 -483 0
175 -202 468 -483 0
175 -202 -468 483 0
-175 202 468 -483 0
-175 202 -468 483 0
-175 -202 468 483 0
175 202 468 483 0
-176 -203 -469 -484 0
176 203 -469 -484 0
176 -203 469 -484 0
176 -203 -469 484 0
-176 203 469 -484 0
-176 203 -469 484 0
-176 -203 469 484 0
176 203 469 484 0
-177 -204 -470 -485 0
177 204 -470 -485 0
177 -204 470 -485 0
177 -204 -470 485 0
-177 204 470 -485 0
-177 204 -470 485 0
-177 -204 470 485 0
177 204 470 485 0
-178 -205 -471 -486 0
178 205 -471 -486 0
178 -205 471 -486 0
178 -205 -471 486 0
-178 205 471 -486 0
-178 205 -471 486 0
-178 -205 471 486 0
178 205 471 486 0
-179 -206 -472 -487 0
179 206 -472 -487 0
179 -206 472 -487 0
179 -206 -472 487 0
-179 206 472 -487 0
-179 206 -472 487 0
-179 -206 472 487 0
179 206 472 487 0
180 -207 -473 -488 0
-180 207 -473 -488 0
-180 -207 473 -488 0
-180 -207 -473 488 0
180 207 473 -488 0
180 207 -473 488 0
180 -207 473 488 0
-180 207 473 488 0
181 -208 -474 -489 0
-181 208 -474 -489 0
-181 -208 474 -489 0
-181 -208 -474 489 0
181 208 474 -489 0
181 208 -474 489 0
181 -208 474 489 0
-181 208 474 489 0
182 -209 -475 -490 0
-182 209 -475 -490 0
-182 -209 475 -490 0
-182 -209 -475 490 0
182 209 475 -490 0
182 209 -475 490 0
182 -209 475 490 0
-182 209 475 490 0
183 -210 -476 -491 0
-183 210 -476 -491 0
-183 -210 476 -491 0
-183 -210 -476 491 0
183 210 476 -491 0
183 210 -476 491 0
183 -210 476 491 0
-183 210 476 491 0
-184 -211 -477 -492 0
184 211 -477 -492 0
184 -211 477 -492 0
184 -211 -477 492 0
-184 211 477 -492 0
-184 211 -477 492 0
-184 -211 477 492 0
184 211 477 492 0
185 -212 -478 -493 0
-185 212 -478 -493 0
-185 -212 478 -493 0
-185 -212 -478 493 0
185 212 478 -493 0
185 212 -478 493 0
185 -212 478 493 0
-185 212 478 493 0
-186 -213 -479 -494 0
186 213 -479 -494 0
186 -213 479 -494 0
186 -213 -479 494 0
-186 213 479 -494 0
-186 213 -479 494 0
-186 -213 479 494 0
186 213 479 494 0
187 -214 -480 -495 0
-187 214 -480 -495 0
-187 -214 480 -495 0
-187 -214 -480 495 0
187 214 480 -495 0
187 214 -480 495 0
187 -214 480 495 0
-187 214 480 495 0
188 -215 -481 -496 0
-188 215 -481 -496 0
-188 -215 481 -496 0
-188 -215 -481 496 0
188 215 481 -496 0
188 215 -481 496 0
188 -215 481 496 0
-188 215 481 496 0
-189 -216 -482 -497 0
189 216 -482 -497 0
189 -216 482 -497 0
189 -216 -482 497 0
-189 216 482 -497 0
-189 216 -482 497 0
-189 -216 482 497 0
189 216 482 497 0
-190 -217 -483 -498 0
190 217 -483 -498 0
190 -217 483 -498 0
190 -217 -483 498 0
-190 217 483 -498 0
-190 217 -483 498 0
-190 -217 483 498 0
190 217 483 498 0
191 -218 -484 -499 0
-191 218 -484 -499 0
-191 -218 484 -499 0
-191 -218 -484 499 0
191 218 484 -499 0
191 218 -484 499 0
191 -218 484 499 0
-191 218 484 499 0
192 -219 -485 -500 0
-192 219 -485 -500 0
-192 -219 485 -500 0
-192 -219 -485 500 0
192 219 485 -500 0
192 219 -485 500 0
192 -219 485 500 0
-192 219 485 500 0
193 -220 -486 -501 0
-193 220 -486 -501 0
-193 -220 486 -501 0
-193 -220 -486 501 0
193 220 486 -501 0
193 220 -486 501 0
193 -220 486 501 0
-193 220 486 501 0
-194 -221 -487 -502 0
194 221 -487 -502 0
194 -221 487 -502 0
194 -221 -487 502 0
-194 221 487 -502 0
-194 221 -487 502 0
-194 -221 487 502 0
194 221 487 502 0
-195 -222 -488 -503 0
195 222 -488 -503 0
195 -222 488 -503 0
195 -222 -488 503 0
-195 222 488 -503 0
-195 222 -488 503 0
-195 -222 488 503 0
195 222 488 503 0
-196 -223 -489 -504 0
196 223 -489 -504 0
196 -223 489 -504 0
196 -223 -489 504 0
-196 223 489 -504 0
-196 223 -489 504 0
-196 -223 489 504 0
196 223 489 504 0
-197 -224 -490 -505 0
197 224 -490 -505 0
197 -224 490 -505 0
197 -224 -490 505 0
-197 224 490 -505 0
-197 224 -490 505 0
-197 -224 490 505 0
197 224 490 505 0
198 -225 -491 -506 0
-198 225 -491 -506 0
-198 -225 491 -506 0
-198 -225 -491 506 0
198 225 491 -506 0
198 225 -491 506 0
198 -225 491 506 0
-198 225 491 506 0
199 -226 -492 -507 0
-199 226 -492 -507 0
-199 -226 492 -507 0
-199 -226 -492 507 0
199 226 492 -507 0
199 226 -492 507 0
199 -226 492 507 0
-199 226 492 507 0
200 -227 -493 -508 0
-200 227 -493 -508 0
-200 -227 493 -508 0
-200 -227 -493 508 0
200 227 493 -508 0
200 227 -493 508 0
200 -227 493 508 0
-200 227 493 508 0
