# Supplementary material for: Multi-step partitioning combined with SOM neural network-based clustering technique effectively improves SAT solver performance
Source: PeerJ Comput Sci. 2025 Aug 14;11:e3076. doi: 10.7717/peerj-cs.3076 (PMC12453816; doi:10.7717/peerj-cs.3076)
Supplement: Supplemental Information 12 [file peerj-cs-11-3076-s012.cnf]

p cnf 970 5432
-4 0
5 0
-7 0
12 0
14 0
15 0
28 0
-29 0
32 0
-38 0
41 0
-46 0
-49 0
-52 0
-53 0
-57 0
58 0
60 0
62 0
65 0
77 0
80 0
89 0
93 0
302 0
-308 0
309 0
318 0
327 0
328 0
336 0
-338 0
344 0
349 0
355 0
-359 0
-360 0
-366 0
-371 0
-376 0
578 0
-579 0
-580 0
581 0
-582 0
-583 0
584 0
-585 0
586 0
587 0
588 0
589 0
590 0
591 0
-592 0
-593 0
-594 0
-595 0
-596 0
597 0
-598 0
-599 0
600 0
601 0
602 0
-603 0
604 0
605 0
-606 0
-607 0
-608 0
609 0
-610 0
-611 0
-612 0
613 0
-614 0
-615 0
-616 0
617 0
-618 0
619 0
620 0
-621 0
622 0
-623 0
-624 0
625 0
626 0
-627 0
628 0
-629 0
630 0
631 0
632 0
633 0
634 0
-635 0
636 0
637 0
638 0
-639 0
640 0
641 0
-642 0
-643 0
644 0
-645 0
646 0
647 0
648 0
-649 0
650 0
651 0
652 0
653 0
-654 0
-655 0
-656 0
657 0
-658 0
-659 0
-660 0
661 0
662 0
-663 0
664 0
-665 0
-666 0
667 0
668 0
-669 0
670 0
-671 0
-672 0
-673 0
-674 0
675 0
-676 0
-677 0
678 0
679 0
-680 0
681 0
682 0
-683 0
-684 0
685 0
686 0
687 0
688 0
689 0
690 0
691 0
692 0
-693 0
694 0
-695 0
-696 0
697 0
698 0
-699 0
700 0
-701 0
-702 0
-703 0
-704 0
705 0
706 0
-707 0
-708 0
709 0
710 0
711 0
712 0
-713 0
-714 0
715 0
716 0
717 0
-718 0
719 0
-720 0
-721 0
-722 0
-723 0
724 0
725 0
726 0
727 0
-728 0
-729 0
730 0
731 0
-732 0
733 0
-734 0
735 0
736 0
-737 0
738 0
-739 0
740 0
-741 0
742 0
-743 0
744 0
-745 0
-746 0
747 0
-748 0
749 0
750 0
751 0
-752 0
-753 0
754 0
755 0
756 0
-757 0
-758 0
-759 0
760 0
-761 0
-762 0
-763 0
764 0
765 0
766 0
767 0
768 0
769 0
770 0
-771 0
772 0
773 0
-774 0
775 0
-776 0
777 0
-778 295 0
-778 296 0
778 -295 -296 0
-25 -294 -778 -94 0
25 294 -778 -94 0
25 -294 778 -94 0
25 -294 -778 94 0
-25 294 778 -94 0
-25 294 -778 94 0
-25 -294 778 94 0
25 294 778 94 0
-779 2 0
-779 3 0
779 -2 -3 0
-1 -779 -300 -378 0
1 779 -300 -378 0
1 -779 300 -378 0
1 -779 -300 378 0
-1 779 300 -378 0
-1 779 -300 378 0
-1 -779 300 378 0
1 779 300 378 0
-1 -294 0
1 294 0
-780 296 0
-780 297 0
780 -296 -297 0
-26 -295 -780 -310 -95 0
26 295 -780 -310 -95 0
26 -295 780 -310 -95 0
26 -295 -780 310 -95 0
26 -295 -780 -310 95 0
-26 295 780 -310 -95 0
-26 295 -780 310 -95 0
-26 295 -780 -310 95 0
-26 -295 780 310 -95 0
-26 -295 780 -310 95 0
-26 -295 -780 310 95 0
26 295 780 310 -95 0
26 295 780 -310 95 0
26 295 -780 310 95 0
26 -295 780 310 95 0
-26 295 780 310 95 0
-2 -301 -379 0
2 301 -379 0
2 -301 379 0
-2 301 379 0
-2 -295 -310 0
2 295 -310 0
2 -295 310 0
-2 295 310 0
-781 297 0
-781 298 0
781 -297 -298 0
-27 -296 -781 -311 -96 0
27 296 -781 -311 -96 0
27 -296 781 -311 -96 0
27 -296 -781 311 -96 0
27 -296 -781 -311 96 0
-27 296 781 -311 -96 0
-27 296 -781 311 -96 0
-27 296 -781 -311 96 0
-27 -296 781 311 -96 0
-27 -296 781 -311 96 0
-27 -296 -781 311 96 0
27 296 781 311 -96 0
27 296 781 -311 96 0
27 296 -781 311 96 0
27 -296 781 311 96 0
-27 296 781 311 96 0
3 -30 -380 0
-3 30 -380 0
-3 -30 380 0
3 30 380 0
3 -30 -296 -311 0
-3 30 -296 -311 0
-3 -30 296 -311 0
-3 -30 -296 311 0
3 30 296 -311 0
3 30 -296 311 0
3 -30 296 311 0
-3 30 296 311 0
-782 298 0
-782 299 0
782 -298 -299 0
-297 -782 -312 -97 0
297 782 -312 -97 0
297 -782 312 -97 0
297 -782 -312 97 0
-297 782 312 -97 0
-297 782 -312 97 0
-297 -782 312 97 0
297 782 312 97 0
6 -31 -303 -381 0
-6 31 -303 -381 0
-6 -31 303 -381 0
-6 -31 -303 381 0
6 31 303 -381 0
6 31 -303 381 0
6 -31 303 381 0
-6 31 303 381 0
31 -297 -312 0
-31 297 -312 0
-31 -297 312 0
31 297 312 0
-783 299 0
-783 300 0
783 -299 -300 0
298 -783 -313 -98 0
-298 783 -313 -98 0
-298 -783 313 -98 0
-298 -783 -313 98 0
298 783 313 -98 0
298 783 -313 98 0
298 -783 313 98 0
-298 783 313 98 0
298 -313 0
-298 313 0
-784 300 0
-784 301 0
784 -300 -301 0
-30 -299 -784 -314 -99 0
30 299 -784 -314 -99 0
30 -299 784 -314 -99 0
30 -299 -784 314 -99 0
30 -299 -784 -314 99 0
-30 299 784 -314 -99 0
-30 299 -784 314 -99 0
-30 299 -784 -314 99 0
-30 -299 784 314 -99 0
-30 -299 784 -314 99 0
-30 -299 -784 314 99 0
30 299 784 314 -99 0
30 299 784 -314 99 0
30 299 -784 314 99 0
30 -299 784 314 99 0
-30 299 784 314 99 0
6 -33 -305 -383 0
-6 33 -305 -383 0
-6 -33 305 -383 0
-6 -33 -305 383 0
6 33 305 -383 0
6 33 -305 383 0
6 -33 305 383 0
-6 33 305 383 0
6 -33 -299 -314 0
-6 33 -299 -314 0
-6 -33 299 -314 0
-6 -33 -299 314 0
6 33 299 -314 0
6 33 -299 314 0
6 -33 299 314 0
-6 33 299 314 0
-31 -300 -301 -315 -100 0
31 300 -301 -315 -100 0
31 -300 301 -315 -100 0
31 -300 -301 315 -100 0
31 -300 -301 -315 100 0
-31 300 301 -315 -100 0
-31 300 -301 315 -100 0
-31 300 -301 -315 100 0
-31 -300 301 315 -100 0
-31 -300 301 -315 100 0
-31 -300 -301 315 100 0
31 300 301 315 -100 0
31 300 301 -315 100 0
31 300 -301 315 100 0
31 -300 301 315 100 0
-31 300 301 315 100 0
-785 8 0
-785 9 0
785 -8 -9 0
785 -34 -306 -384 0
-785 34 -306 -384 0
-785 -34 306 -384 0
-785 -34 -306 384 0
785 34 306 -384 0
785 34 -306 384 0
785 -34 306 384 0
-785 34 306 384 0
34 -300 -315 0
-34 300 -315 0
-34 -300 315 0
34 300 315 0
-301 -303 -316 -101 0
301 303 -316 -101 0
301 -303 316 -101 0
301 -303 -316 101 0
-301 303 316 -101 0
-301 303 -316 101 0
-301 -303 316 101 0
301 303 316 101 0
-786 9 0
-786 10 0
786 -9 -10 0
-8 -786 -35 -307 -385 0
8 786 -35 -307 -385 0
8 -786 35 -307 -385 0
8 -786 -35 307 -385 0
8 -786 -35 -307 385 0
-8 786 35 -307 -385 0
-8 786 -35 307 -385 0
-8 786 -35 -307 385 0
-8 -786 35 307 -385 0
-8 -786 35 -307 385 0
-8 -786 -35 307 385 0
8 786 35 307 -385 0
8 786 35 -307 385 0
8 786 -35 307 385 0
8 -786 35 307 385 0
-8 786 35 307 385 0
8 -35 -301 -316 0
-8 35 -301 -316 0
-8 -35 301 -316 0
-8 -35 -301 316 0
8 35 301 -316 0
8 35 -301 316 0
8 -35 301 316 0
-8 35 301 316 0
-787 303 0
-787 304 0
787 -303 -304 0
-33 -787 -317 -102 0
33 787 -317 -102 0
33 -787 317 -102 0
33 -787 -317 102 0
-33 787 317 -102 0
-33 787 -317 102 0
-33 -787 317 102 0
33 787 317 102 0
-788 10 0
-788 11 0
788 -10 -11 0
9 -788 -36 -386 0
-9 788 -36 -386 0
-9 -788 36 -386 0
-9 -788 -36 386 0
9 788 36 -386 0
9 788 -36 386 0
9 -788 36 386 0
-9 788 36 386 0
-9 -36 -317 0
9 36 -317 0
9 -36 317 0
-9 36 317 0
-789 304 0
-789 305 0
789 -304 -305 0
-34 -303 -789 -103 0
34 303 -789 -103 0
34 -303 789 -103 0
34 -303 -789 103 0
-34 303 789 -103 0
-34 303 -789 103 0
-34 -303 789 103 0
34 303 789 103 0
-10 -11 -37 -387 0
10 11 -37 -387 0
10 -11 37 -387 0
10 -11 -37 387 0
-10 11 37 -387 0
-10 11 -37 387 0
-10 -11 37 387 0
10 11 37 387 0
-10 -37 -303 0
10 37 -303 0
10 -37 303 0
-10 37 303 0
-790 305 0
-790 306 0
790 -305 -306 0
-35 -304 -790 -319 -104 0
35 304 -790 -319 -104 0
35 -304 790 -319 -104 0
35 -304 -790 319 -104 0
35 -304 -790 -319 104 0
-35 304 790 -319 -104 0
-35 304 -790 319 -104 0
-35 304 -790 -319 104 0
-35 -304 790 319 -104 0
-35 -304 790 -319 104 0
-35 -304 -790 319 104 0
35 304 790 319 -104 0
35 304 790 -319 104 0
35 304 -790 319 104 0
35 -304 790 319 104 0
-35 304 790 319 104 0
11 -13 -310 -388 0
-11 13 -310 -388 0
-11 -13 310 -388 0
-11 -13 -310 388 0
11 13 310 -388 0
11 13 -310 388 0
11 -13 310 388 0
-11 13 310 388 0
11 -304 -319 0
-11 304 -319 0
-11 -304 319 0
11 304 319 0
-791 306 0
-791 307 0
791 -306 -307 0
-36 -305 -791 -320 -105 0
36 305 -791 -320 -105 0
36 -305 791 -320 -105 0
36 -305 -791 320 -105 0
36 -305 -791 -320 105 0
-36 305 791 -320 -105 0
-36 305 -791 320 -105 0
-36 305 -791 -320 105 0
-36 -305 791 320 -105 0
-36 -305 791 -320 105 0
-36 -305 -791 320 105 0
36 305 791 320 -105 0
36 305 791 -320 105 0
36 305 -791 320 105 0
36 -305 791 320 105 0
-36 305 791 320 105 0
-13 -39 -311 -389 0
13 39 -311 -389 0
13 -39 311 -389 0
13 -39 -311 389 0
-13 39 311 -389 0
-13 39 -311 389 0
-13 -39 311 389 0
13 39 311 389 0
-39 -305 -320 0
39 305 -320 0
39 -305 320 0
-39 305 320 0
37 -306 -321 -106 0
-37 306 -321 -106 0
-37 -306 321 -106 0
-37 -306 -321 106 0
37 306 321 -106 0
37 306 -321 106 0
37 -306 321 106 0
-37 306 321 106 0
-13 -40 -312 -390 0
13 40 -312 -390 0
13 -40 312 -390 0
13 -40 -312 390 0
-13 40 312 -390 0
-13 40 -312 390 0
-13 -40 312 390 0
13 40 312 390 0
-13 -40 -306 -321 0
13 40 -306 -321 0
13 -40 306 -321 0
13 -40 -306 321 0
-13 40 306 -321 0
-13 40 -306 321 0
-13 -40 306 321 0
13 40 306 321 0
-307 -322 -107 0
307 322 -107 0
307 -322 107 0
-307 322 107 0
-16 -313 -391 0
16 313 -391 0
16 -313 391 0
-16 313 391 0
-307 -322 0
307 322 0
39 -310 -323 -108 0
-39 310 -323 -108 0
-39 -310 323 -108 0
-39 -310 -323 108 0
39 310 323 -108 0
39 310 -323 108 0
39 -310 323 108 0
-39 310 323 108 0
-792 16 0
-792 17 0
792 -16 -17 0
-792 -42 -314 -392 0
792 42 -314 -392 0
792 -42 314 -392 0
792 -42 -314 392 0
-792 42 314 -392 0
-792 42 -314 392 0
-792 -42 314 392 0
792 42 314 392 0
-42 -323 0
42 323 0
-793 310 0
-793 311 0
793 -310 -311 0
-40 -793 -324 -109 0
40 793 -324 -109 0
40 -793 324 -109 0
40 -793 -324 109 0
-40 793 324 -109 0
-40 793 -324 109 0
-40 -793 324 109 0
40 793 324 109 0
-794 17 0
-794 18 0
794 -17 -18 0
-16 -794 -43 -315 -393 0
16 794 -43 -315 -393 0
16 -794 43 -315 -393 0
16 -794 -43 315 -393 0
16 -794 -43 -315 393 0
-16 794 43 -315 -393 0
-16 794 -43 315 -393 0
-16 794 -43 -315 393 0
-16 -794 43 315 -393 0
-16 -794 43 -315 393 0
-16 -794 -43 315 393 0
16 794 43 315 -393 0
16 794 43 -315 393 0
16 794 -43 315 393 0
16 -794 43 315 393 0
-16 794 43 315 393 0
16 -43 -324 0
-16 43 -324 0
-16 -43 324 0
16 43 324 0
-795 311 0
-795 312 0
795 -311 -312 0
-310 -795 -325 -110 0
310 795 -325 -110 0
310 -795 325 -110 0
310 -795 -325 110 0
-310 795 325 -110 0
-310 795 -325 110 0
-310 -795 325 110 0
310 795 325 110 0
-796 18 0
-796 19 0
796 -18 -19 0
-17 -796 -44 -316 -394 0
17 796 -44 -316 -394 0
17 -796 44 -316 -394 0
17 -796 -44 316 -394 0
17 -796 -44 -316 394 0
-17 796 44 -316 -394 0
-17 796 -44 316 -394 0
-17 796 -44 -316 394 0
-17 -796 44 316 -394 0
-17 -796 44 -316 394 0
-17 -796 -44 316 394 0
17 796 44 316 -394 0
17 796 44 -316 394 0
17 796 -44 316 394 0
17 -796 44 316 394 0
-17 796 44 316 394 0
17 -44 -310 -325 0
-17 44 -310 -325 0
-17 -44 310 -325 0
-17 -44 -310 325 0
17 44 310 -325 0
17 44 -310 325 0
17 -44 310 325 0
-17 44 310 325 0
-797 312 0
-797 313 0
797 -312 -313 0
-42 -311 -797 -326 -111 0
42 311 -797 -326 -111 0
42 -311 797 -326 -111 0
42 -311 -797 326 -111 0
42 -311 -797 -326 111 0
-42 311 797 -326 -111 0
-42 311 -797 326 -111 0
-42 311 -797 -326 111 0
-42 -311 797 326 -111 0
-42 -311 797 -326 111 0
-42 -311 -797 326 111 0
42 311 797 326 -111 0
42 311 797 -326 111 0
42 311 -797 326 111 0
42 -311 797 326 111 0
-42 311 797 326 111 0
-798 19 0
-798 20 0
798 -19 -20 0
-18 -798 -45 -317 -395 0
18 798 -45 -317 -395 0
18 -798 45 -317 -395 0
18 -798 -45 317 -395 0
18 -798 -45 -317 395 0
-18 798 45 -317 -395 0
-18 798 -45 317 -395 0
-18 798 -45 -317 395 0
-18 -798 45 317 -395 0
-18 -798 45 -317 395 0
-18 -798 -45 317 395 0
18 798 45 317 -395 0
18 798 45 -317 395 0
18 798 -45 317 395 0
18 -798 45 317 395 0
-18 798 45 317 395 0
18 -45 -311 -326 0
-18 45 -311 -326 0
-18 -45 311 -326 0
-18 -45 -311 326 0
18 45 311 -326 0
18 45 -311 326 0
18 -45 311 326 0
-18 45 311 326 0
-799 313 0
-799 314 0
799 -313 -314 0
-43 -312 -799 -112 0
43 312 -799 -112 0
43 -312 799 -112 0
43 -312 -799 112 0
-43 312 799 -112 0
-43 312 -799 112 0
-43 -312 799 112 0
43 312 799 112 0
-800 20 0
-800 21 0
800 -20 -21 0
19 -800 -396 0
-19 800 -396 0
-19 -800 396 0
19 800 396 0
-19 -312 0
19 312 0
-801 314 0
-801 315 0
801 -314 -315 0
-44 -313 -801 -113 0
44 313 -801 -113 0
44 -313 801 -113 0
44 -313 -801 113 0
-44 313 801 -113 0
-44 313 -801 113 0
-44 -313 801 113 0
44 313 801 113 0
-802 21 0
-802 22 0
802 -21 -22 0
-20 -802 -47 -319 -397 0
20 802 -47 -319 -397 0
20 -802 47 -319 -397 0
20 -802 -47 319 -397 0
20 -802 -47 -319 397 0
-20 802 47 -319 -397 0
-20 802 -47 319 -397 0
-20 802 -47 -319 397 0
-20 -802 47 319 -397 0
-20 -802 47 -319 397 0
-20 -802 -47 319 397 0
20 802 47 319 -397 0
20 802 47 -319 397 0
20 802 -47 319 397 0
20 -802 47 319 397 0
-20 802 47 319 397 0
-20 -47 -313 0
20 47 -313 0
20 -47 313 0
-20 47 313 0
-803 315 0
-803 316 0
803 -315 -316 0
-45 -314 -803 -329 -114 0
45 314 -803 -329 -114 0
45 -314 803 -329 -114 0
45 -314 -803 329 -114 0
45 -314 -803 -329 114 0
-45 314 803 -329 -114 0
-45 314 -803 329 -114 0
-45 314 -803 -329 114 0
-45 -314 803 329 -114 0
-45 -314 803 -329 114 0
-45 -314 -803 329 114 0
45 314 803 329 -114 0
45 314 803 -329 114 0
45 314 -803 329 114 0
45 -314 803 329 114 0
-45 314 803 329 114 0
-804 22 0
-804 23 0
804 -22 -23 0
-21 -804 -48 -320 -398 0
21 804 -48 -320 -398 0
21 -804 48 -320 -398 0
21 -804 -48 320 -398 0
21 -804 -48 -320 398 0
-21 804 48 -320 -398 0
-21 804 -48 320 -398 0
-21 804 -48 -320 398 0
-21 -804 48 320 -398 0
-21 -804 48 -320 398 0
-21 -804 -48 320 398 0
21 804 48 320 -398 0
21 804 48 -320 398 0
21 804 -48 320 398 0
21 -804 48 320 398 0
-21 804 48 320 398 0
21 -48 -314 -329 0
-21 48 -314 -329 0
-21 -48 314 -329 0
-21 -48 -314 329 0
21 48 314 -329 0
21 48 -314 329 0
21 -48 314 329 0
-21 48 314 329 0
-805 316 0
-805 317 0
805 -316 -317 0
315 -805 -330 -115 0
-315 805 -330 -115 0
-315 -805 330 -115 0
-315 -805 -330 115 0
315 805 330 -115 0
315 805 -330 115 0
315 -805 330 115 0
-315 805 330 115 0
-806 23 0
-806 24 0
806 -23 -24 0
22 -806 -321 -399 0
-22 806 -321 -399 0
-22 -806 321 -399 0
-22 -806 -321 399 0
22 806 321 -399 0
22 806 -321 399 0
22 -806 321 399 0
-22 806 321 399 0
-22 -315 -330 0
22 315 -330 0
22 -315 330 0
-22 315 330 0
-47 -316 -317 -331 -116 0
47 316 -317 -331 -116 0
47 -316 317 -331 -116 0
47 -316 -317 331 -116 0
47 -316 -317 -331 116 0
-47 316 317 -331 -116 0
-47 316 -317 331 -116 0
-47 316 -317 -331 116 0
-47 -316 317 331 -116 0
-47 -316 317 -331 116 0
-47 -316 -317 331 116 0
47 316 317 331 -116 0
47 316 317 -331 116 0
47 316 -317 331 116 0
47 -316 317 331 116 0
-47 316 317 331 116 0
-807 24 0
-807 25 0
807 -24 -25 0
-23 -807 -50 -322 -400 0
23 807 -50 -322 -400 0
23 -807 50 -322 -400 0
23 -807 -50 322 -400 0
23 -807 -50 -322 400 0
-23 807 50 -322 -400 0
-23 807 -50 322 -400 0
-23 807 -50 -322 400 0
-23 -807 50 322 -400 0
-23 -807 50 -322 400 0
-23 -807 -50 322 400 0
23 807 50 322 -400 0
23 807 50 -322 400 0
23 807 -50 322 400 0
23 -807 50 322 400 0
-23 807 50 322 400 0
-23 -50 -316 -331 0
23 50 -316 -331 0
23 -50 316 -331 0
23 -50 -316 331 0
-23 50 316 -331 0
-23 50 -316 331 0
-23 -50 316 331 0
23 50 316 331 0
-48 -317 -319 -332 -117 0
48 317 -319 -332 -117 0
48 -317 319 -332 -117 0
48 -317 -319 332 -117 0
48 -317 -319 -332 117 0
-48 317 319 -332 -117 0
-48 317 -319 332 -117 0
-48 317 -319 -332 117 0
-48 -317 319 332 -117 0
-48 -317 319 -332 117 0
-48 -317 -319 332 117 0
48 317 319 332 -117 0
48 317 319 -332 117 0
48 317 -319 332 117 0
48 -317 319 332 117 0
-48 317 319 332 117 0
-808 25 0
-808 26 0
808 -25 -26 0
-24 -808 -51 -323 -401 0
24 808 -51 -323 -401 0
24 -808 51 -323 -401 0
24 -808 -51 323 -401 0
24 -808 -51 -323 401 0
-24 808 51 -323 -401 0
-24 808 -51 323 -401 0
-24 808 -51 -323 401 0
-24 -808 51 323 -401 0
-24 -808 51 -323 401 0
-24 -808 -51 323 401 0
24 808 51 323 -401 0
24 808 51 -323 401 0
24 808 -51 323 401 0
24 -808 51 323 401 0
-24 808 51 323 401 0
-24 -51 -317 -332 0
24 51 -317 -332 0
24 -51 317 -332 0
24 -51 -317 332 0
-24 51 317 -332 0
-24 51 -317 332 0
-24 -51 317 332 0
24 51 317 332 0
-809 319 0
-809 320 0
809 -319 -320 0
809 -333 -118 0
-809 333 -118 0
-809 -333 118 0
809 333 118 0
-810 26 0
-810 27 0
810 -26 -27 0
25 -810 -324 -402 0
-25 810 -324 -402 0
-25 -810 324 -402 0
-25 -810 -324 402 0
25 810 324 -402 0
25 810 -324 402 0
25 -810 324 402 0
-25 810 324 402 0
25 -333 0
-25 333 0
-811 320 0
-811 321 0
811 -320 -321 0
-50 -319 -811 -334 -119 0
50 319 -811 -334 -119 0
50 -319 811 -334 -119 0
50 -319 -811 334 -119 0
50 -319 -811 -334 119 0
-50 319 811 -334 -119 0
-50 319 -811 334 -119 0
-50 319 -811 -334 119 0
-50 -319 811 334 -119 0
-50 -319 811 -334 119 0
-50 -319 -811 334 119 0
50 319 811 334 -119 0
50 319 811 -334 119 0
50 319 -811 334 119 0
50 -319 811 334 119 0
-50 319 811 334 119 0
26 -27 -325 -403 0
-26 27 -325 -403 0
-26 -27 325 -403 0
-26 -27 -325 403 0
26 27 325 -403 0
26 27 -325 403 0
26 -27 325 403 0
-26 27 325 403 0
-26 -319 -334 0
26 319 -334 0
26 -319 334 0
-26 319 334 0
-812 321 0
-812 322 0
812 -321 -322 0
-51 -320 -812 -335 -120 0
51 320 -812 -335 -120 0
51 -320 812 -335 -120 0
51 -320 -812 335 -120 0
51 -320 -812 -335 120 0
-51 320 812 -335 -120 0
-51 320 -812 335 -120 0
-51 320 -812 -335 120 0
-51 -320 812 335 -120 0
-51 -320 812 -335 120 0
-51 -320 -812 335 120 0
51 320 812 335 -120 0
51 320 812 -335 120 0
51 320 -812 335 120 0
51 -320 812 335 120 0
-51 320 812 335 120 0
27 -54 -326 -404 0
-27 54 -326 -404 0
-27 -54 326 -404 0
-27 -54 -326 404 0
27 54 326 -404 0
27 54 -326 404 0
27 -54 326 404 0
-27 54 326 404 0
-27 -54 -320 -335 0
27 54 -320 -335 0
27 -54 320 -335 0
27 -54 -320 335 0
-27 54 320 -335 0
-27 54 -320 335 0
-27 -54 320 335 0
27 54 320 335 0
-813 322 0
-813 323 0
813 -322 -323 0
321 -813 -121 0
-321 813 -121 0
-321 -813 121 0
321 813 121 0
-55 -321 0
55 321 0
-814 323 0
-814 324 0
814 -323 -324 0
322 -814 -337 -122 0
-322 814 -337 -122 0
-322 -814 337 -122 0
-322 -814 -337 122 0
322 814 337 -122 0
322 814 -337 122 0
322 -814 337 122 0
-322 814 337 122 0
-815 30 0
-815 31 0
815 -30 -31 0
815 -56 -406 0
-815 56 -406 0
-815 -56 406 0
815 56 406 0
-56 -322 -337 0
56 322 -337 0
56 -322 337 0
-56 322 337 0
-816 324 0
-816 325 0
816 -324 -325 0
54 -323 -816 -123 0
-54 323 -816 -123 0
-54 -323 816 -123 0
-54 -323 -816 123 0
54 323 816 -123 0
54 323 -816 123 0
54 -323 816 123 0
-54 323 816 123 0
30 -31 -329 -407 0
-30 31 -329 -407 0
-30 -31 329 -407 0
-30 -31 -329 407 0
30 31 329 -407 0
30 31 -329 407 0
30 -31 329 407 0
-30 31 329 407 0
30 -323 0
-30 323 0
-817 325 0
-817 326 0
817 -325 -326 0
-55 -324 -817 -339 -124 0
55 324 -817 -339 -124 0
55 -324 817 -339 -124 0
55 -324 -817 339 -124 0
55 -324 -817 -339 124 0
-55 324 817 -339 -124 0
-55 324 -817 339 -124 0
-55 324 -817 -339 124 0
-55 -324 817 339 -124 0
-55 -324 817 -339 124 0
-55 -324 -817 339 124 0
55 324 817 339 -124 0
55 324 817 -339 124 0
55 324 -817 339 124 0
55 -324 817 339 124 0
-55 324 817 339 124 0
-31 -33 -330 -408 0
31 33 -330 -408 0
31 -33 330 -408 0
31 -33 -330 408 0
-31 33 330 -408 0
-31 33 -330 408 0
-31 -33 330 408 0
31 33 330 408 0
31 -324 -339 0
-31 324 -339 0
-31 -324 339 0
31 324 339 0
-56 -325 -326 -340 -125 0
56 325 -326 -340 -125 0
56 -325 326 -340 -125 0
56 -325 -326 340 -125 0
56 -325 -326 -340 125 0
-56 325 326 -340 -125 0
-56 325 -326 340 -125 0
-56 325 -326 -340 125 0
-56 -325 326 340 -125 0
-56 -325 326 -340 125 0
-56 -325 -326 340 125 0
56 325 326 340 -125 0
56 325 326 -340 125 0
56 325 -326 340 125 0
56 -325 326 340 125 0
-56 325 326 340 125 0
-818 33 0
-818 34 0
818 -33 -34 0
-818 -59 -331 -409 0
818 59 -331 -409 0
818 -59 331 -409 0
818 -59 -331 409 0
-818 59 331 -409 0
-818 59 -331 409 0
-818 -59 331 409 0
818 59 331 409 0
-59 -325 -340 0
59 325 -340 0
59 -325 340 0
-59 325 340 0
326 -341 -126 0
-326 341 -126 0
-326 -341 126 0
326 341 126 0
-819 34 0
-819 35 0
819 -34 -35 0
-33 -819 -332 -410 0
33 819 -332 -410 0
33 -819 332 -410 0
33 -819 -332 410 0
-33 819 332 -410 0
-33 819 -332 410 0
-33 -819 332 410 0
33 819 332 410 0
33 -326 -341 0
-33 326 -341 0
-33 -326 341 0
33 326 341 0
-329 -342 -127 0
329 342 -127 0
329 -342 127 0
-329 342 127 0
-820 35 0
-820 36 0
820 -35 -36 0
-34 -820 -61 -333 -411 0
34 820 -61 -333 -411 0
34 -820 61 -333 -411 0
34 -820 -61 333 -411 0
34 -820 -61 -333 411 0
-34 820 61 -333 -411 0
-34 820 -61 333 -411 0
-34 820 -61 -333 411 0
-34 -820 61 333 -411 0
-34 -820 61 -333 411 0
-34 -820 -61 333 411 0
34 820 61 333 -411 0
34 820 61 -333 411 0
34 820 -61 333 411 0
34 -820 61 333 411 0
-34 820 61 333 411 0
34 -61 -342 0
-34 61 -342 0
-34 -61 342 0
34 61 342 0
-821 329 0
-821 330 0
821 -329 -330 0
-59 -821 -343 -128 0
59 821 -343 -128 0
59 -821 343 -128 0
59 -821 -343 128 0
-59 821 343 -128 0
-59 821 -343 128 0
-59 -821 343 128 0
59 821 343 128 0
-822 36 0
-822 37 0
822 -36 -37 0
-35 -822 -334 -412 0
35 822 -334 -412 0
35 -822 334 -412 0
35 -822 -334 412 0
-35 822 334 -412 0
-35 822 -334 412 0
-35 -822 334 412 0
35 822 334 412 0
35 -343 0
-35 343 0
-823 330 0
-823 331 0
823 -330 -331 0
-329 -823 -129 0
329 823 -129 0
329 -823 129 0
-329 823 129 0
36 -63 -335 -413 0
-36 63 -335 -413 0
-36 -63 335 -413 0
-36 -63 -335 413 0
36 63 335 -413 0
36 63 -335 413 0
36 -63 335 413 0
-36 63 335 413 0
-36 -63 -329 0
36 63 -329 0
36 -63 329 0
-36 63 329 0
-824 331 0
-824 332 0
824 -331 -332 0
-61 -330 -824 -345 -130 0
61 330 -824 -345 -130 0
61 -330 824 -345 -130 0
61 -330 -824 345 -130 0
61 -330 -824 -345 130 0
-61 330 824 -345 -130 0
-61 330 -824 345 -130 0
-61 330 -824 -345 130 0
-61 -330 824 345 -130 0
-61 -330 824 -345 130 0
-61 -330 -824 345 130 0
61 330 824 345 -130 0
61 330 824 -345 130 0
61 330 -824 345 130 0
61 -330 824 345 130 0
-61 330 824 345 130 0
37 -64 -414 0
-37 64 -414 0
-37 -64 414 0
37 64 414 0
37 -64 -330 -345 0
-37 64 -330 -345 0
-37 -64 330 -345 0
-37 -64 -330 345 0
37 64 330 -345 0
37 64 -330 345 0
37 -64 330 345 0
-37 64 330 345 0
-825 332 0
-825 333 0
825 -332 -333 0
-331 -825 -346 -131 0
331 825 -346 -131 0
331 -825 346 -131 0
331 -825 -346 131 0
-331 825 346 -131 0
-331 825 -346 131 0
-331 -825 346 131 0
331 825 346 131 0
-826 39 0
-826 40 0
826 -39 -40 0
826 -337 -415 0
-826 337 -415 0
-826 -337 415 0
826 337 415 0
-331 -346 0
331 346 0
-827 333 0
-827 334 0
827 -333 -334 0
-63 -332 -827 -347 -132 0
63 332 -827 -347 -132 0
63 -332 827 -347 -132 0
63 -332 -827 347 -132 0
63 -332 -827 -347 132 0
-63 332 827 -347 -132 0
-63 332 -827 347 -132 0
-63 332 -827 -347 132 0
-63 -332 827 347 -132 0
-63 -332 827 -347 132 0
-63 -332 -827 347 132 0
63 332 827 347 -132 0
63 332 827 -347 132 0
63 332 -827 347 132 0
63 -332 827 347 132 0
-63 332 827 347 132 0
39 -40 -66 -416 0
-39 40 -66 -416 0
-39 -40 66 -416 0
-39 -40 -66 416 0
39 40 66 -416 0
39 40 -66 416 0
39 -40 66 416 0
-39 40 66 416 0
39 -66 -332 -347 0
-39 66 -332 -347 0
-39 -66 332 -347 0
-39 -66 -332 347 0
39 66 332 -347 0
39 66 -332 347 0
39 -66 332 347 0
-39 66 332 347 0
-828 334 0
-828 335 0
828 -334 -335 0
-64 -333 -828 -348 -133 0
64 333 -828 -348 -133 0
64 -333 828 -348 -133 0
64 -333 -828 348 -133 0
64 -333 -828 -348 133 0
-64 333 828 -348 -133 0
-64 333 -828 348 -133 0
-64 333 -828 -348 133 0
-64 -333 828 348 -133 0
-64 -333 828 -348 133 0
-64 -333 -828 348 133 0
64 333 828 348 -133 0
64 333 828 -348 133 0
64 333 -828 348 133 0
64 -333 828 348 133 0
-64 333 828 348 133 0
-40 -42 -67 -339 -417 0
40 42 -67 -339 -417 0
40 -42 67 -339 -417 0
40 -42 -67 339 -417 0
40 -42 -67 -339 417 0
-40 42 67 -339 -417 0
-40 42 -67 339 -417 0
-40 42 -67 -339 417 0
-40 -42 67 339 -417 0
-40 -42 67 -339 417 0
-40 -42 -67 339 417 0
40 42 67 339 -417 0
40 42 67 -339 417 0
40 42 -67 339 417 0
40 -42 67 339 417 0
-40 42 67 339 417 0
-40 -67 -333 -348 0
40 67 -333 -348 0
40 -67 333 -348 0
40 -67 -333 348 0
-40 67 333 -348 0
-40 67 -333 348 0
-40 -67 333 348 0
40 67 333 348 0
-334 -335 -134 0
334 335 -134 0
334 -335 134 0
-334 335 134 0
-829 42 0
-829 43 0
829 -42 -43 0
-829 -68 -340 -418 0
829 68 -340 -418 0
829 -68 340 -418 0
829 -68 -340 418 0
-829 68 340 -418 0
-829 68 -340 418 0
-829 -68 340 418 0
829 68 340 418 0
68 -334 0
-68 334 0
-66 -335 -337 -350 -135 0
66 335 -337 -350 -135 0
66 -335 337 -350 -135 0
66 -335 -337 350 -135 0
66 -335 -337 -350 135 0
-66 335 337 -350 -135 0
-66 335 -337 350 -135 0
-66 335 -337 -350 135 0
-66 -335 337 350 -135 0
-66 -335 337 -350 135 0
-66 -335 -337 350 135 0
66 335 337 350 -135 0
66 335 337 -350 135 0
66 335 -337 350 135 0
66 -335 337 350 135 0
-66 335 337 350 135 0
-830 43 0
-830 44 0
830 -43 -44 0
-42 -830 -69 -341 -419 0
42 830 -69 -341 -419 0
42 -830 69 -341 -419 0
42 -830 -69 341 -419 0
42 -830 -69 -341 419 0
-42 830 69 -341 -419 0
-42 830 -69 341 -419 0
-42 830 -69 -341 419 0
-42 -830 69 341 -419 0
-42 -830 69 -341 419 0
-42 -830 -69 341 419 0
42 830 69 341 -419 0
42 830 69 -341 419 0
42 830 -69 341 419 0
42 -830 69 341 419 0
-42 830 69 341 419 0
-42 -69 -335 -350 0
42 69 -335 -350 0
42 -69 335 -350 0
42 -69 -335 350 0
-42 69 335 -350 0
-42 69 -335 350 0
-42 -69 335 350 0
42 69 335 350 0
67 -351 -136 0
-67 351 -136 0
-67 -351 136 0
67 351 136 0
-831 44 0
-831 45 0
831 -44 -45 0
-43 -831 -70 -342 -420 0
43 831 -70 -342 -420 0
43 -831 70 -342 -420 0
43 -831 -70 342 -420 0
43 -831 -70 -342 420 0
-43 831 70 -342 -420 0
-43 831 -70 342 -420 0
-43 831 -70 -342 420 0
-43 -831 70 342 -420 0
-43 -831 70 -342 420 0
-43 -831 -70 342 420 0
43 831 70 342 -420 0
43 831 70 -342 420 0
43 831 -70 342 420 0
43 -831 70 342 420 0
-43 831 70 342 420 0
-43 -70 -351 0
43 70 -351 0
43 -70 351 0
-43 70 351 0
68 -337 -352 -137 0
-68 337 -352 -137 0
-68 -337 352 -137 0
-68 -337 -352 137 0
68 337 352 -137 0
68 337 -352 137 0
68 -337 352 137 0
-68 337 352 137 0
44 -71 -343 -421 0
-44 71 -343 -421 0
-44 -71 343 -421 0
-44 -71 -343 421 0
44 71 343 -421 0
44 71 -343 421 0
44 -71 343 421 0
-44 71 343 421 0
44 -71 -337 -352 0
-44 71 -337 -352 0
-44 -71 337 -352 0
-44 -71 -337 352 0
44 71 337 -352 0
44 71 -337 352 0
44 -71 337 352 0
-44 71 337 352 0
-832 339 0
-832 340 0
832 -339 -340 0
69 -832 -353 -138 0
-69 832 -353 -138 0
-69 -832 353 -138 0
-69 -832 -353 138 0
69 832 353 -138 0
69 832 -353 138 0
69 -832 353 138 0
-69 832 353 138 0
45 -72 -422 0
-45 72 -422 0
-45 -72 422 0
45 72 422 0
45 -72 -353 0
-45 72 -353 0
-45 -72 353 0
45 72 353 0
-833 340 0
-833 341 0
833 -340 -341 0
-70 -339 -833 -354 -139 0
70 339 -833 -354 -139 0
70 -339 833 -354 -139 0
70 -339 -833 354 -139 0
70 -339 -833 -354 139 0
-70 339 833 -354 -139 0
-70 339 -833 354 -139 0
-70 339 -833 -354 139 0
-70 -339 833 354 -139 0
-70 -339 833 -354 139 0
-70 -339 -833 354 139 0
70 339 833 354 -139 0
70 339 833 -354 139 0
70 339 -833 354 139 0
70 -339 833 354 139 0
-70 339 833 354 139 0
-834 47 0
-834 48 0
834 -47 -48 0
834 -73 -345 -423 0
-834 73 -345 -423 0
-834 -73 345 -423 0
-834 -73 -345 423 0
834 73 345 -423 0
834 73 -345 423 0
834 -73 345 423 0
-834 73 345 423 0
-73 -339 -354 0
73 339 -354 0
73 -339 354 0
-73 339 354 0
-835 341 0
-835 342 0
835 -341 -342 0
-71 -340 -835 -140 0
71 340 -835 -140 0
71 -340 835 -140 0
71 -340 -835 140 0
-71 340 835 -140 0
-71 340 -835 140 0
-71 -340 835 140 0
71 340 835 140 0
47 -74 -346 -424 0
-47 74 -346 -424 0
-47 -74 346 -424 0
-47 -74 -346 424 0
47 74 346 -424 0
47 74 -346 424 0
47 -74 346 424 0
-47 74 346 424 0
47 -74 -340 0
-47 74 -340 0
-47 -74 340 0
47 74 340 0
-836 342 0
-836 343 0
836 -342 -343 0
-72 -341 -836 -356 -141 0
72 341 -836 -356 -141 0
72 -341 836 -356 -141 0
72 -341 -836 356 -141 0
72 -341 -836 -356 141 0
-72 341 836 -356 -141 0
-72 341 -836 356 -141 0
-72 341 -836 -356 141 0
-72 -341 836 356 -141 0
-72 -341 836 -356 141 0
-72 -341 -836 356 141 0
72 341 836 356 -141 0
72 341 836 -356 141 0
72 341 -836 356 141 0
72 -341 836 356 141 0
-72 341 836 356 141 0
48 -75 -347 -425 0
-48 75 -347 -425 0
-48 -75 347 -425 0
-48 -75 -347 425 0
48 75 347 -425 0
48 75 -347 425 0
48 -75 347 425 0
-48 75 347 425 0
-48 -75 -341 -356 0
48 75 -341 -356 0
48 -75 341 -356 0
48 -75 -341 356 0
-48 75 341 -356 0
-48 75 -341 356 0
-48 -75 341 356 0
48 75 341 356 0
-73 -342 -343 -357 -142 0
73 342 -343 -357 -142 0
73 -342 343 -357 -142 0
73 -342 -343 357 -142 0
73 -342 -343 -357 142 0
-73 342 343 -357 -142 0
-73 342 -343 357 -142 0
-73 342 -343 -357 142 0
-73 -342 343 357 -142 0
-73 -342 343 -357 142 0
-73 -342 -343 357 142 0
73 342 343 357 -142 0
73 342 343 -357 142 0
73 342 -343 357 142 0
73 -342 343 357 142 0
-73 342 343 357 142 0
-837 50 0
-837 51 0
837 -50 -51 0
837 -76 -348 -426 0
-837 76 -348 -426 0
-837 -76 348 -426 0
-837 -76 -348 426 0
837 76 348 -426 0
837 76 -348 426 0
837 -76 348 426 0
-837 76 348 426 0
76 -342 -357 0
-76 342 -357 0
-76 -342 357 0
76 342 357 0
-74 -343 -345 -358 -143 0
74 343 -345 -358 -143 0
74 -343 345 -358 -143 0
74 -343 -345 358 -143 0
74 -343 -345 -358 143 0
-74 343 345 -358 -143 0
-74 343 -345 358 -143 0
-74 343 -345 -358 143 0
-74 -343 345 358 -143 0
-74 -343 345 -358 143 0
-74 -343 -345 358 143 0
74 343 345 358 -143 0
74 343 345 -358 143 0
74 343 -345 358 143 0
74 -343 345 358 143 0
-74 343 345 358 143 0
50 -343 -358 0
-50 343 -358 0
-50 -343 358 0
50 343 358 0
-838 345 0
-838 346 0
838 -345 -346 0
75 -838 -144 0
-75 838 -144 0
-75 -838 144 0
75 838 144 0
51 -78 -350 -428 0
-51 78 -350 -428 0
-51 -78 350 -428 0
-51 -78 -350 428 0
51 78 350 -428 0
51 78 -350 428 0
51 -78 350 428 0
-51 78 350 428 0
51 -78 0
-51 78 0
-839 346 0
-839 347 0
839 -346 -347 0
76 -345 -839 -145 0
-76 345 -839 -145 0
-76 -345 839 -145 0
-76 -345 -839 145 0
76 345 839 -145 0
76 345 -839 145 0
76 -345 839 145 0
-76 345 839 145 0
-79 -351 -429 0
79 351 -429 0
79 -351 429 0
-79 351 429 0
79 -345 0
-79 345 0
-840 347 0
-840 348 0
840 -347 -348 0
-346 -840 -361 -146 0
346 840 -361 -146 0
346 -840 361 -146 0
346 -840 -361 146 0
-346 840 361 -146 0
-346 840 -361 146 0
-346 -840 361 146 0
346 840 361 146 0
-841 54 0
-841 55 0
841 -54 -55 0
841 -352 -430 0
-841 352 -430 0
-841 -352 430 0
841 352 430 0
346 -361 0
-346 361 0
-78 -347 -348 -362 -147 0
78 347 -348 -362 -147 0
78 -347 348 -362 -147 0
78 -347 -348 362 -147 0
78 -347 -348 -362 147 0
-78 347 348 -362 -147 0
-78 347 -348 362 -147 0
-78 347 -348 -362 147 0
-78 -347 348 362 -147 0
-78 -347 348 -362 147 0
-78 -347 -348 362 147 0
78 347 348 362 -147 0
78 347 348 -362 147 0
78 347 -348 362 147 0
78 -347 348 362 147 0
-78 347 348 362 147 0
-842 55 0
-842 56 0
842 -55 -56 0
-54 -842 -81 -353 -431 0
54 842 -81 -353 -431 0
54 -842 81 -353 -431 0
54 -842 -81 353 -431 0
54 -842 -81 -353 431 0
-54 842 81 -353 -431 0
-54 842 -81 353 -431 0
-54 842 -81 -353 431 0
-54 -842 81 353 -431 0
-54 -842 81 -353 431 0
-54 -842 -81 353 431 0
54 842 81 353 -431 0
54 842 81 -353 431 0
54 842 -81 353 431 0
54 -842 81 353 431 0
-54 842 81 353 431 0
-54 -81 -347 -362 0
54 81 -347 -362 0
54 -81 347 -362 0
54 -81 -347 362 0
-54 81 347 -362 0
-54 81 -347 362 0
-54 -81 347 362 0
54 81 347 362 0
-79 -348 -350 -363 -148 0
79 348 -350 -363 -148 0
79 -348 350 -363 -148 0
79 -348 -350 363 -148 0
79 -348 -350 -363 148 0
-79 348 350 -363 -148 0
-79 348 -350 363 -148 0
-79 348 -350 -363 148 0
-79 -348 350 363 -148 0
-79 -348 350 -363 148 0
-79 -348 -350 363 148 0
79 348 350 363 -148 0
79 348 350 -363 148 0
79 348 -350 363 148 0
79 -348 350 363 148 0
-79 348 350 363 148 0
55 -82 -354 -432 0
-55 82 -354 -432 0
-55 -82 354 -432 0
-55 -82 -354 432 0
55 82 354 -432 0
55 82 -354 432 0
55 -82 354 432 0
-55 82 354 432 0
-55 -82 -348 -363 0
55 82 -348 -363 0
55 -82 348 -363 0
55 -82 -348 363 0
-55 82 348 -363 0
-55 82 -348 363 0
-55 -82 348 363 0
55 82 348 363 0
-843 350 0
-843 351 0
843 -350 -351 0
-843 -364 -149 0
843 364 -149 0
843 -364 149 0
-843 364 149 0
56 -83 -433 0
-56 83 -433 0
-56 -83 433 0
56 83 433 0
-56 -83 -364 0
56 83 -364 0
56 -83 364 0
-56 83 364 0
-844 351 0
-844 352 0
844 -351 -352 0
-81 -350 -844 -365 -150 0
81 350 -844 -365 -150 0
81 -350 844 -365 -150 0
81 -350 -844 365 -150 0
81 -350 -844 -365 150 0
-81 350 844 -365 -150 0
-81 350 -844 365 -150 0
-81 350 -844 -365 150 0
-81 -350 844 365 -150 0
-81 -350 844 -365 150 0
-81 -350 -844 365 150 0
81 350 844 365 -150 0
81 350 844 -365 150 0
81 350 -844 365 150 0
81 -350 844 365 150 0
-81 350 844 365 150 0
59 -84 -356 -434 0
-59 84 -356 -434 0
-59 -84 356 -434 0
-59 -84 -356 434 0
59 84 356 -434 0
59 84 -356 434 0
59 -84 356 434 0
-59 84 356 434 0
84 -350 -365 0
-84 350 -365 0
-84 -350 365 0
84 350 365 0
-845 352 0
-845 353 0
845 -352 -353 0
82 -351 -845 -151 0
-82 351 -845 -151 0
-82 -351 845 -151 0
-82 -351 -845 151 0
82 351 845 -151 0
82 351 -845 151 0
82 -351 845 151 0
-82 351 845 151 0
-59 -85 -357 -435 0
59 85 -357 -435 0
59 -85 357 -435 0
59 -85 -357 435 0
-59 85 357 -435 0
-59 85 -357 435 0
-59 -85 357 435 0
59 85 357 435 0
-85 -351 0
85 351 0
-846 353 0
-846 354 0
846 -353 -354 0
-83 -352 -846 -367 -152 0
83 352 -846 -367 -152 0
83 -352 846 -367 -152 0
83 -352 -846 367 -152 0
83 -352 -846 -367 152 0
-83 352 846 -367 -152 0
-83 352 -846 367 -152 0
-83 352 -846 -367 152 0
-83 -352 846 367 -152 0
-83 -352 846 -367 152 0
-83 -352 -846 367 152 0
83 352 846 367 -152 0
83 352 846 -367 152 0
83 352 -846 367 152 0
83 -352 846 367 152 0
-83 352 846 367 152 0
-59 -61 -86 -358 -436 0
59 61 -86 -358 -436 0
59 -61 86 -358 -436 0
59 -61 -86 358 -436 0
59 -61 -86 -358 436 0
-59 61 86 -358 -436 0
-59 61 -86 358 -436 0
-59 61 -86 -358 436 0
-59 -61 86 358 -436 0
-59 -61 86 -358 436 0
-59 -61 -86 358 436 0
59 61 86 358 -436 0
59 61 86 -358 436 0
59 61 -86 358 436 0
59 -61 86 358 436 0
-59 61 86 358 436 0
-59 -86 -352 -367 0
59 86 -352 -367 0
59 -86 352 -367 0
59 -86 -352 367 0
-59 86 352 -367 0
-59 86 -352 367 0
-59 -86 352 367 0
59 86 352 367 0
-84 -353 -354 -368 -153 0
84 353 -354 -368 -153 0
84 -353 354 -368 -153 0
84 -353 -354 368 -153 0
84 -353 -354 -368 153 0
-84 353 354 -368 -153 0
-84 353 -354 368 -153 0
-84 353 -354 -368 153 0
-84 -353 354 368 -153 0
-84 -353 354 -368 153 0
-84 -353 -354 368 153 0
84 353 354 368 -153 0
84 353 354 -368 153 0
84 353 -354 368 153 0
84 -353 354 368 153 0
-84 353 354 368 153 0
61 -87 -437 0
-61 87 -437 0
-61 -87 437 0
61 87 437 0
-87 -353 -368 0
87 353 -368 0
87 -353 368 0
-87 353 368 0
-85 -354 -356 -369 -154 0
85 354 -356 -369 -154 0
85 -354 356 -369 -154 0
85 -354 -356 369 -154 0
85 -354 -356 -369 154 0
-85 354 356 -369 -154 0
-85 354 -356 369 -154 0
-85 354 -356 -369 154 0
-85 -354 356 369 -154 0
-85 -354 356 -369 154 0
-85 -354 -356 369 154 0
85 354 356 369 -154 0
85 354 356 -369 154 0
85 354 -356 369 154 0
85 -354 356 369 154 0
-85 354 356 369 154 0
61 -63 -88 -438 0
-61 63 -88 -438 0
-61 -63 88 -438 0
-61 -63 -88 438 0
61 63 88 -438 0
61 63 -88 438 0
61 -63 88 438 0
-61 63 88 438 0
-61 -88 -354 -369 0
61 88 -354 -369 0
61 -88 354 -369 0
61 -88 -354 369 0
-61 88 354 -369 0
-61 88 -354 369 0
-61 -88 354 369 0
61 88 354 369 0
-847 356 0
-847 357 0
847 -356 -357 0
-86 -847 -370 -155 0
86 847 -370 -155 0
86 -847 370 -155 0
86 -847 -370 155 0
-86 847 370 -155 0
-86 847 -370 155 0
-86 -847 370 155 0
86 847 370 155 0
-848 63 0
-848 64 0
848 -63 -64 0
-848 -361 -439 0
848 361 -439 0
848 -361 439 0
-848 361 439 0
370 0
-849 357 0
-849 358 0
849 -357 -358 0
87 -356 -849 -156 0
-87 356 -849 -156 0
-87 -356 849 -156 0
-87 -356 -849 156 0
87 356 849 -156 0
87 356 -849 156 0
87 -356 849 156 0
-87 356 849 156 0
-63 -64 -90 -362 -440 0
63 64 -90 -362 -440 0
63 -64 90 -362 -440 0
63 -64 -90 362 -440 0
63 -64 -90 -362 440 0
-63 64 90 -362 -440 0
-63 64 -90 362 -440 0
-63 64 -90 -362 440 0
-63 -64 90 362 -440 0
-63 -64 90 -362 440 0
-63 -64 -90 362 440 0
63 64 90 362 -440 0
63 64 90 -362 440 0
63 64 -90 362 440 0
63 -64 90 362 440 0
-63 64 90 362 440 0
63 -90 -356 0
-63 90 -356 0
-63 -90 356 0
63 90 356 0
88 -357 -372 -157 0
-88 357 -372 -157 0
-88 -357 372 -157 0
-88 -357 -372 157 0
88 357 372 -157 0
88 357 -372 157 0
88 -357 372 157 0
-88 357 372 157 0
-64 -66 -91 -363 -441 0
64 66 -91 -363 -441 0
64 -66 91 -363 -441 0
64 -66 -91 363 -441 0
64 -66 -91 -363 441 0
-64 66 91 -363 -441 0
-64 66 -91 363 -441 0
-64 66 -91 -363 441 0
-64 -66 91 363 -441 0
-64 -66 91 -363 441 0
-64 -66 -91 363 441 0
64 66 91 363 -441 0
64 66 91 -363 441 0
64 66 -91 363 441 0
64 -66 91 363 441 0
-64 66 91 363 441 0
-64 -91 -357 -372 0
64 91 -357 -372 0
64 -91 357 -372 0
64 -91 -357 372 0
-64 91 357 -372 0
-64 91 -357 372 0
-64 -91 357 372 0
64 91 357 372 0
358 -373 -158 0
-358 373 -158 0
-358 -373 158 0
358 373 158 0
-850 66 0
-850 67 0
850 -66 -67 0
-850 -92 -364 -442 0
850 92 -364 -442 0
850 -92 364 -442 0
850 -92 -364 442 0
-850 92 364 -442 0
-850 92 -364 442 0
-850 -92 364 442 0
850 92 364 442 0
92 -358 -373 0
-92 358 -373 0
-92 -358 373 0
92 358 373 0
-90 -374 -159 0
90 374 -159 0
90 -374 159 0
-90 374 159 0
-851 67 0
-851 68 0
851 -67 -68 0
-66 -851 -365 -443 0
66 851 -365 -443 0
66 -851 365 -443 0
66 -851 -365 443 0
-66 851 365 -443 0
-66 851 -365 443 0
-66 -851 365 443 0
66 851 365 443 0
-66 -374 0
66 374 0
-852 361 0
-852 362 0
852 -361 -362 0
91 -852 -375 -160 0
-91 852 -375 -160 0
-91 -852 375 -160 0
-91 -852 -375 160 0
91 852 375 -160 0
91 852 -375 160 0
91 -852 375 160 0
-91 852 375 160 0
-853 68 0
-853 69 0
853 -68 -69 0
67 -853 -94 -444 0
-67 853 -94 -444 0
-67 -853 94 -444 0
-67 -853 -94 444 0
67 853 94 -444 0
67 853 -94 444 0
67 -853 94 444 0
-67 853 94 444 0
67 -94 -375 0
-67 94 -375 0
-67 -94 375 0
67 94 375 0
-854 362 0
-854 363 0
854 -362 -363 0
92 -361 -854 -161 0
-92 361 -854 -161 0
-92 -361 854 -161 0
-92 -361 -854 161 0
92 361 854 -161 0
92 361 -854 161 0
92 -361 854 161 0
-92 361 854 161 0
-855 69 0
-855 70 0
855 -69 -70 0
-68 -855 -95 -367 -445 0
68 855 -95 -367 -445 0
68 -855 95 -367 -445 0
68 -855 -95 367 -445 0
68 -855 -95 -367 445 0
-68 855 95 -367 -445 0
-68 855 -95 367 -445 0
-68 855 -95 -367 445 0
-68 -855 95 367 -445 0
-68 -855 95 -367 445 0
-68 -855 -95 367 445 0
68 855 95 367 -445 0
68 855 95 -367 445 0
68 855 -95 367 445 0
68 -855 95 367 445 0
-68 855 95 367 445 0
-68 -95 -361 0
68 95 -361 0
68 -95 361 0
-68 95 361 0
-856 363 0
-856 364 0
856 -363 -364 0
-362 -856 -377 -162 0
362 856 -377 -162 0
362 -856 377 -162 0
362 -856 -377 162 0
-362 856 377 -162 0
-362 856 -377 162 0
-362 -856 377 162 0
362 856 377 162 0
-857 70 0
-857 71 0
857 -70 -71 0
-69 -857 -96 -368 -446 0
69 857 -96 -368 -446 0
69 -857 96 -368 -446 0
69 -857 -96 368 -446 0
69 -857 -96 -368 446 0
-69 857 96 -368 -446 0
-69 857 -96 368 -446 0
-69 857 -96 -368 446 0
-69 -857 96 368 -446 0
-69 -857 96 -368 446 0
-69 -857 -96 368 446 0
69 857 96 368 -446 0
69 857 96 -368 446 0
69 857 -96 368 446 0
69 -857 96 368 446 0
-69 857 96 368 446 0
-69 -96 -362 -377 0
69 96 -362 -377 0
69 -96 362 -377 0
69 -96 -362 377 0
-69 96 362 -377 0
-69 96 -362 377 0
-69 -96 362 377 0
69 96 362 377 0
-858 364 0
-858 365 0
858 -364 -365 0
-94 -363 -858 -378 -163 0
94 363 -858 -378 -163 0
94 -363 858 -378 -163 0
94 -363 -858 378 -163 0
94 -363 -858 -378 163 0
-94 363 858 -378 -163 0
-94 363 -858 378 -163 0
-94 363 -858 -378 163 0
-94 -363 858 378 -163 0
-94 -363 858 -378 163 0
-94 -363 -858 378 163 0
94 363 858 378 -163 0
94 363 858 -378 163 0
94 363 -858 378 163 0
94 -363 858 378 163 0
-94 363 858 378 163 0
-859 71 0
-859 72 0
859 -71 -72 0
-70 -859 -97 -369 -447 0
70 859 -97 -369 -447 0
70 -859 97 -369 -447 0
70 -859 -97 369 -447 0
70 -859 -97 -369 447 0
-70 859 97 -369 -447 0
-70 859 -97 369 -447 0
-70 859 -97 -369 447 0
-70 -859 97 369 -447 0
-70 -859 97 -369 447 0
-70 -859 -97 369 447 0
70 859 97 369 -447 0
70 859 97 -369 447 0
70 859 -97 369 447 0
70 -859 97 369 447 0
-70 859 97 369 447 0
-70 -97 -363 -378 0
70 97 -363 -378 0
70 -97 363 -378 0
70 -97 -363 378 0
-70 97 363 -378 0
-70 97 -363 378 0
-70 -97 363 378 0
70 97 363 378 0
95 -364 -379 -164 0
-95 364 -379 -164 0
-95 -364 379 -164 0
-95 -364 -379 164 0
95 364 379 -164 0
95 364 -379 164 0
95 -364 379 164 0
-95 364 379 164 0
-860 72 0
-860 73 0
860 -72 -73 0
-71 -860 -98 -370 -448 0
71 860 -98 -370 -448 0
71 -860 98 -370 -448 0
71 -860 -98 370 -448 0
71 -860 -98 -370 448 0
-71 860 98 -370 -448 0
-71 860 -98 370 -448 0
-71 860 -98 -370 448 0
-71 -860 98 370 -448 0
-71 -860 98 -370 448 0
-71 -860 -98 370 448 0
71 860 98 370 -448 0
71 860 98 -370 448 0
71 860 -98 370 448 0
71 -860 98 370 448 0
-71 860 98 370 448 0
-71 -98 -364 -379 0
71 98 -364 -379 0
71 -98 364 -379 0
71 -98 -364 379 0
-71 98 364 -379 0
-71 98 -364 379 0
-71 -98 364 379 0
71 98 364 379 0
96 -365 -380 -165 0
-96 365 -380 -165 0
-96 -365 380 -165 0
-96 -365 -380 165 0
96 365 380 -165 0
96 365 -380 165 0
96 -365 380 165 0
-96 365 380 165 0
-861 73 0
-861 74 0
861 -73 -74 0
72 -861 -99 -449 0
-72 861 -99 -449 0
-72 -861 99 -449 0
-72 -861 -99 449 0
72 861 99 -449 0
72 861 -99 449 0
72 -861 99 449 0
-72 861 99 449 0
72 -99 -365 -380 0
-72 99 -365 -380 0
-72 -99 365 -380 0
-72 -99 -365 380 0
72 99 365 -380 0
72 99 -365 380 0
72 -99 365 380 0
-72 99 365 380 0
-862 367 0
-862 368 0
862 -367 -368 0
97 -862 -381 -166 0
-97 862 -381 -166 0
-97 -862 381 -166 0
-97 -862 -381 166 0
97 862 381 -166 0
97 862 -381 166 0
97 -862 381 166 0
-97 862 381 166 0
-863 74 0
-863 75 0
863 -74 -75 0
-73 -863 -100 -372 -450 0
73 863 -100 -372 -450 0
73 -863 100 -372 -450 0
73 -863 -100 372 -450 0
73 -863 -100 -372 450 0
-73 863 100 -372 -450 0
-73 863 -100 372 -450 0
-73 863 -100 -372 450 0
-73 -863 100 372 -450 0
-73 -863 100 -372 450 0
-73 -863 -100 372 450 0
73 863 100 372 -450 0
73 863 100 -372 450 0
73 863 -100 372 450 0
73 -863 100 372 450 0
-73 863 100 372 450 0
73 -100 -381 0
-73 100 -381 0
-73 -100 381 0
73 100 381 0
-864 368 0
-864 369 0
864 -368 -369 0
-98 -304 -367 -864 -167 0
98 304 -367 -864 -167 0
98 -304 367 -864 -167 0
98 -304 -367 864 -167 0
98 -304 -367 -864 167 0
-98 304 367 -864 -167 0
-98 304 -367 864 -167 0
-98 304 -367 -864 167 0
-98 -304 367 864 -167 0
-98 -304 367 -864 167 0
-98 -304 -367 864 167 0
98 304 367 864 -167 0
98 304 367 -864 167 0
98 304 -367 864 167 0
98 -304 367 864 167 0
-98 304 367 864 167 0
-865 75 0
-865 76 0
865 -75 -76 0
-74 -865 -101 -373 -451 0
74 865 -101 -373 -451 0
74 -865 101 -373 -451 0
74 -865 -101 373 -451 0
74 -865 -101 -373 451 0
-74 865 101 -373 -451 0
-74 865 -101 373 -451 0
-74 865 -101 -373 451 0
-74 -865 101 373 -451 0
-74 -865 101 -373 451 0
-74 -865 -101 373 451 0
74 865 101 373 -451 0
74 865 101 -373 451 0
74 865 -101 373 451 0
74 -865 101 373 451 0
-74 865 101 373 451 0
-74 -101 -304 -367 0
74 101 -304 -367 0
74 -101 304 -367 0
74 -101 -304 367 0
-74 101 304 -367 0
-74 101 -304 367 0
-74 -101 304 367 0
74 101 304 367 0
-866 369 0
-866 370 0
866 -369 -370 0
-99 -368 -866 -383 -168 0
99 368 -866 -383 -168 0
99 -368 866 -383 -168 0
99 -368 -866 383 -168 0
99 -368 -866 -383 168 0
-99 368 866 -383 -168 0
-99 368 -866 383 -168 0
-99 368 -866 -383 168 0
-99 -368 866 383 -168 0
-99 -368 866 -383 168 0
-99 -368 -866 383 168 0
99 368 866 383 -168 0
99 368 866 -383 168 0
99 368 -866 383 168 0
99 -368 866 383 168 0
-99 368 866 383 168 0
-75 -76 -102 -374 -452 0
75 76 -102 -374 -452 0
75 -76 102 -374 -452 0
75 -76 -102 374 -452 0
75 -76 -102 -374 452 0
-75 76 102 -374 -452 0
-75 76 -102 374 -452 0
-75 76 -102 -374 452 0
-75 -76 102 374 -452 0
-75 -76 102 -374 452 0
-75 -76 -102 374 452 0
75 76 102 374 -452 0
75 76 102 -374 452 0
75 76 -102 374 452 0
75 -76 102 374 452 0
-75 76 102 374 452 0
-75 -102 -368 -383 0
75 102 -368 -383 0
75 -102 368 -383 0
75 -102 -368 383 0
-75 102 368 -383 0
-75 102 -368 383 0
-75 -102 368 383 0
75 102 368 383 0
100 -369 -384 -169 0
-100 369 -384 -169 0
-100 -369 384 -169 0
-100 -369 -384 169 0
100 369 384 -169 0
100 369 -384 169 0
100 -369 384 169 0
-100 369 384 169 0
-76 -78 -103 -375 -453 0
76 78 -103 -375 -453 0
76 -78 103 -375 -453 0
76 -78 -103 375 -453 0
76 -78 -103 -375 453 0
-76 78 103 -375 -453 0
-76 78 -103 375 -453 0
-76 78 -103 -375 453 0
-76 -78 103 375 -453 0
-76 -78 103 -375 453 0
-76 -78 -103 375 453 0
76 78 103 375 -453 0
76 78 103 -375 453 0
76 78 -103 375 453 0
76 -78 103 375 453 0
-76 78 103 375 453 0
-76 -103 -369 -384 0
76 103 -369 -384 0
76 -103 369 -384 0
76 -103 -369 384 0
-76 103 369 -384 0
-76 103 -369 384 0
-76 -103 369 384 0
76 103 369 384 0
101 -370 -385 -170 0
-101 370 -385 -170 0
-101 -370 385 -170 0
-101 -370 -385 170 0
101 370 385 -170 0
101 370 -385 170 0
101 -370 385 170 0
-101 370 385 170 0
-867 78 0
-867 79 0
867 -78 -79 0
867 -104 -454 0
-867 104 -454 0
-867 -104 454 0
867 104 454 0
104 -370 -385 0
-104 370 -385 0
-104 -370 385 0
104 370 385 0
-868 372 0
-868 373 0
868 -372 -373 0
102 -868 -386 -171 0
-102 868 -386 -171 0
-102 -868 386 -171 0
-102 -868 -386 171 0
102 868 386 -171 0
102 868 -386 171 0
102 -868 386 171 0
-102 868 386 171 0
-78 -79 -105 -377 -455 0
78 79 -105 -377 -455 0
78 -79 105 -377 -455 0
78 -79 -105 377 -455 0
78 -79 -105 -377 455 0
-78 79 105 -377 -455 0
-78 79 -105 377 -455 0
-78 79 -105 -377 455 0
-78 -79 105 377 -455 0
-78 -79 105 -377 455 0
-78 -79 -105 377 455 0
78 79 105 377 -455 0
78 79 105 -377 455 0
78 79 -105 377 455 0
78 -79 105 377 455 0
-78 79 105 377 455 0
-78 -105 -386 0
78 105 -386 0
78 -105 386 0
-78 105 386 0
-869 373 0
-869 374 0
869 -373 -374 0
-103 -372 -869 -387 -172 0
103 372 -869 -387 -172 0
103 -372 869 -387 -172 0
103 -372 -869 387 -172 0
103 -372 -869 -387 172 0
-103 372 869 -387 -172 0
-103 372 -869 387 -172 0
-103 372 -869 -387 172 0
-103 -372 869 387 -172 0
-103 -372 869 -387 172 0
-103 -372 -869 387 172 0
103 372 869 387 -172 0
103 372 869 -387 172 0
103 372 -869 387 172 0
103 -372 869 387 172 0
-103 372 869 387 172 0
-79 -81 -106 -378 -456 0
79 81 -106 -378 -456 0
79 -81 106 -378 -456 0
79 -81 -106 378 -456 0
79 -81 -106 -378 456 0
-79 81 106 -378 -456 0
-79 81 -106 378 -456 0
-79 81 -106 -378 456 0
-79 -81 106 378 -456 0
-79 -81 106 -378 456 0
-79 -81 -106 378 456 0
79 81 106 378 -456 0
79 81 106 -378 456 0
79 81 -106 378 456 0
79 -81 106 378 456 0
-79 81 106 378 456 0
79 -106 -372 -387 0
-79 106 -372 -387 0
-79 -106 372 -387 0
-79 -106 -372 387 0
79 106 372 -387 0
79 106 -372 387 0
79 -106 372 387 0
-79 106 372 387 0
-870 374 0
-870 375 0
870 -374 -375 0
-104 -373 -870 -388 -173 0
104 373 -870 -388 -173 0
104 -373 870 -388 -173 0
104 -373 -870 388 -173 0
104 -373 -870 -388 173 0
-104 373 870 -388 -173 0
-104 373 -870 388 -173 0
-104 373 -870 -388 173 0
-104 -373 870 388 -173 0
-104 -373 870 -388 173 0
-104 -373 -870 388 173 0
104 373 870 388 -173 0
104 373 870 -388 173 0
104 373 -870 388 173 0
104 -373 870 388 173 0
-104 373 870 388 173 0
-871 81 0
-871 82 0
871 -81 -82 0
-871 -107 -379 -457 0
871 107 -379 -457 0
871 -107 379 -457 0
871 -107 -379 457 0
-871 107 379 -457 0
-871 107 -379 457 0
-871 -107 379 457 0
871 107 379 457 0
-107 -373 -388 0
107 373 -388 0
107 -373 388 0
-107 373 388 0
105 -374 -389 -174 0
-105 374 -389 -174 0
-105 -374 389 -174 0
-105 -374 -389 174 0
105 374 389 -174 0
105 374 -389 174 0
105 -374 389 174 0
-105 374 389 174 0
-872 82 0
-872 83 0
872 -82 -83 0
-81 -872 -108 -380 -458 0
81 872 -108 -380 -458 0
81 -872 108 -380 -458 0
81 -872 -108 380 -458 0
81 -872 -108 -380 458 0
-81 872 108 -380 -458 0
-81 872 -108 380 -458 0
-81 872 -108 -380 458 0
-81 -872 108 380 -458 0
-81 -872 108 -380 458 0
-81 -872 -108 380 458 0
81 872 108 380 -458 0
81 872 108 -380 458 0
81 872 -108 380 458 0
81 -872 108 380 458 0
-81 872 108 380 458 0
81 -108 -374 -389 0
-81 108 -374 -389 0
-81 -108 374 -389 0
-81 -108 -374 389 0
81 108 374 -389 0
81 108 -374 389 0
81 -108 374 389 0
-81 108 374 389 0
106 -375 -390 -175 0
-106 375 -390 -175 0
-106 -375 390 -175 0
-106 -375 -390 175 0
106 375 390 -175 0
106 375 -390 175 0
106 -375 390 175 0
-106 375 390 175 0
-873 83 0
-873 84 0
873 -83 -84 0
-82 -873 -109 -381 -459 0
82 873 -109 -381 -459 0
82 -873 109 -381 -459 0
82 -873 -109 381 -459 0
82 -873 -109 -381 459 0
-82 873 109 -381 -459 0
-82 873 -109 381 -459 0
-82 873 -109 -381 459 0
-82 -873 109 381 -459 0
-82 -873 109 -381 459 0
-82 -873 -109 381 459 0
82 873 109 381 -459 0
82 873 109 -381 459 0
82 873 -109 381 459 0
82 -873 109 381 459 0
-82 873 109 381 459 0
82 -109 -375 -390 0
-82 109 -375 -390 0
-82 -109 375 -390 0
-82 -109 -375 390 0
82 109 375 -390 0
82 109 -375 390 0
82 -109 375 390 0
-82 109 375 390 0
-874 377 0
-874 378 0
874 -377 -378 0
107 -874 -391 -176 0
-107 874 -391 -176 0
-107 -874 391 -176 0
-107 -874 -391 176 0
107 874 391 -176 0
107 874 -391 176 0
107 -874 391 176 0
-107 874 391 176 0
-875 84 0
-875 85 0
875 -84 -85 0
-83 -875 -110 -304 -460 0
83 875 -110 -304 -460 0
83 -875 110 -304 -460 0
83 -875 -110 304 -460 0
83 -875 -110 -304 460 0
-83 875 110 -304 -460 0
-83 875 -110 304 -460 0
-83 875 -110 -304 460 0
-83 -875 110 304 -460 0
-83 -875 110 -304 460 0
-83 -875 -110 304 460 0
83 875 110 304 -460 0
83 875 110 -304 460 0
83 875 -110 304 460 0
83 -875 110 304 460 0
-83 875 110 304 460 0
-83 -110 -391 0
83 110 -391 0
83 -110 391 0
-83 110 391 0
-876 378 0
-876 379 0
876 -378 -379 0
-108 -377 -876 -392 -177 0
108 377 -876 -392 -177 0
108 -377 876 -392 -177 0
108 -377 -876 392 -177 0
108 -377 -876 -392 177 0
-108 377 876 -392 -177 0
-108 377 -876 392 -177 0
-108 377 -876 -392 177 0
-108 -377 876 392 -177 0
-108 -377 876 -392 177 0
-108 -377 -876 392 177 0
108 377 876 392 -177 0
108 377 876 -392 177 0
108 377 -876 392 177 0
108 -377 876 392 177 0
-108 377 876 392 177 0
-877 85 0
-877 86 0
877 -85 -86 0
-84 -877 -111 -383 -461 0
84 877 -111 -383 -461 0
84 -877 111 -383 -461 0
84 -877 -111 383 -461 0
84 -877 -111 -383 461 0
-84 877 111 -383 -461 0
-84 877 -111 383 -461 0
-84 877 -111 -383 461 0
-84 -877 111 383 -461 0
-84 -877 111 -383 461 0
-84 -877 -111 383 461 0
84 877 111 383 -461 0
84 877 111 -383 461 0
84 877 -111 383 461 0
84 -877 111 383 461 0
-84 877 111 383 461 0
-84 -111 -377 -392 0
84 111 -377 -392 0
84 -111 377 -392 0
84 -111 -377 392 0
-84 111 377 -392 0
-84 111 -377 392 0
-84 -111 377 392 0
84 111 377 392 0
-878 379 0
-878 380 0
878 -379 -380 0
-109 -378 -878 -393 -178 0
109 378 -878 -393 -178 0
109 -378 878 -393 -178 0
109 -378 -878 393 -178 0
109 -378 -878 -393 178 0
-109 378 878 -393 -178 0
-109 378 -878 393 -178 0
-109 378 -878 -393 178 0
-109 -378 878 393 -178 0
-109 -378 878 -393 178 0
-109 -378 -878 393 178 0
109 378 878 393 -178 0
109 378 878 -393 178 0
109 378 -878 393 178 0
109 -378 878 393 178 0
-109 378 878 393 178 0
-879 86 0
-879 87 0
879 -86 -87 0
-85 -879 -112 -384 -462 0
85 879 -112 -384 -462 0
85 -879 112 -384 -462 0
85 -879 -112 384 -462 0
85 -879 -112 -384 462 0
-85 879 112 -384 -462 0
-85 879 -112 384 -462 0
-85 879 -112 -384 462 0
-85 -879 112 384 -462 0
-85 -879 112 -384 462 0
-85 -879 -112 384 462 0
85 879 112 384 -462 0
85 879 112 -384 462 0
85 879 -112 384 462 0
85 -879 112 384 462 0
-85 879 112 384 462 0
-85 -112 -378 -393 0
85 112 -378 -393 0
85 -112 378 -393 0
85 -112 -378 393 0
-85 112 378 -393 0
-85 112 -378 393 0
-85 -112 378 393 0
85 112 378 393 0
-880 380 0
-880 381 0
880 -380 -381 0
-110 -379 -880 -394 -179 0
110 379 -880 -394 -179 0
110 -379 880 -394 -179 0
110 -379 -880 394 -179 0
110 -379 -880 -394 179 0
-110 379 880 -394 -179 0
-110 379 -880 394 -179 0
-110 379 -880 -394 179 0
-110 -379 880 394 -179 0
-110 -379 880 -394 179 0
-110 -379 -880 394 179 0
110 379 880 394 -179 0
110 379 880 -394 179 0
110 379 -880 394 179 0
110 -379 880 394 179 0
-110 379 880 394 179 0
-881 87 0
-881 88 0
881 -87 -88 0
-86 -881 -113 -385 -463 0
86 881 -113 -385 -463 0
86 -881 113 -385 -463 0
86 -881 -113 385 -463 0
86 -881 -113 -385 463 0
-86 881 113 -385 -463 0
-86 881 -113 385 -463 0
-86 881 -113 -385 463 0
-86 -881 113 385 -463 0
-86 -881 113 -385 463 0
-86 -881 -113 385 463 0
86 881 113 385 -463 0
86 881 113 -385 463 0
86 881 -113 385 463 0
86 -881 113 385 463 0
-86 881 113 385 463 0
86 -113 -379 -394 0
-86 113 -379 -394 0
-86 -113 379 -394 0
-86 -113 -379 394 0
86 113 379 -394 0
86 113 -379 394 0
86 -113 379 394 0
-86 113 379 394 0
-882 304 0
-882 381 0
882 -304 -381 0
-111 -380 -882 -395 -180 0
111 380 -882 -395 -180 0
111 -380 882 -395 -180 0
111 -380 -882 395 -180 0
111 -380 -882 -395 180 0
-111 380 882 -395 -180 0
-111 380 -882 395 -180 0
-111 380 -882 -395 180 0
-111 -380 882 395 -180 0
-111 -380 882 -395 180 0
-111 -380 -882 395 180 0
111 380 882 395 -180 0
111 380 882 -395 180 0
111 380 -882 395 180 0
111 -380 882 395 180 0
-111 380 882 395 180 0
-87 -88 -114 -386 -464 0
87 88 -114 -386 -464 0
87 -88 114 -386 -464 0
87 -88 -114 386 -464 0
87 -88 -114 -386 464 0
-87 88 114 -386 -464 0
-87 88 -114 386 -464 0
-87 88 -114 -386 464 0
-87 -88 114 386 -464 0
-87 -88 114 -386 464 0
-87 -88 -114 386 464 0
87 88 114 386 -464 0
87 88 114 -386 464 0
87 88 -114 386 464 0
87 -88 114 386 464 0
-87 88 114 386 464 0
-87 -114 -380 -395 0
87 114 -380 -395 0
87 -114 380 -395 0
87 -114 -380 395 0
-87 114 380 -395 0
-87 114 -380 395 0
-87 -114 380 395 0
87 114 380 395 0
-883 304 0
-883 383 0
883 -304 -383 0
-112 -381 -883 -396 -181 0
112 381 -883 -396 -181 0
112 -381 883 -396 -181 0
112 -381 -883 396 -181 0
112 -381 -883 -396 181 0
-112 381 883 -396 -181 0
-112 381 -883 396 -181 0
-112 381 -883 -396 181 0
-112 -381 883 396 -181 0
-112 -381 883 -396 181 0
-112 -381 -883 396 181 0
112 381 883 396 -181 0
112 381 883 -396 181 0
112 381 -883 396 181 0
112 -381 883 396 181 0
-112 381 883 396 181 0
-88 -90 -115 -387 -465 0
88 90 -115 -387 -465 0
88 -90 115 -387 -465 0
88 -90 -115 387 -465 0
88 -90 -115 -387 465 0
-88 90 115 -387 -465 0
-88 90 -115 387 -465 0
-88 90 -115 -387 465 0
-88 -90 115 387 -465 0
-88 -90 115 -387 465 0
-88 -90 -115 387 465 0
88 90 115 387 -465 0
88 90 115 -387 465 0
88 90 -115 387 465 0
88 -90 115 387 465 0
-88 90 115 387 465 0
88 -115 -381 -396 0
-88 115 -381 -396 0
-88 -115 381 -396 0
-88 -115 -381 396 0
88 115 381 -396 0
88 115 -381 396 0
88 -115 381 396 0
-88 115 381 396 0
-884 383 0
-884 384 0
884 -383 -384 0
-113 -304 -884 -397 -182 0
113 304 -884 -397 -182 0
113 -304 884 -397 -182 0
113 -304 -884 397 -182 0
113 -304 -884 -397 182 0
-113 304 884 -397 -182 0
-113 304 -884 397 -182 0
-113 304 -884 -397 182 0
-113 -304 884 397 -182 0
-113 -304 884 -397 182 0
-113 -304 -884 397 182 0
113 304 884 397 -182 0
113 304 884 -397 182 0
113 304 -884 397 182 0
113 -304 884 397 182 0
-113 304 884 397 182 0
-885 90 0
-885 91 0
885 -90 -91 0
-885 -116 -388 -466 0
885 116 -388 -466 0
885 -116 388 -466 0
885 -116 -388 466 0
-885 116 388 -466 0
-885 116 -388 466 0
-885 -116 388 466 0
885 116 388 466 0
116 -304 -397 0
-116 304 -397 0
-116 -304 397 0
116 304 397 0
-886 384 0
-886 385 0
886 -384 -385 0
-114 -383 -886 -398 -183 0
114 383 -886 -398 -183 0
114 -383 886 -398 -183 0
114 -383 -886 398 -183 0
114 -383 -886 -398 183 0
-114 383 886 -398 -183 0
-114 383 -886 398 -183 0
-114 383 -886 -398 183 0
-114 -383 886 398 -183 0
-114 -383 886 -398 183 0
-114 -383 -886 398 183 0
114 383 886 398 -183 0
114 383 886 -398 183 0
114 383 -886 398 183 0
114 -383 886 398 183 0
-114 383 886 398 183 0
-887 91 0
-887 92 0
887 -91 -92 0
-90 -887 -117 -389 -467 0
90 887 -117 -389 -467 0
90 -887 117 -389 -467 0
90 -887 -117 389 -467 0
90 -887 -117 -389 467 0
-90 887 117 -389 -467 0
-90 887 -117 389 -467 0
-90 887 -117 -389 467 0
-90 -887 117 389 -467 0
-90 -887 117 -389 467 0
-90 -887 -117 389 467 0
90 887 117 389 -467 0
90 887 117 -389 467 0
90 887 -117 389 467 0
90 -887 117 389 467 0
-90 887 117 389 467 0
-90 -117 -383 -398 0
90 117 -383 -398 0
90 -117 383 -398 0
90 -117 -383 398 0
-90 117 383 -398 0
-90 117 -383 398 0
-90 -117 383 398 0
90 117 383 398 0
-888 385 0
-888 386 0
888 -385 -386 0
-115 -384 -888 -399 -184 0
115 384 -888 -399 -184 0
115 -384 888 -399 -184 0
115 -384 -888 399 -184 0
115 -384 -888 -399 184 0
-115 384 888 -399 -184 0
-115 384 -888 399 -184 0
-115 384 -888 -399 184 0
-115 -384 888 399 -184 0
-115 -384 888 -399 184 0
-115 -384 -888 399 184 0
115 384 888 399 -184 0
115 384 888 -399 184 0
115 384 -888 399 184 0
115 -384 888 399 184 0
-115 384 888 399 184 0
-91 -92 -118 -390 -468 0
91 92 -118 -390 -468 0
91 -92 118 -390 -468 0
91 -92 -118 390 -468 0
91 -92 -118 -390 468 0
-91 92 118 -390 -468 0
-91 92 -118 390 -468 0
-91 92 -118 -390 468 0
-91 -92 118 390 -468 0
-91 -92 118 -390 468 0
-91 -92 -118 390 468 0
91 92 118 390 -468 0
91 92 118 -390 468 0
91 92 -118 390 468 0
91 -92 118 390 468 0
-91 92 118 390 468 0
-91 -118 -384 -399 0
91 118 -384 -399 0
91 -118 384 -399 0
91 -118 -384 399 0
-91 118 384 -399 0
-91 118 -384 399 0
-91 -118 384 399 0
91 118 384 399 0
-889 386 0
-889 387 0
889 -386 -387 0
-116 -385 -889 -400 -185 0
116 385 -889 -400 -185 0
116 -385 889 -400 -185 0
116 -385 -889 400 -185 0
116 -385 -889 -400 185 0
-116 385 889 -400 -185 0
-116 385 -889 400 -185 0
-116 385 -889 -400 185 0
-116 -385 889 400 -185 0
-116 -385 889 -400 185 0
-116 -385 -889 400 185 0
116 385 889 400 -185 0
116 385 889 -400 185 0
116 385 -889 400 185 0
116 -385 889 400 185 0
-116 385 889 400 185 0
-92 -94 -119 -391 -469 0
92 94 -119 -391 -469 0
92 -94 119 -391 -469 0
92 -94 -119 391 -469 0
92 -94 -119 -391 469 0
-92 94 119 -391 -469 0
-92 94 -119 391 -469 0
-92 94 -119 -391 469 0
-92 -94 119 391 -469 0
-92 -94 119 -391 469 0
-92 -94 -119 391 469 0
92 94 119 391 -469 0
92 94 119 -391 469 0
92 94 -119 391 469 0
92 -94 119 391 469 0
-92 94 119 391 469 0
92 -119 -385 -400 0
-92 119 -385 -400 0
-92 -119 385 -400 0
-92 -119 -385 400 0
92 119 385 -400 0
92 119 -385 400 0
92 -119 385 400 0
-92 119 385 400 0
-890 387 0
-890 388 0
890 -387 -388 0
-117 -386 -890 -401 -186 0
117 386 -890 -401 -186 0
117 -386 890 -401 -186 0
117 -386 -890 401 -186 0
117 -386 -890 -401 186 0
-117 386 890 -401 -186 0
-117 386 -890 401 -186 0
-117 386 -890 -401 186 0
-117 -386 890 401 -186 0
-117 -386 890 -401 186 0
-117 -386 -890 401 186 0
117 386 890 401 -186 0
117 386 890 -401 186 0
117 386 -890 401 186 0
117 -386 890 401 186 0
-117 386 890 401 186 0
-891 94 0
-891 95 0
891 -94 -95 0
-891 -120 -392 -470 0
891 120 -392 -470 0
891 -120 392 -470 0
891 -120 -392 470 0
-891 120 392 -470 0
-891 120 -392 470 0
-891 -120 392 470 0
891 120 392 470 0
-120 -386 -401 0
120 386 -401 0
120 -386 401 0
-120 386 401 0
-892 388 0
-892 389 0
892 -388 -389 0
-118 -387 -892 -402 -187 0
118 387 -892 -402 -187 0
118 -387 892 -402 -187 0
118 -387 -892 402 -187 0
118 -387 -892 -402 187 0
-118 387 892 -402 -187 0
-118 387 -892 402 -187 0
-118 387 -892 -402 187 0
-118 -387 892 402 -187 0
-118 -387 892 -402 187 0
-118 -387 -892 402 187 0
118 387 892 402 -187 0
118 387 892 -402 187 0
118 387 -892 402 187 0
118 -387 892 402 187 0
-118 387 892 402 187 0
-893 95 0
-893 96 0
893 -95 -96 0
-94 -893 -121 -393 -471 0
94 893 -121 -393 -471 0
94 -893 121 -393 -471 0
94 -893 -121 393 -471 0
94 -893 -121 -393 471 0
-94 893 121 -393 -471 0
-94 893 -121 393 -471 0
-94 893 -121 -393 471 0
-94 -893 121 393 -471 0
-94 -893 121 -393 471 0
-94 -893 -121 393 471 0
94 893 121 393 -471 0
94 893 121 -393 471 0
94 893 -121 393 471 0
94 -893 121 393 471 0
-94 893 121 393 471 0
94 -121 -387 -402 0
-94 121 -387 -402 0
-94 -121 387 -402 0
-94 -121 -387 402 0
94 121 387 -402 0
94 121 -387 402 0
94 -121 387 402 0
-94 121 387 402 0
-894 389 0
-894 390 0
894 -389 -390 0
-119 -388 -894 -403 -188 0
119 388 -894 -403 -188 0
119 -388 894 -403 -188 0
119 -388 -894 403 -188 0
119 -388 -894 -403 188 0
-119 388 894 -403 -188 0
-119 388 -894 403 -188 0
-119 388 -894 -403 188 0
-119 -388 894 403 -188 0
-119 -388 894 -403 188 0
-119 -388 -894 403 188 0
119 388 894 403 -188 0
119 388 894 -403 188 0
119 388 -894 403 188 0
119 -388 894 403 188 0
-119 388 894 403 188 0
-895 96 0
-895 97 0
895 -96 -97 0
-95 -895 -122 -394 -472 0
95 895 -122 -394 -472 0
95 -895 122 -394 -472 0
95 -895 -122 394 -472 0
95 -895 -122 -394 472 0
-95 895 122 -394 -472 0
-95 895 -122 394 -472 0
-95 895 -122 -394 472 0
-95 -895 122 394 -472 0
-95 -895 122 -394 472 0
-95 -895 -122 394 472 0
95 895 122 394 -472 0
95 895 122 -394 472 0
95 895 -122 394 472 0
95 -895 122 394 472 0
-95 895 122 394 472 0
95 -122 -388 -403 0
-95 122 -388 -403 0
-95 -122 388 -403 0
-95 -122 -388 403 0
95 122 388 -403 0
95 122 -388 403 0
95 -122 388 403 0
-95 122 388 403 0
-896 390 0
-896 391 0
896 -390 -391 0
-120 -389 -896 -404 -189 0
120 389 -896 -404 -189 0
120 -389 896 -404 -189 0
120 -389 -896 404 -189 0
120 -389 -896 -404 189 0
-120 389 896 -404 -189 0
-120 389 -896 404 -189 0
-120 389 -896 -404 189 0
-120 -389 896 404 -189 0
-120 -389 896 -404 189 0
-120 -389 -896 404 189 0
120 389 896 404 -189 0
120 389 896 -404 189 0
120 389 -896 404 189 0
120 -389 896 404 189 0
-120 389 896 404 189 0
-897 97 0
-897 98 0
897 -97 -98 0
-96 -897 -123 -395 -473 0
96 897 -123 -395 -473 0
96 -897 123 -395 -473 0
96 -897 -123 395 -473 0
96 -897 -123 -395 473 0
-96 897 123 -395 -473 0
-96 897 -123 395 -473 0
-96 897 -123 -395 473 0
-96 -897 123 395 -473 0
-96 -897 123 -395 473 0
-96 -897 -123 395 473 0
96 897 123 395 -473 0
96 897 123 -395 473 0
96 897 -123 395 473 0
96 -897 123 395 473 0
-96 897 123 395 473 0
96 -123 -389 -404 0
-96 123 -389 -404 0
-96 -123 389 -404 0
-96 -123 -389 404 0
96 123 389 -404 0
96 123 -389 404 0
96 -123 389 404 0
-96 123 389 404 0
-898 391 0
-898 392 0
898 -391 -392 0
-55 -121 -390 -898 -190 0
55 121 -390 -898 -190 0
55 -121 390 -898 -190 0
55 -121 -390 898 -190 0
55 -121 -390 -898 190 0
-55 121 390 -898 -190 0
-55 121 -390 898 -190 0
-55 121 -390 -898 190 0
-55 -121 390 898 -190 0
-55 -121 390 -898 190 0
-55 -121 -390 898 190 0
55 121 390 898 -190 0
55 121 390 -898 190 0
55 121 -390 898 190 0
55 -121 390 898 190 0
-55 121 390 898 190 0
-899 98 0
-899 99 0
899 -98 -99 0
-97 -899 -124 -396 -474 0
97 899 -124 -396 -474 0
97 -899 124 -396 -474 0
97 -899 -124 396 -474 0
97 -899 -124 -396 474 0
-97 899 124 -396 -474 0
-97 899 -124 396 -474 0
-97 899 -124 -396 474 0
-97 -899 124 396 -474 0
-97 -899 124 -396 474 0
-97 -899 -124 396 474 0
97 899 124 396 -474 0
97 899 124 -396 474 0
97 899 -124 396 474 0
97 -899 124 396 474 0
-97 899 124 396 474 0
55 -97 -124 -390 0
-55 97 -124 -390 0
-55 -97 124 -390 0
-55 -97 -124 390 0
55 97 124 -390 0
55 97 -124 390 0
55 -97 124 390 0
-55 97 124 390 0
-900 392 0
-900 393 0
900 -392 -393 0
-122 -391 -900 -406 -191 0
122 391 -900 -406 -191 0
122 -391 900 -406 -191 0
122 -391 -900 406 -191 0
122 -391 -900 -406 191 0
-122 391 900 -406 -191 0
-122 391 -900 406 -191 0
-122 391 -900 -406 191 0
-122 -391 900 406 -191 0
-122 -391 900 -406 191 0
-122 -391 -900 406 191 0
122 391 900 406 -191 0
122 391 900 -406 191 0
122 391 -900 406 191 0
122 -391 900 406 191 0
-122 391 900 406 191 0
-901 99 0
-901 100 0
901 -99 -100 0
-98 -901 -125 -397 -475 0
98 901 -125 -397 -475 0
98 -901 125 -397 -475 0
98 -901 -125 397 -475 0
98 -901 -125 -397 475 0
-98 901 125 -397 -475 0
-98 901 -125 397 -475 0
-98 901 -125 -397 475 0
-98 -901 125 397 -475 0
-98 -901 125 -397 475 0
-98 -901 -125 397 475 0
98 901 125 397 -475 0
98 901 125 -397 475 0
98 901 -125 397 475 0
98 -901 125 397 475 0
-98 901 125 397 475 0
-98 -125 -391 -406 0
98 125 -391 -406 0
98 -125 391 -406 0
98 -125 -391 406 0
-98 125 391 -406 0
-98 125 -391 406 0
-98 -125 391 406 0
98 125 391 406 0
-902 393 0
-902 394 0
902 -393 -394 0
-123 -392 -902 -407 -192 0
123 392 -902 -407 -192 0
123 -392 902 -407 -192 0
123 -392 -902 407 -192 0
123 -392 -902 -407 192 0
-123 392 902 -407 -192 0
-123 392 -902 407 -192 0
-123 392 -902 -407 192 0
-123 -392 902 407 -192 0
-123 -392 902 -407 192 0
-123 -392 -902 407 192 0
123 392 902 407 -192 0
123 392 902 -407 192 0
123 392 -902 407 192 0
123 -392 902 407 192 0
-123 392 902 407 192 0
-903 100 0
-903 101 0
903 -100 -101 0
-99 -903 -126 -398 -476 0
99 903 -126 -398 -476 0
99 -903 126 -398 -476 0
99 -903 -126 398 -476 0
99 -903 -126 -398 476 0
-99 903 126 -398 -476 0
-99 903 -126 398 -476 0
-99 903 -126 -398 476 0
-99 -903 126 398 -476 0
-99 -903 126 -398 476 0
-99 -903 -126 398 476 0
99 903 126 398 -476 0
99 903 126 -398 476 0
99 903 -126 398 476 0
99 -903 126 398 476 0
-99 903 126 398 476 0
99 -126 -392 -407 0
-99 126 -392 -407 0
-99 -126 392 -407 0
-99 -126 -392 407 0
99 126 392 -407 0
99 126 -392 407 0
99 -126 392 407 0
-99 126 392 407 0
-904 394 0
-904 395 0
904 -394 -395 0
-124 -393 -904 -408 -193 0
124 393 -904 -408 -193 0
124 -393 904 -408 -193 0
124 -393 -904 408 -193 0
124 -393 -904 -408 193 0
-124 393 904 -408 -193 0
-124 393 -904 408 -193 0
-124 393 -904 -408 193 0
-124 -393 904 408 -193 0
-124 -393 904 -408 193 0
-124 -393 -904 408 193 0
124 393 904 408 -193 0
124 393 904 -408 193 0
124 393 -904 408 193 0
124 -393 904 408 193 0
-124 393 904 408 193 0
-905 101 0
-905 102 0
905 -101 -102 0
-100 -905 -127 -399 -477 0
100 905 -127 -399 -477 0
100 -905 127 -399 -477 0
100 -905 -127 399 -477 0
100 -905 -127 -399 477 0
-100 905 127 -399 -477 0
-100 905 -127 399 -477 0
-100 905 -127 -399 477 0
-100 -905 127 399 -477 0
-100 -905 127 -399 477 0
-100 -905 -127 399 477 0
100 905 127 399 -477 0
100 905 127 -399 477 0
100 905 -127 399 477 0
100 -905 127 399 477 0
-100 905 127 399 477 0
100 -127 -393 -408 0
-100 127 -393 -408 0
-100 -127 393 -408 0
-100 -127 -393 408 0
100 127 393 -408 0
100 127 -393 408 0
100 -127 393 408 0
-100 127 393 408 0
-906 395 0
-906 396 0
906 -395 -396 0
-125 -394 -906 -409 -194 0
125 394 -906 -409 -194 0
125 -394 906 -409 -194 0
125 -394 -906 409 -194 0
125 -394 -906 -409 194 0
-125 394 906 -409 -194 0
-125 394 -906 409 -194 0
-125 394 -906 -409 194 0
-125 -394 906 409 -194 0
-125 -394 906 -409 194 0
-125 -394 -906 409 194 0
125 394 906 409 -194 0
125 394 906 -409 194 0
125 394 -906 409 194 0
125 -394 906 409 194 0
-125 394 906 409 194 0
-907 102 0
-907 103 0
907 -102 -103 0
-101 -907 -128 -400 -478 0
101 907 -128 -400 -478 0
101 -907 128 -400 -478 0
101 -907 -128 400 -478 0
101 -907 -128 -400 478 0
-101 907 128 -400 -478 0
-101 907 -128 400 -478 0
-101 907 -128 -400 478 0
-101 -907 128 400 -478 0
-101 -907 128 -400 478 0
-101 -907 -128 400 478 0
101 907 128 400 -478 0
101 907 128 -400 478 0
101 907 -128 400 478 0
101 -907 128 400 478 0
-101 907 128 400 478 0
-101 -128 -394 -409 0
101 128 -394 -409 0
101 -128 394 -409 0
101 -128 -394 409 0
-101 128 394 -409 0
-101 128 -394 409 0
-101 -128 394 409 0
101 128 394 409 0
-908 396 0
-908 397 0
908 -396 -397 0
-126 -395 -908 -410 -195 0
126 395 -908 -410 -195 0
126 -395 908 -410 -195 0
126 -395 -908 410 -195 0
126 -395 -908 -410 195 0
-126 395 908 -410 -195 0
-126 395 -908 410 -195 0
-126 395 -908 -410 195 0
-126 -395 908 410 -195 0
-126 -395 908 -410 195 0
-126 -395 -908 410 195 0
126 395 908 410 -195 0
126 395 908 -410 195 0
126 395 -908 410 195 0
126 -395 908 410 195 0
-126 395 908 410 195 0
-909 103 0
-909 104 0
909 -103 -104 0
-102 -909 -129 -401 -479 0
102 909 -129 -401 -479 0
102 -909 129 -401 -479 0
102 -909 -129 401 -479 0
102 -909 -129 -401 479 0
-102 909 129 -401 -479 0
-102 909 -129 401 -479 0
-102 909 -129 -401 479 0
-102 -909 129 401 -479 0
-102 -909 129 -401 479 0
-102 -909 -129 401 479 0
102 909 129 401 -479 0
102 909 129 -401 479 0
102 909 -129 401 479 0
102 -909 129 401 479 0
-102 909 129 401 479 0
-102 -129 -395 -410 0
102 129 -395 -410 0
102 -129 395 -410 0
102 -129 -395 410 0
-102 129 395 -410 0
-102 129 -395 410 0
-102 -129 395 410 0
102 129 395 410 0
-910 397 0
-910 398 0
910 -397 -398 0
-127 -396 -910 -411 -196 0
127 396 -910 -411 -196 0
127 -396 910 -411 -196 0
127 -396 -910 411 -196 0
127 -396 -910 -411 196 0
-127 396 910 -411 -196 0
-127 396 -910 411 -196 0
-127 396 -910 -411 196 0
-127 -396 910 411 -196 0
-127 -396 910 -411 196 0
-127 -396 -910 411 196 0
127 396 910 411 -196 0
127 396 910 -411 196 0
127 396 -910 411 196 0
127 -396 910 411 196 0
-127 396 910 411 196 0
-911 104 0
-911 105 0
911 -104 -105 0
-103 -911 -130 -402 -480 0
103 911 -130 -402 -480 0
103 -911 130 -402 -480 0
103 -911 -130 402 -480 0
103 -911 -130 -402 480 0
-103 911 130 -402 -480 0
-103 911 -130 402 -480 0
-103 911 -130 -402 480 0
-103 -911 130 402 -480 0
-103 -911 130 -402 480 0
-103 -911 -130 402 480 0
103 911 130 402 -480 0
103 911 130 -402 480 0
103 911 -130 402 480 0
103 -911 130 402 480 0
-103 911 130 402 480 0
103 -130 -396 -411 0
-103 130 -396 -411 0
-103 -130 396 -411 0
-103 -130 -396 411 0
103 130 396 -411 0
103 130 -396 411 0
103 -130 396 411 0
-103 130 396 411 0
-912 398 0
-912 399 0
912 -398 -399 0
-128 -397 -912 -412 -197 0
128 397 -912 -412 -197 0
128 -397 912 -412 -197 0
128 -397 -912 412 -197 0
128 -397 -912 -412 197 0
-128 397 912 -412 -197 0
-128 397 -912 412 -197 0
-128 397 -912 -412 197 0
-128 -397 912 412 -197 0
-128 -397 912 -412 197 0
-128 -397 -912 412 197 0
128 397 912 412 -197 0
128 397 912 -412 197 0
128 397 -912 412 197 0
128 -397 912 412 197 0
-128 397 912 412 197 0
-913 105 0
-913 106 0
913 -105 -106 0
-104 -913 -131 -403 -481 0
104 913 -131 -403 -481 0
104 -913 131 -403 -481 0
104 -913 -131 403 -481 0
104 -913 -131 -403 481 0
-104 913 131 -403 -481 0
-104 913 -131 403 -481 0
-104 913 -131 -403 481 0
-104 -913 131 403 -481 0
-104 -913 131 -403 481 0
-104 -913 -131 403 481 0
104 913 131 403 -481 0
104 913 131 -403 481 0
104 913 -131 403 481 0
104 -913 131 403 481 0
-104 913 131 403 481 0
-104 -131 -397 -412 0
104 131 -397 -412 0
104 -131 397 -412 0
104 -131 -397 412 0
-104 131 397 -412 0
-104 131 -397 412 0
-104 -131 397 412 0
104 131 397 412 0
-914 399 0
-914 400 0
914 -399 -400 0
-129 -398 -914 -413 -198 0
129 398 -914 -413 -198 0
129 -398 914 -413 -198 0
129 -398 -914 413 -198 0
129 -398 -914 -413 198 0
-129 398 914 -413 -198 0
-129 398 -914 413 -198 0
-129 398 -914 -413 198 0
-129 -398 914 413 -198 0
-129 -398 914 -413 198 0
-129 -398 -914 413 198 0
129 398 914 413 -198 0
129 398 914 -413 198 0
129 398 -914 413 198 0
129 -398 914 413 198 0
-129 398 914 413 198 0
-915 106 0
-915 107 0
915 -106 -107 0
-105 -915 -132 -404 -482 0
105 915 -132 -404 -482 0
105 -915 132 -404 -482 0
105 -915 -132 404 -482 0
105 -915 -132 -404 482 0
-105 915 132 -404 -482 0
-105 915 -132 404 -482 0
-105 915 -132 -404 482 0
-105 -915 132 404 -482 0
-105 -915 132 -404 482 0
-105 -915 -132 404 482 0
105 915 132 404 -482 0
105 915 132 -404 482 0
105 915 -132 404 482 0
105 -915 132 404 482 0
-105 915 132 404 482 0
-105 -132 -398 -413 0
105 132 -398 -413 0
105 -132 398 -413 0
105 -132 -398 413 0
-105 132 398 -413 0
-105 132 -398 413 0
-105 -132 398 413 0
105 132 398 413 0
-916 400 0
-916 401 0
916 -400 -401 0
-130 -399 -916 -414 -199 0
130 399 -916 -414 -199 0
130 -399 916 -414 -199 0
130 -399 -916 414 -199 0
130 -399 -916 -414 199 0
-130 399 916 -414 -199 0
-130 399 -916 414 -199 0
-130 399 -916 -414 199 0
-130 -399 916 414 -199 0
-130 -399 916 -414 199 0
-130 -399 -916 414 199 0
130 399 916 414 -199 0
130 399 916 -414 199 0
130 399 -916 414 199 0
130 -399 916 414 199 0
-130 399 916 414 199 0
-917 107 0
-917 108 0
917 -107 -108 0
-55 -106 -917 -133 -483 0
55 106 -917 -133 -483 0
55 -106 917 -133 -483 0
55 -106 -917 133 -483 0
55 -106 -917 -133 483 0
-55 106 917 -133 -483 0
-55 106 -917 133 -483 0
-55 106 -917 -133 483 0
-55 -106 917 133 -483 0
-55 -106 917 -133 483 0
-55 -106 -917 133 483 0
55 106 917 133 -483 0
55 106 917 -133 483 0
55 106 -917 133 483 0
55 -106 917 133 483 0
-55 106 917 133 483 0
106 -133 -399 -414 0
-106 133 -399 -414 0
-106 -133 399 -414 0
-106 -133 -399 414 0
106 133 399 -414 0
106 133 -399 414 0
106 -133 399 414 0
-106 133 399 414 0
-918 401 0
-918 402 0
918 -401 -402 0
-131 -400 -918 -415 -200 0
131 400 -918 -415 -200 0
131 -400 918 -415 -200 0
131 -400 -918 415 -200 0
131 -400 -918 -415 200 0
-131 400 918 -415 -200 0
-131 400 -918 415 -200 0
-131 400 -918 -415 200 0
-131 -400 918 415 -200 0
-131 -400 918 -415 200 0
-131 -400 -918 415 200 0
131 400 918 415 -200 0
131 400 918 -415 200 0
131 400 -918 415 200 0
131 -400 918 415 200 0
-131 400 918 415 200 0
-919 108 0
-919 109 0
919 -108 -109 0
-107 -919 -134 -406 -484 0
107 919 -134 -406 -484 0
107 -919 134 -406 -484 0
107 -919 -134 406 -484 0
107 -919 -134 -406 484 0
-107 919 134 -406 -484 0
-107 919 -134 406 -484 0
-107 919 -134 -406 484 0
-107 -919 134 406 -484 0
-107 -919 134 -406 484 0
-107 -919 -134 406 484 0
107 919 134 406 -484 0
107 919 134 -406 484 0
107 919 -134 406 484 0
107 -919 134 406 484 0
-107 919 134 406 484 0
107 -134 -400 -415 0
-107 134 -400 -415 0
-107 -134 400 -415 0
-107 -134 -400 415 0
107 134 400 -415 0
107 134 -400 415 0
107 -134 400 415 0
-107 134 400 415 0
-920 402 0
-920 403 0
920 -402 -403 0
-132 -401 -920 -416 -201 0
132 401 -920 -416 -201 0
132 -401 920 -416 -201 0
132 -401 -920 416 -201 0
132 -401 -920 -416 201 0
-132 401 920 -416 -201 0
-132 401 -920 416 -201 0
-132 401 -920 -416 201 0
-132 -401 920 416 -201 0
-132 -401 920 -416 201 0
-132 -401 -920 416 201 0
132 401 920 416 -201 0
132 401 920 -416 201 0
132 401 -920 416 201 0
132 -401 920 416 201 0
-132 401 920 416 201 0
-921 109 0
-921 110 0
921 -109 -110 0
-108 -921 -135 -407 -485 0
108 921 -135 -407 -485 0
108 -921 135 -407 -485 0
108 -921 -135 407 -485 0
108 -921 -135 -407 485 0
-108 921 135 -407 -485 0
-108 921 -135 407 -485 0
-108 921 -135 -407 485 0
-108 -921 135 407 -485 0
-108 -921 135 -407 485 0
-108 -921 -135 407 485 0
108 921 135 407 -485 0
108 921 135 -407 485 0
108 921 -135 407 485 0
108 -921 135 407 485 0
-108 921 135 407 485 0
-108 -135 -401 -416 0
108 135 -401 -416 0
108 -135 401 -416 0
108 -135 -401 416 0
-108 135 401 -416 0
-108 135 -401 416 0
-108 -135 401 416 0
108 135 401 416 0
-922 403 0
-922 404 0
922 -403 -404 0
-133 -402 -922 -417 -202 0
133 402 -922 -417 -202 0
133 -402 922 -417 -202 0
133 -402 -922 417 -202 0
133 -402 -922 -417 202 0
-133 402 922 -417 -202 0
-133 402 -922 417 -202 0
-133 402 -922 -417 202 0
-133 -402 922 417 -202 0
-133 -402 922 -417 202 0
-133 -402 -922 417 202 0
133 402 922 417 -202 0
133 402 922 -417 202 0
133 402 -922 417 202 0
133 -402 922 417 202 0
-133 402 922 417 202 0
-923 110 0
-923 111 0
923 -110 -111 0
-109 -923 -136 -408 -486 0
109 923 -136 -408 -486 0
109 -923 136 -408 -486 0
109 -923 -136 408 -486 0
109 -923 -136 -408 486 0
-109 923 136 -408 -486 0
-109 923 -136 408 -486 0
-109 923 -136 -408 486 0
-109 -923 136 408 -486 0
-109 -923 136 -408 486 0
-109 -923 -136 408 486 0
109 923 136 408 -486 0
109 923 136 -408 486 0
109 923 -136 408 486 0
109 -923 136 408 486 0
-109 923 136 408 486 0
-109 -136 -402 -417 0
109 136 -402 -417 0
109 -136 402 -417 0
109 -136 -402 417 0
-109 136 402 -417 0
-109 136 -402 417 0
-109 -136 402 417 0
109 136 402 417 0
-924 55 0
-924 404 0
924 -55 -404 0
-134 -403 -924 -418 -203 0
134 403 -924 -418 -203 0
134 -403 924 -418 -203 0
134 -403 -924 418 -203 0
134 -403 -924 -418 203 0
-134 403 924 -418 -203 0
-134 403 -924 418 -203 0
-134 403 -924 -418 203 0
-134 -403 924 418 -203 0
-134 -403 924 -418 203 0
-134 -403 -924 418 203 0
134 403 924 418 -203 0
134 403 924 -418 203 0
134 403 -924 418 203 0
134 -403 924 418 203 0
-134 403 924 418 203 0
-925 111 0
-925 112 0
925 -111 -112 0
-110 -925 -137 -409 -487 0
110 925 -137 -409 -487 0
110 -925 137 -409 -487 0
110 -925 -137 409 -487 0
110 -925 -137 -409 487 0
-110 925 137 -409 -487 0
-110 925 -137 409 -487 0
-110 925 -137 -409 487 0
-110 -925 137 409 -487 0
-110 -925 137 -409 487 0
-110 -925 -137 409 487 0
110 925 137 409 -487 0
110 925 137 -409 487 0
110 925 -137 409 487 0
110 -925 137 409 487 0
-110 925 137 409 487 0
-110 -137 -403 -418 0
110 137 -403 -418 0
110 -137 403 -418 0
110 -137 -403 418 0
-110 137 403 -418 0
-110 137 -403 418 0
-110 -137 403 418 0
110 137 403 418 0
-926 55 0
-926 406 0
926 -55 -406 0
-135 -404 -926 -419 -204 0
135 404 -926 -419 -204 0
135 -404 926 -419 -204 0
135 -404 -926 419 -204 0
135 -404 -926 -419 204 0
-135 404 926 -419 -204 0
-135 404 -926 419 -204 0
-135 404 -926 -419 204 0
-135 -404 926 419 -204 0
-135 -404 926 -419 204 0
-135 -404 -926 419 204 0
135 404 926 419 -204 0
135 404 926 -419 204 0
135 404 -926 419 204 0
135 -404 926 419 204 0
-135 404 926 419 204 0
-927 112 0
-927 113 0
927 -112 -113 0
-111 -927 -138 -410 -488 0
111 927 -138 -410 -488 0
111 -927 138 -410 -488 0
111 -927 -138 410 -488 0
111 -927 -138 -410 488 0
-111 927 138 -410 -488 0
-111 927 -138 410 -488 0
-111 927 -138 -410 488 0
-111 -927 138 410 -488 0
-111 -927 138 -410 488 0
-111 -927 -138 410 488 0
111 927 138 410 -488 0
111 927 138 -410 488 0
111 927 -138 410 488 0
111 -927 138 410 488 0
-111 927 138 410 488 0
-111 -138 -404 -419 0
111 138 -404 -419 0
111 -138 404 -419 0
111 -138 -404 419 0
-111 138 404 -419 0
-111 138 -404 419 0
-111 -138 404 419 0
111 138 404 419 0
-928 406 0
-928 407 0
928 -406 -407 0
-55 -136 -928 -420 -205 0
55 136 -928 -420 -205 0
55 -136 928 -420 -205 0
55 -136 -928 420 -205 0
55 -136 -928 -420 205 0
-55 136 928 -420 -205 0
-55 136 -928 420 -205 0
-55 136 -928 -420 205 0
-55 -136 928 420 -205 0
-55 -136 928 -420 205 0
-55 -136 -928 420 205 0
55 136 928 420 -205 0
55 136 928 -420 205 0
55 136 -928 420 205 0
55 -136 928 420 205 0
-55 136 928 420 205 0
-929 113 0
-929 114 0
929 -113 -114 0
-112 -929 -139 -411 -489 0
112 929 -139 -411 -489 0
112 -929 139 -411 -489 0
112 -929 -139 411 -489 0
112 -929 -139 -411 489 0
-112 929 139 -411 -489 0
-112 929 -139 411 -489 0
-112 929 -139 -411 489 0
-112 -929 139 411 -489 0
-112 -929 139 -411 489 0
-112 -929 -139 411 489 0
112 929 139 411 -489 0
112 929 139 -411 489 0
112 929 -139 411 489 0
112 -929 139 411 489 0
-112 929 139 411 489 0
-55 -112 -139 -420 0
55 112 -139 -420 0
55 -112 139 -420 0
55 -112 -139 420 0
-55 112 139 -420 0
-55 112 -139 420 0
-55 -112 139 420 0
55 112 139 420 0
-930 407 0
-930 408 0
930 -407 -408 0
-137 -406 -930 -421 -206 0
137 406 -930 -421 -206 0
137 -406 930 -421 -206 0
137 -406 -930 421 -206 0
137 -406 -930 -421 206 0
-137 406 930 -421 -206 0
-137 406 -930 421 -206 0
-137 406 -930 -421 206 0
-137 -406 930 421 -206 0
-137 -406 930 -421 206 0
-137 -406 -930 421 206 0
137 406 930 421 -206 0
137 406 930 -421 206 0
137 406 -930 421 206 0
137 -406 930 421 206 0
-137 406 930 421 206 0
-931 114 0
-931 115 0
931 -114 -115 0
-113 -931 -140 -412 -490 0
113 931 -140 -412 -490 0
113 -931 140 -412 -490 0
113 -931 -140 412 -490 0
113 -931 -140 -412 490 0
-113 931 140 -412 -490 0
-113 931 -140 412 -490 0
-113 931 -140 -412 490 0
-113 -931 140 412 -490 0
-113 -931 140 -412 490 0
-113 -931 -140 412 490 0
113 931 140 412 -490 0
113 931 140 -412 490 0
113 931 -140 412 490 0
113 -931 140 412 490 0
-113 931 140 412 490 0
-113 -140 -406 -421 0
113 140 -406 -421 0
113 -140 406 -421 0
113 -140 -406 421 0
-113 140 406 -421 0
-113 140 -406 421 0
-113 -140 406 421 0
113 140 406 421 0
-932 408 0
-932 409 0
932 -408 -409 0
-138 -407 -932 -422 -207 0
138 407 -932 -422 -207 0
138 -407 932 -422 -207 0
138 -407 -932 422 -207 0
138 -407 -932 -422 207 0
-138 407 932 -422 -207 0
-138 407 -932 422 -207 0
-138 407 -932 -422 207 0
-138 -407 932 422 -207 0
-138 -407 932 -422 207 0
-138 -407 -932 422 207 0
138 407 932 422 -207 0
138 407 932 -422 207 0
138 407 -932 422 207 0
138 -407 932 422 207 0
-138 407 932 422 207 0
-933 115 0
-933 116 0
933 -115 -116 0
-114 -933 -141 -413 -491 0
114 933 -141 -413 -491 0
114 -933 141 -413 -491 0
114 -933 -141 413 -491 0
114 -933 -141 -413 491 0
-114 933 141 -413 -491 0
-114 933 -141 413 -491 0
-114 933 -141 -413 491 0
-114 -933 141 413 -491 0
-114 -933 141 -413 491 0
-114 -933 -141 413 491 0
114 933 141 413 -491 0
114 933 141 -413 491 0
114 933 -141 413 491 0
114 -933 141 413 491 0
-114 933 141 413 491 0
-114 -141 -407 -422 0
114 141 -407 -422 0
114 -141 407 -422 0
114 -141 -407 422 0
-114 141 407 -422 0
-114 141 -407 422 0
-114 -141 407 422 0
114 141 407 422 0
-934 409 0
-934 410 0
934 -409 -410 0
-139 -408 -934 -423 -208 0
139 408 -934 -423 -208 0
139 -408 934 -423 -208 0
139 -408 -934 423 -208 0
139 -408 -934 -423 208 0
-139 408 934 -423 -208 0
-139 408 -934 423 -208 0
-139 408 -934 -423 208 0
-139 -408 934 423 -208 0
-139 -408 934 -423 208 0
-139 -408 -934 423 208 0
139 408 934 423 -208 0
139 408 934 -423 208 0
139 408 -934 423 208 0
139 -408 934 423 208 0
-139 408 934 423 208 0
-935 116 0
-935 117 0
935 -116 -117 0
-115 -935 -142 -414 -492 0
115 935 -142 -414 -492 0
115 -935 142 -414 -492 0
115 -935 -142 414 -492 0
115 -935 -142 -414 492 0
-115 935 142 -414 -492 0
-115 935 -142 414 -492 0
-115 935 -142 -414 492 0
-115 -935 142 414 -492 0
-115 -935 142 -414 492 0
-115 -935 -142 414 492 0
115 935 142 414 -492 0
115 935 142 -414 492 0
115 935 -142 414 492 0
115 -935 142 414 492 0
-115 935 142 414 492 0
-115 -142 -408 -423 0
115 142 -408 -423 0
115 -142 408 -423 0
115 -142 -408 423 0
-115 142 408 -423 0
-115 142 -408 423 0
-115 -142 408 423 0
115 142 408 423 0
-936 410 0
-936 411 0
936 -410 -411 0
-140 -409 -936 -424 -209 0
140 409 -936 -424 -209 0
140 -409 936 -424 -209 0
140 -409 -936 424 -209 0
140 -409 -936 -424 209 0
-140 409 936 -424 -209 0
-140 409 -936 424 -209 0
-140 409 -936 -424 209 0
-140 -409 936 424 -209 0
-140 -409 936 -424 209 0
-140 -409 -936 424 209 0
140 409 936 424 -209 0
140 409 936 -424 209 0
140 409 -936 424 209 0
140 -409 936 424 209 0
-140 409 936 424 209 0
-937 117 0
-937 118 0
937 -117 -118 0
-116 -937 -143 -415 -493 0
116 937 -143 -415 -493 0
116 -937 143 -415 -493 0
116 -937 -143 415 -493 0
116 -937 -143 -415 493 0
-116 937 143 -415 -493 0
-116 937 -143 415 -493 0
-116 937 -143 -415 493 0
-116 -937 143 415 -493 0
-116 -937 143 -415 493 0
-116 -937 -143 415 493 0
116 937 143 415 -493 0
116 937 143 -415 493 0
116 937 -143 415 493 0
116 -937 143 415 493 0
-116 937 143 415 493 0
116 -143 -409 -424 0
-116 143 -409 -424 0
-116 -143 409 -424 0
-116 -143 -409 424 0
116 143 409 -424 0
116 143 -409 424 0
116 -143 409 424 0
-116 143 409 424 0
-938 411 0
-938 412 0
938 -411 -412 0
-141 -410 -938 -425 -210 0
141 410 -938 -425 -210 0
141 -410 938 -425 -210 0
141 -410 -938 425 -210 0
141 -410 -938 -425 210 0
-141 410 938 -425 -210 0
-141 410 -938 425 -210 0
-141 410 -938 -425 210 0
-141 -410 938 425 -210 0
-141 -410 938 -425 210 0
-141 -410 -938 425 210 0
141 410 938 425 -210 0
141 410 938 -425 210 0
141 410 -938 425 210 0
141 -410 938 425 210 0
-141 410 938 425 210 0
-939 118 0
-939 119 0
939 -118 -119 0
-117 -939 -144 -416 -494 0
117 939 -144 -416 -494 0
117 -939 144 -416 -494 0
117 -939 -144 416 -494 0
117 -939 -144 -416 494 0
-117 939 144 -416 -494 0
-117 939 -144 416 -494 0
-117 939 -144 -416 494 0
-117 -939 144 416 -494 0
-117 -939 144 -416 494 0
-117 -939 -144 416 494 0
117 939 144 416 -494 0
117 939 144 -416 494 0
117 939 -144 416 494 0
117 -939 144 416 494 0
-117 939 144 416 494 0
-117 -144 -410 -425 0
117 144 -410 -425 0
117 -144 410 -425 0
117 -144 -410 425 0
-117 144 410 -425 0
-117 144 -410 425 0
-117 -144 410 425 0
117 144 410 425 0
-940 412 0
-940 413 0
940 -412 -413 0
-142 -411 -940 -426 -211 0
142 411 -940 -426 -211 0
142 -411 940 -426 -211 0
142 -411 -940 426 -211 0
142 -411 -940 -426 211 0
-142 411 940 -426 -211 0
-142 411 -940 426 -211 0
-142 411 -940 -426 211 0
-142 -411 940 426 -211 0
-142 -411 940 -426 211 0
-142 -411 -940 426 211 0
142 411 940 426 -211 0
142 411 940 -426 211 0
142 411 -940 426 211 0
142 -411 940 426 211 0
-142 411 940 426 211 0
-941 119 0
-941 120 0
941 -119 -120 0
-118 -941 -145 -417 -495 0
118 941 -145 -417 -495 0
118 -941 145 -417 -495 0
118 -941 -145 417 -495 0
118 -941 -145 -417 495 0
-118 941 145 -417 -495 0
-118 941 -145 417 -495 0
-118 941 -145 -417 495 0
-118 -941 145 417 -495 0
-118 -941 145 -417 495 0
-118 -941 -145 417 495 0
118 941 145 417 -495 0
118 941 145 -417 495 0
118 941 -145 417 495 0
118 -941 145 417 495 0
-118 941 145 417 495 0
118 -145 -411 -426 0
-118 145 -411 -426 0
-118 -145 411 -426 0
-118 -145 -411 426 0
118 145 411 -426 0
118 145 -411 426 0
118 -145 411 426 0
-118 145 411 426 0
-942 413 0
-942 414 0
942 -413 -414 0
-50 -143 -412 -942 -212 0
50 143 -412 -942 -212 0
50 -143 412 -942 -212 0
50 -143 -412 942 -212 0
50 -143 -412 -942 212 0
-50 143 412 -942 -212 0
-50 143 -412 942 -212 0
-50 143 -412 -942 212 0
-50 -143 412 942 -212 0
-50 -143 412 -942 212 0
-50 -143 -412 942 212 0
50 143 412 942 -212 0
50 143 412 -942 212 0
50 143 -412 942 212 0
50 -143 412 942 212 0
-50 143 412 942 212 0
-943 120 0
-943 121 0
943 -120 -121 0
-119 -943 -146 -418 -496 0
119 943 -146 -418 -496 0
119 -943 146 -418 -496 0
119 -943 -146 418 -496 0
119 -943 -146 -418 496 0
-119 943 146 -418 -496 0
-119 943 -146 418 -496 0
-119 943 -146 -418 496 0
-119 -943 146 418 -496 0
-119 -943 146 -418 496 0
-119 -943 -146 418 496 0
119 943 146 418 -496 0
119 943 146 -418 496 0
119 943 -146 418 496 0
119 -943 146 418 496 0
-119 943 146 418 496 0
50 -119 -146 -412 0
-50 119 -146 -412 0
-50 -119 146 -412 0
-50 -119 -146 412 0
50 119 146 -412 0
50 119 -146 412 0
50 -119 146 412 0
-50 119 146 412 0
-944 414 0
-944 415 0
944 -414 -415 0
-144 -413 -944 -428 -213 0
144 413 -944 -428 -213 0
144 -413 944 -428 -213 0
144 -413 -944 428 -213 0
144 -413 -944 -428 213 0
-144 413 944 -428 -213 0
-144 413 -944 428 -213 0
-144 413 -944 -428 213 0
-144 -413 944 428 -213 0
-144 -413 944 -428 213 0
-144 -413 -944 428 213 0
144 413 944 428 -213 0
144 413 944 -428 213 0
144 413 -944 428 213 0
144 -413 944 428 213 0
-144 413 944 428 213 0
-945 121 0
-945 122 0
945 -121 -122 0
-120 -945 -147 -419 -497 0
120 945 -147 -419 -497 0
120 -945 147 -419 -497 0
120 -945 -147 419 -497 0
120 -945 -147 -419 497 0
-120 945 147 -419 -497 0
-120 945 -147 419 -497 0
-120 945 -147 -419 497 0
-120 -945 147 419 -497 0
-120 -945 147 -419 497 0
-120 -945 -147 419 497 0
120 945 147 419 -497 0
120 945 147 -419 497 0
120 945 -147 419 497 0
120 -945 147 419 497 0
-120 945 147 419 497 0
-120 -147 -413 -428 0
120 147 -413 -428 0
120 -147 413 -428 0
120 -147 -413 428 0
-120 147 413 -428 0
-120 147 -413 428 0
-120 -147 413 428 0
120 147 413 428 0
-946 415 0
-946 416 0
946 -415 -416 0
-145 -414 -946 -429 -214 0
145 414 -946 -429 -214 0
145 -414 946 -429 -214 0
145 -414 -946 429 -214 0
145 -414 -946 -429 214 0
-145 414 946 -429 -214 0
-145 414 -946 429 -214 0
-145 414 -946 -429 214 0
-145 -414 946 429 -214 0
-145 -414 946 -429 214 0
-145 -414 -946 429 214 0
145 414 946 429 -214 0
145 414 946 -429 214 0
145 414 -946 429 214 0
145 -414 946 429 214 0
-145 414 946 429 214 0
-947 122 0
-947 123 0
947 -122 -123 0
-121 -947 -148 -420 -498 0
121 947 -148 -420 -498 0
121 -947 148 -420 -498 0
121 -947 -148 420 -498 0
121 -947 -148 -420 498 0
-121 947 148 -420 -498 0
-121 947 -148 420 -498 0
-121 947 -148 -420 498 0
-121 -947 148 420 -498 0
-121 -947 148 -420 498 0
-121 -947 -148 420 498 0
121 947 148 420 -498 0
121 947 148 -420 498 0
121 947 -148 420 498 0
121 -947 148 420 498 0
-121 947 148 420 498 0
-121 -148 -414 -429 0
121 148 -414 -429 0
121 -148 414 -429 0
121 -148 -414 429 0
-121 148 414 -429 0
-121 148 -414 429 0
-121 -148 414 429 0
121 148 414 429 0
-948 416 0
-948 417 0
948 -416 -417 0
-146 -415 -948 -430 -215 0
146 415 -948 -430 -215 0
146 -415 948 -430 -215 0
146 -415 -948 430 -215 0
146 -415 -948 -430 215 0
-146 415 948 -430 -215 0
-146 415 -948 430 -215 0
-146 415 -948 -430 215 0
-146 -415 948 430 -215 0
-146 -415 948 -430 215 0
-146 -415 -948 430 215 0
146 415 948 430 -215 0
146 415 948 -430 215 0
146 415 -948 430 215 0
146 -415 948 430 215 0
-146 415 948 430 215 0
-949 123 0
-949 124 0
949 -123 -124 0
-122 -949 -149 -421 -499 0
122 949 -149 -421 -499 0
122 -949 149 -421 -499 0
122 -949 -149 421 -499 0
122 -949 -149 -421 499 0
-122 949 149 -421 -499 0
-122 949 -149 421 -499 0
-122 949 -149 -421 499 0
-122 -949 149 421 -499 0
-122 -949 149 -421 499 0
-122 -949 -149 421 499 0
122 949 149 421 -499 0
122 949 149 -421 499 0
122 949 -149 421 499 0
122 -949 149 421 499 0
-122 949 149 421 499 0
122 -149 -415 -430 0
-122 149 -415 -430 0
-122 -149 415 -430 0
-122 -149 -415 430 0
122 149 415 -430 0
122 149 -415 430 0
122 -149 415 430 0
-122 149 415 430 0
-950 417 0
-950 418 0
950 -417 -418 0
-147 -416 -950 -431 -216 0
147 416 -950 -431 -216 0
147 -416 950 -431 -216 0
147 -416 -950 431 -216 0
147 -416 -950 -431 216 0
-147 416 950 -431 -216 0
-147 416 -950 431 -216 0
-147 416 -950 -431 216 0
-147 -416 950 431 -216 0
-147 -416 950 -431 216 0
-147 -416 -950 431 216 0
147 416 950 431 -216 0
147 416 950 -431 216 0
147 416 -950 431 216 0
147 -416 950 431 216 0
-147 416 950 431 216 0
-951 124 0
-951 125 0
951 -124 -125 0
-123 -951 -150 -422 -500 0
123 951 -150 -422 -500 0
123 -951 150 -422 -500 0
123 -951 -150 422 -500 0
123 -951 -150 -422 500 0
-123 951 150 -422 -500 0
-123 951 -150 422 -500 0
-123 951 -150 -422 500 0
-123 -951 150 422 -500 0
-123 -951 150 -422 500 0
-123 -951 -150 422 500 0
123 951 150 422 -500 0
123 951 150 -422 500 0
123 951 -150 422 500 0
123 -951 150 422 500 0
-123 951 150 422 500 0
-123 -150 -416 -431 0
123 150 -416 -431 0
123 -150 416 -431 0
123 -150 -416 431 0
-123 150 416 -431 0
-123 150 -416 431 0
-123 -150 416 431 0
123 150 416 431 0
-952 418 0
-952 419 0
952 -418 -419 0
-148 -417 -952 -432 -217 0
148 417 -952 -432 -217 0
148 -417 952 -432 -217 0
148 -417 -952 432 -217 0
148 -417 -952 -432 217 0
-148 417 952 -432 -217 0
-148 417 -952 432 -217 0
-148 417 -952 -432 217 0
-148 -417 952 432 -217 0
-148 -417 952 -432 217 0
-148 -417 -952 432 217 0
148 417 952 432 -217 0
148 417 952 -432 217 0
148 417 -952 432 217 0
148 -417 952 432 217 0
-148 417 952 432 217 0
-953 125 0
-953 126 0
953 -125 -126 0
-124 -953 -151 -423 -501 0
124 953 -151 -423 -501 0
124 -953 151 -423 -501 0
124 -953 -151 423 -501 0
124 -953 -151 -423 501 0
-124 953 151 -423 -501 0
-124 953 -151 423 -501 0
-124 953 -151 -423 501 0
-124 -953 151 423 -501 0
-124 -953 151 -423 501 0
-124 -953 -151 423 501 0
124 953 151 423 -501 0
124 953 151 -423 501 0
124 953 -151 423 501 0
124 -953 151 423 501 0
-124 953 151 423 501 0
124 -151 -417 -432 0
-124 151 -417 -432 0
-124 -151 417 -432 0
-124 -151 -417 432 0
124 151 417 -432 0
124 151 -417 432 0
124 -151 417 432 0
-124 151 417 432 0
-954 419 0
-954 420 0
954 -419 -420 0
-149 -418 -954 -433 -218 0
149 418 -954 -433 -218 0
149 -418 954 -433 -218 0
149 -418 -954 433 -218 0
149 -418 -954 -433 218 0
-149 418 954 -433 -218 0
-149 418 -954 433 -218 0
-149 418 -954 -433 218 0
-149 -418 954 433 -218 0
-149 -418 954 -433 218 0
-149 -418 -954 433 218 0
149 418 954 433 -218 0
149 418 954 -433 218 0
149 418 -954 433 218 0
149 -418 954 433 218 0
-149 418 954 433 218 0
-955 126 0
-955 127 0
955 -126 -127 0
-125 -955 -152 -424 -502 0
125 955 -152 -424 -502 0
125 -955 152 -424 -502 0
125 -955 -152 424 -502 0
125 -955 -152 -424 502 0
-125 955 152 -424 -502 0
-125 955 -152 424 -502 0
-125 955 -152 -424 502 0
-125 -955 152 424 -502 0
-125 -955 152 -424 502 0
-125 -955 -152 424 502 0
125 955 152 424 -502 0
125 955 152 -424 502 0
125 955 -152 424 502 0
125 -955 152 424 502 0
-125 955 152 424 502 0
125 -152 -418 -433 0
-125 152 -418 -433 0
-125 -152 418 -433 0
-125 -152 -418 433 0
125 152 418 -433 0
125 152 -418 433 0
125 -152 418 433 0
-125 152 418 433 0
-956 420 0
-956 421 0
956 -420 -421 0
-150 -419 -956 -434 -219 0
150 419 -956 -434 -219 0
150 -419 956 -434 -219 0
150 -419 -956 434 -219 0
150 -419 -956 -434 219 0
-150 419 956 -434 -219 0
-150 419 -956 434 -219 0
-150 419 -956 -434 219 0
-150 -419 956 434 -219 0
-150 -419 956 -434 219 0
-150 -419 -956 434 219 0
150 419 956 434 -219 0
150 419 956 -434 219 0
150 419 -956 434 219 0
150 -419 956 434 219 0
-150 419 956 434 219 0
-957 127 0
-957 128 0
957 -127 -128 0
-126 -957 -153 -425 -503 0
126 957 -153 -425 -503 0
126 -957 153 -425 -503 0
126 -957 -153 425 -503 0
126 -957 -153 -425 503 0
-126 957 153 -425 -503 0
-126 957 -153 425 -503 0
-126 957 -153 -425 503 0
-126 -957 153 425 -503 0
-126 -957 153 -425 503 0
-126 -957 -153 425 503 0
126 957 153 425 -503 0
126 957 153 -425 503 0
126 957 -153 425 503 0
126 -957 153 425 503 0
-126 957 153 425 503 0
126 -153 -419 -434 0
-126 153 -419 -434 0
-126 -153 419 -434 0
-126 -153 -419 434 0
126 153 419 -434 0
126 153 -419 434 0
126 -153 419 434 0
-126 153 419 434 0
-958 421 0
-958 422 0
958 -421 -422 0
-151 -420 -958 -435 -220 0
151 420 -958 -435 -220 0
151 -420 958 -435 -220 0
151 -420 -958 435 -220 0
151 -420 -958 -435 220 0
-151 420 958 -435 -220 0
-151 420 -958 435 -220 0
-151 420 -958 -435 220 0
-151 -420 958 435 -220 0
-151 -420 958 -435 220 0
-151 -420 -958 435 220 0
151 420 958 435 -220 0
151 420 958 -435 220 0
151 420 -958 435 220 0
151 -420 958 435 220 0
-151 420 958 435 220 0
-959 128 0
-959 129 0
959 -128 -129 0
-127 -959 -154 -426 -504 0
127 959 -154 -426 -504 0
127 -959 154 -426 -504 0
127 -959 -154 426 -504 0
127 -959 -154 -426 504 0
-127 959 154 -426 -504 0
-127 959 -154 426 -504 0
-127 959 -154 -426 504 0
-127 -959 154 426 -504 0
-127 -959 154 -426 504 0
-127 -959 -154 426 504 0
127 959 154 426 -504 0
127 959 154 -426 504 0
127 959 -154 426 504 0
127 -959 154 426 504 0
-127 959 154 426 504 0
127 -154 -420 -435 0
-127 154 -420 -435 0
-127 -154 420 -435 0
-127 -154 -420 435 0
127 154 420 -435 0
127 154 -420 435 0
127 -154 420 435 0
-127 154 420 435 0
-960 422 0
-960 423 0
960 -422 -423 0
-152 -421 -960 -436 -221 0
152 421 -960 -436 -221 0
152 -421 960 -436 -221 0
152 -421 -960 436 -221 0
152 -421 -960 -436 221 0
-152 421 960 -436 -221 0
-152 421 -960 436 -221 0
-152 421 -960 -436 221 0
-152 -421 960 436 -221 0
-152 -421 960 -436 221 0
-152 -421 -960 436 221 0
152 421 960 436 -221 0
152 421 960 -436 221 0
152 421 -960 436 221 0
152 -421 960 436 221 0
-152 421 960 436 221 0
-961 129 0
-961 130 0
961 -129 -130 0
-50 -128 -961 -155 -505 0
50 128 -961 -155 -505 0
50 -128 961 -155 -505 0
50 -128 -961 155 -505 0
50 -128 -961 -155 505 0
-50 128 961 -155 -505 0
-50 128 -961 155 -505 0
-50 128 -961 -155 505 0
-50 -128 961 155 -505 0
-50 -128 961 -155 505 0
-50 -128 -961 155 505 0
50 128 961 155 -505 0
50 128 961 -155 505 0
50 128 -961 155 505 0
50 -128 961 155 505 0
-50 128 961 155 505 0
-128 -155 -421 -436 0
128 155 -421 -436 0
128 -155 421 -436 0
128 -155 -421 436 0
-128 155 421 -436 0
-128 155 -421 436 0
-128 -155 421 436 0
128 155 421 436 0
-962 423 0
-962 424 0
962 -423 -424 0
-153 -422 -962 -437 -222 0
153 422 -962 -437 -222 0
153 -422 962 -437 -222 0
153 -422 -962 437 -222 0
153 -422 -962 -437 222 0
-153 422 962 -437 -222 0
-153 422 -962 437 -222 0
-153 422 -962 -437 222 0
-153 -422 962 437 -222 0
-153 -422 962 -437 222 0
-153 -422 -962 437 222 0
153 422 962 437 -222 0
153 422 962 -437 222 0
153 422 -962 437 222 0
153 -422 962 437 222 0
-153 422 962 437 222 0
-963 130 0
-963 131 0
963 -130 -131 0
-129 -963 -156 -428 -506 0
129 963 -156 -428 -506 0
129 -963 156 -428 -506 0
129 -963 -156 428 -506 0
129 -963 -156 -428 506 0
-129 963 156 -428 -506 0
-129 963 -156 428 -506 0
-129 963 -156 -428 506 0
-129 -963 156 428 -506 0
-129 -963 156 -428 506 0
-129 -963 -156 428 506 0
129 963 156 428 -506 0
129 963 156 -428 506 0
129 963 -156 428 506 0
129 -963 156 428 506 0
-129 963 156 428 506 0
-129 -156 -422 -437 0
129 156 -422 -437 0
129 -156 422 -437 0
129 -156 -422 437 0
-129 156 422 -437 0
-129 156 -422 437 0
-129 -156 422 437 0
129 156 422 437 0
-964 424 0
-964 425 0
964 -424 -425 0
-154 -423 -964 -438 -223 0
154 423 -964 -438 -223 0
154 -423 964 -438 -223 0
154 -423 -964 438 -223 0
154 -423 -964 -438 223 0
-154 423 964 -438 -223 0
-154 423 -964 438 -223 0
-154 423 -964 -438 223 0
-154 -423 964 438 -223 0
-154 -423 964 -438 223 0
-154 -423 -964 438 223 0
154 423 964 438 -223 0
154 423 964 -438 223 0
154 423 -964 438 223 0
154 -423 964 438 223 0
-154 423 964 438 223 0
-965 131 0
-965 132 0
965 -131 -132 0
-130 -965 -157 -429 -507 0
130 965 -157 -429 -507 0
130 -965 157 -429 -507 0
130 -965 -157 429 -507 0
130 -965 -157 -429 507 0
-130 965 157 -429 -507 0
-130 965 -157 429 -507 0
-130 965 -157 -429 507 0
-130 -965 157 429 -507 0
-130 -965 157 -429 507 0
-130 -965 -157 429 507 0
130 965 157 429 -507 0
130 965 157 -429 507 0
130 965 -157 429 507 0
130 -965 157 429 507 0
-130 965 157 429 507 0
130 -157 -423 -438 0
-130 157 -423 -438 0
-130 -157 423 -438 0
-130 -157 -423 438 0
130 157 423 -438 0
130 157 -423 438 0
130 -157 423 438 0
-130 157 423 438 0
-966 425 0
-966 426 0
966 -425 -426 0
-155 -424 -966 -439 -224 0
155 424 -966 -439 -224 0
155 -424 966 -439 -224 0
155 -424 -966 439 -224 0
155 -424 -966 -439 224 0
-155 424 966 -439 -224 0
-155 424 -966 439 -224 0
-155 424 -966 -439 224 0
-155 -424 966 439 -224 0
-155 -424 966 -439 224 0
-155 -424 -966 439 224 0
155 424 966 439 -224 0
155 424 966 -439 224 0
155 424 -966 439 224 0
155 -424 966 439 224 0
-155 424 966 439 224 0
-967 132 0
-967 133 0
967 -132 -133 0
-131 -967 -158 -430 -508 0
131 967 -158 -430 -508 0
131 -967 158 -430 -508 0
131 -967 -158 430 -508 0
131 -967 -158 -430 508 0
-131 967 158 -430 -508 0
-131 967 -158 430 -508 0
-131 967 -158 -430 508 0
-131 -967 158 430 -508 0
-131 -967 158 -430 508 0
-131 -967 -158 430 508 0
131 967 158 430 -508 0
131 967 158 -430 508 0
131 967 -158 430 508 0
131 -967 158 430 508 0
-131 967 158 430 508 0
131 -158 -424 -439 0
-131 158 -424 -439 0
-131 -158 424 -439 0
-131 -158 -424 439 0
131 158 424 -439 0
131 158 -424 439 0
131 -158 424 439 0
-131 158 424 439 0
-968 50 0
-968 426 0
968 -50 -426 0
-156 -425 -968 -440 -225 0
156 425 -968 -440 -225 0
156 -425 968 -440 -225 0
156 -425 -968 440 -225 0
156 -425 -968 -440 225 0
-156 425 968 -440 -225 0
-156 425 -968 440 -225 0
-156 425 -968 -440 225 0
-156 -425 968 440 -225 0
-156 -425 968 -440 225 0
-156 -425 -968 440 225 0
156 425 968 440 -225 0
156 425 968 -440 225 0
156 425 -968 440 225 0
156 -425 968 440 225 0
-156 425 968 440 225 0
-132 -159 -425 -440 0
132 159 -425 -440 0
132 -159 425 -440 0
132 -159 -425 440 0
-132 159 425 -440 0
-132 159 -425 440 0
-132 -159 425 440 0
132 159 425 440 0
-969 50 0
-969 428 0
969 -50 -428 0
-157 -426 -969 -441 -226 0
157 426 -969 -441 -226 0
157 -426 969 -441 -226 0
157 -426 -969 441 -226 0
157 -426 -969 -441 226 0
-157 426 969 -441 -226 0
-157 426 -969 441 -226 0
-157 426 -969 -441 226 0
-157 -426 969 441 -226 0
-157 -426 969 -441 226 0
-157 -426 -969 441 226 0
157 426 969 441 -226 0
157 426 969 -441 226 0
157 426 -969 441 226 0
157 -426 969 441 226 0
-157 426 969 441 226 0
-133 -160 -426 -441 0
133 160 -426 -441 0
133 -160 426 -441 0
133 -160 -426 441 0
-133 160 426 -441 0
-133 160 -426 441 0
-133 -160 426 441 0
133 160 426 441 0
-970 428 0
-970 429 0
970 -428 -429 0
-50 -158 -970 -442 -227 0
50 158 -970 -442 -227 0
50 -158 970 -442 -227 0
50 -158 -970 442 -227 0
50 -158 -970 -442 227 0
-50 158 970 -442 -227 0
-50 158 -970 442 -227 0
-50 158 -970 -442 227 0
-50 -158 970 442 -227 0
-50 -158 970 -442 227 0
-50 -158 -970 442 227 0
50 158 970 442 -227 0
50 158 970 -442 227 0
50 158 -970 442 227 0
50 -158 970 442 227 0
-50 158 970 442 227 0
-50 -134 -161 -442 0
50 134 -161 -442 0
50 -134 161 -442 0
50 -134 -161 442 0
-50 134 161 -442 0
-50 134 -161 442 0
-50 -134 161 442 0
50 134 161 442 0
-135 -162 -428 -443 0
135 162 -428 -443 0
135 -162 428 -443 0
135 -162 -428 443 0
-135 162 428 -443 0
-135 162 -428 443 0
-135 -162 428 443 0
135 162 428 443 0
136 -163 -429 -444 0
-136 163 -429 -444 0
-136 -163 429 -444 0
-136 -163 -429 444 0
136 163 429 -444 0
136 163 -429 444 0
136 -163 429 444 0
-136 163 429 444 0
137 -164 -430 -445 0
-137 164 -430 -445 0
-137 -164 430 -445 0
-137 -164 -430 445 0
137 164 430 -445 0
137 164 -430 445 0
137 -164 430 445 0
-137 164 430 445 0
-138 -165 -431 -446 0
138 165 -431 -446 0
138 -165 431 -446 0
138 -165 -431 446 0
-138 165 431 -446 0
-138 165 -431 446 0
-138 -165 431 446 0
138 165 431 446 0
-139 -166 -432 -447 0
139 166 -432 -447 0
139 -166 432 -447 0
139 -166 -432 447 0
-139 166 432 -447 0
-139 166 -432 447 0
-139 -166 432 447 0
139 166 432 447 0
-140 -167 -433 -448 0
140 167 -433 -448 0
140 -167 433 -448 0
140 -167 -433 448 0
-140 167 433 -448 0
-140 167 -433 448 0
-140 -167 433 448 0
140 167 433 448 0
141 -168 -434 -449 0
-141 168 -434 -449 0
-141 -168 434 -449 0
-141 -168 -434 449 0
141 168 434 -449 0
141 168 -434 449 0
141 -168 434 449 0
-141 168 434 449 0
-142 -169 -435 -450 0
142 169 -435 -450 0
142 -169 435 -450 0
142 -169 -435 450 0
-142 169 435 -450 0
-142 169 -435 450 0
-142 -169 435 450 0
142 169 435 450 0
143 -170 -436 -451 0
-143 170 -436 -451 0
-143 -170 436 -451 0
-143 -170 -436 451 0
143 170 436 -451 0
143 170 -436 451 0
143 -170 436 451 0
-143 170 436 451 0
144 -171 -437 -452 0
-144 171 -437 -452 0
-144 -171 437 -452 0
-144 -171 -437 452 0
144 171 437 -452 0
144 171 -437 452 0
144 -171 437 452 0
-144 171 437 452 0
145 -172 -438 -453 0
-145 172 -438 -453 0
-145 -172 438 -453 0
-145 -172 -438 453 0
145 172 438 -453 0
145 172 -438 453 0
145 -172 438 453 0
-145 172 438 453 0
146 -173 -439 -454 0
-146 173 -439 -454 0
-146 -173 439 -454 0
-146 -173 -439 454 0
146 173 439 -454 0
146 173 -439 454 0
146 -173 439 454 0
-146 173 439 454 0
-147 -174 -440 -455 0
147 174 -440 -455 0
147 -174 440 -455 0
147 -174 -440 455 0
-147 174 440 -455 0
-147 174 -440 455 0
-147 -174 440 455 0
147 174 440 455 0
-148 -175 -441 -456 0
148 175 -441 -456 0
148 -175 441 -456 0
148 -175 -441 456 0
-148 175 441 -456 0
-148 175 -441 456 0
-148 -175 441 456 0
148 175 441 456 0
-149 -176 -442 -457 0
149 176 -442 -457 0
149 -176 442 -457 0
149 -176 -442 457 0
-149 176 442 -457 0
-149 176 -442 457 0
-149 -176 442 457 0
149 176 442 457 0
-150 -177 -443 -458 0
150 177 -443 -458 0
150 -177 443 -458 0
150 -177 -443 458 0
-150 177 443 -458 0
-150 177 -443 458 0
-150 -177 443 458 0
150 177 443 458 0
151 -178 -444 -459 0
-151 178 -444 -459 0
-151 -178 444 -459 0
-151 -178 -444 459 0
151 178 444 -459 0
151 178 -444 459 0
151 -178 444 459 0
-151 178 444 459 0
152 -179 -445 -460 0
-152 179 -445 -460 0
-152 -179 445 -460 0
-152 -179 -445 460 0
152 179 445 -460 0
152 179 -445 460 0
152 -179 445 460 0
-152 179 445 460 0
-153 -180 -446 -461 0
153 180 -446 -461 0
153 -180 446 -461 0
153 -180 -446 461 0
-153 180 446 -461 0
-153 180 -446 461 0
-153 -180 446 461 0
153 180 446 461 0
-154 -181 -447 -462 0
154 181 -447 -462 0
154 -181 447 -462 0
154 -181 -447 462 0
-154 181 447 -462 0
-154 181 -447 462 0
-154 -181 447 462 0
154 181 447 462 0
155 -182 -448 -463 0
-155 182 -448 -463 0
-155 -182 448 -463 0
-155 -182 -448 463 0
155 182 448 -463 0
155 182 -448 463 0
155 -182 448 463 0
-155 182 448 463 0
-156 -183 -449 -464 0
156 183 -449 -464 0
156 -183 449 -464 0
156 -183 -449 464 0
-156 183 449 -464 0
-156 183 -449 464 0
-156 -183 449 464 0
156 183 449 464 0
157 -184 -450 -465 0
-157 184 -450 -465 0
-157 -184 450 -465 0
-157 -184 -450 465 0
157 184 450 -465 0
157 184 -450 465 0
157 -184 450 465 0
-157 184 450 465 0
-158 -185 -451 -466 0
158 185 -451 -466 0
158 -185 451 -466 0
158 -185 -451 466 0
-158 185 451 -466 0
-158 185 -451 466 0
-158 -185 451 466 0
158 185 451 466 0
-159 -186 -452 -467 0
159 186 -452 -467 0
159 -186 452 -467 0
159 -186 -452 467 0
-159 186 452 -467 0
-159 186 -452 467 0
-159 -186 452 467 0
159 186 452 467 0
160 -187 -453 -468 0
-160 187 -453 -468 0
-160 -187 453 -468 0
-160 -187 -453 468 0
160 187 453 -468 0
160 187 -453 468 0
160 -187 453 468 0
-160 187 453 468 0
-161 -188 -454 -469 0
161 188 -454 -469 0
161 -188 454 -469 0
161 -188 -454 469 0
-161 188 454 -469 0
-161 188 -454 469 0
-161 -188 454 469 0
161 188 454 469 0
162 -189 -455 -470 0
-162 189 -455 -470 0
-162 -189 455 -470 0
-162 -189 -455 470 0
162 189 455 -470 0
162 189 -455 470 0
162 -189 455 470 0
-162 189 455 470 0
-163 -190 -456 -471 0
163 190 -456 -471 0
163 -190 456 -471 0
163 -190 -456 471 0
-163 190 456 -471 0
-163 190 -456 471 0
-163 -190 456 471 0
163 190 456 471 0
164 -191 -457 -472 0
-164 191 -457 -472 0
-164 -191 457 -472 0
-164 -191 -457 472 0
164 191 457 -472 0
164 191 -457 472 0
164 -191 457 472 0
-164 191 457 472 0
-165 -192 -458 -473 0
165 192 -458 -473 0
165 -192 458 -473 0
165 -192 -458 473 0
-165 192 458 -473 0
-165 192 -458 473 0
-165 -192 458 473 0
165 192 458 473 0
166 -193 -459 -474 0
-166 193 -459 -474 0
-166 -193 459 -474 0
-166 -193 -459 474 0
166 193 459 -474 0
166 193 -459 474 0
166 -193 459 474 0
-166 193 459 474 0
-167 -194 -460 -475 0
167 194 -460 -475 0
167 -194 460 -475 0
167 -194 -460 475 0
-167 194 460 -475 0
-167 194 -460 475 0
-167 -194 460 475 0
167 194 460 475 0
168 -195 -461 -476 0
-168 195 -461 -476 0
-168 -195 461 -476 0
-168 -195 -461 476 0
168 195 461 -476 0
168 195 -461 476 0
168 -195 461 476 0
-168 195 461 476 0
169 -196 -462 -477 0
-169 196 -462 -477 0
-169 -196 462 -477 0
-169 -196 -462 477 0
169 196 462 -477 0
169 196 -462 477 0
169 -196 462 477 0
-169 196 462 477 0
-170 -197 -463 -478 0
170 197 -463 -478 0
170 -197 463 -478 0
170 -197 -463 478 0
-170 197 463 -478 0
-170 197 -463 478 0
-170 -197 463 478 0
170 197 463 478 0
171 -198 -464 -479 0
-171 198 -464 -479 0
-171 -198 464 -479 0
-171 -198 -464 479 0
171 198 464 -479 0
171 198 -464 479 0
171 -198 464 479 0
-171 198 464 479 0
-172 -199 -465 -480 0
172 199 -465 -480 0
172 -199 465 -480 0
172 -199 -465 480 0
-172 199 465 -480 0
-172 199 -465 480 0
-172 -199 465 480 0
172 199 465 480 0
-173 -200 -466 -481 0
173 200 -466 -481 0
173 -200 466 -481 0
173 -200 -466 481 0
-173 200 466 -481 0
-173 200 -466 481 0
-173 -200 466 481 0
173 200 466 481 0
-174 -201 -467 -482 0
174 201 -467 -482 0
174 -201 467 -482 0
174 -201 -467 482 0
-174 201 467 -482 0
-174 201 -467 482 0
-174 -201 467 482 0
174 201 467 482 0
175 -202 -468 -483 0
-175 202 -468 -483 0
-175 -202 468 -483 0
-175 -202 -468 483 0
175 202 468 -483 0
175 202 -468 483 0
175 -202 468 483 0
-175 202 468 483 0
176 -203 -469 -484 0
-176 203 -469 -484 0
-176 -203 469 -484 0
-176 -203 -469 484 0
176 203 469 -484 0
176 203 -469 484 0
176 -203 469 484 0
-176 203 469 484 0
-177 -204 -470 -485 0
177 204 -470 -485 0
177 -204 470 -485 0
177 -204 -470 485 0
-177 204 470 -485 0
-177 204 -470 485 0
-177 -204 470 485 0
177 204 470 485 0
-178 -205 -471 -486 0
178 205 -471 -486 0
178 -205 471 -486 0
178 -205 -471 486 0
-178 205 471 -486 0
-178 205 -471 486 0
-178 -205 471 486 0
178 205 471 486 0
-179 -206 -472 -487 0
179 206 -472 -487 0
179 -206 472 -487 0
179 -206 -472 487 0
-179 206 472 -487 0
-179 206 -472 487 0
-179 -206 472 487 0
179 206 472 487 0
180 -207 -473 -488 0
-180 207 -473 -488 0
-180 -207 473 -488 0
-180 -207 -473 488 0
180 207 473 -488 0
180 207 -473 488 0
180 -207 473 488 0
-180 207 473 488 0
181 -208 -474 -489 0
-181 208 -474 -489 0
-181 -208 474 -489 0
-181 -208 -474 489 0
181 208 474 -489 0
181 208 -474 489 0
181 -208 474 489 0
-181 208 474 489 0
182 -209 -475 -490 0
-182 209 -475 -490 0
-182 -209 475 -490 0
-182 -209 -475 490 0
182 209 475 -490 0
182 209 -475 490 0
182 -209 475 490 0
-182 209 475 490 0
-183 -210 -476 -491 0
183 210 -476 -491 0
183 -210 476 -491 0
183 -210 -476 491 0
-183 210 476 -491 0
-183 210 -476 491 0
-183 -210 476 491 0
183 210 476 491 0
184 -211 -477 -492 0
-184 211 -477 -492 0
-184 -211 477 -492 0
-184 -211 -477 492 0
184 211 477 -492 0
184 211 -477 492 0
184 -211 477 492 0
-184 211 477 492 0
185 -212 -478 -493 0
-185 212 -478 -493 0
-185 -212 478 -493 0
-185 -212 -478 493 0
185 212 478 -493 0
185 212 -478 493 0
185 -212 478 493 0
-185 212 478 493 0
186 -213 -479 -494 0
-186 213 -479 -494 0
-186 -213 479 -494 0
-186 -213 -479 494 0
186 213 479 -494 0
186 213 -479 494 0
186 -213 479 494 0
-186 213 479 494 0
-187 -214 -480 -495 0
187 214 -480 -495 0
187 -214 480 -495 0
187 -214 -480 495 0
-187 214 480 -495 0
-187 214 -480 495 0
-187 -214 480 495 0
187 214 480 495 0
-188 -215 -481 -496 0
188 215 -481 -496 0
188 -215 481 -496 0
188 -215 -481 496 0
-188 215 481 -496 0
-188 215 -481 496 0
-188 -215 481 496 0
188 215 481 496 0
-189 -216 -482 -497 0
189 216 -482 -497 0
189 -216 482 -497 0
189 -216 -482 497 0
-189 216 482 -497 0
-189 216 -482 497 0
-189 -216 482 497 0
189 216 482 497 0
-190 -217 -483 -498 0
190 217 -483 -498 0
190 -217 483 -498 0
190 -217 -483 498 0
-190 217 483 -498 0
-190 217 -483 498 0
-190 -217 483 498 0
190 217 483 498 0
-191 -218 -484 -499 0
191 218 -484 -499 0
191 -218 484 -499 0
191 -218 -484 499 0
-191 218 484 -499 0
-191 218 -484 499 0
-191 -218 484 499 0
191 218 484 499 0
-192 -219 -485 -500 0
192 219 -485 -500 0
192 -219 485 -500 0
192 -219 -485 500 0
-192 219 485 -500 0
-192 219 -485 500 0
-192 -219 485 500 0
192 219 485 500 0
-193 -220 -486 -501 0
193 220 -486 -501 0
193 -220 486 -501 0
193 -220 -486 501 0
-193 220 486 -501 0
-193 220 -486 501 0
-193 -220 486 501 0
193 220 486 501 0
194 -221 -487 -502 0
-194 221 -487 -502 0
-194 -221 487 -502 0
-194 -221 -487 502 0
194 221 487 -502 0
194 221 -487 502 0
194 -221 487 502 0
-194 221 487 502 0
-195 -222 -488 -503 0
195 222 -488 -503 0
195 -222 488 -503 0
195 -222 -488 503 0
-195 222 488 -503 0
-195 222 -488 503 0
-195 -222 488 503 0
195 222 488 503 0
-196 -223 -489 -504 0
196 223 -489 -504 0
196 -223 489 -504 0
196 -223 -489 504 0
-196 223 489 -504 0
-196 223 -489 504 0
-196 -223 489 504 0
196 223 489 504 0
197 -224 -490 -505 0
-197 224 -490 -505 0
-197 -224 490 -505 0
-197 -224 -490 505 0
197 224 490 -505 0
197 224 -490 505 0
197 -224 490 505 0
-197 224 490 505 0
-198 -225 -491 -506 0
198 225 -491 -506 0
198 -225 491 -506 0
198 -225 -491 506 0
-198 225 491 -506 0
-198 225 -491 506 0
-198 -225 491 506 0
198 225 491 506 0
199 -226 -492 -507 0
-199 226 -492 -507 0
-199 -226 492 -507 0
-199 -226 -492 507 0
199 226 492 -507 0
199 226 -492 507 0
199 -226 492 507 0
-199 226 492 507 0
-200 -227 -493 -508 0
200 227 -493 -508 0
200 -227 493 -508 0
200 -227 -493 508 0
-200 227 493 -508 0
-200 227 -493 508 0
-200 -227 493 508 0
200 227 493 508 0
