# Supplementary material for: Multi-step partitioning combined with SOM neural network-based clustering technique effectively improves SAT solver performance
Source: PeerJ Comput Sci. 2025 Aug 14;11:e3076. doi: 10.7717/peerj-cs.3076 (PMC12453816; doi:10.7717/peerj-cs.3076)
Supplement: Supplemental Information 13 [file peerj-cs-11-3076-s013.cnf]

p cnf 972 5450
-11 0
14 0
-17 0
-18 0
-19 0
21 0
25 0
-41 0
43 0
-44 0
46 0
47 0
-52 0
53 0
-56 0
63 0
-66 0
71 0
-77 0
-78 0
84 0
87 0
90 0
92 0
-294 0
296 0
-297 0
-312 0
-316 0
322 0
-323 0
-330 0
331 0
343 0
350 0
-365 0
369 0
371 0
-372 0
377 0
578 0
579 0
-580 0
581 0
-582 0
583 0
-584 0
-585 0
-586 0
587 0
-588 0
-589 0
-590 0
591 0
592 0
593 0
594 0
595 0
-596 0
-597 0
-598 0
-599 0
600 0
601 0
-602 0
-603 0
604 0
605 0
-606 0
-607 0
-608 0
609 0
-610 0
611 0
612 0
613 0
-614 0
615 0
616 0
-617 0
618 0
-619 0
620 0
621 0
-622 0
623 0
624 0
-625 0
626 0
-627 0
628 0
629 0
-630 0
631 0
632 0
-633 0
-634 0
635 0
636 0
637 0
-638 0
639 0
-640 0
641 0
642 0
643 0
644 0
645 0
646 0
647 0
-648 0
649 0
-650 0
651 0
-652 0
653 0
654 0
655 0
656 0
657 0
658 0
-659 0
-660 0
-661 0
662 0
663 0
-664 0
665 0
666 0
667 0
-668 0
-669 0
-670 0
-671 0
672 0
673 0
674 0
-675 0
676 0
-677 0
-678 0
679 0
-680 0
681 0
682 0
683 0
-684 0
685 0
686 0
687 0
688 0
-689 0
690 0
691 0
-692 0
693 0
694 0
-695 0
696 0
-697 0
-698 0
699 0
-700 0
-701 0
-702 0
703 0
704 0
-705 0
-706 0
707 0
-708 0
709 0
-710 0
711 0
712 0
-713 0
714 0
-715 0
-716 0
717 0
718 0
719 0
-720 0
721 0
722 0
723 0
-724 0
-725 0
-726 0
-727 0
728 0
729 0
-730 0
731 0
-732 0
-733 0
734 0
735 0
736 0
-737 0
738 0
739 0
740 0
-741 0
742 0
743 0
-744 0
745 0
746 0
747 0
748 0
749 0
-750 0
-751 0
752 0
753 0
-754 0
755 0
756 0
757 0
758 0
759 0
-760 0
761 0
762 0
-763 0
764 0
-765 0
-766 0
-767 0
-768 0
-769 0
-770 0
-771 0
772 0
-773 0
-774 0
-775 0
-776 0
-777 0
295 -309 -94 0
-295 309 -94 0
-295 -309 94 0
295 309 94 0
-778 2 0
-778 3 0
778 -2 -3 0
-1 -778 -28 -300 -378 0
1 778 -28 -300 -378 0
1 -778 28 -300 -378 0
1 -778 -28 300 -378 0
1 -778 -28 -300 378 0
-1 778 28 -300 -378 0
-1 778 -28 300 -378 0
-1 778 -28 -300 378 0
-1 -778 28 300 -378 0
-1 -778 28 -300 378 0
-1 -778 -28 300 378 0
1 778 28 300 -378 0
1 778 28 -300 378 0
1 778 -28 300 378 0
1 -778 28 300 378 0
-1 778 28 300 378 0
1 -28 -309 0
-1 28 -309 0
-1 -28 309 0
1 28 309 0
26 -295 -310 -95 0
-26 295 -310 -95 0
-26 -295 310 -95 0
-26 -295 -310 95 0
26 295 310 -95 0
26 295 -310 95 0
26 -295 310 95 0
-26 295 310 95 0
-779 3 0
-779 4 0
779 -3 -4 0
-2 -779 -29 -301 -379 0
2 779 -29 -301 -379 0
2 -779 29 -301 -379 0
2 -779 -29 301 -379 0
2 -779 -29 -301 379 0
-2 779 29 -301 -379 0
-2 779 -29 301 -379 0
-2 779 -29 -301 379 0
-2 -779 29 301 -379 0
-2 -779 29 -301 379 0
-2 -779 -29 301 379 0
2 779 29 301 -379 0
2 779 29 -301 379 0
2 779 -29 301 379 0
2 -779 29 301 379 0
-2 779 29 301 379 0
-2 -29 -295 -310 0
2 29 -295 -310 0
2 -29 295 -310 0
2 -29 -295 310 0
-2 29 295 -310 0
-2 29 -295 310 0
-2 -29 295 310 0
2 29 295 310 0
27 -311 -96 0
-27 311 -96 0
-27 -311 96 0
27 311 96 0
-780 4 0
-780 5 0
780 -4 -5 0
-3 -780 -30 -302 -380 0
3 780 -30 -302 -380 0
3 -780 30 -302 -380 0
3 -780 -30 302 -380 0
3 -780 -30 -302 380 0
-3 780 30 -302 -380 0
-3 780 -30 302 -380 0
-3 780 -30 -302 380 0
-3 -780 30 302 -380 0
-3 -780 30 -302 380 0
-3 -780 -30 302 380 0
3 780 30 302 -380 0
3 780 30 -302 380 0
3 780 -30 302 380 0
3 -780 30 302 380 0
-3 780 30 302 380 0
3 -30 -311 0
-3 30 -311 0
-3 -30 311 0
3 30 311 0
-781 298 0
-781 299 0
781 -298 -299 0
-28 -781 -97 0
28 781 -97 0
28 -781 97 0
-28 781 97 0
-782 5 0
-782 6 0
782 -5 -6 0
-4 -782 -31 -303 -381 0
4 782 -31 -303 -381 0
4 -782 31 -303 -381 0
4 -782 -31 303 -381 0
4 -782 -31 -303 381 0
-4 782 31 -303 -381 0
-4 782 -31 303 -381 0
-4 782 -31 -303 381 0
-4 -782 31 303 -381 0
-4 -782 31 -303 381 0
-4 -782 -31 303 381 0
4 782 31 303 -381 0
4 782 31 -303 381 0
4 782 -31 303 381 0
4 -782 31 303 381 0
-4 782 31 303 381 0
-4 -31 0
4 31 0
-783 299 0
-783 300 0
783 -299 -300 0
-29 -298 -783 -313 -98 0
29 298 -783 -313 -98 0
29 -298 783 -313 -98 0
29 -298 -783 313 -98 0
29 -298 -783 -313 98 0
-29 298 783 -313 -98 0
-29 298 -783 313 -98 0
-29 298 -783 -313 98 0
-29 -298 783 313 -98 0
-29 -298 783 -313 98 0
-29 -298 -783 313 98 0
29 298 783 313 -98 0
29 298 783 -313 98 0
29 298 -783 313 98 0
29 -298 783 313 98 0
-29 298 783 313 98 0
-784 6 0
-784 7 0
784 -6 -7 0
-5 -784 -32 -304 -382 0
5 784 -32 -304 -382 0
5 -784 32 -304 -382 0
5 -784 -32 304 -382 0
5 -784 -32 -304 382 0
-5 784 32 -304 -382 0
-5 784 -32 304 -382 0
-5 784 -32 -304 382 0
-5 -784 32 304 -382 0
-5 -784 32 -304 382 0
-5 -784 -32 304 382 0
5 784 32 304 -382 0
5 784 32 -304 382 0
5 784 -32 304 382 0
5 -784 32 304 382 0
-5 784 32 304 382 0
5 -32 -298 -313 0
-5 32 -298 -313 0
-5 -32 298 -313 0
-5 -32 -298 313 0
5 32 298 -313 0
5 32 -298 313 0
5 -32 298 313 0
-5 32 298 313 0
-785 300 0
-785 301 0
785 -300 -301 0
-30 -299 -785 -314 -99 0
30 299 -785 -314 -99 0
30 -299 785 -314 -99 0
30 -299 -785 314 -99 0
30 -299 -785 -314 99 0
-30 299 785 -314 -99 0
-30 299 -785 314 -99 0
-30 299 -785 -314 99 0
-30 -299 785 314 -99 0
-30 -299 785 -314 99 0
-30 -299 -785 314 99 0
30 299 785 314 -99 0
30 299 785 -314 99 0
30 299 -785 314 99 0
30 -299 785 314 99 0
-30 299 785 314 99 0
-786 7 0
-786 8 0
786 -7 -8 0
-6 -786 -33 -305 -383 0
6 786 -33 -305 -383 0
6 -786 33 -305 -383 0
6 -786 -33 305 -383 0
6 -786 -33 -305 383 0
-6 786 33 -305 -383 0
-6 786 -33 305 -383 0
-6 786 -33 -305 383 0
-6 -786 33 305 -383 0
-6 -786 33 -305 383 0
-6 -786 -33 305 383 0
6 786 33 305 -383 0
6 786 33 -305 383 0
6 786 -33 305 383 0
6 -786 33 305 383 0
-6 786 33 305 383 0
-6 -33 -299 -314 0
6 33 -299 -314 0
6 -33 299 -314 0
6 -33 -299 314 0
-6 33 299 -314 0
-6 33 -299 314 0
-6 -33 299 314 0
6 33 299 314 0
-787 301 0
-787 302 0
787 -301 -302 0
-31 -300 -787 -315 -100 0
31 300 -787 -315 -100 0
31 -300 787 -315 -100 0
31 -300 -787 315 -100 0
31 -300 -787 -315 100 0
-31 300 787 -315 -100 0
-31 300 -787 315 -100 0
-31 300 -787 -315 100 0
-31 -300 787 315 -100 0
-31 -300 787 -315 100 0
-31 -300 -787 315 100 0
31 300 787 315 -100 0
31 300 787 -315 100 0
31 300 -787 315 100 0
31 -300 787 315 100 0
-31 300 787 315 100 0
-788 8 0
-788 9 0
788 -8 -9 0
-7 -788 -34 -306 -384 0
7 788 -34 -306 -384 0
7 -788 34 -306 -384 0
7 -788 -34 306 -384 0
7 -788 -34 -306 384 0
-7 788 34 -306 -384 0
-7 788 -34 306 -384 0
-7 788 -34 -306 384 0
-7 -788 34 306 -384 0
-7 -788 34 -306 384 0
-7 -788 -34 306 384 0
7 788 34 306 -384 0
7 788 34 -306 384 0
7 788 -34 306 384 0
7 -788 34 306 384 0
-7 788 34 306 384 0
7 -34 -300 -315 0
-7 34 -300 -315 0
-7 -34 300 -315 0
-7 -34 -300 315 0
7 34 300 -315 0
7 34 -300 315 0
7 -34 300 315 0
-7 34 300 315 0
-789 302 0
-789 303 0
789 -302 -303 0
32 -301 -789 -101 0
-32 301 -789 -101 0
-32 -301 789 -101 0
-32 -301 -789 101 0
32 301 789 -101 0
32 301 -789 101 0
32 -301 789 101 0
-32 301 789 101 0
-790 9 0
-790 10 0
790 -9 -10 0
-8 -790 -35 -307 -385 0
8 790 -35 -307 -385 0
8 -790 35 -307 -385 0
8 -790 -35 307 -385 0
8 -790 -35 -307 385 0
-8 790 35 -307 -385 0
-8 790 -35 307 -385 0
-8 790 -35 -307 385 0
-8 -790 35 307 -385 0
-8 -790 35 -307 385 0
-8 -790 -35 307 385 0
8 790 35 307 -385 0
8 790 35 -307 385 0
8 790 -35 307 385 0
8 -790 35 307 385 0
-8 790 35 307 385 0
-8 -35 -301 0
8 35 -301 0
8 -35 301 0
-8 35 301 0
-791 303 0
-791 304 0
791 -303 -304 0
-33 -302 -791 -317 -102 0
33 302 -791 -317 -102 0
33 -302 791 -317 -102 0
33 -302 -791 317 -102 0
33 -302 -791 -317 102 0
-33 302 791 -317 -102 0
-33 302 -791 317 -102 0
-33 302 -791 -317 102 0
-33 -302 791 317 -102 0
-33 -302 791 -317 102 0
-33 -302 -791 317 102 0
33 302 791 317 -102 0
33 302 791 -317 102 0
33 302 -791 317 102 0
33 -302 791 317 102 0
-33 302 791 317 102 0
9 -36 -308 -386 0
-9 36 -308 -386 0
-9 -36 308 -386 0
-9 -36 -308 386 0
9 36 308 -386 0
9 36 -308 386 0
9 -36 308 386 0
-9 36 308 386 0
9 -36 -302 -317 0
-9 36 -302 -317 0
-9 -36 302 -317 0
-9 -36 -302 317 0
9 36 302 -317 0
9 36 -302 317 0
9 -36 302 317 0
-9 36 302 317 0
-792 304 0
-792 305 0
792 -304 -305 0
-34 -303 -792 -318 -103 0
34 303 -792 -318 -103 0
34 -303 792 -318 -103 0
34 -303 -792 318 -103 0
34 -303 -792 -318 103 0
-34 303 792 -318 -103 0
-34 303 -792 318 -103 0
-34 303 -792 -318 103 0
-34 -303 792 318 -103 0
-34 -303 792 -318 103 0
-34 -303 -792 318 103 0
34 303 792 318 -103 0
34 303 792 -318 103 0
34 303 -792 318 103 0
34 -303 792 318 103 0
-34 303 792 318 103 0
10 -37 -309 -387 0
-10 37 -309 -387 0
-10 -37 309 -387 0
-10 -37 -309 387 0
10 37 309 -387 0
10 37 -309 387 0
10 -37 309 387 0
-10 37 309 387 0
-10 -37 -303 -318 0
10 37 -303 -318 0
10 -37 303 -318 0
10 -37 -303 318 0
-10 37 303 -318 0
-10 37 -303 318 0
-10 -37 303 318 0
10 37 303 318 0
-793 305 0
-793 306 0
793 -305 -306 0
-35 -304 -793 -319 -104 0
35 304 -793 -319 -104 0
35 -304 793 -319 -104 0
35 -304 -793 319 -104 0
35 -304 -793 -319 104 0
-35 304 793 -319 -104 0
-35 304 -793 319 -104 0
-35 304 -793 -319 104 0
-35 -304 793 319 -104 0
-35 -304 793 -319 104 0
-35 -304 -793 319 104 0
35 304 793 319 -104 0
35 304 793 -319 104 0
35 304 -793 319 104 0
35 -304 793 319 104 0
-35 304 793 319 104 0
-794 12 0
-794 13 0
794 -12 -13 0
794 -38 -310 -388 0
-794 38 -310 -388 0
-794 -38 310 -388 0
-794 -38 -310 388 0
794 38 310 -388 0
794 38 -310 388 0
794 -38 310 388 0
-794 38 310 388 0
-38 -304 -319 0
38 304 -319 0
38 -304 319 0
-38 304 319 0
-795 306 0
-795 307 0
795 -306 -307 0
-36 -305 -795 -320 -105 0
36 305 -795 -320 -105 0
36 -305 795 -320 -105 0
36 -305 -795 320 -105 0
36 -305 -795 -320 105 0
-36 305 795 -320 -105 0
-36 305 -795 320 -105 0
-36 305 -795 -320 105 0
-36 -305 795 320 -105 0
-36 -305 795 -320 105 0
-36 -305 -795 320 105 0
36 305 795 320 -105 0
36 305 795 -320 105 0
36 305 -795 320 105 0
36 -305 795 320 105 0
-36 305 795 320 105 0
-12 -13 -39 -311 -389 0
12 13 -39 -311 -389 0
12 -13 39 -311 -389 0
12 -13 -39 311 -389 0
12 -13 -39 -311 389 0
-12 13 39 -311 -389 0
-12 13 -39 311 -389 0
-12 13 -39 -311 389 0
-12 -13 39 311 -389 0
-12 -13 39 -311 389 0
-12 -13 -39 311 389 0
12 13 39 311 -389 0
12 13 39 -311 389 0
12 13 -39 311 389 0
12 -13 39 311 389 0
-12 13 39 311 389 0
12 -39 -305 -320 0
-12 39 -305 -320 0
-12 -39 305 -320 0
-12 -39 -305 320 0
12 39 305 -320 0
12 39 -305 320 0
12 -39 305 320 0
-12 39 305 320 0
-796 307 0
-796 308 0
796 -307 -308 0
-37 -306 -796 -321 -106 0
37 306 -796 -321 -106 0
37 -306 796 -321 -106 0
37 -306 -796 321 -106 0
37 -306 -796 -321 106 0
-37 306 796 -321 -106 0
-37 306 -796 321 -106 0
-37 306 -796 -321 106 0
-37 -306 796 321 -106 0
-37 -306 796 -321 106 0
-37 -306 -796 321 106 0
37 306 796 321 -106 0
37 306 796 -321 106 0
37 306 -796 321 106 0
37 -306 796 321 106 0
-37 306 796 321 106 0
13 -15 -40 -390 0
-13 15 -40 -390 0
-13 -15 40 -390 0
-13 -15 -40 390 0
13 15 40 -390 0
13 15 -40 390 0
13 -15 40 390 0
-13 15 40 390 0
13 -40 -306 -321 0
-13 40 -306 -321 0
-13 -40 306 -321 0
-13 -40 -306 321 0
13 40 306 -321 0
13 40 -306 321 0
13 -40 306 321 0
-13 40 306 321 0
-797 308 0
-797 309 0
797 -308 -309 0
-38 -307 -797 -107 0
38 307 -797 -107 0
38 -307 797 -107 0
38 -307 -797 107 0
-38 307 797 -107 0
-38 307 -797 107 0
-38 -307 797 107 0
38 307 797 107 0
-798 15 0
-798 16 0
798 -15 -16 0
798 -313 -391 0
-798 313 -391 0
-798 -313 391 0
798 313 391 0
307 0
-799 309 0
-799 310 0
799 -309 -310 0
39 -308 -799 -108 0
-39 308 -799 -108 0
-39 -308 799 -108 0
-39 -308 -799 108 0
39 308 799 -108 0
39 308 -799 108 0
39 -308 799 108 0
-39 308 799 108 0
15 -42 -314 -392 0
-15 42 -314 -392 0
-15 -42 314 -392 0
-15 -42 -314 392 0
15 42 314 -392 0
15 42 -314 392 0
15 -42 314 392 0
-15 42 314 392 0
15 -42 -308 0
-15 42 -308 0
-15 -42 308 0
15 42 308 0
-800 310 0
-800 311 0
800 -310 -311 0
-40 -309 -800 -324 -109 0
40 309 -800 -324 -109 0
40 -309 800 -324 -109 0
40 -309 -800 324 -109 0
40 -309 -800 -324 109 0
-40 309 800 -324 -109 0
-40 309 -800 324 -109 0
-40 309 -800 -324 109 0
-40 -309 800 324 -109 0
-40 -309 800 -324 109 0
-40 -309 -800 324 109 0
40 309 800 324 -109 0
40 309 800 -324 109 0
40 309 -800 324 109 0
40 -309 800 324 109 0
-40 309 800 324 109 0
16 -315 -393 0
-16 315 -393 0
-16 -315 393 0
16 315 393 0
-16 -309 -324 0
16 309 -324 0
16 -309 324 0
-16 309 324 0
-310 -325 -110 0
310 325 -110 0
310 -325 110 0
-310 325 110 0
-394 0
-310 -325 0
310 325 0
42 -311 -326 -111 0
-42 311 -326 -111 0
-42 -311 326 -111 0
-42 -311 -326 111 0
42 311 326 -111 0
42 311 -326 111 0
42 -311 326 111 0
-42 311 326 111 0
-45 -317 -395 0
45 317 -395 0
45 -317 395 0
-45 317 395 0
45 -311 -326 0
-45 311 -326 0
-45 -311 326 0
45 311 326 0
-801 313 0
-801 314 0
801 -313 -314 0
801 -327 -112 0
-801 327 -112 0
-801 -327 112 0
801 327 112 0
20 -318 -396 0
-20 318 -396 0
-20 -318 396 0
20 318 396 0
327 0
-802 314 0
-802 315 0
802 -314 -315 0
313 -802 -328 -113 0
-313 802 -328 -113 0
-313 -802 328 -113 0
-313 -802 -328 113 0
313 802 328 -113 0
313 802 -328 113 0
313 -802 328 113 0
-313 802 328 113 0
-20 -22 -319 -397 0
20 22 -319 -397 0
20 -22 319 -397 0
20 -22 -319 397 0
-20 22 319 -397 0
-20 22 -319 397 0
-20 -22 319 397 0
20 22 319 397 0
20 -313 -328 0
-20 313 -328 0
-20 -313 328 0
20 313 328 0
45 -314 -329 -114 0
-45 314 -329 -114 0
-45 -314 329 -114 0
-45 -314 -329 114 0
45 314 329 -114 0
45 314 -329 114 0
45 -314 329 114 0
-45 314 329 114 0
-803 22 0
-803 23 0
803 -22 -23 0
-803 -48 -320 -398 0
803 48 -320 -398 0
803 -48 320 -398 0
803 -48 -320 398 0
-803 48 320 -398 0
-803 48 -320 398 0
-803 -48 320 398 0
803 48 320 398 0
48 -314 -329 0
-48 314 -329 0
-48 -314 329 0
48 314 329 0
-804 23 0
-804 24 0
804 -23 -24 0
-22 -804 -49 -321 -399 0
22 804 -49 -321 -399 0
22 -804 49 -321 -399 0
22 -804 -49 321 -399 0
22 -804 -49 -321 399 0
-22 804 49 -321 -399 0
-22 804 -49 321 -399 0
-22 804 -49 -321 399 0
-22 -804 49 321 -399 0
-22 -804 49 -321 399 0
-22 -804 -49 321 399 0
22 804 49 321 -399 0
22 804 49 -321 399 0
22 804 -49 321 399 0
22 -804 49 321 399 0
-22 804 49 321 399 0
-22 -49 -315 0
22 49 -315 0
22 -49 315 0
-22 49 315 0
-23 -24 -50 -400 0
23 24 -50 -400 0
23 -24 50 -400 0
23 -24 -50 400 0
-23 24 50 -400 0
-23 24 -50 400 0
-23 -24 50 400 0
23 24 50 400 0
23 -50 0
-23 50 0
-805 318 0
-805 319 0
805 -318 -319 0
-48 -317 -805 -332 -117 0
48 317 -805 -332 -117 0
48 -317 805 -332 -117 0
48 -317 -805 332 -117 0
48 -317 -805 -332 117 0
-48 317 805 -332 -117 0
-48 317 -805 332 -117 0
-48 317 -805 -332 117 0
-48 -317 805 332 -117 0
-48 -317 805 -332 117 0
-48 -317 -805 332 117 0
48 317 805 332 -117 0
48 317 805 -332 117 0
48 317 -805 332 117 0
48 -317 805 332 117 0
-48 317 805 332 117 0
24 -26 -51 -401 0
-24 26 -51 -401 0
-24 -26 51 -401 0
-24 -26 -51 401 0
24 26 51 -401 0
24 26 -51 401 0
24 -26 51 401 0
-24 26 51 401 0
-24 -51 -317 -332 0
24 51 -317 -332 0
24 -51 317 -332 0
24 -51 -317 332 0
-24 51 317 -332 0
-24 51 -317 332 0
-24 -51 317 332 0
24 51 317 332 0
-806 319 0
-806 320 0
806 -319 -320 0
-49 -318 -806 -333 -118 0
49 318 -806 -333 -118 0
49 -318 806 -333 -118 0
49 -318 -806 333 -118 0
49 -318 -806 -333 118 0
-49 318 806 -333 -118 0
-49 318 -806 333 -118 0
-49 318 -806 -333 118 0
-49 -318 806 333 -118 0
-49 -318 806 -333 118 0
-49 -318 -806 333 118 0
49 318 806 333 -118 0
49 318 806 -333 118 0
49 318 -806 333 118 0
49 -318 806 333 118 0
-49 318 806 333 118 0
-807 26 0
-807 27 0
807 -26 -27 0
807 -324 -402 0
-807 324 -402 0
-807 -324 402 0
807 324 402 0
-318 -333 0
318 333 0
-808 320 0
-808 321 0
808 -320 -321 0
-50 -319 -808 -334 -119 0
50 319 -808 -334 -119 0
50 -319 808 -334 -119 0
50 -319 -808 334 -119 0
50 -319 -808 -334 119 0
-50 319 808 -334 -119 0
-50 319 -808 334 -119 0
-50 319 -808 -334 119 0
-50 -319 808 334 -119 0
-50 -319 808 -334 119 0
-50 -319 -808 334 119 0
50 319 808 334 -119 0
50 319 808 -334 119 0
50 319 -808 334 119 0
50 -319 808 334 119 0
-50 319 808 334 119 0
-809 27 0
-809 28 0
809 -27 -28 0
-26 -809 -325 -403 0
26 809 -325 -403 0
26 -809 325 -403 0
26 -809 -325 403 0
-26 809 325 -403 0
-26 809 -325 403 0
-26 -809 325 403 0
26 809 325 403 0
26 -319 -334 0
-26 319 -334 0
-26 -319 334 0
26 319 334 0
-51 -320 -321 -335 -120 0
51 320 -321 -335 -120 0
51 -320 321 -335 -120 0
51 -320 -321 335 -120 0
51 -320 -321 -335 120 0
-51 320 321 -335 -120 0
-51 320 -321 335 -120 0
-51 320 -321 -335 120 0
-51 -320 321 335 -120 0
-51 -320 321 -335 120 0
-51 -320 -321 335 120 0
51 320 321 335 -120 0
51 320 321 -335 120 0
51 320 -321 335 120 0
51 -320 321 335 120 0
-51 320 321 335 120 0
-810 28 0
-810 29 0
810 -28 -29 0
-27 -810 -54 -326 -404 0
27 810 -54 -326 -404 0
27 -810 54 -326 -404 0
27 -810 -54 326 -404 0
27 -810 -54 -326 404 0
-27 810 54 -326 -404 0
-27 810 -54 326 -404 0
-27 810 -54 -326 404 0
-27 -810 54 326 -404 0
-27 -810 54 -326 404 0
-27 -810 -54 326 404 0
27 810 54 326 -404 0
27 810 54 -326 404 0
27 810 -54 326 404 0
27 -810 54 326 404 0
-27 810 54 326 404 0
-27 -54 -320 -335 0
27 54 -320 -335 0
27 -54 320 -335 0
27 -54 -320 335 0
-27 54 320 -335 0
-27 54 -320 335 0
-27 -54 320 335 0
27 54 320 335 0
-321 -336 -121 0
321 336 -121 0
321 -336 121 0
-321 336 121 0
-811 29 0
-811 30 0
811 -29 -30 0
-28 -811 -55 -327 -405 0
28 811 -55 -327 -405 0
28 -811 55 -327 -405 0
28 -811 -55 327 -405 0
28 -811 -55 -327 405 0
-28 811 55 -327 -405 0
-28 811 -55 327 -405 0
-28 811 -55 -327 405 0
-28 -811 55 327 -405 0
-28 -811 55 -327 405 0
-28 -811 -55 327 405 0
28 811 55 327 -405 0
28 811 55 -327 405 0
28 811 -55 327 405 0
28 -811 55 327 405 0
-28 811 55 327 405 0
-28 -55 -321 -336 0
28 55 -321 -336 0
28 -55 321 -336 0
28 -55 -321 336 0
-28 55 321 -336 0
-28 55 -321 336 0
-28 -55 321 336 0
28 55 321 336 0
-812 30 0
-812 31 0
812 -30 -31 0
29 -812 -328 -406 0
-29 812 -328 -406 0
-29 -812 328 -406 0
-29 -812 -328 406 0
29 812 328 -406 0
29 812 -328 406 0
29 -812 328 406 0
-29 812 328 406 0
-29 -337 0
29 337 0
-813 324 0
-813 325 0
813 -324 -325 0
54 -813 -338 -123 0
-54 813 -338 -123 0
-54 -813 338 -123 0
-54 -813 -338 123 0
54 813 338 -123 0
54 813 -338 123 0
54 -813 338 123 0
-54 813 338 123 0
-814 31 0
-814 32 0
814 -31 -32 0
-30 -814 -57 -329 -407 0
30 814 -57 -329 -407 0
30 -814 57 -329 -407 0
30 -814 -57 329 -407 0
30 -814 -57 -329 407 0
-30 814 57 -329 -407 0
-30 814 -57 329 -407 0
-30 814 -57 -329 407 0
-30 -814 57 329 -407 0
-30 -814 57 -329 407 0
-30 -814 -57 329 407 0
30 814 57 329 -407 0
30 814 57 -329 407 0
30 814 -57 329 407 0
30 -814 57 329 407 0
-30 814 57 329 407 0
-30 -57 -338 0
30 57 -338 0
30 -57 338 0
-30 57 338 0
-815 325 0
-815 326 0
815 -325 -326 0
-55 -324 -815 -339 -124 0
55 324 -815 -339 -124 0
55 -324 815 -339 -124 0
55 -324 -815 339 -124 0
55 -324 -815 -339 124 0
-55 324 815 -339 -124 0
-55 324 -815 339 -124 0
-55 324 -815 -339 124 0
-55 -324 815 339 -124 0
-55 -324 815 -339 124 0
-55 -324 -815 339 124 0
55 324 815 339 -124 0
55 324 815 -339 124 0
55 324 -815 339 124 0
55 -324 815 339 124 0
-55 324 815 339 124 0
-816 32 0
-816 33 0
816 -32 -33 0
31 -816 -58 -408 0
-31 816 -58 -408 0
-31 -816 58 -408 0
-31 -816 -58 408 0
31 816 58 -408 0
31 816 -58 408 0
31 -816 58 408 0
-31 816 58 408 0
31 -58 -324 -339 0
-31 58 -324 -339 0
-31 -58 324 -339 0
-31 -58 -324 339 0
31 58 324 -339 0
31 58 -324 339 0
31 -58 324 339 0
-31 58 324 339 0
-817 326 0
-817 327 0
817 -326 -327 0
325 -817 -340 -125 0
-325 817 -340 -125 0
-325 -817 340 -125 0
-325 -817 -340 125 0
325 817 340 -125 0
325 817 -340 125 0
325 -817 340 125 0
-325 817 340 125 0
-818 33 0
-818 34 0
818 -33 -34 0
-32 -818 -59 -409 0
32 818 -59 -409 0
32 -818 59 -409 0
32 -818 -59 409 0
-32 818 59 -409 0
-32 818 -59 409 0
-32 -818 59 409 0
32 818 59 409 0
-32 -59 -325 -340 0
32 59 -325 -340 0
32 -59 325 -340 0
32 -59 -325 340 0
-32 59 325 -340 0
-32 59 -325 340 0
-32 -59 325 340 0
32 59 325 340 0
-819 327 0
-819 328 0
819 -327 -328 0
-57 -326 -819 -341 -126 0
57 326 -819 -341 -126 0
57 -326 819 -341 -126 0
57 -326 -819 341 -126 0
57 -326 -819 -341 126 0
-57 326 819 -341 -126 0
-57 326 -819 341 -126 0
-57 326 -819 -341 126 0
-57 -326 819 341 -126 0
-57 -326 819 -341 126 0
-57 -326 -819 341 126 0
57 326 819 341 -126 0
57 326 819 -341 126 0
57 326 -819 341 126 0
57 -326 819 341 126 0
-57 326 819 341 126 0
-820 34 0
-820 35 0
820 -34 -35 0
-33 -820 -60 -332 -410 0
33 820 -60 -332 -410 0
33 -820 60 -332 -410 0
33 -820 -60 332 -410 0
33 -820 -60 -332 410 0
-33 820 60 -332 -410 0
-33 820 -60 332 -410 0
-33 820 -60 -332 410 0
-33 -820 60 332 -410 0
-33 -820 60 -332 410 0
-33 -820 -60 332 410 0
33 820 60 332 -410 0
33 820 60 -332 410 0
33 820 -60 332 410 0
33 -820 60 332 410 0
-33 820 60 332 410 0
33 -60 -326 -341 0
-33 60 -326 -341 0
-33 -60 326 -341 0
-33 -60 -326 341 0
33 60 326 -341 0
33 60 -326 341 0
33 -60 326 341 0
-33 60 326 341 0
-821 328 0
-821 329 0
821 -328 -329 0
-58 -327 -821 -342 -127 0
58 327 -821 -342 -127 0
58 -327 821 -342 -127 0
58 -327 -821 342 -127 0
58 -327 -821 -342 127 0
-58 327 821 -342 -127 0
-58 327 -821 342 -127 0
-58 327 -821 -342 127 0
-58 -327 821 342 -127 0
-58 -327 821 -342 127 0
-58 -327 -821 342 127 0
58 327 821 342 -127 0
58 327 821 -342 127 0
58 327 -821 342 127 0
58 -327 821 342 127 0
-58 327 821 342 127 0
-822 35 0
-822 36 0
822 -35 -36 0
-34 -822 -61 -333 -411 0
34 822 -61 -333 -411 0
34 -822 61 -333 -411 0
34 -822 -61 333 -411 0
34 -822 -61 -333 411 0
-34 822 61 -333 -411 0
-34 822 -61 333 -411 0
-34 822 -61 -333 411 0
-34 -822 61 333 -411 0
-34 -822 61 -333 411 0
-34 -822 -61 333 411 0
34 822 61 333 -411 0
34 822 61 -333 411 0
34 822 -61 333 411 0
34 -822 61 333 411 0
-34 822 61 333 411 0
-34 -61 -327 -342 0
34 61 -327 -342 0
34 -61 327 -342 0
34 -61 -327 342 0
-34 61 327 -342 0
-34 61 -327 342 0
-34 -61 327 342 0
34 61 327 342 0
59 -328 -128 0
-59 328 -128 0
-59 -328 128 0
59 328 128 0
-823 36 0
-823 37 0
823 -36 -37 0
-35 -823 -62 -334 -412 0
35 823 -62 -334 -412 0
35 -823 62 -334 -412 0
35 -823 -62 334 -412 0
35 -823 -62 -334 412 0
-35 823 62 -334 -412 0
-35 823 -62 334 -412 0
-35 823 -62 -334 412 0
-35 -823 62 334 -412 0
-35 -823 62 -334 412 0
-35 -823 -62 334 412 0
35 823 62 334 -412 0
35 823 62 -334 412 0
35 823 -62 334 412 0
35 -823 62 334 412 0
-35 823 62 334 412 0
-35 -62 -328 0
35 62 -328 0
35 -62 328 0
-35 62 328 0
60 -329 -344 -129 0
-60 329 -344 -129 0
-60 -329 344 -129 0
-60 -329 -344 129 0
60 329 344 -129 0
60 329 -344 129 0
60 -329 344 129 0
-60 329 344 129 0
-824 37 0
-824 38 0
824 -37 -38 0
-36 -824 -335 -413 0
36 824 -335 -413 0
36 -824 335 -413 0
36 -824 -335 413 0
-36 824 335 -413 0
-36 824 -335 413 0
-36 -824 335 413 0
36 824 335 413 0
-36 -329 -344 0
36 329 -344 0
36 -329 344 0
-36 329 344 0
61 -332 -345 -130 0
-61 332 -345 -130 0
-61 -332 345 -130 0
-61 -332 -345 130 0
61 332 345 -130 0
61 332 -345 130 0
61 -332 345 130 0
-61 332 345 130 0
-825 38 0
-825 39 0
825 -38 -39 0
-37 -825 -64 -336 -414 0
37 825 -64 -336 -414 0
37 -825 64 -336 -414 0
37 -825 -64 336 -414 0
37 -825 -64 -336 414 0
-37 825 64 -336 -414 0
-37 825 -64 336 -414 0
-37 825 -64 -336 414 0
-37 -825 64 336 -414 0
-37 -825 64 -336 414 0
-37 -825 -64 336 414 0
37 825 64 336 -414 0
37 825 64 -336 414 0
37 825 -64 336 414 0
37 -825 64 336 414 0
-37 825 64 336 414 0
-37 -64 -345 0
37 64 -345 0
37 -64 345 0
-37 64 345 0
-826 332 0
-826 333 0
826 -332 -333 0
-62 -826 -346 -131 0
62 826 -346 -131 0
62 -826 346 -131 0
62 -826 -346 131 0
-62 826 346 -131 0
-62 826 -346 131 0
-62 -826 346 131 0
62 826 346 131 0
-827 39 0
-827 40 0
827 -39 -40 0
-38 -827 -65 -337 -415 0
38 827 -65 -337 -415 0
38 -827 65 -337 -415 0
38 -827 -65 337 -415 0
38 -827 -65 -337 415 0
-38 827 65 -337 -415 0
-38 827 -65 337 -415 0
-38 827 -65 -337 415 0
-38 -827 65 337 -415 0
-38 -827 65 -337 415 0
-38 -827 -65 337 415 0
38 827 65 337 -415 0
38 827 65 -337 415 0
38 827 -65 337 415 0
38 -827 65 337 415 0
-38 827 65 337 415 0
-38 -65 -346 0
38 65 -346 0
38 -65 346 0
-38 65 346 0
-828 333 0
-828 334 0
828 -333 -334 0
-332 -828 -347 -132 0
332 828 -347 -132 0
332 -828 347 -132 0
332 -828 -347 132 0
-332 828 347 -132 0
-332 828 -347 132 0
-332 -828 347 132 0
332 828 347 132 0
-39 -338 -416 0
39 338 -416 0
39 -338 416 0
-39 338 416 0
39 -332 -347 0
-39 332 -347 0
-39 -332 347 0
39 332 347 0
-829 334 0
-829 335 0
829 -334 -335 0
-64 -333 -829 -348 -133 0
64 333 -829 -348 -133 0
64 -333 829 -348 -133 0
64 -333 -829 348 -133 0
64 -333 -829 -348 133 0
-64 333 829 -348 -133 0
-64 333 -829 348 -133 0
-64 333 -829 -348 133 0
-64 -333 829 348 -133 0
-64 -333 829 -348 133 0
-64 -333 -829 348 133 0
64 333 829 348 -133 0
64 333 829 -348 133 0
64 333 -829 348 133 0
64 -333 829 348 133 0
-64 333 829 348 133 0
40 -67 -339 -417 0
-40 67 -339 -417 0
-40 -67 339 -417 0
-40 -67 -339 417 0
40 67 339 -417 0
40 67 -339 417 0
40 -67 339 417 0
-40 67 339 417 0
40 -67 -333 -348 0
-40 67 -333 -348 0
-40 -67 333 -348 0
-40 -67 -333 348 0
40 67 333 -348 0
40 67 -333 348 0
40 -67 333 348 0
-40 67 333 348 0
-830 335 0
-830 336 0
830 -335 -336 0
-65 -334 -830 -349 -134 0
65 334 -830 -349 -134 0
65 -334 830 -349 -134 0
65 -334 -830 349 -134 0
65 -334 -830 -349 134 0
-65 334 830 -349 -134 0
-65 334 -830 349 -134 0
-65 334 -830 -349 134 0
-65 -334 830 349 -134 0
-65 -334 830 -349 134 0
-65 -334 -830 349 134 0
65 334 830 349 -134 0
65 334 830 -349 134 0
65 334 -830 349 134 0
65 -334 830 349 134 0
-65 334 830 349 134 0
42 -68 -340 -418 0
-42 68 -340 -418 0
-42 -68 340 -418 0
-42 -68 -340 418 0
42 68 340 -418 0
42 68 -340 418 0
42 -68 340 418 0
-42 68 340 418 0
68 -334 -349 0
-68 334 -349 0
-68 -334 349 0
68 334 349 0
-831 336 0
-831 337 0
831 -336 -337 0
335 -831 -135 0
-335 831 -135 0
-335 -831 135 0
335 831 135 0
42 -69 -341 -419 0
-42 69 -341 -419 0
-42 -69 341 -419 0
-42 -69 -341 419 0
42 69 341 -419 0
42 69 -341 419 0
42 -69 341 419 0
-42 69 341 419 0
42 -69 -335 0
-42 69 -335 0
-42 -69 335 0
42 69 335 0
-832 337 0
-832 338 0
832 -337 -338 0
-67 -336 -832 -351 -136 0
67 336 -832 -351 -136 0
67 -336 832 -351 -136 0
67 -336 -832 351 -136 0
67 -336 -832 -351 136 0
-67 336 832 -351 -136 0
-67 336 -832 351 -136 0
-67 336 -832 -351 136 0
-67 -336 832 351 -136 0
-67 -336 832 -351 136 0
-67 -336 -832 351 136 0
67 336 832 351 -136 0
67 336 832 -351 136 0
67 336 -832 351 136 0
67 -336 832 351 136 0
-67 336 832 351 136 0
70 -342 -420 0
-70 342 -420 0
-70 -342 420 0
70 342 420 0
-70 -336 -351 0
70 336 -351 0
70 -336 351 0
-70 336 351 0
-833 338 0
-833 339 0
833 -338 -339 0
-68 -337 -833 -352 -137 0
68 337 -833 -352 -137 0
68 -337 833 -352 -137 0
68 -337 -833 352 -137 0
68 -337 -833 -352 137 0
-68 337 833 -352 -137 0
-68 337 -833 352 -137 0
-68 337 -833 -352 137 0
-68 -337 833 352 -137 0
-68 -337 833 -352 137 0
-68 -337 -833 352 137 0
68 337 833 352 -137 0
68 337 833 -352 137 0
68 337 -833 352 137 0
68 -337 833 352 137 0
-68 337 833 352 137 0
337 -352 0
-337 352 0
-834 339 0
-834 340 0
834 -339 -340 0
-69 -338 -834 -353 -138 0
69 338 -834 -353 -138 0
69 -338 834 -353 -138 0
69 -338 -834 353 -138 0
69 -338 -834 -353 138 0
-69 338 834 -353 -138 0
-69 338 -834 353 -138 0
-69 338 -834 -353 138 0
-69 -338 834 353 -138 0
-69 -338 834 -353 138 0
-69 -338 -834 353 138 0
69 338 834 353 -138 0
69 338 834 -353 138 0
69 338 -834 353 138 0
69 -338 834 353 138 0
-69 338 834 353 138 0
-45 -72 -344 -422 0
45 72 -344 -422 0
45 -72 344 -422 0
45 -72 -344 422 0
-45 72 344 -422 0
-45 72 -344 422 0
-45 -72 344 422 0
45 72 344 422 0
45 -72 -338 -353 0
-45 72 -338 -353 0
-45 -72 338 -353 0
-45 -72 -338 353 0
45 72 338 -353 0
45 72 -338 353 0
45 -72 338 353 0
-45 72 338 353 0
-835 340 0
-835 341 0
835 -340 -341 0
-70 -339 -835 -354 -139 0
70 339 -835 -354 -139 0
70 -339 835 -354 -139 0
70 -339 -835 354 -139 0
70 -339 -835 -354 139 0
-70 339 835 -354 -139 0
-70 339 -835 354 -139 0
-70 339 -835 -354 139 0
-70 -339 835 354 -139 0
-70 -339 835 -354 139 0
-70 -339 -835 354 139 0
70 339 835 354 -139 0
70 339 835 -354 139 0
70 339 -835 354 139 0
70 -339 835 354 139 0
-70 339 835 354 139 0
-48 -73 -345 -423 0
48 73 -345 -423 0
48 -73 345 -423 0
48 -73 -345 423 0
-48 73 345 -423 0
-48 73 -345 423 0
-48 -73 345 423 0
48 73 345 423 0
-73 -339 -354 0
73 339 -354 0
73 -339 354 0
-73 339 354 0
-836 341 0
-836 342 0
836 -341 -342 0
-340 -836 -355 -140 0
340 836 -355 -140 0
340 -836 355 -140 0
340 -836 -355 140 0
-340 836 355 -140 0
-340 836 -355 140 0
-340 -836 355 140 0
340 836 355 140 0
-837 48 0
-837 49 0
837 -48 -49 0
-837 -74 -346 -424 0
837 74 -346 -424 0
837 -74 346 -424 0
837 -74 -346 424 0
-837 74 346 -424 0
-837 74 -346 424 0
-837 -74 346 424 0
837 74 346 424 0
-74 -340 -355 0
74 340 -355 0
74 -340 355 0
-74 340 355 0
-72 -341 -342 -356 -141 0
72 341 -342 -356 -141 0
72 -341 342 -356 -141 0
72 -341 -342 356 -141 0
72 -341 -342 -356 141 0
-72 341 342 -356 -141 0
-72 341 -342 356 -141 0
-72 341 -342 -356 141 0
-72 -341 342 356 -141 0
-72 -341 342 -356 141 0
-72 -341 -342 356 141 0
72 341 342 356 -141 0
72 341 342 -356 141 0
72 341 -342 356 141 0
72 -341 342 356 141 0
-72 341 342 356 141 0
-838 49 0
-838 50 0
838 -49 -50 0
-48 -838 -75 -347 -425 0
48 838 -75 -347 -425 0
48 -838 75 -347 -425 0
48 -838 -75 347 -425 0
48 -838 -75 -347 425 0
-48 838 75 -347 -425 0
-48 838 -75 347 -425 0
-48 838 -75 -347 425 0
-48 -838 75 347 -425 0
-48 -838 75 -347 425 0
-48 -838 -75 347 425 0
48 838 75 347 -425 0
48 838 75 -347 425 0
48 838 -75 347 425 0
48 -838 75 347 425 0
-48 838 75 347 425 0
48 -75 -341 -356 0
-48 75 -341 -356 0
-48 -75 341 -356 0
-48 -75 -341 356 0
48 75 341 -356 0
48 75 -341 356 0
48 -75 341 356 0
-48 75 341 356 0
-73 -342 -344 -357 -142 0
73 342 -344 -357 -142 0
73 -342 344 -357 -142 0
73 -342 -344 357 -142 0
73 -342 -344 -357 142 0
-73 342 344 -357 -142 0
-73 342 -344 357 -142 0
-73 342 -344 -357 142 0
-73 -342 344 357 -142 0
-73 -342 344 -357 142 0
-73 -342 -344 357 142 0
73 342 344 357 -142 0
73 342 344 -357 142 0
73 342 -344 357 142 0
73 -342 344 357 142 0
-73 342 344 357 142 0
-839 50 0
-839 51 0
839 -50 -51 0
-49 -839 -76 -348 -426 0
49 839 -76 -348 -426 0
49 -839 76 -348 -426 0
49 -839 -76 348 -426 0
49 -839 -76 -348 426 0
-49 839 76 -348 -426 0
-49 839 -76 348 -426 0
-49 839 -76 -348 426 0
-49 -839 76 348 -426 0
-49 -839 76 -348 426 0
-49 -839 -76 348 426 0
49 839 76 348 -426 0
49 839 76 -348 426 0
49 839 -76 348 426 0
49 -839 76 348 426 0
-49 839 76 348 426 0
-49 -76 -342 -357 0
49 76 -342 -357 0
49 -76 342 -357 0
49 -76 -342 357 0
-49 76 342 -357 0
-49 76 -342 357 0
-49 -76 342 357 0
49 76 342 357 0
-840 344 0
-840 345 0
840 -344 -345 0
-74 -840 -358 -143 0
74 840 -358 -143 0
74 -840 358 -143 0
74 -840 -358 143 0
-74 840 358 -143 0
-74 840 -358 143 0
-74 -840 358 143 0
74 840 358 143 0
-50 -349 -427 0
50 349 -427 0
50 -349 427 0
-50 349 427 0
-50 -358 0
50 358 0
-841 345 0
-841 346 0
841 -345 -346 0
-75 -344 -841 -359 -144 0
75 344 -841 -359 -144 0
75 -344 841 -359 -144 0
75 -344 -841 359 -144 0
75 -344 -841 -359 144 0
-75 344 841 -359 -144 0
-75 344 -841 359 -144 0
-75 344 -841 -359 144 0
-75 -344 841 359 -144 0
-75 -344 841 -359 144 0
-75 -344 -841 359 144 0
75 344 841 359 -144 0
75 344 841 -359 144 0
75 344 -841 359 144 0
75 -344 841 359 144 0
-75 344 841 359 144 0
51 -344 -359 0
-51 344 -359 0
-51 -344 359 0
51 344 359 0
-842 346 0
-842 347 0
842 -346 -347 0
-76 -345 -842 -360 -145 0
76 345 -842 -360 -145 0
76 -345 842 -360 -145 0
76 -345 -842 360 -145 0
76 -345 -842 -360 145 0
-76 345 842 -360 -145 0
-76 345 -842 360 -145 0
-76 345 -842 -360 145 0
-76 -345 842 360 -145 0
-76 -345 842 -360 145 0
-76 -345 -842 360 145 0
76 345 842 360 -145 0
76 345 842 -360 145 0
76 345 -842 360 145 0
76 -345 842 360 145 0
-76 345 842 360 145 0
54 -79 -351 -429 0
-54 79 -351 -429 0
-54 -79 351 -429 0
-54 -79 -351 429 0
54 79 351 -429 0
54 79 -351 429 0
54 -79 351 429 0
-54 79 351 429 0
79 -345 -360 0
-79 345 -360 0
-79 -345 360 0
79 345 360 0
-843 347 0
-843 348 0
843 -347 -348 0
346 -843 -361 -146 0
-346 843 -361 -146 0
-346 -843 361 -146 0
-346 -843 -361 146 0
346 843 361 -146 0
346 843 -361 146 0
346 -843 361 146 0
-346 843 361 146 0
-844 54 0
-844 55 0
844 -54 -55 0
-844 -80 -352 -430 0
844 80 -352 -430 0
844 -80 352 -430 0
844 -80 -352 430 0
-844 80 352 -430 0
-844 80 -352 430 0
-844 -80 352 430 0
844 80 352 430 0
80 -346 -361 0
-80 346 -361 0
-80 -346 361 0
80 346 361 0
-845 348 0
-845 349 0
845 -348 -349 0
347 -845 -362 -147 0
-347 845 -362 -147 0
-347 -845 362 -147 0
-347 -845 -362 147 0
347 845 362 -147 0
347 845 -362 147 0
347 -845 362 147 0
-347 845 362 147 0
54 -81 -353 -431 0
-54 81 -353 -431 0
-54 -81 353 -431 0
-54 -81 -353 431 0
54 81 353 -431 0
54 81 -353 431 0
54 -81 353 431 0
-54 81 353 431 0
-54 -81 -347 -362 0
54 81 -347 -362 0
54 -81 347 -362 0
54 -81 -347 362 0
-54 81 347 -362 0
-54 81 -347 362 0
-54 -81 347 362 0
54 81 347 362 0
-79 -348 -349 -363 -148 0
79 348 -349 -363 -148 0
79 -348 349 -363 -148 0
79 -348 -349 363 -148 0
79 -348 -349 -363 148 0
-79 348 349 -363 -148 0
-79 348 -349 363 -148 0
-79 348 -349 -363 148 0
-79 -348 349 363 -148 0
-79 -348 349 -363 148 0
-79 -348 -349 363 148 0
79 348 349 363 -148 0
79 348 349 -363 148 0
79 348 -349 363 148 0
79 -348 349 363 148 0
-79 348 349 363 148 0
55 -82 -354 -432 0
-55 82 -354 -432 0
-55 -82 354 -432 0
-55 -82 -354 432 0
55 82 354 -432 0
55 82 -354 432 0
55 -82 354 432 0
-55 82 354 432 0
-55 -82 -348 -363 0
55 82 -348 -363 0
55 -82 348 -363 0
55 -82 -348 363 0
-55 82 348 -363 0
-55 82 -348 363 0
-55 -82 348 363 0
55 82 348 363 0
-80 -349 -351 -364 -149 0
80 349 -351 -364 -149 0
80 -349 351 -364 -149 0
80 -349 -351 364 -149 0
80 -349 -351 -364 149 0
-80 349 351 -364 -149 0
-80 349 -351 364 -149 0
-80 349 -351 -364 149 0
-80 -349 351 364 -149 0
-80 -349 351 -364 149 0
-80 -349 -351 364 149 0
80 349 351 364 -149 0
80 349 351 -364 149 0
80 349 -351 364 149 0
80 -349 351 364 149 0
-80 349 351 364 149 0
-846 57 0
-846 58 0
846 -57 -58 0
846 -83 -355 -433 0
-846 83 -355 -433 0
-846 -83 355 -433 0
-846 -83 -355 433 0
846 83 355 -433 0
846 83 -355 433 0
846 -83 355 433 0
-846 83 355 433 0
-83 -349 -364 0
83 349 -364 0
83 -349 364 0
-83 349 364 0
-847 351 0
-847 352 0
847 -351 -352 0
81 -847 -150 0
-81 847 -150 0
-81 -847 150 0
81 847 150 0
-848 58 0
-848 59 0
848 -58 -59 0
-57 -848 -356 -434 0
57 848 -356 -434 0
57 -848 356 -434 0
57 -848 -356 434 0
-57 848 356 -434 0
-57 848 -356 434 0
-57 -848 356 434 0
57 848 356 434 0
-57 0
-849 352 0
-849 353 0
849 -352 -353 0
-82 -351 -849 -366 -151 0
82 351 -849 -366 -151 0
82 -351 849 -366 -151 0
82 -351 -849 366 -151 0
82 -351 -849 -366 151 0
-82 351 849 -366 -151 0
-82 351 -849 366 -151 0
-82 351 -849 -366 151 0
-82 -351 849 366 -151 0
-82 -351 849 -366 151 0
-82 -351 -849 366 151 0
82 351 849 366 -151 0
82 351 849 -366 151 0
82 351 -849 366 151 0
82 -351 849 366 151 0
-82 351 849 366 151 0
-850 59 0
-850 60 0
850 -59 -60 0
-58 -850 -85 -357 -435 0
58 850 -85 -357 -435 0
58 -850 85 -357 -435 0
58 -850 -85 357 -435 0
58 -850 -85 -357 435 0
-58 850 85 -357 -435 0
-58 850 -85 357 -435 0
-58 850 -85 -357 435 0
-58 -850 85 357 -435 0
-58 -850 85 -357 435 0
-58 -850 -85 357 435 0
58 850 85 357 -435 0
58 850 85 -357 435 0
58 850 -85 357 435 0
58 -850 85 357 435 0
-58 850 85 357 435 0
-58 -85 -351 -366 0
58 85 -351 -366 0
58 -85 351 -366 0
58 -85 -351 366 0
-58 85 351 -366 0
-58 85 -351 366 0
-58 -85 351 366 0
58 85 351 366 0
-851 353 0
-851 354 0
851 -353 -354 0
-83 -352 -851 -367 -152 0
83 352 -851 -367 -152 0
83 -352 851 -367 -152 0
83 -352 -851 367 -152 0
83 -352 -851 -367 152 0
-83 352 851 -367 -152 0
-83 352 -851 367 -152 0
-83 352 -851 -367 152 0
-83 -352 851 367 -152 0
-83 -352 851 -367 152 0
-83 -352 -851 367 152 0
83 352 851 367 -152 0
83 352 851 -367 152 0
83 352 -851 367 152 0
83 -352 851 367 152 0
-83 352 851 367 152 0
-852 60 0
-852 61 0
852 -60 -61 0
-59 -852 -86 -358 -436 0
59 852 -86 -358 -436 0
59 -852 86 -358 -436 0
59 -852 -86 358 -436 0
59 -852 -86 -358 436 0
-59 852 86 -358 -436 0
-59 852 -86 358 -436 0
-59 852 -86 -358 436 0
-59 -852 86 358 -436 0
-59 -852 86 -358 436 0
-59 -852 -86 358 436 0
59 852 86 358 -436 0
59 852 86 -358 436 0
59 852 -86 358 436 0
59 -852 86 358 436 0
-59 852 86 358 436 0
-59 -86 -352 -367 0
59 86 -352 -367 0
59 -86 352 -367 0
59 -86 -352 367 0
-59 86 352 -367 0
-59 86 -352 367 0
-59 -86 352 367 0
59 86 352 367 0
-853 354 0
-853 355 0
853 -354 -355 0
-353 -853 -368 -153 0
353 853 -368 -153 0
353 -853 368 -153 0
353 -853 -368 153 0
-353 853 368 -153 0
-353 853 -368 153 0
-353 -853 368 153 0
353 853 368 153 0
-854 61 0
-854 62 0
854 -61 -62 0
-60 -854 -359 -437 0
60 854 -359 -437 0
60 -854 359 -437 0
60 -854 -359 437 0
-60 854 359 -437 0
-60 854 -359 437 0
-60 -854 359 437 0
60 854 359 437 0
-60 -353 -368 0
60 353 -368 0
60 -353 368 0
-60 353 368 0
-855 355 0
-855 356 0
855 -355 -356 0
-85 -354 -855 -154 0
85 354 -855 -154 0
85 -354 855 -154 0
85 -354 -855 154 0
-85 354 855 -154 0
-85 354 -855 154 0
-85 -354 855 154 0
85 354 855 154 0
-61 -62 -88 -360 -438 0
61 62 -88 -360 -438 0
61 -62 88 -360 -438 0
61 -62 -88 360 -438 0
61 -62 -88 -360 438 0
-61 62 88 -360 -438 0
-61 62 -88 360 -438 0
-61 62 -88 -360 438 0
-61 -62 88 360 -438 0
-61 -62 88 -360 438 0
-61 -62 -88 360 438 0
61 62 88 360 -438 0
61 62 88 -360 438 0
61 62 -88 360 438 0
61 -62 88 360 438 0
-61 62 88 360 438 0
61 -88 -354 0
-61 88 -354 0
-61 -88 354 0
61 88 354 0
-856 356 0
-856 357 0
856 -356 -357 0
-86 -355 -856 -370 -155 0
86 355 -856 -370 -155 0
86 -355 856 -370 -155 0
86 -355 -856 370 -155 0
86 -355 -856 -370 155 0
-86 355 856 -370 -155 0
-86 355 -856 370 -155 0
-86 355 -856 -370 155 0
-86 -355 856 370 -155 0
-86 -355 856 -370 155 0
-86 -355 -856 370 155 0
86 355 856 370 -155 0
86 355 856 -370 155 0
86 355 -856 370 155 0
86 -355 856 370 155 0
-86 355 856 370 155 0
-62 -64 -89 -361 -439 0
62 64 -89 -361 -439 0
62 -64 89 -361 -439 0
62 -64 -89 361 -439 0
62 -64 -89 -361 439 0
-62 64 89 -361 -439 0
-62 64 -89 361 -439 0
-62 64 -89 -361 439 0
-62 -64 89 361 -439 0
-62 -64 89 -361 439 0
-62 -64 -89 361 439 0
62 64 89 361 -439 0
62 64 89 -361 439 0
62 64 -89 361 439 0
62 -64 89 361 439 0
-62 64 89 361 439 0
-62 -89 -355 -370 0
62 89 -355 -370 0
62 -89 355 -370 0
62 -89 -355 370 0
-62 89 355 -370 0
-62 89 -355 370 0
-62 -89 355 370 0
62 89 355 370 0
-857 357 0
-857 358 0
857 -357 -358 0
-356 -857 -156 0
356 857 -156 0
356 -857 156 0
-356 857 156 0
-858 64 0
-858 65 0
858 -64 -65 0
-858 -362 -440 0
858 362 -440 0
858 -362 440 0
-858 362 440 0
356 0
-859 358 0
-859 359 0
859 -358 -359 0
88 -357 -859 -157 0
-88 357 -859 -157 0
-88 -357 859 -157 0
-88 -357 -859 157 0
88 357 859 -157 0
88 357 -859 157 0
88 -357 859 157 0
-88 357 859 157 0
64 -91 -363 -441 0
-64 91 -363 -441 0
-64 -91 363 -441 0
-64 -91 -363 441 0
64 91 363 -441 0
64 91 -363 441 0
64 -91 363 441 0
-64 91 363 441 0
64 -91 -357 0
-64 91 -357 0
-64 -91 357 0
64 91 357 0
-860 359 0
-860 360 0
860 -359 -360 0
-89 -358 -860 -373 -158 0
89 358 -860 -373 -158 0
89 -358 860 -373 -158 0
89 -358 -860 373 -158 0
89 -358 -860 -373 158 0
-89 358 860 -373 -158 0
-89 358 -860 373 -158 0
-89 358 -860 -373 158 0
-89 -358 860 373 -158 0
-89 -358 860 -373 158 0
-89 -358 -860 373 158 0
89 358 860 373 -158 0
89 358 860 -373 158 0
89 358 -860 373 158 0
89 -358 860 373 158 0
-89 358 860 373 158 0
65 -364 -442 0
-65 364 -442 0
-65 -364 442 0
65 364 442 0
-65 -358 -373 0
65 358 -373 0
65 -358 373 0
-65 358 373 0
-861 360 0
-861 361 0
861 -360 -361 0
-359 -861 -374 -159 0
359 861 -374 -159 0
359 -861 374 -159 0
359 -861 -374 159 0
-359 861 374 -159 0
-359 861 -374 159 0
-359 -861 374 159 0
359 861 374 159 0
-862 67 0
-862 68 0
862 -67 -68 0
-862 -93 -443 0
862 93 -443 0
862 -93 443 0
-862 93 443 0
93 -359 -374 0
-93 359 -374 0
-93 -359 374 0
93 359 374 0
-863 361 0
-863 362 0
863 -361 -362 0
-91 -360 -863 -375 -160 0
91 360 -863 -375 -160 0
91 -360 863 -375 -160 0
91 -360 -863 375 -160 0
91 -360 -863 -375 160 0
-91 360 863 -375 -160 0
-91 360 -863 375 -160 0
-91 360 -863 -375 160 0
-91 -360 863 375 -160 0
-91 -360 863 -375 160 0
-91 -360 -863 375 160 0
91 360 863 375 -160 0
91 360 863 -375 160 0
91 360 -863 375 160 0
91 -360 863 375 160 0
-91 360 863 375 160 0
-864 68 0
-864 69 0
864 -68 -69 0
-67 -864 -94 -366 -444 0
67 864 -94 -366 -444 0
67 -864 94 -366 -444 0
67 -864 -94 366 -444 0
67 -864 -94 -366 444 0
-67 864 94 -366 -444 0
-67 864 -94 366 -444 0
-67 864 -94 -366 444 0
-67 -864 94 366 -444 0
-67 -864 94 -366 444 0
-67 -864 -94 366 444 0
67 864 94 366 -444 0
67 864 94 -366 444 0
67 864 -94 366 444 0
67 -864 94 366 444 0
-67 864 94 366 444 0
-67 -94 -360 -375 0
67 94 -360 -375 0
67 -94 360 -375 0
67 -94 -360 375 0
-67 94 360 -375 0
-67 94 -360 375 0
-67 -94 360 375 0
67 94 360 375 0
-865 362 0
-865 363 0
865 -362 -363 0
-361 -865 -376 -161 0
361 865 -376 -161 0
361 -865 376 -161 0
361 -865 -376 161 0
-361 865 376 -161 0
-361 865 -376 161 0
-361 -865 376 161 0
361 865 376 161 0
-866 69 0
-866 70 0
866 -69 -70 0
-68 -866 -95 -367 -445 0
68 866 -95 -367 -445 0
68 -866 95 -367 -445 0
68 -866 -95 367 -445 0
68 -866 -95 -367 445 0
-68 866 95 -367 -445 0
-68 866 -95 367 -445 0
-68 866 -95 -367 445 0
-68 -866 95 367 -445 0
-68 -866 95 -367 445 0
-68 -866 -95 367 445 0
68 866 95 367 -445 0
68 866 95 -367 445 0
68 866 -95 367 445 0
68 -866 95 367 445 0
-68 866 95 367 445 0
-68 -95 -361 -376 0
68 95 -361 -376 0
68 -95 361 -376 0
68 -95 -361 376 0
-68 95 361 -376 0
-68 95 -361 376 0
-68 -95 361 376 0
68 95 361 376 0
-867 363 0
-867 364 0
867 -363 -364 0
-93 -362 -867 -162 0
93 362 -867 -162 0
93 -362 867 -162 0
93 -362 -867 162 0
-93 362 867 -162 0
-93 362 -867 162 0
-93 -362 867 162 0
93 362 867 162 0
-69 -70 -96 -368 -446 0
69 70 -96 -368 -446 0
69 -70 96 -368 -446 0
69 -70 -96 368 -446 0
69 -70 -96 -368 446 0
-69 70 96 -368 -446 0
-69 70 -96 368 -446 0
-69 70 -96 -368 446 0
-69 -70 96 368 -446 0
-69 -70 96 -368 446 0
-69 -70 -96 368 446 0
69 70 96 368 -446 0
69 70 96 -368 446 0
69 70 -96 368 446 0
69 -70 96 368 446 0
-69 70 96 368 446 0
-69 -96 -362 0
69 96 -362 0
69 -96 362 0
-69 96 362 0
94 -363 -378 -163 0
-94 363 -378 -163 0
-94 -363 378 -163 0
-94 -363 -378 163 0
94 363 378 -163 0
94 363 -378 163 0
94 -363 378 163 0
-94 363 378 163 0
-70 -72 -97 -447 0
70 72 -97 -447 0
70 -72 97 -447 0
70 -72 -97 447 0
-70 72 97 -447 0
-70 72 -97 447 0
-70 -72 97 447 0
70 72 97 447 0
-70 -97 -363 -378 0
70 97 -363 -378 0
70 -97 363 -378 0
70 -97 -363 378 0
-70 97 363 -378 0
-70 97 -363 378 0
-70 -97 363 378 0
70 97 363 378 0
95 -364 -379 -164 0
-95 364 -379 -164 0
-95 -364 379 -164 0
-95 -364 -379 164 0
95 364 379 -164 0
95 364 -379 164 0
95 -364 379 164 0
-95 364 379 164 0
-868 72 0
-868 73 0
868 -72 -73 0
-868 -98 -370 -448 0
868 98 -370 -448 0
868 -98 370 -448 0
868 -98 -370 448 0
-868 98 370 -448 0
-868 98 -370 448 0
-868 -98 370 448 0
868 98 370 448 0
98 -364 -379 0
-98 364 -379 0
-98 -364 379 0
98 364 379 0
-869 366 0
-869 367 0
869 -366 -367 0
96 -869 -380 -165 0
-96 869 -380 -165 0
-96 -869 380 -165 0
-96 -869 -380 165 0
96 869 380 -165 0
96 869 -380 165 0
96 -869 380 165 0
-96 869 380 165 0
-870 73 0
-870 74 0
870 -73 -74 0
-72 -870 -99 -449 0
72 870 -99 -449 0
72 -870 99 -449 0
72 -870 -99 449 0
-72 870 99 -449 0
-72 870 -99 449 0
-72 -870 99 449 0
72 870 99 449 0
72 -99 -380 0
-72 99 -380 0
-72 -99 380 0
72 99 380 0
-871 367 0
-871 368 0
871 -367 -368 0
-97 -366 -871 -381 -166 0
97 366 -871 -381 -166 0
97 -366 871 -381 -166 0
97 -366 -871 381 -166 0
97 -366 -871 -381 166 0
-97 366 871 -381 -166 0
-97 366 -871 381 -166 0
-97 366 -871 -381 166 0
-97 -366 871 381 -166 0
-97 -366 871 -381 166 0
-97 -366 -871 381 166 0
97 366 871 381 -166 0
97 366 871 -381 166 0
97 366 -871 381 166 0
97 -366 871 381 166 0
-97 366 871 381 166 0
-872 74 0
-872 75 0
872 -74 -75 0
73 -872 -100 -450 0
-73 872 -100 -450 0
-73 -872 100 -450 0
-73 -872 -100 450 0
73 872 100 -450 0
73 872 -100 450 0
73 -872 100 450 0
-73 872 100 450 0
73 -100 -366 -381 0
-73 100 -366 -381 0
-73 -100 366 -381 0
-73 -100 -366 381 0
73 100 366 -381 0
73 100 -366 381 0
73 -100 366 381 0
-73 100 366 381 0
-98 -367 -368 -382 -167 0
98 367 -368 -382 -167 0
98 -367 368 -382 -167 0
98 -367 -368 382 -167 0
98 -367 -368 -382 167 0
-98 367 368 -382 -167 0
-98 367 -368 382 -167 0
-98 367 -368 -382 167 0
-98 -367 368 382 -167 0
-98 -367 368 -382 167 0
-98 -367 -368 382 167 0
98 367 368 382 -167 0
98 367 368 -382 167 0
98 367 -368 382 167 0
98 -367 368 382 167 0
-98 367 368 382 167 0
-873 75 0
-873 76 0
873 -75 -76 0
-74 -873 -101 -373 -451 0
74 873 -101 -373 -451 0
74 -873 101 -373 -451 0
74 -873 -101 373 -451 0
74 -873 -101 -373 451 0
-74 873 101 -373 -451 0
-74 873 -101 373 -451 0
-74 873 -101 -373 451 0
-74 -873 101 373 -451 0
-74 -873 101 -373 451 0
-74 -873 -101 373 451 0
74 873 101 373 -451 0
74 873 101 -373 451 0
74 873 -101 373 451 0
74 -873 101 373 451 0
-74 873 101 373 451 0
-74 -101 -367 -382 0
74 101 -367 -382 0
74 -101 367 -382 0
74 -101 -367 382 0
-74 101 367 -382 0
-74 101 -367 382 0
-74 -101 367 382 0
74 101 367 382 0
-99 -368 -370 -383 -168 0
99 368 -370 -383 -168 0
99 -368 370 -383 -168 0
99 -368 -370 383 -168 0
99 -368 -370 -383 168 0
-99 368 370 -383 -168 0
-99 368 -370 383 -168 0
-99 368 -370 -383 168 0
-99 -368 370 383 -168 0
-99 -368 370 -383 168 0
-99 -368 -370 383 168 0
99 368 370 383 -168 0
99 368 370 -383 168 0
99 368 -370 383 168 0
99 -368 370 383 168 0
-99 368 370 383 168 0
75 -102 -374 -452 0
-75 102 -374 -452 0
-75 -102 374 -452 0
-75 -102 -374 452 0
75 102 374 -452 0
75 102 -374 452 0
75 -102 374 452 0
-75 102 374 452 0
75 -102 -368 -383 0
-75 102 -368 -383 0
-75 -102 368 -383 0
-75 -102 -368 383 0
75 102 368 -383 0
75 102 -368 383 0
75 -102 368 383 0
-75 102 368 383 0
-100 -370 -384 -169 0
100 370 -384 -169 0
100 -370 384 -169 0
100 -370 -384 169 0
-100 370 384 -169 0
-100 370 -384 169 0
-100 -370 384 169 0
100 370 384 169 0
76 -103 -375 -453 0
-76 103 -375 -453 0
-76 -103 375 -453 0
-76 -103 -375 453 0
76 103 375 -453 0
76 103 -375 453 0
76 -103 375 453 0
-76 103 375 453 0
-76 -103 -384 0
76 103 -384 0
76 -103 384 0
-76 103 384 0
101 -370 -385 -170 0
-101 370 -385 -170 0
-101 -370 385 -170 0
-101 -370 -385 170 0
101 370 385 -170 0
101 370 -385 170 0
101 -370 385 170 0
-101 370 385 170 0
-104 -376 -454 0
104 376 -454 0
104 -376 454 0
-104 376 454 0
104 -370 -385 0
-104 370 -385 0
-104 -370 385 0
104 370 385 0
102 -386 -171 0
-102 386 -171 0
-102 -386 171 0
102 386 171 0
-874 79 0
-874 80 0
874 -79 -80 0
874 -105 -455 0
-874 105 -455 0
-874 -105 455 0
874 105 455 0
105 -386 0
-105 386 0
-875 373 0
-875 374 0
875 -373 -374 0
103 -875 -387 -172 0
-103 875 -387 -172 0
-103 -875 387 -172 0
-103 -875 -387 172 0
103 875 387 -172 0
103 875 -387 172 0
103 -875 387 172 0
-103 875 387 172 0
-876 80 0
-876 81 0
876 -80 -81 0
-79 -876 -106 -378 -456 0
79 876 -106 -378 -456 0
79 -876 106 -378 -456 0
79 -876 -106 378 -456 0
79 -876 -106 -378 456 0
-79 876 106 -378 -456 0
-79 876 -106 378 -456 0
-79 876 -106 -378 456 0
-79 -876 106 378 -456 0
-79 -876 106 -378 456 0
-79 -876 -106 378 456 0
79 876 106 378 -456 0
79 876 106 -378 456 0
79 876 -106 378 456 0
79 -876 106 378 456 0
-79 876 106 378 456 0
79 -106 -387 0
-79 106 -387 0
-79 -106 387 0
79 106 387 0
-877 374 0
-877 375 0
877 -374 -375 0
-104 -373 -877 -388 -173 0
104 373 -877 -388 -173 0
104 -373 877 -388 -173 0
104 -373 -877 388 -173 0
104 -373 -877 -388 173 0
-104 373 877 -388 -173 0
-104 373 -877 388 -173 0
-104 373 -877 -388 173 0
-104 -373 877 388 -173 0
-104 -373 877 -388 173 0
-104 -373 -877 388 173 0
104 373 877 388 -173 0
104 373 877 -388 173 0
104 373 -877 388 173 0
104 -373 877 388 173 0
-104 373 877 388 173 0
-878 81 0
-878 82 0
878 -81 -82 0
-80 -878 -107 -379 -457 0
80 878 -107 -379 -457 0
80 -878 107 -379 -457 0
80 -878 -107 379 -457 0
80 -878 -107 -379 457 0
-80 878 107 -379 -457 0
-80 878 -107 379 -457 0
-80 878 -107 -379 457 0
-80 -878 107 379 -457 0
-80 -878 107 -379 457 0
-80 -878 -107 379 457 0
80 878 107 379 -457 0
80 878 107 -379 457 0
80 878 -107 379 457 0
80 -878 107 379 457 0
-80 878 107 379 457 0
-80 -107 -373 -388 0
80 107 -373 -388 0
80 -107 373 -388 0
80 -107 -373 388 0
-80 107 373 -388 0
-80 107 -373 388 0
-80 -107 373 388 0
80 107 373 388 0
-879 375 0
-879 376 0
879 -375 -376 0
-105 -374 -879 -389 -174 0
105 374 -879 -389 -174 0
105 -374 879 -389 -174 0
105 -374 -879 389 -174 0
105 -374 -879 -389 174 0
-105 374 879 -389 -174 0
-105 374 -879 389 -174 0
-105 374 -879 -389 174 0
-105 -374 879 389 -174 0
-105 -374 879 -389 174 0
-105 -374 -879 389 174 0
105 374 879 389 -174 0
105 374 879 -389 174 0
105 374 -879 389 174 0
105 -374 879 389 174 0
-105 374 879 389 174 0
-880 82 0
-880 83 0
880 -82 -83 0
-81 -880 -108 -380 -458 0
81 880 -108 -380 -458 0
81 -880 108 -380 -458 0
81 -880 -108 380 -458 0
81 -880 -108 -380 458 0
-81 880 108 -380 -458 0
-81 880 -108 380 -458 0
-81 880 -108 -380 458 0
-81 -880 108 380 -458 0
-81 -880 108 -380 458 0
-81 -880 -108 380 458 0
81 880 108 380 -458 0
81 880 108 -380 458 0
81 880 -108 380 458 0
81 -880 108 380 458 0
-81 880 108 380 458 0
-81 -108 -374 -389 0
81 108 -374 -389 0
81 -108 374 -389 0
81 -108 -374 389 0
-81 108 374 -389 0
-81 108 -374 389 0
-81 -108 374 389 0
81 108 374 389 0
-106 -375 -376 -390 -175 0
106 375 -376 -390 -175 0
106 -375 376 -390 -175 0
106 -375 -376 390 -175 0
106 -375 -376 -390 175 0
-106 375 376 -390 -175 0
-106 375 -376 390 -175 0
-106 375 -376 -390 175 0
-106 -375 376 390 -175 0
-106 -375 376 -390 175 0
-106 -375 -376 390 175 0
106 375 376 390 -175 0
106 375 376 -390 175 0
106 375 -376 390 175 0
106 -375 376 390 175 0
-106 375 376 390 175 0
-82 -83 -109 -381 -459 0
82 83 -109 -381 -459 0
82 -83 109 -381 -459 0
82 -83 -109 381 -459 0
82 -83 -109 -381 459 0
-82 83 109 -381 -459 0
-82 83 -109 381 -459 0
-82 83 -109 -381 459 0
-82 -83 109 381 -459 0
-82 -83 109 -381 459 0
-82 -83 -109 381 459 0
82 83 109 381 -459 0
82 83 109 -381 459 0
82 83 -109 381 459 0
82 -83 109 381 459 0
-82 83 109 381 459 0
82 -109 -375 -390 0
-82 109 -375 -390 0
-82 -109 375 -390 0
-82 -109 -375 390 0
82 109 375 -390 0
82 109 -375 390 0
82 -109 375 390 0
-82 109 375 390 0
-107 -376 -378 -391 -176 0
107 376 -378 -391 -176 0
107 -376 378 -391 -176 0
107 -376 -378 391 -176 0
107 -376 -378 -391 176 0
-107 376 378 -391 -176 0
-107 376 -378 391 -176 0
-107 376 -378 -391 176 0
-107 -376 378 391 -176 0
-107 -376 378 -391 176 0
-107 -376 -378 391 176 0
107 376 378 391 -176 0
107 376 378 -391 176 0
107 376 -378 391 176 0
107 -376 378 391 176 0
-107 376 378 391 176 0
-83 -85 -110 -382 -460 0
83 85 -110 -382 -460 0
83 -85 110 -382 -460 0
83 -85 -110 382 -460 0
83 -85 -110 -382 460 0
-83 85 110 -382 -460 0
-83 85 -110 382 -460 0
-83 85 -110 -382 460 0
-83 -85 110 382 -460 0
-83 -85 110 -382 460 0
-83 -85 -110 382 460 0
83 85 110 382 -460 0
83 85 110 -382 460 0
83 85 -110 382 460 0
83 -85 110 382 460 0
-83 85 110 382 460 0
83 -110 -376 -391 0
-83 110 -376 -391 0
-83 -110 376 -391 0
-83 -110 -376 391 0
83 110 376 -391 0
83 110 -376 391 0
83 -110 376 391 0
-83 110 376 391 0
-881 378 0
-881 379 0
881 -378 -379 0
-108 -881 -392 -177 0
108 881 -392 -177 0
108 -881 392 -177 0
108 -881 -392 177 0
-108 881 392 -177 0
-108 881 -392 177 0
-108 -881 392 177 0
108 881 392 177 0
-882 85 0
-882 86 0
882 -85 -86 0
-882 -111 -383 -461 0
882 111 -383 -461 0
882 -111 383 -461 0
882 -111 -383 461 0
-882 111 383 -461 0
-882 111 -383 461 0
-882 -111 383 461 0
882 111 383 461 0
111 -392 0
-111 392 0
-883 379 0
-883 380 0
883 -379 -380 0
-109 -378 -883 -393 -178 0
109 378 -883 -393 -178 0
109 -378 883 -393 -178 0
109 -378 -883 393 -178 0
109 -378 -883 -393 178 0
-109 378 883 -393 -178 0
-109 378 -883 393 -178 0
-109 378 -883 -393 178 0
-109 -378 883 393 -178 0
-109 -378 883 -393 178 0
-109 -378 -883 393 178 0
109 378 883 393 -178 0
109 378 883 -393 178 0
109 378 -883 393 178 0
109 -378 883 393 178 0
-109 378 883 393 178 0
-85 -86 -112 -384 -462 0
85 86 -112 -384 -462 0
85 -86 112 -384 -462 0
85 -86 -112 384 -462 0
85 -86 -112 -384 462 0
-85 86 112 -384 -462 0
-85 86 -112 384 -462 0
-85 86 -112 -384 462 0
-85 -86 112 384 -462 0
-85 -86 112 -384 462 0
-85 -86 -112 384 462 0
85 86 112 384 -462 0
85 86 112 -384 462 0
85 86 -112 384 462 0
85 -86 112 384 462 0
-85 86 112 384 462 0
-85 -112 -378 -393 0
85 112 -378 -393 0
85 -112 378 -393 0
85 -112 -378 393 0
-85 112 378 -393 0
-85 112 -378 393 0
-85 -112 378 393 0
85 112 378 393 0
-884 380 0
-884 381 0
884 -380 -381 0
110 -379 -884 -179 0
-110 379 -884 -179 0
-110 -379 884 -179 0
-110 -379 -884 179 0
110 379 884 -179 0
110 379 -884 179 0
110 -379 884 179 0
-110 379 884 179 0
-86 -88 -113 -385 -463 0
86 88 -113 -385 -463 0
86 -88 113 -385 -463 0
86 -88 -113 385 -463 0
86 -88 -113 -385 463 0
-86 88 113 -385 -463 0
-86 88 -113 385 -463 0
-86 88 -113 -385 463 0
-86 -88 113 385 -463 0
-86 -88 113 -385 463 0
-86 -88 -113 385 463 0
86 88 113 385 -463 0
86 88 113 -385 463 0
86 88 -113 385 463 0
86 -88 113 385 463 0
-86 88 113 385 463 0
86 -113 -379 0
-86 113 -379 0
-86 -113 379 0
86 113 379 0
-885 381 0
-885 382 0
885 -381 -382 0
-111 -380 -885 -395 -180 0
111 380 -885 -395 -180 0
111 -380 885 -395 -180 0
111 -380 -885 395 -180 0
111 -380 -885 -395 180 0
-111 380 885 -395 -180 0
-111 380 -885 395 -180 0
-111 380 -885 -395 180 0
-111 -380 885 395 -180 0
-111 -380 885 -395 180 0
-111 -380 -885 395 180 0
111 380 885 395 -180 0
111 380 885 -395 180 0
111 380 -885 395 180 0
111 -380 885 395 180 0
-111 380 885 395 180 0
-886 88 0
-886 89 0
886 -88 -89 0
-886 -114 -386 -464 0
886 114 -386 -464 0
886 -114 386 -464 0
886 -114 -386 464 0
-886 114 386 -464 0
-886 114 -386 464 0
-886 -114 386 464 0
886 114 386 464 0
114 -380 -395 0
-114 380 -395 0
-114 -380 395 0
114 380 395 0
-887 382 0
-887 383 0
887 -382 -383 0
-112 -381 -887 -396 -181 0
112 381 -887 -396 -181 0
112 -381 887 -396 -181 0
112 -381 -887 396 -181 0
112 -381 -887 -396 181 0
-112 381 887 -396 -181 0
-112 381 -887 396 -181 0
-112 381 -887 -396 181 0
-112 -381 887 396 -181 0
-112 -381 887 -396 181 0
-112 -381 -887 396 181 0
112 381 887 396 -181 0
112 381 887 -396 181 0
112 381 -887 396 181 0
112 -381 887 396 181 0
-112 381 887 396 181 0
88 -89 -315 -387 -465 0
-88 89 -315 -387 -465 0
-88 -89 315 -387 -465 0
-88 -89 -315 387 -465 0
-88 -89 -315 -387 465 0
88 89 315 -387 -465 0
88 89 -315 387 -465 0
88 89 -315 -387 465 0
88 -89 315 387 -465 0
88 -89 315 -387 465 0
88 -89 -315 387 465 0
-88 89 315 387 -465 0
-88 89 315 -387 465 0
-88 89 -315 387 465 0
-88 -89 315 387 465 0
88 89 315 387 465 0
88 -315 -381 -396 0
-88 315 -381 -396 0
-88 -315 381 -396 0
-88 -315 -381 396 0
88 315 381 -396 0
88 315 -381 396 0
88 -315 381 396 0
-88 315 381 396 0
-888 383 0
-888 384 0
888 -383 -384 0
-113 -382 -888 -397 -182 0
113 382 -888 -397 -182 0
113 -382 888 -397 -182 0
113 -382 -888 397 -182 0
113 -382 -888 -397 182 0
-113 382 888 -397 -182 0
-113 382 -888 397 -182 0
-113 382 -888 -397 182 0
-113 -382 888 397 -182 0
-113 -382 888 -397 182 0
-113 -382 -888 397 182 0
113 382 888 397 -182 0
113 382 888 -397 182 0
113 382 -888 397 182 0
113 -382 888 397 182 0
-113 382 888 397 182 0
-889 317 0
-889 318 0
889 -317 -318 0
-89 -91 -889 -388 -466 0
89 91 -889 -388 -466 0
89 -91 889 -388 -466 0
89 -91 -889 388 -466 0
89 -91 -889 -388 466 0
-89 91 889 -388 -466 0
-89 91 -889 388 -466 0
-89 91 -889 -388 466 0
-89 -91 889 388 -466 0
-89 -91 889 -388 466 0
-89 -91 -889 388 466 0
89 91 889 388 -466 0
89 91 889 -388 466 0
89 91 -889 388 466 0
89 -91 889 388 466 0
-89 91 889 388 466 0
-89 -889 -382 -397 0
89 889 -382 -397 0
89 -889 382 -397 0
89 -889 -382 397 0
-89 889 382 -397 0
-89 889 -382 397 0
-89 -889 382 397 0
89 889 382 397 0
-890 384 0
-890 385 0
890 -384 -385 0
-114 -383 -890 -398 -183 0
114 383 -890 -398 -183 0
114 -383 890 -398 -183 0
114 -383 -890 398 -183 0
114 -383 -890 -398 183 0
-114 383 890 -398 -183 0
-114 383 -890 398 -183 0
-114 383 -890 -398 183 0
-114 -383 890 398 -183 0
-114 -383 890 -398 183 0
-114 -383 -890 398 183 0
114 383 890 398 -183 0
114 383 890 -398 183 0
114 383 -890 398 183 0
114 -383 890 398 183 0
-114 383 890 398 183 0
-91 -117 -389 -467 0
91 117 -389 -467 0
91 -117 389 -467 0
91 -117 -389 467 0
-91 117 389 -467 0
-91 117 -389 467 0
-91 -117 389 467 0
91 117 389 467 0
-117 -383 -398 0
117 383 -398 0
117 -383 398 0
-117 383 398 0
-891 385 0
-891 386 0
891 -385 -386 0
315 -384 -891 -399 -184 0
-315 384 -891 -399 -184 0
-315 -384 891 -399 -184 0
-315 -384 -891 399 -184 0
-315 -384 -891 -399 184 0
315 384 891 -399 -184 0
315 384 -891 399 -184 0
315 384 -891 -399 184 0
315 -384 891 399 -184 0
315 -384 891 -399 184 0
315 -384 -891 399 184 0
-315 384 891 399 -184 0
-315 384 891 -399 184 0
-315 384 -891 399 184 0
-315 -384 891 399 184 0
315 384 891 399 184 0
-91 -93 -118 -390 -468 0
91 93 -118 -390 -468 0
91 -93 118 -390 -468 0
91 -93 -118 390 -468 0
91 -93 -118 -390 468 0
-91 93 118 -390 -468 0
-91 93 -118 390 -468 0
-91 93 -118 -390 468 0
-91 -93 118 390 -468 0
-91 -93 118 -390 468 0
-91 -93 -118 390 468 0
91 93 118 390 -468 0
91 93 118 -390 468 0
91 93 -118 390 468 0
91 -93 118 390 468 0
-91 93 118 390 468 0
91 -118 -384 -399 0
-91 118 -384 -399 0
-91 -118 384 -399 0
-91 -118 -384 399 0
91 118 384 -399 0
91 118 -384 399 0
91 -118 384 399 0
-91 118 384 399 0
-892 386 0
-892 387 0
892 -386 -387 0
-889 -385 -892 -400 -185 0
889 385 -892 -400 -185 0
889 -385 892 -400 -185 0
889 -385 -892 400 -185 0
889 -385 -892 -400 185 0
-889 385 892 -400 -185 0
-889 385 -892 400 -185 0
-889 385 -892 -400 185 0
-889 -385 892 400 -185 0
-889 -385 892 -400 185 0
-889 -385 -892 400 185 0
889 385 892 400 -185 0
889 385 892 -400 185 0
889 385 -892 400 185 0
889 -385 892 400 185 0
-889 385 892 400 185 0
-893 93 0
-893 94 0
893 -93 -94 0
-893 -119 -391 -469 0
893 119 -391 -469 0
893 -119 391 -469 0
893 -119 -391 469 0
-893 119 391 -469 0
-893 119 -391 469 0
-893 -119 391 469 0
893 119 391 469 0
119 -385 -400 0
-119 385 -400 0
-119 -385 400 0
119 385 400 0
-894 387 0
-894 388 0
894 -387 -388 0
-117 -386 -894 -401 -186 0
117 386 -894 -401 -186 0
117 -386 894 -401 -186 0
117 -386 -894 401 -186 0
117 -386 -894 -401 186 0
-117 386 894 -401 -186 0
-117 386 -894 401 -186 0
-117 386 -894 -401 186 0
-117 -386 894 401 -186 0
-117 -386 894 -401 186 0
-117 -386 -894 401 186 0
117 386 894 401 -186 0
117 386 894 -401 186 0
117 386 -894 401 186 0
117 -386 894 401 186 0
-117 386 894 401 186 0
-895 94 0
-895 95 0
895 -94 -95 0
-93 -895 -120 -392 -470 0
93 895 -120 -392 -470 0
93 -895 120 -392 -470 0
93 -895 -120 392 -470 0
93 -895 -120 -392 470 0
-93 895 120 -392 -470 0
-93 895 -120 392 -470 0
-93 895 -120 -392 470 0
-93 -895 120 392 -470 0
-93 -895 120 -392 470 0
-93 -895 -120 392 470 0
93 895 120 392 -470 0
93 895 120 -392 470 0
93 895 -120 392 470 0
93 -895 120 392 470 0
-93 895 120 392 470 0
93 -120 -386 -401 0
-93 120 -386 -401 0
-93 -120 386 -401 0
-93 -120 -386 401 0
93 120 386 -401 0
93 120 -386 401 0
93 -120 386 401 0
-93 120 386 401 0
-896 388 0
-896 389 0
896 -388 -389 0
-118 -387 -896 -402 -187 0
118 387 -896 -402 -187 0
118 -387 896 -402 -187 0
118 -387 -896 402 -187 0
118 -387 -896 -402 187 0
-118 387 896 -402 -187 0
-118 387 -896 402 -187 0
-118 387 -896 -402 187 0
-118 -387 896 402 -187 0
-118 -387 896 -402 187 0
-118 -387 -896 402 187 0
118 387 896 402 -187 0
118 387 896 -402 187 0
118 387 -896 402 187 0
118 -387 896 402 187 0
-118 387 896 402 187 0
-897 95 0
-897 96 0
897 -95 -96 0
-94 -897 -121 -393 -471 0
94 897 -121 -393 -471 0
94 -897 121 -393 -471 0
94 -897 -121 393 -471 0
94 -897 -121 -393 471 0
-94 897 121 -393 -471 0
-94 897 -121 393 -471 0
-94 897 -121 -393 471 0
-94 -897 121 393 -471 0
-94 -897 121 -393 471 0
-94 -897 -121 393 471 0
94 897 121 393 -471 0
94 897 121 -393 471 0
94 897 -121 393 471 0
94 -897 121 393 471 0
-94 897 121 393 471 0
94 -121 -387 -402 0
-94 121 -387 -402 0
-94 -121 387 -402 0
-94 -121 -387 402 0
94 121 387 -402 0
94 121 -387 402 0
94 -121 387 402 0
-94 121 387 402 0
-898 389 0
-898 390 0
898 -389 -390 0
-119 -388 -898 -403 -188 0
119 388 -898 -403 -188 0
119 -388 898 -403 -188 0
119 -388 -898 403 -188 0
119 -388 -898 -403 188 0
-119 388 898 -403 -188 0
-119 388 -898 403 -188 0
-119 388 -898 -403 188 0
-119 -388 898 403 -188 0
-119 -388 898 -403 188 0
-119 -388 -898 403 188 0
119 388 898 403 -188 0
119 388 898 -403 188 0
119 388 -898 403 188 0
119 -388 898 403 188 0
-119 388 898 403 188 0
-899 96 0
-899 97 0
899 -96 -97 0
95 -899 -337 -472 0
-95 899 -337 -472 0
-95 -899 337 -472 0
-95 -899 -337 472 0
95 899 337 -472 0
95 899 -337 472 0
95 -899 337 472 0
-95 899 337 472 0
-95 -337 -388 -403 0
95 337 -388 -403 0
95 -337 388 -403 0
95 -337 -388 403 0
-95 337 388 -403 0
-95 337 -388 403 0
-95 -337 388 403 0
95 337 388 403 0
-900 390 0
-900 391 0
900 -390 -391 0
-120 -389 -900 -404 -189 0
120 389 -900 -404 -189 0
120 -389 900 -404 -189 0
120 -389 -900 404 -189 0
120 -389 -900 -404 189 0
-120 389 900 -404 -189 0
-120 389 -900 404 -189 0
-120 389 -900 -404 189 0
-120 -389 900 404 -189 0
-120 -389 900 -404 189 0
-120 -389 -900 404 189 0
120 389 900 404 -189 0
120 389 900 -404 189 0
120 389 -900 404 189 0
120 -389 900 404 189 0
-120 389 900 404 189 0
-901 97 0
-901 98 0
901 -97 -98 0
-96 -901 -123 -395 -473 0
96 901 -123 -395 -473 0
96 -901 123 -395 -473 0
96 -901 -123 395 -473 0
96 -901 -123 -395 473 0
-96 901 123 -395 -473 0
-96 901 -123 395 -473 0
-96 901 -123 -395 473 0
-96 -901 123 395 -473 0
-96 -901 123 -395 473 0
-96 -901 -123 395 473 0
96 901 123 395 -473 0
96 901 123 -395 473 0
96 901 -123 395 473 0
96 -901 123 395 473 0
-96 901 123 395 473 0
-96 -123 -389 -404 0
96 123 -389 -404 0
96 -123 389 -404 0
96 -123 -389 404 0
-96 123 389 -404 0
-96 123 -389 404 0
-96 -123 389 404 0
96 123 389 404 0
-902 391 0
-902 392 0
902 -391 -392 0
-121 -390 -902 -405 -190 0
121 390 -902 -405 -190 0
121 -390 902 -405 -190 0
121 -390 -902 405 -190 0
121 -390 -902 -405 190 0
-121 390 902 -405 -190 0
-121 390 -902 405 -190 0
-121 390 -902 -405 190 0
-121 -390 902 405 -190 0
-121 -390 902 -405 190 0
-121 -390 -902 405 190 0
121 390 902 405 -190 0
121 390 902 -405 190 0
121 390 -902 405 190 0
121 -390 902 405 190 0
-121 390 902 405 190 0
-903 98 0
-903 99 0
903 -98 -99 0
-97 -903 -124 -396 -474 0
97 903 -124 -396 -474 0
97 -903 124 -396 -474 0
97 -903 -124 396 -474 0
97 -903 -124 -396 474 0
-97 903 124 -396 -474 0
-97 903 -124 396 -474 0
-97 903 -124 -396 474 0
-97 -903 124 396 -474 0
-97 -903 124 -396 474 0
-97 -903 -124 396 474 0
97 903 124 396 -474 0
97 903 124 -396 474 0
97 903 -124 396 474 0
97 -903 124 396 474 0
-97 903 124 396 474 0
-97 -124 -390 -405 0
97 124 -390 -405 0
97 -124 390 -405 0
97 -124 -390 405 0
-97 124 390 -405 0
-97 124 -390 405 0
-97 -124 390 405 0
97 124 390 405 0
-904 392 0
-904 393 0
904 -392 -393 0
-337 -391 -904 -406 -191 0
337 391 -904 -406 -191 0
337 -391 904 -406 -191 0
337 -391 -904 406 -191 0
337 -391 -904 -406 191 0
-337 391 904 -406 -191 0
-337 391 -904 406 -191 0
-337 391 -904 -406 191 0
-337 -391 904 406 -191 0
-337 -391 904 -406 191 0
-337 -391 -904 406 191 0
337 391 904 406 -191 0
337 391 904 -406 191 0
337 391 -904 406 191 0
337 -391 904 406 191 0
-337 391 904 406 191 0
-905 99 0
-905 100 0
905 -99 -100 0
-98 -905 -125 -397 -475 0
98 905 -125 -397 -475 0
98 -905 125 -397 -475 0
98 -905 -125 397 -475 0
98 -905 -125 -397 475 0
-98 905 125 -397 -475 0
-98 905 -125 397 -475 0
-98 905 -125 -397 475 0
-98 -905 125 397 -475 0
-98 -905 125 -397 475 0
-98 -905 -125 397 475 0
98 905 125 397 -475 0
98 905 125 -397 475 0
98 905 -125 397 475 0
98 -905 125 397 475 0
-98 905 125 397 475 0
98 -125 -391 -406 0
-98 125 -391 -406 0
-98 -125 391 -406 0
-98 -125 -391 406 0
98 125 391 -406 0
98 125 -391 406 0
98 -125 391 406 0
-98 125 391 406 0
123 -392 -407 -192 0
-123 392 -407 -192 0
-123 -392 407 -192 0
-123 -392 -407 192 0
123 392 407 -192 0
123 392 -407 192 0
123 -392 407 192 0
-123 392 407 192 0
-906 100 0
-906 101 0
906 -100 -101 0
-99 -906 -126 -398 -476 0
99 906 -126 -398 -476 0
99 -906 126 -398 -476 0
99 -906 -126 398 -476 0
99 -906 -126 -398 476 0
-99 906 126 -398 -476 0
-99 906 -126 398 -476 0
-99 906 -126 -398 476 0
-99 -906 126 398 -476 0
-99 -906 126 -398 476 0
-99 -906 -126 398 476 0
99 906 126 398 -476 0
99 906 126 -398 476 0
99 906 -126 398 476 0
99 -906 126 398 476 0
-99 906 126 398 476 0
-99 -126 -392 -407 0
99 126 -392 -407 0
99 -126 392 -407 0
99 -126 -392 407 0
-99 126 392 -407 0
-99 126 -392 407 0
-99 -126 392 407 0
99 126 392 407 0
124 -393 -408 -193 0
-124 393 -408 -193 0
-124 -393 408 -193 0
-124 -393 -408 193 0
124 393 408 -193 0
124 393 -408 193 0
124 -393 408 193 0
-124 393 408 193 0
-907 101 0
-907 102 0
907 -101 -102 0
-100 -907 -127 -399 -477 0
100 907 -127 -399 -477 0
100 -907 127 -399 -477 0
100 -907 -127 399 -477 0
100 -907 -127 -399 477 0
-100 907 127 -399 -477 0
-100 907 -127 399 -477 0
-100 907 -127 -399 477 0
-100 -907 127 399 -477 0
-100 -907 127 -399 477 0
-100 -907 -127 399 477 0
100 907 127 399 -477 0
100 907 127 -399 477 0
100 907 -127 399 477 0
100 -907 127 399 477 0
-100 907 127 399 477 0
100 -127 -393 -408 0
-100 127 -393 -408 0
-100 -127 393 -408 0
-100 -127 -393 408 0
100 127 393 -408 0
100 127 -393 408 0
100 -127 393 408 0
-100 127 393 408 0
-908 395 0
-908 396 0
908 -395 -396 0
125 -908 -409 -194 0
-125 908 -409 -194 0
-125 -908 409 -194 0
-125 -908 -409 194 0
125 908 409 -194 0
125 908 -409 194 0
125 -908 409 194 0
-125 908 409 194 0
-909 102 0
-909 103 0
909 -102 -103 0
-101 -909 -128 -400 -478 0
101 909 -128 -400 -478 0
101 -909 128 -400 -478 0
101 -909 -128 400 -478 0
101 -909 -128 -400 478 0
-101 909 128 -400 -478 0
-101 909 -128 400 -478 0
-101 909 -128 -400 478 0
-101 -909 128 400 -478 0
-101 -909 128 -400 478 0
-101 -909 -128 400 478 0
101 909 128 400 -478 0
101 909 128 -400 478 0
101 909 -128 400 478 0
101 -909 128 400 478 0
-101 909 128 400 478 0
-101 -128 -409 0
101 128 -409 0
101 -128 409 0
-101 128 409 0
-910 396 0
-910 397 0
910 -396 -397 0
-126 -395 -910 -410 -195 0
126 395 -910 -410 -195 0
126 -395 910 -410 -195 0
126 -395 -910 410 -195 0
126 -395 -910 -410 195 0
-126 395 910 -410 -195 0
-126 395 -910 410 -195 0
-126 395 -910 -410 195 0
-126 -395 910 410 -195 0
-126 -395 910 -410 195 0
-126 -395 -910 410 195 0
126 395 910 410 -195 0
126 395 910 -410 195 0
126 395 -910 410 195 0
126 -395 910 410 195 0
-126 395 910 410 195 0
-911 103 0
-911 104 0
911 -103 -104 0
-102 -911 -129 -401 -479 0
102 911 -129 -401 -479 0
102 -911 129 -401 -479 0
102 -911 -129 401 -479 0
102 -911 -129 -401 479 0
-102 911 129 -401 -479 0
-102 911 -129 401 -479 0
-102 911 -129 -401 479 0
-102 -911 129 401 -479 0
-102 -911 129 -401 479 0
-102 -911 -129 401 479 0
102 911 129 401 -479 0
102 911 129 -401 479 0
102 911 -129 401 479 0
102 -911 129 401 479 0
-102 911 129 401 479 0
-102 -129 -395 -410 0
102 129 -395 -410 0
102 -129 395 -410 0
102 -129 -395 410 0
-102 129 395 -410 0
-102 129 -395 410 0
-102 -129 395 410 0
102 129 395 410 0
-912 397 0
-912 398 0
912 -397 -398 0
-127 -396 -912 -411 -196 0
127 396 -912 -411 -196 0
127 -396 912 -411 -196 0
127 -396 -912 411 -196 0
127 -396 -912 -411 196 0
-127 396 912 -411 -196 0
-127 396 -912 411 -196 0
-127 396 -912 -411 196 0
-127 -396 912 411 -196 0
-127 -396 912 -411 196 0
-127 -396 -912 411 196 0
127 396 912 411 -196 0
127 396 912 -411 196 0
127 396 -912 411 196 0
127 -396 912 411 196 0
-127 396 912 411 196 0
-913 104 0
-913 105 0
913 -104 -105 0
-103 -913 -130 -402 -480 0
103 913 -130 -402 -480 0
103 -913 130 -402 -480 0
103 -913 -130 402 -480 0
103 -913 -130 -402 480 0
-103 913 130 -402 -480 0
-103 913 -130 402 -480 0
-103 913 -130 -402 480 0
-103 -913 130 402 -480 0
-103 -913 130 -402 480 0
-103 -913 -130 402 480 0
103 913 130 402 -480 0
103 913 130 -402 480 0
103 913 -130 402 480 0
103 -913 130 402 480 0
-103 913 130 402 480 0
103 -130 -396 -411 0
-103 130 -396 -411 0
-103 -130 396 -411 0
-103 -130 -396 411 0
103 130 396 -411 0
103 130 -396 411 0
103 -130 396 411 0
-103 130 396 411 0
-914 398 0
-914 399 0
914 -398 -399 0
-128 -397 -914 -412 -197 0
128 397 -914 -412 -197 0
128 -397 914 -412 -197 0
128 -397 -914 412 -197 0
128 -397 -914 -412 197 0
-128 397 914 -412 -197 0
-128 397 -914 412 -197 0
-128 397 -914 -412 197 0
-128 -397 914 412 -197 0
-128 -397 914 -412 197 0
-128 -397 -914 412 197 0
128 397 914 412 -197 0
128 397 914 -412 197 0
128 397 -914 412 197 0
128 -397 914 412 197 0
-128 397 914 412 197 0
-915 105 0
-915 106 0
915 -105 -106 0
-104 -915 -131 -403 -481 0
104 915 -131 -403 -481 0
104 -915 131 -403 -481 0
104 -915 -131 403 -481 0
104 -915 -131 -403 481 0
-104 915 131 -403 -481 0
-104 915 -131 403 -481 0
-104 915 -131 -403 481 0
-104 -915 131 403 -481 0
-104 -915 131 -403 481 0
-104 -915 -131 403 481 0
104 915 131 403 -481 0
104 915 131 -403 481 0
104 915 -131 403 481 0
104 -915 131 403 481 0
-104 915 131 403 481 0
-104 -131 -397 -412 0
104 131 -397 -412 0
104 -131 397 -412 0
104 -131 -397 412 0
-104 131 397 -412 0
-104 131 -397 412 0
-104 -131 397 412 0
104 131 397 412 0
-916 399 0
-916 400 0
916 -399 -400 0
-129 -398 -916 -413 -198 0
129 398 -916 -413 -198 0
129 -398 916 -413 -198 0
129 -398 -916 413 -198 0
129 -398 -916 -413 198 0
-129 398 916 -413 -198 0
-129 398 -916 413 -198 0
-129 398 -916 -413 198 0
-129 -398 916 413 -198 0
-129 -398 916 -413 198 0
-129 -398 -916 413 198 0
129 398 916 413 -198 0
129 398 916 -413 198 0
129 398 -916 413 198 0
129 -398 916 413 198 0
-129 398 916 413 198 0
-917 106 0
-917 107 0
917 -106 -107 0
-105 -917 -132 -404 -482 0
105 917 -132 -404 -482 0
105 -917 132 -404 -482 0
105 -917 -132 404 -482 0
105 -917 -132 -404 482 0
-105 917 132 -404 -482 0
-105 917 -132 404 -482 0
-105 917 -132 -404 482 0
-105 -917 132 404 -482 0
-105 -917 132 -404 482 0
-105 -917 -132 404 482 0
105 917 132 404 -482 0
105 917 132 -404 482 0
105 917 -132 404 482 0
105 -917 132 404 482 0
-105 917 132 404 482 0
-105 -132 -398 -413 0
105 132 -398 -413 0
105 -132 398 -413 0
105 -132 -398 413 0
-105 132 398 -413 0
-105 132 -398 413 0
-105 -132 398 413 0
105 132 398 413 0
-918 400 0
-918 401 0
918 -400 -401 0
-130 -399 -918 -414 -199 0
130 399 -918 -414 -199 0
130 -399 918 -414 -199 0
130 -399 -918 414 -199 0
130 -399 -918 -414 199 0
-130 399 918 -414 -199 0
-130 399 -918 414 -199 0
-130 399 -918 -414 199 0
-130 -399 918 414 -199 0
-130 -399 918 -414 199 0
-130 -399 -918 414 199 0
130 399 918 414 -199 0
130 399 918 -414 199 0
130 399 -918 414 199 0
130 -399 918 414 199 0
-130 399 918 414 199 0
-919 107 0
-919 108 0
919 -107 -108 0
-106 -919 -133 -405 -483 0
106 919 -133 -405 -483 0
106 -919 133 -405 -483 0
106 -919 -133 405 -483 0
106 -919 -133 -405 483 0
-106 919 133 -405 -483 0
-106 919 -133 405 -483 0
-106 919 -133 -405 483 0
-106 -919 133 405 -483 0
-106 -919 133 -405 483 0
-106 -919 -133 405 483 0
106 919 133 405 -483 0
106 919 133 -405 483 0
106 919 -133 405 483 0
106 -919 133 405 483 0
-106 919 133 405 483 0
-106 -133 -399 -414 0
106 133 -399 -414 0
106 -133 399 -414 0
106 -133 -399 414 0
-106 133 399 -414 0
-106 133 -399 414 0
-106 -133 399 414 0
106 133 399 414 0
-920 401 0
-920 402 0
920 -401 -402 0
-131 -400 -920 -415 -200 0
131 400 -920 -415 -200 0
131 -400 920 -415 -200 0
131 -400 -920 415 -200 0
131 -400 -920 -415 200 0
-131 400 920 -415 -200 0
-131 400 -920 415 -200 0
-131 400 -920 -415 200 0
-131 -400 920 415 -200 0
-131 -400 920 -415 200 0
-131 -400 -920 415 200 0
131 400 920 415 -200 0
131 400 920 -415 200 0
131 400 -920 415 200 0
131 -400 920 415 200 0
-131 400 920 415 200 0
-921 108 0
-921 109 0
921 -108 -109 0
-107 -921 -134 -406 -484 0
107 921 -134 -406 -484 0
107 -921 134 -406 -484 0
107 -921 -134 406 -484 0
107 -921 -134 -406 484 0
-107 921 134 -406 -484 0
-107 921 -134 406 -484 0
-107 921 -134 -406 484 0
-107 -921 134 406 -484 0
-107 -921 134 -406 484 0
-107 -921 -134 406 484 0
107 921 134 406 -484 0
107 921 134 -406 484 0
107 921 -134 406 484 0
107 -921 134 406 484 0
-107 921 134 406 484 0
107 -134 -400 -415 0
-107 134 -400 -415 0
-107 -134 400 -415 0
-107 -134 -400 415 0
107 134 400 -415 0
107 134 -400 415 0
107 -134 400 415 0
-107 134 400 415 0
-922 402 0
-922 403 0
922 -402 -403 0
-132 -401 -922 -416 -201 0
132 401 -922 -416 -201 0
132 -401 922 -416 -201 0
132 -401 -922 416 -201 0
132 -401 -922 -416 201 0
-132 401 922 -416 -201 0
-132 401 -922 416 -201 0
-132 401 -922 -416 201 0
-132 -401 922 416 -201 0
-132 -401 922 -416 201 0
-132 -401 -922 416 201 0
132 401 922 416 -201 0
132 401 922 -416 201 0
132 401 -922 416 201 0
132 -401 922 416 201 0
-132 401 922 416 201 0
-923 109 0
-923 110 0
923 -109 -110 0
-108 -923 -135 -407 -485 0
108 923 -135 -407 -485 0
108 -923 135 -407 -485 0
108 -923 -135 407 -485 0
108 -923 -135 -407 485 0
-108 923 135 -407 -485 0
-108 923 -135 407 -485 0
-108 923 -135 -407 485 0
-108 -923 135 407 -485 0
-108 -923 135 -407 485 0
-108 -923 -135 407 485 0
108 923 135 407 -485 0
108 923 135 -407 485 0
108 923 -135 407 485 0
108 -923 135 407 485 0
-108 923 135 407 485 0
-108 -135 -401 -416 0
108 135 -401 -416 0
108 -135 401 -416 0
108 -135 -401 416 0
-108 135 401 -416 0
-108 135 -401 416 0
-108 -135 401 416 0
108 135 401 416 0
-924 403 0
-924 404 0
924 -403 -404 0
-133 -402 -924 -417 -202 0
133 402 -924 -417 -202 0
133 -402 924 -417 -202 0
133 -402 -924 417 -202 0
133 -402 -924 -417 202 0
-133 402 924 -417 -202 0
-133 402 -924 417 -202 0
-133 402 -924 -417 202 0
-133 -402 924 417 -202 0
-133 -402 924 -417 202 0
-133 -402 -924 417 202 0
133 402 924 417 -202 0
133 402 924 -417 202 0
133 402 -924 417 202 0
133 -402 924 417 202 0
-133 402 924 417 202 0
-925 110 0
-925 111 0
925 -110 -111 0
-109 -925 -136 -408 -486 0
109 925 -136 -408 -486 0
109 -925 136 -408 -486 0
109 -925 -136 408 -486 0
109 -925 -136 -408 486 0
-109 925 136 -408 -486 0
-109 925 -136 408 -486 0
-109 925 -136 -408 486 0
-109 -925 136 408 -486 0
-109 -925 136 -408 486 0
-109 -925 -136 408 486 0
109 925 136 408 -486 0
109 925 136 -408 486 0
109 925 -136 408 486 0
109 -925 136 408 486 0
-109 925 136 408 486 0
-109 -136 -402 -417 0
109 136 -402 -417 0
109 -136 402 -417 0
109 -136 -402 417 0
-109 136 402 -417 0
-109 136 -402 417 0
-109 -136 402 417 0
109 136 402 417 0
-926 404 0
-926 405 0
926 -404 -405 0
-134 -403 -926 -418 -203 0
134 403 -926 -418 -203 0
134 -403 926 -418 -203 0
134 -403 -926 418 -203 0
134 -403 -926 -418 203 0
-134 403 926 -418 -203 0
-134 403 -926 418 -203 0
-134 403 -926 -418 203 0
-134 -403 926 418 -203 0
-134 -403 926 -418 203 0
-134 -403 -926 418 203 0
134 403 926 418 -203 0
134 403 926 -418 203 0
134 403 -926 418 203 0
134 -403 926 418 203 0
-134 403 926 418 203 0
-927 111 0
-927 112 0
927 -111 -112 0
-110 -927 -137 -409 -487 0
110 927 -137 -409 -487 0
110 -927 137 -409 -487 0
110 -927 -137 409 -487 0
110 -927 -137 -409 487 0
-110 927 137 -409 -487 0
-110 927 -137 409 -487 0
-110 927 -137 -409 487 0
-110 -927 137 409 -487 0
-110 -927 137 -409 487 0
-110 -927 -137 409 487 0
110 927 137 409 -487 0
110 927 137 -409 487 0
110 927 -137 409 487 0
110 -927 137 409 487 0
-110 927 137 409 487 0
-110 -137 -403 -418 0
110 137 -403 -418 0
110 -137 403 -418 0
110 -137 -403 418 0
-110 137 403 -418 0
-110 137 -403 418 0
-110 -137 403 418 0
110 137 403 418 0
-928 405 0
-928 406 0
928 -405 -406 0
-135 -404 -928 -419 -204 0
135 404 -928 -419 -204 0
135 -404 928 -419 -204 0
135 -404 -928 419 -204 0
135 -404 -928 -419 204 0
-135 404 928 -419 -204 0
-135 404 -928 419 -204 0
-135 404 -928 -419 204 0
-135 -404 928 419 -204 0
-135 -404 928 -419 204 0
-135 -404 -928 419 204 0
135 404 928 419 -204 0
135 404 928 -419 204 0
135 404 -928 419 204 0
135 -404 928 419 204 0
-135 404 928 419 204 0
-929 112 0
-929 113 0
929 -112 -113 0
-111 -929 -138 -410 -488 0
111 929 -138 -410 -488 0
111 -929 138 -410 -488 0
111 -929 -138 410 -488 0
111 -929 -138 -410 488 0
-111 929 138 -410 -488 0
-111 929 -138 410 -488 0
-111 929 -138 -410 488 0
-111 -929 138 410 -488 0
-111 -929 138 -410 488 0
-111 -929 -138 410 488 0
111 929 138 410 -488 0
111 929 138 -410 488 0
111 929 -138 410 488 0
111 -929 138 410 488 0
-111 929 138 410 488 0
-111 -138 -404 -419 0
111 138 -404 -419 0
111 -138 404 -419 0
111 -138 -404 419 0
-111 138 404 -419 0
-111 138 -404 419 0
-111 -138 404 419 0
111 138 404 419 0
-930 406 0
-930 407 0
930 -406 -407 0
-136 -405 -930 -420 -205 0
136 405 -930 -420 -205 0
136 -405 930 -420 -205 0
136 -405 -930 420 -205 0
136 -405 -930 -420 205 0
-136 405 930 -420 -205 0
-136 405 -930 420 -205 0
-136 405 -930 -420 205 0
-136 -405 930 420 -205 0
-136 -405 930 -420 205 0
-136 -405 -930 420 205 0
136 405 930 420 -205 0
136 405 930 -420 205 0
136 405 -930 420 205 0
136 -405 930 420 205 0
-136 405 930 420 205 0
-931 113 0
-931 114 0
931 -113 -114 0
-112 -931 -139 -411 -489 0
112 931 -139 -411 -489 0
112 -931 139 -411 -489 0
112 -931 -139 411 -489 0
112 -931 -139 -411 489 0
-112 931 139 -411 -489 0
-112 931 -139 411 -489 0
-112 931 -139 -411 489 0
-112 -931 139 411 -489 0
-112 -931 139 -411 489 0
-112 -931 -139 411 489 0
112 931 139 411 -489 0
112 931 139 -411 489 0
112 931 -139 411 489 0
112 -931 139 411 489 0
-112 931 139 411 489 0
112 -139 -405 -420 0
-112 139 -405 -420 0
-112 -139 405 -420 0
-112 -139 -405 420 0
112 139 405 -420 0
112 139 -405 420 0
112 -139 405 420 0
-112 139 405 420 0
-932 407 0
-932 408 0
932 -407 -408 0
-45 -137 -406 -932 -206 0
45 137 -406 -932 -206 0
45 -137 406 -932 -206 0
45 -137 -406 932 -206 0
45 -137 -406 -932 206 0
-45 137 406 -932 -206 0
-45 137 -406 932 -206 0
-45 137 -406 -932 206 0
-45 -137 406 932 -206 0
-45 -137 406 -932 206 0
-45 -137 -406 932 206 0
45 137 406 932 -206 0
45 137 406 -932 206 0
45 137 -406 932 206 0
45 -137 406 932 206 0
-45 137 406 932 206 0
-933 114 0
-933 -315 0
933 -114 315 0
-113 -140 -933 -412 -490 0
113 140 -933 -412 -490 0
113 -140 933 -412 -490 0
113 -140 -933 412 -490 0
113 -140 -933 -412 490 0
-113 140 933 -412 -490 0
-113 140 -933 412 -490 0
-113 140 -933 -412 490 0
-113 -140 933 412 -490 0
-113 -140 933 -412 490 0
-113 -140 -933 412 490 0
113 140 933 412 -490 0
113 140 933 -412 490 0
113 140 -933 412 490 0
113 -140 933 412 490 0
-113 140 933 412 490 0
-45 -113 -140 -406 0
45 113 -140 -406 0
45 -113 140 -406 0
45 -113 -140 406 0
-45 113 140 -406 0
-45 113 -140 406 0
-45 -113 140 406 0
45 113 140 406 0
-934 408 0
-934 409 0
934 -408 -409 0
-138 -407 -934 -422 -207 0
138 407 -934 -422 -207 0
138 -407 934 -422 -207 0
138 -407 -934 422 -207 0
138 -407 -934 -422 207 0
-138 407 934 -422 -207 0
-138 407 -934 422 -207 0
-138 407 -934 -422 207 0
-138 -407 934 422 -207 0
-138 -407 934 -422 207 0
-138 -407 -934 422 207 0
138 407 934 422 -207 0
138 407 934 -422 207 0
138 407 -934 422 207 0
138 -407 934 422 207 0
-138 407 934 422 207 0
-935 -315 0
-935 317 0
-935 318 0
935 315 -317 -318 0
-114 -141 -935 -413 -491 0
114 141 -935 -413 -491 0
114 -141 935 -413 -491 0
114 -141 -935 413 -491 0
114 -141 -935 -413 491 0
-114 141 935 -413 -491 0
-114 141 -935 413 -491 0
-114 141 -935 -413 491 0
-114 -141 935 413 -491 0
-114 -141 935 -413 491 0
-114 -141 -935 413 491 0
114 141 935 413 -491 0
114 141 935 -413 491 0
114 141 -935 413 491 0
114 -141 935 413 491 0
-114 141 935 413 491 0
-114 -141 -407 -422 0
114 141 -407 -422 0
114 -141 407 -422 0
114 -141 -407 422 0
-114 141 407 -422 0
-114 141 -407 422 0
-114 -141 407 422 0
114 141 407 422 0
-936 409 0
-936 410 0
936 -409 -410 0
-139 -408 -936 -423 -208 0
139 408 -936 -423 -208 0
139 -408 936 -423 -208 0
139 -408 -936 423 -208 0
139 -408 -936 -423 208 0
-139 408 936 -423 -208 0
-139 408 -936 423 -208 0
-139 408 -936 -423 208 0
-139 -408 936 423 -208 0
-139 -408 936 -423 208 0
-139 -408 -936 423 208 0
139 408 936 423 -208 0
139 408 936 -423 208 0
139 408 -936 423 208 0
139 -408 936 423 208 0
-139 408 936 423 208 0
-937 117 0
-937 317 0
-937 318 0
937 -117 -317 -318 0
142 -315 -937 -414 -492 0
-142 315 -937 -414 -492 0
-142 -315 937 -414 -492 0
-142 -315 -937 414 -492 0
-142 -315 -937 -414 492 0
142 315 937 -414 -492 0
142 315 -937 414 -492 0
142 315 -937 -414 492 0
142 -315 937 414 -492 0
142 -315 937 -414 492 0
142 -315 -937 414 492 0
-142 315 937 414 -492 0
-142 315 937 -414 492 0
-142 315 -937 414 492 0
-142 -315 937 414 492 0
142 315 937 414 492 0
-142 -315 -408 -423 0
142 315 -408 -423 0
142 -315 408 -423 0
142 -315 -408 423 0
-142 315 408 -423 0
-142 315 -408 423 0
-142 -315 408 423 0
142 315 408 423 0
-938 410 0
-938 411 0
938 -410 -411 0
-140 -409 -938 -424 -209 0
140 409 -938 -424 -209 0
140 -409 938 -424 -209 0
140 -409 -938 424 -209 0
140 -409 -938 -424 209 0
-140 409 938 -424 -209 0
-140 409 -938 424 -209 0
-140 409 -938 -424 209 0
-140 -409 938 424 -209 0
-140 -409 938 -424 209 0
-140 -409 -938 424 209 0
140 409 938 424 -209 0
140 409 938 -424 209 0
140 409 -938 424 209 0
140 -409 938 424 209 0
-140 409 938 424 209 0
-939 117 0
-939 118 0
939 -117 -118 0
-939 -143 -889 -415 -493 0
939 143 -889 -415 -493 0
939 -143 889 -415 -493 0
939 -143 -889 415 -493 0
939 -143 -889 -415 493 0
-939 143 889 -415 -493 0
-939 143 -889 415 -493 0
-939 143 -889 -415 493 0
-939 -143 889 415 -493 0
-939 -143 889 -415 493 0
-939 -143 -889 415 493 0
939 143 889 415 -493 0
939 143 889 -415 493 0
939 143 -889 415 493 0
939 -143 889 415 493 0
-939 143 889 415 493 0
-143 -889 -409 -424 0
143 889 -409 -424 0
143 -889 409 -424 0
143 -889 -409 424 0
-143 889 409 -424 0
-143 889 -409 424 0
-143 -889 409 424 0
143 889 409 424 0
-940 411 0
-940 412 0
940 -411 -412 0
-141 -410 -940 -425 -210 0
141 410 -940 -425 -210 0
141 -410 940 -425 -210 0
141 -410 -940 425 -210 0
141 -410 -940 -425 210 0
-141 410 940 -425 -210 0
-141 410 -940 425 -210 0
-141 410 -940 -425 210 0
-141 -410 940 425 -210 0
-141 -410 940 -425 210 0
-141 -410 -940 425 210 0
141 410 940 425 -210 0
141 410 940 -425 210 0
141 410 -940 425 210 0
141 -410 940 425 210 0
-141 410 940 425 210 0
-941 118 0
-941 119 0
941 -118 -119 0
-117 -941 -144 -416 -494 0
117 941 -144 -416 -494 0
117 -941 144 -416 -494 0
117 -941 -144 416 -494 0
117 -941 -144 -416 494 0
-117 941 144 -416 -494 0
-117 941 -144 416 -494 0
-117 941 -144 -416 494 0
-117 -941 144 416 -494 0
-117 -941 144 -416 494 0
-117 -941 -144 416 494 0
117 941 144 416 -494 0
117 941 144 -416 494 0
117 941 -144 416 494 0
117 -941 144 416 494 0
-117 941 144 416 494 0
-117 -144 -410 -425 0
117 144 -410 -425 0
117 -144 410 -425 0
117 -144 -410 425 0
-117 144 410 -425 0
-117 144 -410 425 0
-117 -144 410 425 0
117 144 410 425 0
-942 412 0
-942 413 0
942 -412 -413 0
-142 -411 -942 -426 -211 0
142 411 -942 -426 -211 0
142 -411 942 -426 -211 0
142 -411 -942 426 -211 0
142 -411 -942 -426 211 0
-142 411 942 -426 -211 0
-142 411 -942 426 -211 0
-142 411 -942 -426 211 0
-142 -411 942 426 -211 0
-142 -411 942 -426 211 0
-142 -411 -942 426 211 0
142 411 942 426 -211 0
142 411 942 -426 211 0
142 411 -942 426 211 0
142 -411 942 426 211 0
-142 411 942 426 211 0
-943 119 0
-943 120 0
943 -119 -120 0
-118 -943 -145 -417 -495 0
118 943 -145 -417 -495 0
118 -943 145 -417 -495 0
118 -943 -145 417 -495 0
118 -943 -145 -417 495 0
-118 943 145 -417 -495 0
-118 943 -145 417 -495 0
-118 943 -145 -417 495 0
-118 -943 145 417 -495 0
-118 -943 145 -417 495 0
-118 -943 -145 417 495 0
118 943 145 417 -495 0
118 943 145 -417 495 0
118 943 -145 417 495 0
118 -943 145 417 495 0
-118 943 145 417 495 0
118 -145 -411 -426 0
-118 145 -411 -426 0
-118 -145 411 -426 0
-118 -145 -411 426 0
118 145 411 -426 0
118 145 -411 426 0
118 -145 411 426 0
-118 145 411 426 0
-944 413 0
-944 414 0
944 -413 -414 0
-143 -412 -944 -427 -212 0
143 412 -944 -427 -212 0
143 -412 944 -427 -212 0
143 -412 -944 427 -212 0
143 -412 -944 -427 212 0
-143 412 944 -427 -212 0
-143 412 -944 427 -212 0
-143 412 -944 -427 212 0
-143 -412 944 427 -212 0
-143 -412 944 -427 212 0
-143 -412 -944 427 212 0
143 412 944 427 -212 0
143 412 944 -427 212 0
143 412 -944 427 212 0
143 -412 944 427 212 0
-143 412 944 427 212 0
-945 120 0
-945 121 0
945 -120 -121 0
-119 -945 -146 -418 -496 0
119 945 -146 -418 -496 0
119 -945 146 -418 -496 0
119 -945 -146 418 -496 0
119 -945 -146 -418 496 0
-119 945 146 -418 -496 0
-119 945 -146 418 -496 0
-119 945 -146 -418 496 0
-119 -945 146 418 -496 0
-119 -945 146 -418 496 0
-119 -945 -146 418 496 0
119 945 146 418 -496 0
119 945 146 -418 496 0
119 945 -146 418 496 0
119 -945 146 418 496 0
-119 945 146 418 496 0
-119 -146 -412 -427 0
119 146 -412 -427 0
119 -146 412 -427 0
119 -146 -412 427 0
-119 146 412 -427 0
-119 146 -412 427 0
-119 -146 412 427 0
119 146 412 427 0
-946 414 0
-946 415 0
946 -414 -415 0
51 -144 -413 -946 -213 0
-51 144 -413 -946 -213 0
-51 -144 413 -946 -213 0
-51 -144 -413 946 -213 0
-51 -144 -413 -946 213 0
51 144 413 -946 -213 0
51 144 -413 946 -213 0
51 144 -413 -946 213 0
51 -144 413 946 -213 0
51 -144 413 -946 213 0
51 -144 -413 946 213 0
-51 144 413 946 -213 0
-51 144 413 -946 213 0
-51 144 -413 946 213 0
-51 -144 413 946 213 0
51 144 413 946 213 0
-947 121 0
-947 337 0
947 -121 -337 0
-120 -147 -947 -419 -497 0
120 147 -947 -419 -497 0
120 -147 947 -419 -497 0
120 -147 -947 419 -497 0
120 -147 -947 -419 497 0
-120 147 947 -419 -497 0
-120 147 -947 419 -497 0
-120 147 -947 -419 497 0
-120 -147 947 419 -497 0
-120 -147 947 -419 497 0
-120 -147 -947 419 497 0
120 147 947 419 -497 0
120 147 947 -419 497 0
120 147 -947 419 497 0
120 -147 947 419 497 0
-120 147 947 419 497 0
-51 -120 -147 -413 0
51 120 -147 -413 0
51 -120 147 -413 0
51 -120 -147 413 0
-51 120 147 -413 0
-51 120 -147 413 0
-51 -120 147 413 0
51 120 147 413 0
-948 415 0
-948 416 0
948 -415 -416 0
-145 -414 -948 -429 -214 0
145 414 -948 -429 -214 0
145 -414 948 -429 -214 0
145 -414 -948 429 -214 0
145 -414 -948 -429 214 0
-145 414 948 -429 -214 0
-145 414 -948 429 -214 0
-145 414 -948 -429 214 0
-145 -414 948 429 -214 0
-145 -414 948 -429 214 0
-145 -414 -948 429 214 0
145 414 948 429 -214 0
145 414 948 -429 214 0
145 414 -948 429 214 0
145 -414 948 429 214 0
-145 414 948 429 214 0
-949 123 0
-949 337 0
949 -123 -337 0
-121 -148 -949 -420 -498 0
121 148 -949 -420 -498 0
121 -148 949 -420 -498 0
121 -148 -949 420 -498 0
121 -148 -949 -420 498 0
-121 148 949 -420 -498 0
-121 148 -949 420 -498 0
-121 148 -949 -420 498 0
-121 -148 949 420 -498 0
-121 -148 949 -420 498 0
-121 -148 -949 420 498 0
121 148 949 420 -498 0
121 148 949 -420 498 0
121 148 -949 420 498 0
121 -148 949 420 498 0
-121 148 949 420 498 0
121 -148 -414 -429 0
-121 148 -414 -429 0
-121 -148 414 -429 0
-121 -148 -414 429 0
121 148 414 -429 0
121 148 -414 429 0
121 -148 414 429 0
-121 148 414 429 0
-950 416 0
-950 417 0
950 -416 -417 0
-146 -415 -950 -430 -215 0
146 415 -950 -430 -215 0
146 -415 950 -430 -215 0
146 -415 -950 430 -215 0
146 -415 -950 -430 215 0
-146 415 950 -430 -215 0
-146 415 -950 430 -215 0
-146 415 -950 -430 215 0
-146 -415 950 430 -215 0
-146 -415 950 -430 215 0
-146 -415 -950 430 215 0
146 415 950 430 -215 0
146 415 950 -430 215 0
146 415 -950 430 215 0
146 -415 950 430 215 0
-146 415 950 430 215 0
-951 123 0
-951 124 0
951 -123 -124 0
-45 -951 -149 -337 -499 0
45 951 -149 -337 -499 0
45 -951 149 -337 -499 0
45 -951 -149 337 -499 0
45 -951 -149 -337 499 0
-45 951 149 -337 -499 0
-45 951 -149 337 -499 0
-45 951 -149 -337 499 0
-45 -951 149 337 -499 0
-45 -951 149 -337 499 0
-45 -951 -149 337 499 0
45 951 149 337 -499 0
45 951 149 -337 499 0
45 951 -149 337 499 0
45 -951 149 337 499 0
-45 951 149 337 499 0
-149 -337 -415 -430 0
149 337 -415 -430 0
149 -337 415 -430 0
149 -337 -415 430 0
-149 337 415 -430 0
-149 337 -415 430 0
-149 -337 415 430 0
149 337 415 430 0
-952 417 0
-952 418 0
952 -417 -418 0
-147 -416 -952 -431 -216 0
147 416 -952 -431 -216 0
147 -416 952 -431 -216 0
147 -416 -952 431 -216 0
147 -416 -952 -431 216 0
-147 416 952 -431 -216 0
-147 416 -952 431 -216 0
-147 416 -952 -431 216 0
-147 -416 952 431 -216 0
-147 -416 952 -431 216 0
-147 -416 -952 431 216 0
147 416 952 431 -216 0
147 416 952 -431 216 0
147 416 -952 431 216 0
147 -416 952 431 216 0
-147 416 952 431 216 0
-953 124 0
-953 125 0
953 -124 -125 0
-123 -953 -150 -422 -500 0
123 953 -150 -422 -500 0
123 -953 150 -422 -500 0
123 -953 -150 422 -500 0
123 -953 -150 -422 500 0
-123 953 150 -422 -500 0
-123 953 -150 422 -500 0
-123 953 -150 -422 500 0
-123 -953 150 422 -500 0
-123 -953 150 -422 500 0
-123 -953 -150 422 500 0
123 953 150 422 -500 0
123 953 150 -422 500 0
123 953 -150 422 500 0
123 -953 150 422 500 0
-123 953 150 422 500 0
123 -150 -416 -431 0
-123 150 -416 -431 0
-123 -150 416 -431 0
-123 -150 -416 431 0
123 150 416 -431 0
123 150 -416 431 0
123 -150 416 431 0
-123 150 416 431 0
-954 418 0
-954 419 0
954 -418 -419 0
-148 -417 -954 -432 -217 0
148 417 -954 -432 -217 0
148 -417 954 -432 -217 0
148 -417 -954 432 -217 0
148 -417 -954 -432 217 0
-148 417 954 -432 -217 0
-148 417 -954 432 -217 0
-148 417 -954 -432 217 0
-148 -417 954 432 -217 0
-148 -417 954 -432 217 0
-148 -417 -954 432 217 0
148 417 954 432 -217 0
148 417 954 -432 217 0
148 417 -954 432 217 0
148 -417 954 432 217 0
-148 417 954 432 217 0
-955 125 0
-955 126 0
955 -125 -126 0
-124 -955 -151 -423 -501 0
124 955 -151 -423 -501 0
124 -955 151 -423 -501 0
124 -955 -151 423 -501 0
124 -955 -151 -423 501 0
-124 955 151 -423 -501 0
-124 955 -151 423 -501 0
-124 955 -151 -423 501 0
-124 -955 151 423 -501 0
-124 -955 151 -423 501 0
-124 -955 -151 423 501 0
124 955 151 423 -501 0
124 955 151 -423 501 0
124 955 -151 423 501 0
124 -955 151 423 501 0
-124 955 151 423 501 0
124 -151 -417 -432 0
-124 151 -417 -432 0
-124 -151 417 -432 0
-124 -151 -417 432 0
124 151 417 -432 0
124 151 -417 432 0
124 -151 417 432 0
-124 151 417 432 0
-956 419 0
-956 420 0
956 -419 -420 0
-149 -418 -956 -433 -218 0
149 418 -956 -433 -218 0
149 -418 956 -433 -218 0
149 -418 -956 433 -218 0
149 -418 -956 -433 218 0
-149 418 956 -433 -218 0
-149 418 -956 433 -218 0
-149 418 -956 -433 218 0
-149 -418 956 433 -218 0
-149 -418 956 -433 218 0
-149 -418 -956 433 218 0
149 418 956 433 -218 0
149 418 956 -433 218 0
149 418 -956 433 218 0
149 -418 956 433 218 0
-149 418 956 433 218 0
-957 126 0
-957 127 0
957 -126 -127 0
-125 -957 -152 -424 -502 0
125 957 -152 -424 -502 0
125 -957 152 -424 -502 0
125 -957 -152 424 -502 0
125 -957 -152 -424 502 0
-125 957 152 -424 -502 0
-125 957 -152 424 -502 0
-125 957 -152 -424 502 0
-125 -957 152 424 -502 0
-125 -957 152 -424 502 0
-125 -957 -152 424 502 0
125 957 152 424 -502 0
125 957 152 -424 502 0
125 957 -152 424 502 0
125 -957 152 424 502 0
-125 957 152 424 502 0
125 -152 -418 -433 0
-125 152 -418 -433 0
-125 -152 418 -433 0
-125 -152 -418 433 0
125 152 418 -433 0
125 152 -418 433 0
125 -152 418 433 0
-125 152 418 433 0
-958 45 0
-958 420 0
958 -45 -420 0
-150 -419 -958 -434 -219 0
150 419 -958 -434 -219 0
150 -419 958 -434 -219 0
150 -419 -958 434 -219 0
150 -419 -958 -434 219 0
-150 419 958 -434 -219 0
-150 419 -958 434 -219 0
-150 419 -958 -434 219 0
-150 -419 958 434 -219 0
-150 -419 958 -434 219 0
-150 -419 -958 434 219 0
150 419 958 434 -219 0
150 419 958 -434 219 0
150 419 -958 434 219 0
150 -419 958 434 219 0
-150 419 958 434 219 0
-959 127 0
-959 128 0
959 -127 -128 0
-126 -959 -153 -425 -503 0
126 959 -153 -425 -503 0
126 -959 153 -425 -503 0
126 -959 -153 425 -503 0
126 -959 -153 -425 503 0
-126 959 153 -425 -503 0
-126 959 -153 425 -503 0
-126 959 -153 -425 503 0
-126 -959 153 425 -503 0
-126 -959 153 -425 503 0
-126 -959 -153 425 503 0
126 959 153 425 -503 0
126 959 153 -425 503 0
126 959 -153 425 503 0
126 -959 153 425 503 0
-126 959 153 425 503 0
-126 -153 -419 -434 0
126 153 -419 -434 0
126 -153 419 -434 0
126 -153 -419 434 0
-126 153 419 -434 0
-126 153 -419 434 0
-126 -153 419 434 0
126 153 419 434 0
-960 45 0
-960 422 0
960 -45 -422 0
-151 -420 -960 -435 -220 0
151 420 -960 -435 -220 0
151 -420 960 -435 -220 0
151 -420 -960 435 -220 0
151 -420 -960 -435 220 0
-151 420 960 -435 -220 0
-151 420 -960 435 -220 0
-151 420 -960 -435 220 0
-151 -420 960 435 -220 0
-151 -420 960 -435 220 0
-151 -420 -960 435 220 0
151 420 960 435 -220 0
151 420 960 -435 220 0
151 420 -960 435 220 0
151 -420 960 435 220 0
-151 420 960 435 220 0
-961 128 0
-961 129 0
961 -128 -129 0
-127 -961 -154 -426 -504 0
127 961 -154 -426 -504 0
127 -961 154 -426 -504 0
127 -961 -154 426 -504 0
127 -961 -154 -426 504 0
-127 961 154 -426 -504 0
-127 961 -154 426 -504 0
-127 961 -154 -426 504 0
-127 -961 154 426 -504 0
-127 -961 154 -426 504 0
-127 -961 -154 426 504 0
127 961 154 426 -504 0
127 961 154 -426 504 0
127 961 -154 426 504 0
127 -961 154 426 504 0
-127 961 154 426 504 0
-127 -154 -420 -435 0
127 154 -420 -435 0
127 -154 420 -435 0
127 -154 -420 435 0
-127 154 420 -435 0
-127 154 -420 435 0
-127 -154 420 435 0
127 154 420 435 0
-962 422 0
-962 423 0
962 -422 -423 0
-45 -152 -962 -436 -221 0
45 152 -962 -436 -221 0
45 -152 962 -436 -221 0
45 -152 -962 436 -221 0
45 -152 -962 -436 221 0
-45 152 962 -436 -221 0
-45 152 -962 436 -221 0
-45 152 -962 -436 221 0
-45 -152 962 436 -221 0
-45 -152 962 -436 221 0
-45 -152 -962 436 221 0
45 152 962 436 -221 0
45 152 962 -436 221 0
45 152 -962 436 221 0
45 -152 962 436 221 0
-45 152 962 436 221 0
-963 129 0
-963 130 0
963 -129 -130 0
-128 -963 -155 -427 -505 0
128 963 -155 -427 -505 0
128 -963 155 -427 -505 0
128 -963 -155 427 -505 0
128 -963 -155 -427 505 0
-128 963 155 -427 -505 0
-128 963 -155 427 -505 0
-128 963 -155 -427 505 0
-128 -963 155 427 -505 0
-128 -963 155 -427 505 0
-128 -963 -155 427 505 0
128 963 155 427 -505 0
128 963 155 -427 505 0
128 963 -155 427 505 0
128 -963 155 427 505 0
-128 963 155 427 505 0
45 -128 -155 -436 0
-45 128 -155 -436 0
-45 -128 155 -436 0
-45 -128 -155 436 0
45 128 155 -436 0
45 128 -155 436 0
45 -128 155 436 0
-45 128 155 436 0
-964 423 0
-964 424 0
964 -423 -424 0
-153 -422 -964 -437 -222 0
153 422 -964 -437 -222 0
153 -422 964 -437 -222 0
153 -422 -964 437 -222 0
153 -422 -964 -437 222 0
-153 422 964 -437 -222 0
-153 422 -964 437 -222 0
-153 422 -964 -437 222 0
-153 -422 964 437 -222 0
-153 -422 964 -437 222 0
-153 -422 -964 437 222 0
153 422 964 437 -222 0
153 422 964 -437 222 0
153 422 -964 437 222 0
153 -422 964 437 222 0
-153 422 964 437 222 0
-965 130 0
-965 131 0
965 -130 -131 0
51 -129 -965 -156 -506 0
-51 129 -965 -156 -506 0
-51 -129 965 -156 -506 0
-51 -129 -965 156 -506 0
-51 -129 -965 -156 506 0
51 129 965 -156 -506 0
51 129 -965 156 -506 0
51 129 -965 -156 506 0
51 -129 965 156 -506 0
51 -129 965 -156 506 0
51 -129 -965 156 506 0
-51 129 965 156 -506 0
-51 129 965 -156 506 0
-51 129 -965 156 506 0
-51 -129 965 156 506 0
51 129 965 156 506 0
129 -156 -422 -437 0
-129 156 -422 -437 0
-129 -156 422 -437 0
-129 -156 -422 437 0
129 156 422 -437 0
129 156 -422 437 0
129 -156 422 437 0
-129 156 422 437 0
-966 424 0
-966 425 0
966 -424 -425 0
-154 -423 -966 -438 -223 0
154 423 -966 -438 -223 0
154 -423 966 -438 -223 0
154 -423 -966 438 -223 0
154 -423 -966 -438 223 0
-154 423 966 -438 -223 0
-154 423 -966 438 -223 0
-154 423 -966 -438 223 0
-154 -423 966 438 -223 0
-154 -423 966 -438 223 0
-154 -423 -966 438 223 0
154 423 966 438 -223 0
154 423 966 -438 223 0
154 423 -966 438 223 0
154 -423 966 438 223 0
-154 423 966 438 223 0
-967 131 0
-967 132 0
967 -131 -132 0
-130 -967 -157 -429 -507 0
130 967 -157 -429 -507 0
130 -967 157 -429 -507 0
130 -967 -157 429 -507 0
130 -967 -157 -429 507 0
-130 967 157 -429 -507 0
-130 967 -157 429 -507 0
-130 967 -157 -429 507 0
-130 -967 157 429 -507 0
-130 -967 157 -429 507 0
-130 -967 -157 429 507 0
130 967 157 429 -507 0
130 967 157 -429 507 0
130 967 -157 429 507 0
130 -967 157 429 507 0
-130 967 157 429 507 0
-130 -157 -423 -438 0
130 157 -423 -438 0
130 -157 423 -438 0
130 -157 -423 438 0
-130 157 423 -438 0
-130 157 -423 438 0
-130 -157 423 438 0
130 157 423 438 0
-968 425 0
-968 426 0
968 -425 -426 0
-155 -424 -968 -439 -224 0
155 424 -968 -439 -224 0
155 -424 968 -439 -224 0
155 -424 -968 439 -224 0
155 -424 -968 -439 224 0
-155 424 968 -439 -224 0
-155 424 -968 439 -224 0
-155 424 -968 -439 224 0
-155 -424 968 439 -224 0
-155 -424 968 -439 224 0
-155 -424 -968 439 224 0
155 424 968 439 -224 0
155 424 968 -439 224 0
155 424 -968 439 224 0
155 -424 968 439 224 0
-155 424 968 439 224 0
-969 132 0
-969 133 0
969 -132 -133 0
-131 -969 -158 -430 -508 0
131 969 -158 -430 -508 0
131 -969 158 -430 -508 0
131 -969 -158 430 -508 0
131 -969 -158 -430 508 0
-131 969 158 -430 -508 0
-131 969 -158 430 -508 0
-131 969 -158 -430 508 0
-131 -969 158 430 -508 0
-131 -969 158 -430 508 0
-131 -969 -158 430 508 0
131 969 158 430 -508 0
131 969 158 -430 508 0
131 969 -158 430 508 0
131 -969 158 430 508 0
-131 969 158 430 508 0
131 -158 -424 -439 0
-131 158 -424 -439 0
-131 -158 424 -439 0
-131 -158 -424 439 0
131 158 424 -439 0
131 158 -424 439 0
131 -158 424 439 0
-131 158 424 439 0
-970 426 0
-970 427 0
970 -426 -427 0
-156 -425 -970 -440 -225 0
156 425 -970 -440 -225 0
156 -425 970 -440 -225 0
156 -425 -970 440 -225 0
156 -425 -970 -440 225 0
-156 425 970 -440 -225 0
-156 425 -970 440 -225 0
-156 425 -970 -440 225 0
-156 -425 970 440 -225 0
-156 -425 970 -440 225 0
-156 -425 -970 440 225 0
156 425 970 440 -225 0
156 425 970 -440 225 0
156 425 -970 440 225 0
156 -425 970 440 225 0
-156 425 970 440 225 0
-132 -159 -425 -440 0
132 159 -425 -440 0
132 -159 425 -440 0
132 -159 -425 440 0
-132 159 425 -440 0
-132 159 -425 440 0
-132 -159 425 440 0
132 159 425 440 0
-971 -51 0
-971 427 0
971 51 -427 0
-157 -426 -971 -441 -226 0
157 426 -971 -441 -226 0
157 -426 971 -441 -226 0
157 -426 -971 441 -226 0
157 -426 -971 -441 226 0
-157 426 971 -441 -226 0
-157 426 -971 441 -226 0
-157 426 -971 -441 226 0
-157 -426 971 441 -226 0
-157 -426 971 -441 226 0
-157 -426 -971 441 226 0
157 426 971 441 -226 0
157 426 971 -441 226 0
157 426 -971 441 226 0
157 -426 971 441 226 0
-157 426 971 441 226 0
133 -160 -426 -441 0
-133 160 -426 -441 0
-133 -160 426 -441 0
-133 -160 -426 441 0
133 160 426 -441 0
133 160 -426 441 0
133 -160 426 441 0
-133 160 426 441 0
-972 -51 0
-972 429 0
972 51 -429 0
-158 -427 -972 -442 -227 0
158 427 -972 -442 -227 0
158 -427 972 -442 -227 0
158 -427 -972 442 -227 0
158 -427 -972 -442 227 0
-158 427 972 -442 -227 0
-158 427 -972 442 -227 0
-158 427 -972 -442 227 0
-158 -427 972 442 -227 0
-158 -427 972 -442 227 0
-158 -427 -972 442 227 0
158 427 972 442 -227 0
158 427 972 -442 227 0
158 427 -972 442 227 0
158 -427 972 442 227 0
-158 427 972 442 227 0
-134 -161 -427 -442 0
134 161 -427 -442 0
134 -161 427 -442 0
134 -161 -427 442 0
-134 161 427 -442 0
-134 161 -427 442 0
-134 -161 427 442 0
134 161 427 442 0
51 -135 -162 -443 0
-51 135 -162 -443 0
-51 -135 162 -443 0
-51 -135 -162 443 0
51 135 162 -443 0
51 135 -162 443 0
51 -135 162 443 0
-51 135 162 443 0
136 -163 -429 -444 0
-136 163 -429 -444 0
-136 -163 429 -444 0
-136 -163 -429 444 0
136 163 429 -444 0
136 163 -429 444 0
136 -163 429 444 0
-136 163 429 444 0
-137 -164 -430 -445 0
137 164 -430 -445 0
137 -164 430 -445 0
137 -164 -430 445 0
-137 164 430 -445 0
-137 164 -430 445 0
-137 -164 430 445 0
137 164 430 445 0
138 -165 -431 -446 0
-138 165 -431 -446 0
-138 -165 431 -446 0
-138 -165 -431 446 0
138 165 431 -446 0
138 165 -431 446 0
138 -165 431 446 0
-138 165 431 446 0
139 -166 -432 -447 0
-139 166 -432 -447 0
-139 -166 432 -447 0
-139 -166 -432 447 0
139 166 432 -447 0
139 166 -432 447 0
139 -166 432 447 0
-139 166 432 447 0
-140 -167 -433 -448 0
140 167 -433 -448 0
140 -167 433 -448 0
140 -167 -433 448 0
-140 167 433 -448 0
-140 167 -433 448 0
-140 -167 433 448 0
140 167 433 448 0
-141 -168 -434 -449 0
141 168 -434 -449 0
141 -168 434 -449 0
141 -168 -434 449 0
-141 168 434 -449 0
-141 168 -434 449 0
-141 -168 434 449 0
141 168 434 449 0
-142 -169 -435 -450 0
142 169 -435 -450 0
142 -169 435 -450 0
142 -169 -435 450 0
-142 169 435 -450 0
-142 169 -435 450 0
-142 -169 435 450 0
142 169 435 450 0
143 -170 -436 -451 0
-143 170 -436 -451 0
-143 -170 436 -451 0
-143 -170 -436 451 0
143 170 436 -451 0
143 170 -436 451 0
143 -170 436 451 0
-143 170 436 451 0
-144 -171 -437 -452 0
144 171 -437 -452 0
144 -171 437 -452 0
144 -171 -437 452 0
-144 171 437 -452 0
-144 171 -437 452 0
-144 -171 437 452 0
144 171 437 452 0
-145 -172 -438 -453 0
145 172 -438 -453 0
145 -172 438 -453 0
145 -172 -438 453 0
-145 172 438 -453 0
-145 172 -438 453 0
-145 -172 438 453 0
145 172 438 453 0
-146 -173 -439 -454 0
146 173 -439 -454 0
146 -173 439 -454 0
146 -173 -439 454 0
-146 173 439 -454 0
-146 173 -439 454 0
-146 -173 439 454 0
146 173 439 454 0
147 -174 -440 -455 0
-147 174 -440 -455 0
-147 -174 440 -455 0
-147 -174 -440 455 0
147 174 440 -455 0
147 174 -440 455 0
147 -174 440 455 0
-147 174 440 455 0
148 -175 -441 -456 0
-148 175 -441 -456 0
-148 -175 441 -456 0
-148 -175 -441 456 0
148 175 441 -456 0
148 175 -441 456 0
148 -175 441 456 0
-148 175 441 456 0
149 -176 -442 -457 0
-149 176 -442 -457 0
-149 -176 442 -457 0
-149 -176 -442 457 0
149 176 442 -457 0
149 176 -442 457 0
149 -176 442 457 0
-149 176 442 457 0
150 -177 -443 -458 0
-150 177 -443 -458 0
-150 -177 443 -458 0
-150 -177 -443 458 0
150 177 443 -458 0
150 177 -443 458 0
150 -177 443 458 0
-150 177 443 458 0
-151 -178 -444 -459 0
151 178 -444 -459 0
151 -178 444 -459 0
151 -178 -444 459 0
-151 178 444 -459 0
-151 178 -444 459 0
-151 -178 444 459 0
151 178 444 459 0
-152 -179 -445 -460 0
152 179 -445 -460 0
152 -179 445 -460 0
152 -179 -445 460 0
-152 179 445 -460 0
-152 179 -445 460 0
-152 -179 445 460 0
152 179 445 460 0
153 -180 -446 -461 0
-153 180 -446 -461 0
-153 -180 446 -461 0
-153 -180 -446 461 0
153 180 446 -461 0
153 180 -446 461 0
153 -180 446 461 0
-153 180 446 461 0
-154 -181 -447 -462 0
154 181 -447 -462 0
154 -181 447 -462 0
154 -181 -447 462 0
-154 181 447 -462 0
-154 181 -447 462 0
-154 -181 447 462 0
154 181 447 462 0
155 -182 -448 -463 0
-155 182 -448 -463 0
-155 -182 448 -463 0
-155 -182 -448 463 0
155 182 448 -463 0
155 182 -448 463 0
155 -182 448 463 0
-155 182 448 463 0
156 -183 -449 -464 0
-156 183 -449 -464 0
-156 -183 449 -464 0
-156 -183 -449 464 0
156 183 449 -464 0
156 183 -449 464 0
156 -183 449 464 0
-156 183 449 464 0
-157 -184 -450 -465 0
157 184 -450 -465 0
157 -184 450 -465 0
157 -184 -450 465 0
-157 184 450 -465 0
-157 184 -450 465 0
-157 -184 450 465 0
157 184 450 465 0
-158 -185 -451 -466 0
158 185 -451 -466 0
158 -185 451 -466 0
158 -185 -451 466 0
-158 185 451 -466 0
-158 185 -451 466 0
-158 -185 451 466 0
158 185 451 466 0
-159 -186 -452 -467 0
159 186 -452 -467 0
159 -186 452 -467 0
159 -186 -452 467 0
-159 186 452 -467 0
-159 186 -452 467 0
-159 -186 452 467 0
159 186 452 467 0
160 -187 -453 -468 0
-160 187 -453 -468 0
-160 -187 453 -468 0
-160 -187 -453 468 0
160 187 453 -468 0
160 187 -453 468 0
160 -187 453 468 0
-160 187 453 468 0
-161 -188 -454 -469 0
161 188 -454 -469 0
161 -188 454 -469 0
161 -188 -454 469 0
-161 188 454 -469 0
-161 188 -454 469 0
-161 -188 454 469 0
161 188 454 469 0
-162 -189 -455 -470 0
162 189 -455 -470 0
162 -189 455 -470 0
162 -189 -455 470 0
-162 189 455 -470 0
-162 189 -455 470 0
-162 -189 455 470 0
162 189 455 470 0
-163 -190 -456 -471 0
163 190 -456 -471 0
163 -190 456 -471 0
163 -190 -456 471 0
-163 190 456 -471 0
-163 190 -456 471 0
-163 -190 456 471 0
163 190 456 471 0
164 -191 -457 -472 0
-164 191 -457 -472 0
-164 -191 457 -472 0
-164 -191 -457 472 0
164 191 457 -472 0
164 191 -457 472 0
164 -191 457 472 0
-164 191 457 472 0
-165 -192 -458 -473 0
165 192 -458 -473 0
165 -192 458 -473 0
165 -192 -458 473 0
-165 192 458 -473 0
-165 192 -458 473 0
-165 -192 458 473 0
165 192 458 473 0
-166 -193 -459 -474 0
166 193 -459 -474 0
166 -193 459 -474 0
166 -193 -459 474 0
-166 193 459 -474 0
-166 193 -459 474 0
-166 -193 459 474 0
166 193 459 474 0
167 -194 -460 -475 0
-167 194 -460 -475 0
-167 -194 460 -475 0
-167 -194 -460 475 0
167 194 460 -475 0
167 194 -460 475 0
167 -194 460 475 0
-167 194 460 475 0
-168 -195 -461 -476 0
168 195 -461 -476 0
168 -195 461 -476 0
168 -195 -461 476 0
-168 195 461 -476 0
-168 195 -461 476 0
-168 -195 461 476 0
168 195 461 476 0
-169 -196 -462 -477 0
169 196 -462 -477 0
169 -196 462 -477 0
169 -196 -462 477 0
-169 196 462 -477 0
-169 196 -462 477 0
-169 -196 462 477 0
169 196 462 477 0
-170 -197 -463 -478 0
170 197 -463 -478 0
170 -197 463 -478 0
170 -197 -463 478 0
-170 197 463 -478 0
-170 197 -463 478 0
-170 -197 463 478 0
170 197 463 478 0
-171 -198 -464 -479 0
171 198 -464 -479 0
171 -198 464 -479 0
171 -198 -464 479 0
-171 198 464 -479 0
-171 198 -464 479 0
-171 -198 464 479 0
171 198 464 479 0
-172 -199 -465 -480 0
172 199 -465 -480 0
172 -199 465 -480 0
172 -199 -465 480 0
-172 199 465 -480 0
-172 199 -465 480 0
-172 -199 465 480 0
172 199 465 480 0
173 -200 -466 -481 0
-173 200 -466 -481 0
-173 -200 466 -481 0
-173 -200 -466 481 0
173 200 466 -481 0
173 200 -466 481 0
173 -200 466 481 0
-173 200 466 481 0
174 -201 -467 -482 0
-174 201 -467 -482 0
-174 -201 467 -482 0
-174 -201 -467 482 0
174 201 467 -482 0
174 201 -467 482 0
174 -201 467 482 0
-174 201 467 482 0
-175 -202 -468 -483 0
175 202 -468 -483 0
175 -202 468 -483 0
175 -202 -468 483 0
-175 202 468 -483 0
-175 202 -468 483 0
-175 -202 468 483 0
175 202 468 483 0
-176 -203 -469 -484 0
176 203 -469 -484 0
176 -203 469 -484 0
176 -203 -469 484 0
-176 203 469 -484 0
-176 203 -469 484 0
-176 -203 469 484 0
176 203 469 484 0
177 -204 -470 -485 0
-177 204 -470 -485 0
-177 -204 470 -485 0
-177 -204 -470 485 0
177 204 470 -485 0
177 204 -470 485 0
177 -204 470 485 0
-177 204 470 485 0
-178 -205 -471 -486 0
178 205 -471 -486 0
178 -205 471 -486 0
178 -205 -471 486 0
-178 205 471 -486 0
-178 205 -471 486 0
-178 -205 471 486 0
178 205 471 486 0
-179 -206 -472 -487 0
179 206 -472 -487 0
179 -206 472 -487 0
179 -206 -472 487 0
-179 206 472 -487 0
-179 206 -472 487 0
-179 -206 472 487 0
179 206 472 487 0
-180 -207 -473 -488 0
180 207 -473 -488 0
180 -207 473 -488 0
180 -207 -473 488 0
-180 207 473 -488 0
-180 207 -473 488 0
-180 -207 473 488 0
180 207 473 488 0
-181 -208 -474 -489 0
181 208 -474 -489 0
181 -208 474 -489 0
181 -208 -474 489 0
-181 208 474 -489 0
-181 208 -474 489 0
-181 -208 474 489 0
181 208 474 489 0
-182 -209 -475 -490 0
182 209 -475 -490 0
182 -209 475 -490 0
182 -209 -475 490 0
-182 209 475 -490 0
-182 209 -475 490 0
-182 -209 475 490 0
182 209 475 490 0
183 -210 -476 -491 0
-183 210 -476 -491 0
-183 -210 476 -491 0
-183 -210 -476 491 0
183 210 476 -491 0
183 210 -476 491 0
183 -210 476 491 0
-183 210 476 491 0
-184 -211 -477 -492 0
184 211 -477 -492 0
184 -211 477 -492 0
184 -211 -477 492 0
-184 211 477 -492 0
-184 211 -477 492 0
-184 -211 477 492 0
184 211 477 492 0
-185 -212 -478 -493 0
185 212 -478 -493 0
185 -212 478 -493 0
185 -212 -478 493 0
-185 212 478 -493 0
-185 212 -478 493 0
-185 -212 478 493 0
185 212 478 493 0
186 -213 -479 -494 0
-186 213 -479 -494 0
-186 -213 479 -494 0
-186 -213 -479 494 0
186 213 479 -494 0
186 213 -479 494 0
186 -213 479 494 0
-186 213 479 494 0
-187 -214 -480 -495 0
187 214 -480 -495 0
187 -214 480 -495 0
187 -214 -480 495 0
-187 214 480 -495 0
-187 214 -480 495 0
-187 -214 480 495 0
187 214 480 495 0
188 -215 -481 -496 0
-188 215 -481 -496 0
-188 -215 481 -496 0
-188 -215 -481 496 0
188 215 481 -496 0
188 215 -481 496 0
188 -215 481 496 0
-188 215 481 496 0
189 -216 -482 -497 0
-189 216 -482 -497 0
-189 -216 482 -497 0
-189 -216 -482 497 0
189 216 482 -497 0
189 216 -482 497 0
189 -216 482 497 0
-189 216 482 497 0
190 -217 -483 -498 0
-190 217 -483 -498 0
-190 -217 483 -498 0
-190 -217 -483 498 0
190 217 483 -498 0
190 217 -483 498 0
190 -217 483 498 0
-190 217 483 498 0
191 -218 -484 -499 0
-191 218 -484 -499 0
-191 -218 484 -499 0
-191 -218 -484 499 0
191 218 484 -499 0
191 218 -484 499 0
191 -218 484 499 0
-191 218 484 499 0
192 -219 -485 -500 0
-192 219 -485 -500 0
-192 -219 485 -500 0
-192 -219 -485 500 0
192 219 485 -500 0
192 219 -485 500 0
192 -219 485 500 0
-192 219 485 500 0
193 -220 -486 -501 0
-193 220 -486 -501 0
-193 -220 486 -501 0
-193 -220 -486 501 0
193 220 486 -501 0
193 220 -486 501 0
193 -220 486 501 0
-193 220 486 501 0
194 -221 -487 -502 0
-194 221 -487 -502 0
-194 -221 487 -502 0
-194 -221 -487 502 0
194 221 487 -502 0
194 221 -487 502 0
194 -221 487 502 0
-194 221 487 502 0
-195 -222 -488 -503 0
195 222 -488 -503 0
195 -222 488 -503 0
195 -222 -488 503 0
-195 222 488 -503 0
-195 222 -488 503 0
-195 -222 488 503 0
195 222 488 503 0
196 -223 -489 -504 0
-196 223 -489 -504 0
-196 -223 489 -504 0
-196 -223 -489 504 0
196 223 489 -504 0
196 223 -489 504 0
196 -223 489 504 0
-196 223 489 504 0
197 -224 -490 -505 0
-197 224 -490 -505 0
-197 -224 490 -505 0
-197 -224 -490 505 0
197 224 490 -505 0
197 224 -490 505 0
197 -224 490 505 0
-197 224 490 505 0
198 -225 -491 -506 0
-198 225 -491 -506 0
-198 -225 491 -506 0
-198 -225 -491 506 0
198 225 491 -506 0
198 225 -491 506 0
198 -225 491 506 0
-198 225 491 506 0
199 -226 -492 -507 0
-199 226 -492 -507 0
-199 -226 492 -507 0
-199 -226 -492 507 0
199 226 492 -507 0
199 226 -492 507 0
199 -226 492 507 0
-199 226 492 507 0
200 -227 -493 -508 0
-200 227 -493 -508 0
-200 -227 493 -508 0
-200 -227 -493 508 0
200 227 493 -508 0
200 227 -493 508 0
200 -227 493 508 0
-200 227 493 508 0
