# Supplementary material for: Multi-step partitioning combined with SOM neural network-based clustering technique effectively improves SAT solver performance
Source: PeerJ Comput Sci. 2025 Aug 14;11:e3076. doi: 10.7717/peerj-cs.3076 (PMC12453816; doi:10.7717/peerj-cs.3076)
Supplement: Supplemental Information 14 [file peerj-cs-11-3076-s014.cnf]

c ****************************************************************
c **     This is a Sat-2003 Competition *SHUFFLED* instance     **
c ****************************************************************
c N.B. This header has been added to the file after the competition
c Please do contact L. Simon for more informations (simon@lri.fr)
c 
c Bench submitted by: Laurent Simon (SAT02 instances, University Orsay, FR)
c              email: simon@lri.fr
c 
c The original name of this formula was: 
c    industrial/simon/sat02/homer17.cnf
c Category : Industrial
c The name used during the competition was: 
c     industrial/set10/sat03-428.cnf
c The random seed used to shuffle this instance  was: 1115442481
c 
c CPU time of solvers on this bench during the first stage 
c  (including Hors-Concours solvers):
c   +------------+--------+--------+
c   | Solver     | Time   | Answer |
c   +------------+--------+--------+
c   | tts        |   4.67 |  UNSAT |
c   | satzoo1    |  24.68 |  UNSAT |
c   | bmsat      |  35.82 |  UNSAT |
c   | satzoo0    |  69.02 |  UNSAT |
c   | jquest2    | 373.64 |  UNSAT |
c   | amvo       | 900.00 |   --   |
c   | berkmin561 | 900.00 |   --   |
c   | berkmin62  | 900.00 |   --   |
c   | compsat    | 900.00 |   --   |
c   | farseer    | 900.00 |   --   |
c   | forklift   | 900.00 |   --   |
c   | funex      | 900.00 |   --   |
c   | jerusat1a  | 900.00 |   --   |
c   | jerusat1b  | 900.00 |   --   |
c   | jerusat1c  | 900.00 |   --   |
c   | kcnfs      | 900.00 |   --   |
c   | limmat     | 900.00 |   --   |
c   | lsat       | 900.00 |   --   |
c   | marchsp    | 900.00 |   --   |
c   | marchtt    | 900.00 |   --   |
c   | marchxq    | 900.00 |   --   |
c   | oepir      | 900.00 |   --   |
c   | opensat    | 900.00 |   --   |
c   | qingting   | 900.00 |   --   |
c   | satnik     | 900.00 |   --   |
c   | sato       | 900.00 |   --   |
c   | saturn     | 900.00 |   --   |
c   | satzilla   | 900.00 |   --   |
c   | satzilla2  | 900.00 |   --   |
c   | siege      | 900.00 |   --   |
c   | unitwalk   | 900.00 |   --   |
c   | xqingting  | 900.00 |   --   |
c   | zchaff     | 900.00 |   --   |
c   +------------+--------+--------+
c
c Old header begins here:
c The random seed used to shuffle this instance was seed=1115442481
p cnf 286 1742
-229 -158 0
28 113 0
105 -131 0
-36 261 0
149 99 0
145 117 0
204 -78 0
-19 -230 0
-134 -67 0
-66 126 0
-30 -52 0
-231 -83 0
-77 -139 0
-219 -42 0
264 -25 0
7 266 0
-226 17 0
35 -260 0
180 261 0
38 -71 0
-75 -14 0
-165 87 0
-281 -167 0
-84 47 0
41 -136 0
-233 -269 0
166 186 0
110 275 0
137 -31 0
-165 -210 0
-225 57 0
-106 95 0
-231 -146 0
-5 61 0
-132 275 0
-262 138 0
96 -139 0
273 -177 0
-229 -52 0
237 35 0
12 28 0
109 91 -137 220 -250 123 -149 223 -129 39 174 0
-36 -255 0
145 -36 0
-164 -182 0
38 239 0
-161 232 0
-154 -119 0
-167 96 0
-130 33 0
-241 197 0
-151 107 0
114 120 0
197 180 0
18 -75 0
-92 -10 0
88 -256 0
-132 110 0
-190 -228 0
-240 -198 0
-171 -177 0
-139 -167 0
-276 185 0
-25 -150 0
-63 277 0
-112 -69 0
-255 -210 0
22 3 0
-86 286 0
17 -158 0
250 -40 0
232 208 0
-195 58 0
266 -25 0
142 33 0
245 194 0
70 50 0
-122 -244 0
-177 -68 0
-167 58 0
21 -11 0
-176 238 0
-171 35 0
239 -274 0
-40 -79 0
111 -153 0
47 249 0
33 -89 0
17 155 0
-67 23 0
-228 -92 0
88 26 0
-278 -216 0
206 -176 0
-260 237 0
-271 -74 0
21 110 0
166 187 0
-84 -184 0
-112 -16 0
-41 122 -279 -32 -248 -61 276 130 156 -249 -44 0
-104 -159 0
-267 -73 0
-2 -10 0
193 -101 0
-162 18 0
257 -60 0
-104 -1 0
-172 138 0
-220 17 0
194 -53 0
217 -79 0
64 33 0
38 -265 0
-39 -162 0
257 -265 0
127 -83 0
-233 250 0
38 257 0
142 -199 0
88 206 0
-164 113 0
168 -109 0
-220 -258 0
28 282 0
-176 32 0
-19 22 0
117 261 0
-160 148 0
48 -27 0
-191 37 0
105 55 0
251 143 0
224 -199 0
81 -103 0
-7 281 -70 -224 -22 265 -275 176 -100 235 20 0
-136 275 0
-91 87 0
206 32 0
-119 28 0
-181 -214 0
242 -269 0
202 208 0
26 -256 0
257 107 0
-278 -150 0
80 -84 0
193 183 0
116 -255 0
-11 275 0
-276 -19 0
279 -160 0
-133 -247 0
180 145 0
-154 -283 0
152 -30 0
-171 -68 0
-233 217 0
-133 -225 0
234 221 0
279 -243 0
185 211 0
242 -79 0
-36 197 0
95 -222 0
-139 -78 0
76 -259 0
-6 -141 0
143 224 0
-24 218 0
248 -151 0
-147 34 0
-24 115 0
279 50 0
-272 -256 0
-205 33 0
54 48 0
120 37 0
242 163 0
-146 -6 0
107 277 0
-29 -240 0
33 90 0
-84 -235 0
-247 37 0
44 -150 0
-274 15 0
-136 200 0
185 -106 0
236 -106 0
-195 -78 0
116 -91 0
-160 50 0
170 279 0
126 121 0
-181 65 0
-231 -112 0
-146 149 0
-139 58 0
217 82 0
-260 -20 0
-5 -171 0
-259 -223 0
-281 51 0
253 -174 0
183 -75 0
-130 -271 0
-255 145 0
155 152 0
-229 155 0
124 -178 0
121 -49 0
-151 -274 0
135 56 0
-29 -198 0
-68 -20 0
-230 3 0
-220 -13 0
-181 -104 0
-184 249 0
143 142 0
149 46 0
-191 -225 0
-172 196 0
70 -243 0
238 -212 0
-19 -222 0
-207 221 0
253 -104 0
-220 -215 0
-66 -73 0
280 137 0
-79 140 0
47 105 0
-77 204 0
-86 -73 0
-66 100 0
250 217 0
124 -93 0
200 41 0
-176 26 0
-122 -73 0
-53 -254 0
-156 -195 0
-101 85 0
107 -274 0
-182 221 0
268 163 0
250 -79 0
197 -210 0
-220 -226 0
-40 140 0
-20 273 0
-154 113 0
-276 3 0
-269 -79 0
-216 252 0
110 246 0
170 -173 0
-30 175 0
65 -104 0
97 -263 0
-262 -228 0
284 -43 0
-164 28 0
192 34 0
-30 -158 0
-156 108 0
98 -223 0
185 -222 0
35 273 0
108 -78 0
-63 -265 0
-271 142 0
197 -91 0
-14 -162 0
-226 155 0
-230 211 0
-263 -254 0
-141 127 0
-136 246 0
87 -241 0
-29 -173 0
-147 -14 0
-40 163 0
135 -49 0
-176 213 0
-119 221 0
-173 50 0
35 -20 0
140 -269 0
102 209 0
-118 -132 0
142 224 0
-132 218 0
-112 -141 0
65 166 0
193 -39 0
149 -83 0
280 -31 0
85 -9 0
-104 186 0
72 7 0
236 179 0
-77 -195 0
-92 -2 0
-157 -68 0
-190 196 0
-92 125 0
-5 8 0
179 -19 0
107 239 0
-75 192 0
126 -73 0
-6 -231 0
-259 -191 0
-42 -233 0
252 44 0
-230 179 0
-141 -69 0
-141 -231 0
-241 180 0
-133 98 0
238 32 0
-89 -205 0
117 197 0
193 192 0
227 -235 0
-74 33 0
-154 -182 0
-151 277 0
-79 -42 0
-219 250 0
227 249 0
-16 99 0
-147 85 0
224 90 0
261 116 0
282 221 0
-159 -214 0
-240 70 0
-91 -241 0
163 217 0
209 -243 0
-141 46 0
-31 -153 0
-9 192 0
-47 -72 -206 -148 -179 49 139 -277 199 -218 5 0
115 246 0
-263 -153 0
70 -29 0
18 -9 0
204 51 0
-188 -93 0
234 12 0
-43 227 0
224 -130 0
-244 -49 0
-154 221 0
-283 -182 0
33 224 0
140 250 0
-60 239 0
275 218 0
117 180 0
253 65 0
137 111 0
-164 234 0
-181 187 0
217 -40 0
87 -36 0
-215 155 0
-216 -25 0
-134 208 0
51 -77 0
-240 209 0
-128 96 0
-169 -230 0
-59 -212 0
-156 -78 0
213 -285 0
179 22 0
-233 -219 0
-59 -176 0
21 218 0
-271 33 0
-199 143 0
-223 76 0
192 -39 0
-31 -263 0
-265 239 0
149 127 0
-6 99 0
59 189 77 198 -54 66 -200 -90 68 -38 -236 0
-133 -259 0
-92 168 0
-203 -272 0
56 -86 0
-19 236 0
-53 62 0
64 -205 0
-27 72 0
94 61 0
129 202 0
-88 271 -80 -94 -56 60 19 24 150 -58 243 0
245 -254 0
-24 246 0
248 277 0
-49 -66 0
-173 -243 0
-157 8 0
-247 76 0
251 224 0
-191 98 0
-146 46 0
-39 -14 0
21 -136 0
-83 -6 0
-132 -11 0
197 -165 0
12 -123 0
-29 -243 0
-93 4 0
50 148 0
168 -228 0
-133 -223 0
82 -79 0
-212 206 0
47 227 0
-259 -247 0
88 -59 0
236 -276 0
-176 -285 0
-52 -220 0
-274 248 0
252 48 0
95 179 0
193 -162 0
-63 15 0
-158 -52 0
152 -158 0
-150 48 0
4 -188 0
64 143 0
7 44 0
124 232 0
4 232 0
-247 -191 0
-225 120 0
242 250 0
96 58 0
7 48 0
-110 -96 89 244 -238 278 171 240 -239 184 -95 0
-195 -281 0
-281 204 0
-11 115 0
120 -133 0
152 17 0
279 -198 0
-203 213 0
246 -132 0
-207 -283 0
-84 249 0
45 127 0
57 114 0
-219 -269 0
144 137 0
179 3 0
-247 57 0
126 286 0
248 -265 0
-73 100 0
-207 -154 0
80 227 0
238 -203 0
245 280 0
-66 -86 0
218 246 0
18 193 0
-269 250 0
-136 -11 0
-153 137 0
56 100 0
-9 -75 0
-101 183 0
-93 -178 0
-36 -241 0
-285 -203 0
-189 47 0
138 -201 0
-42 140 0
-285 -59 0
56 -66 0
105 -43 0
-205 -199 0
252 -25 0
175 17 0
114 -247 0
-244 -66 0
-25 54 0
-205 -74 0
-265 107 0
-154 234 0
212 -55 177 173 167 -48 230 205 -246 73 -15 0
90 -271 0
-20 -171 0
97 280 0
204 58 0
-27 252 0
50 -243 0
-1 -103 0
266 264 0
-165 116 0
-269 217 0
32 -285 0
44 266 0
-235 55 0
-20 -5 0
-103 -214 0
-157 94 0
90 -74 0
129 -161 0
121 100 0
-40 82 0
-74 143 0
38 -63 0
23 -134 0
273 237 0
126 100 0
-24 21 0
129 -178 0
-263 245 0
35 8 0
-147 -39 0
-2 -228 0
121 -122 0
124 23 0
-5 273 0
72 -150 0
70 -198 0
261 -165 0
-164 -119 0
-30 -226 0
-262 -109 0
-243 170 0
-191 -223 0
121 -86 0
-225 -259 0
127 -6 0
-39 -9 0
-106 22 0
202 23 0
197 87 0
-189 105 0
70 148 0
-191 -133 0
-222 -230 0
138 -10 0
196 -10 0
-244 -86 0
-123 221 0
-24 110 0
-247 -225 0
-6 45 0
208 -93 0
-60 -274 0
202 -161 0
236 -169 0
-184 -235 0
-189 -131 0
211 236 0
-164 282 0
-215 -226 0
-147 193 0
275 41 0
193 85 0
-16 -69 0
-203 -256 0
12 -207 0
56 -122 0
-283 12 0
-109 125 0
197 145 0
12 113 0
90 -199 0
-146 -69 0
41 -24 0
264 252 0
211 -276 0
-73 135 0
-136 -118 0
94 35 0
-118 246 0
34 -101 0
-63 -151 0
108 96 0
-178 202 0
-146 45 0
-10 -190 0
-272 213 0
-122 135 0
114 -270 0
-226 -13 0
-177 -157 0
56 286 0
-263 111 0
-173 279 0
57 76 0
-146 -112 0
-220 152 0
-160 -198 0
114 -225 0
-134 202 0
37 -270 0
213 238 0
-134 -178 0
168 -190 0
-191 57 0
95 211 0
239 -71 0
-188 -67 0
-229 -226 0
-60 248 0
-262 -92 0
138 125 0
-9 -14 0
-103 166 0
-188 -134 0
-20 -157 0
-233 82 0
-134 129 0
166 253 0
-172 -201 0
44 264 0
-1 65 0
-16 149 0
28 -154 0
-112 -83 0
57 37 0
-198 170 0
4 -134 0
64 142 0
143 -130 0
-153 245 0
116 145 0
-255 87 0
-167 -78 0
-93 -67 0
34 -9 0
-2 -201 0
-233 268 0
48 -25 0
-272 -176 0
232 -67 0
70 -173 0
38 -151 0
116 -36 0
-172 -2 0
221 12 0
28 -182 0
-136 218 0
142 90 0
117 -91 0
-103 253 0
-68 -260 0
-205 224 0
-262 -201 0
110 218 0
-181 -159 0
-203 26 0
242 268 0
-31 -254 0
-101 -147 0
38 -274 0
107 -63 0
100 135 0
-256 -59 0
-216 54 0
62 111 0
-241 117 0
-228 -10 0
-198 148 0
-223 -225 0
-229 -30 0
264 72 0
194 144 0
-118 218 0
-184 55 0
96 -78 0
-77 -281 0
-40 242 0
-118 200 0
23 -178 0
87 116 0
99 -83 0
-199 251 0
98 -270 0
107 -71 0
-189 -235 0
76 37 0
-201 125 0
140 82 0
-230 22 0
4 124 0
90 -130 0
257 15 0
-160 -240 0
-103 -174 0
-59 26 0
-5 35 0
-229 -220 0
279 148 0
-10 125 0
56 -73 0
175 -229 0
72 252 0
-235 47 0
88 213 0
-244 100 0
-27 54 0
110 -118 0
275 -118 0
41 218 0
51 -167 0
249 -131 0
15 -265 0
18 -14 0
-165 180 0
-198 -173 0
-219 268 0
-230 236 0
4 -178 0
116 197 0
55 -84 0
61 -171 0
-20 8 0
55 249 0
-74 142 0
280 -254 0
253 -1 0
3 -106 0
-77 -128 0
34 85 0
96 -195 0
46 -6 0
-156 -281 0
81 186 0
127 99 0
17 -229 0
-123 -164 0
236 185 0
-77 -78 0
245 -53 0
264 -150 0
-49 100 0
111 194 0
-212 213 0
-106 -276 0
82 163 0
239 -63 0
115 200 0
-52 -215 0
-272 -212 0
-231 149 0
-165 -36 0
266 -278 0
-24 200 0
-79 163 0
194 -31 0
61 237 0
-235 -131 0
-16 -141 0
-172 125 0
-222 179 0
37 98 0
162 188 2 181 52 207 36 254 -82 225 -46 0
115 -136 0
54 -150 0
100 286 0
286 -244 0
124 208 0
-199 -74 0
-5 -68 0
-255 -165 0
226 214 83 154 -208 259 -193 -116 190 233 -194 0
-155 -114 53 -85 283 -127 -261 -163 228 159 67 0
284 227 0
94 8 0
193 -75 0
204 108 0
56 -49 0
204 -128 0
-282 -268 93 133 -192 30 16 -65 -117 -125 -97 0
-11 -24 0
-134 124 0
261 87 0
-119 234 0
-281 -78 0
218 115 0
21 275 0
51 -78 0
155 -52 0
82 250 0
277 38 0
17 -52 0
51 -156 0
-133 76 0
-67 124 0
-132 200 0
186 -103 0
135 -86 0
8 -177 0
-222 -276 0
-119 12 0
57 -223 0
82 242 0
-243 -240 0
-214 -174 0
45 46 0
-161 124 0
-207 -123 0
-199 -89 0
144 245 0
-195 -128 0
-256 -212 0
-86 -49 0
135 286 0
45 99 0
-84 227 0
-263 -53 0
242 -233 0
279 209 0
108 51 0
58 51 0
76 114 0
94 237 0
-66 121 0
-241 -165 0
211 -169 0
32 -272 0
-60 -265 0
45 -231 0
-244 -73 0
-270 -247 0
193 -9 0
274 285 106 -252 136 29 -8 86 -204 -33 131 0
-184 -131 0
47 80 0
-181 81 0
100 -86 0
48 44 0
-207 28 0
-43 -184 0
175 -13 0
-201 -109 0
-176 88 0
-267 56 0
166 -174 0
152 -13 0
-134 -93 0
266 -216 0
-212 88 0
135 -244 0
3 -19 0
-69 99 0
-259 120 0
80 284 0
111 -53 0
282 -283 0
-27 -150 0
-11 200 0
61 273 0
-203 -176 0
194 -153 0
-151 15 0
87 117 0
-190 138 0
209 170 0
140 163 0
209 70 0
3 -169 0
55 284 0
253 187 0
-262 -2 0
-43 -235 0
-283 -123 0
284 -131 0
-190 -172 0
121 -73 0
-68 61 0
-109 -10 0
-283 113 0
-66 286 0
-147 -75 0
18 -39 0
-215 -158 0
197 261 0
81 -214 0
51 -139 0
61 8 0
127 -69 0
-209 78 -26 -35 -121 -3 132 63 216 -105 -142 0
-182 282 0
4 -161 0
-188 124 0
-254 -153 0
81 65 0
-6 -69 0
13 101 269 6 -124 -57 -197 -111 -196 -234 -166 0
48 -278 0
-244 56 0
-176 -212 0
-71 257 0
284 105 0
248 15 0
88 32 0
21 -132 0
-130 -74 0
206 -203 0
187 81 0
-6 -16 0
-109 196 0
-150 266 0
-247 120 0
206 -59 0
-215 -258 0
252 266 0
261 145 0
237 -157 0
113 -207 0
208 129 0
-230 -106 0
-205 90 0
-255 117 0
-219 140 0
135 121 0
-151 -265 0
-254 144 0
-130 64 0
98 76 0
185 3 0
-254 137 0
163 -269 0
266 72 0
187 -104 0
-172 -109 0
251 64 0
242 -42 0
-160 -243 0
284 47 0
261 -91 0
-169 -276 0
264 54 0
33 -199 0
-25 -278 0
126 56 0
-11 -118 0
-63 -274 0
87 -210 0
-40 -269 0
-156 -128 0
142 251 0
-169 -222 0
127 -112 0
242 140 0
-9 -101 0
88 -285 0
-153 144 0
248 107 0
115 -132 0
-229 -258 0
232 -188 0
142 -89 0
-2 125 0
64 -89 0
-92 138 0
211 22 0
12 -182 0
-73 -49 0
-123 282 0
-14 -101 0
-16 127 0
-79 -219 0
257 239 0
51 96 0
47 -184 0
282 -119 0
-214 -1 0
43 -108 -211 203 151 -50 -126 -21 25 157 -251 0
-67 -161 0
54 -278 0
-29 209 0
-161 -93 0
90 143 0
-74 224 0
-123 -119 0
183 18 0
148 102 0
-172 -228 0
-136 110 0
180 87 0
-75 -101 0
-171 273 0
140 -233 0
90 64 0
180 -210 0
183 -147 0
-31 62 0
-106 -169 0
194 97 0
248 -63 0
200 218 0
72 54 0
-205 -130 0
128 71 267 -237 -264 256 118 74 -185 -284 160 0
-260 8 0
-171 -260 0
-42 163 0
-122 126 0
96 -281 0
-173 -160 0
246 41 0
253 -214 0
-83 -69 0
-83 45 0
102 -29 0
275 -24 0
282 -154 0
227 105 0
221 -164 0
32 -256 0
110 200 0
-241 116 0
-271 -199 0
-42 -40 0
221 -283 0
148 209 0
-20 237 0
179 -169 0
-201 168 0
-19 95 0
-118 -24 0
-229 152 0
-270 57 0
280 -263 0
45 -16 0
277 -265 0
-258 155 0
-190 -262 0
-262 196 0
-283 -164 0
-272 238 0
246 200 0
-281 -128 0
-258 17 0
273 -260 0
279 -29 0
236 3 0
-225 76 0
-228 196 0
-146 99 0
144 -263 0
-219 217 0
-255 -241 0
-39 -101 0
85 -75 0
137 62 0
105 80 0
125 196 0
15 107 0
-173 209 0
-269 268 0
-189 55 0
-260 -5 0
206 213 0
-176 -256 0
-39 183 0
-198 102 0
237 -5 0
-167 -195 0
-89 -271 0
-231 46 0
152 -52 0
-29 -160 0
-156 58 0
-220 155 0
282 12 0
11 260 -213 -170 -286 -64 -51 -257 -227 222 27 0
-106 211 0
-165 117 0
202 4 0
-92 196 0
-181 -174 0
-240 279 0
80 249 0
17 -30 0
137 97 0
-231 127 0
-270 -225 0
18 85 0
-156 -139 0
266 54 0
250 268 0
-189 284 0
-153 -53 0
95 185 0
62 -263 0
202 -188 0
98 114 0
-243 148 0
-244 126 0
-210 -36 0
-25 7 0
-36 180 0
187 65 0
175 -158 0
280 144 0
-254 97 0
-150 7 0
-36 -91 0
38 15 0
96 -156 0
204 -139 0
-164 -154 0
-207 234 0
-112 149 0
170 50 0
-91 -210 0
64 -74 0
245 111 0
94 -68 0
116 180 0
-247 -223 0
-157 -5 0
-231 -69 0
264 7 0
250 -42 0
-92 -190 0
-159 -1 0
-231 -16 0
-30 155 0
-24 -132 0
124 202 0
280 -53 0
237 -171 0
114 -223 0
58 -128 0
-69 149 0
217 242 0
248 -71 0
120 -191 0
148 170 0
-19 211 0
185 179 0
26 -212 0
279 70 0
-43 -84 0
-158 -258 0
18 -147 0
-276 -230 0
37 114 0
217 268 0
143 -89 0
-119 -182 0
142 -130 0
224 -89 0
45 -69 0
-42 82 0
-189 227 0
-101 18 0
-59 32 0
-158 155 0
-101 -162 0
115 21 0
-104 -174 0
-161 -178 0
-118 21 0
-147 -162 0
-27 7 0
23 129 0
-84 105 0
163 250 0
-190 -109 0
-181 -1 0
34 18 0
264 -278 0
8 -171 0
263 92 178 -175 247 -145 -12 14 231 1 219 0
-188 129 0
44 -25 0
248 38 0
99 -141 0
50 -29 0
97 -31 0
-75 34 0
192 -101 0
138 -228 0
236 95 0
-178 232 0
41 -11 0
22 185 0
186 253 0
166 -104 0
248 239 0
-199 64 0
-66 135 0
238 26 0
82 268 0
50 209 0
-215 -30 0
-78 58 0
85 -14 0
-2 168 0
168 -10 0
-146 -141 0
121 56 0
102 279 0
46 -83 0
100 -267 0
-270 -259 0
175 -258 0
22 -276 0
-52 175 0
58 -281 0
-225 98 0
183 85 0
120 76 0
-66 -267 0
95 22 0
206 -285 0
33 251 0
-177 237 0
102 50 0
-1 186 0
26 213 0
26 -285 0
41 21 0
186 -174 0
266 -27 0
98 -247 0
-13 17 0
211 -222 0
232 129 0
114 -133 0
-52 -226 0
125 -262 0
168 138 0
-219 242 0
280 111 0
-177 -260 0
208 23 0
-244 121 0
-77 58 0
-195 -139 0
-27 264 0
102 -173 0
-233 163 0
-178 -188 0
-205 -271 0
-263 194 0
183 -162 0
-25 -27 0
-165 145 0
46 99 0
-181 253 0
-162 85 0
-89 -74 0
48 264 0
126 -86 0
-203 -212 0
76 -270 0
65 -159 0
-139 108 0
-93 202 0
-68 237 0
-42 217 0
18 192 0
35 -177 0
246 21 0
194 62 0
-223 37 0
252 54 0
211 3 0
-43 55 0
99 -112 0
-229 -215 0
282 -207 0
-109 -92 0
94 -20 0
252 -150 0
-210 -241 0
-104 -103 0
105 -235 0
166 -214 0
81 166 0
-267 -122 0
4 208 0
-83 -16 0
45 -112 0
-1 -174 0
168 196 0
-178 -67 0
100 -122 0
-169 95 0
-182 234 0
81 -174 0
-59 -272 0
268 -42 0
32 -203 0
-11 246 0
80 -131 0
-123 -182 0
-59 213 0
-253 201 -152 161 -113 79 -62 147 270 165 146 0
-11 110 0
-283 234 0
-128 108 0
-226 -158 0
-1 81 0
111 144 0
-195 51 0
-177 94 0
-177 -20 0
-270 120 0
-27 44 0
55 80 0
44 -216 0
-77 108 0
-254 194 0
268 -79 0
-240 148 0
8 273 0
-162 192 0
273 -157 0
31 -232 69 210 191 -168 -242 -187 -28 -17 9 0
-191 114 0
-182 113 0
268 140 0
47 55 0
80 -184 0
-172 168 0
-173 148 0
50 -240 0
-222 236 0
255 -81 158 -144 141 40 172 -221 -120 -183 -202 0
143 -205 0
90 -89 0
76 -191 0
245 62 0
33 143 0
-214 186 0
107 38 0
-228 125 0
-243 102 0
-201 -228 0
134 258 -37 119 -217 75 103 -45 -138 153 -180 0
-285 -212 0
47 -43 0
286 -49 0
38 -60 0
148 -29 0
-278 44 0
-159 166 0
-106 -222 0
204 -167 0
35 61 0
-109 -2 0
-270 -133 0
187 -174 0
197 -255 0
-27 -216 0
-207 -119 0
-20 61 0
-93 23 0
88 -203 0
-254 62 0
-240 102 0
-43 -131 0
-131 55 0
102 170 0
221 28 0
115 -118 0
-87 -99 -4 164 -140 -98 -34 229 -280 10 104 0
-188 -161 0
-205 251 0
183 -9 0
126 -49 0
-53 -31 0
-276 179 0
186 65 0
-220 -30 0
238 -256 0
227 55 0
-201 196 0
-272 -285 0
-60 277 0
-256 206 0
21 200 0
107 -60 0
248 257 0
-79 -233 0
-270 -191 0
152 175 0
-158 -220 0
-104 81 0
70 102 0
22 236 0
-210 261 0
-229 -13 0
-274 -265 0
-263 137 0
137 194 0
82 -269 0
186 -181 0
277 257 0
-5 94 0
217 140 0
-27 -278 0
252 7 0
208 -161 0
-71 -151 0
-267 126 0
113 282 0
110 115 0
-190 125 0
114 -259 0
183 34 0
-241 261 0
-151 -60 0
187 -159 0
-63 257 0
-262 -172 0
-141 45 0
-11 218 0
-73 286 0
-272 26 0
152 -215 0
111 -31 0
-30 -13 0
-195 204 0
192 -14 0
61 -157 0
-167 -156 0
-71 277 0
64 -271 0
-39 -75 0
175 -215 0
54 7 0
187 -214 0
-215 17 0
57 98 0
88 -272 0
127 -146 0
-210 116 0
-102 -266 84 -143 272 195 -135 -273 -107 169 -115 0
97 245 0
261 -255 0
-53 137 0
-281 108 0
144 -53 0
70 -160 0
-157 -260 0
-267 286 0
-245 42 -186 -23 -18 182 215 -76 262 112 241 0
115 41 0
135 -267 0
-271 251 0
-139 -281 0
-2 138 0
-167 -77 0
-130 -199 0
179 211 0
-271 143 0
-188 23 0
-203 -59 0
-177 61 0
-63 -60 0
98 120 0
23 -161 0
-147 -9 0
-60 15 0
206 26 0
87 145 0
57 120 0
-219 -40 0
-123 -154 0
-83 -141 0
44 54 0
72 -25 0
113 221 0
286 -122 0
-59 238 0
-160 209 0
224 -271 0
-278 72 0
-272 206 0
32 26 0
65 -103 0
105 -184 0
170 70 0
-154 12 0
-60 -71 0
273 94 0
175 155 0
142 -205 0
144 62 0
44 72 0
90 251 0
185 -230 0
-53 97 0
46 -112 0
284 249 0
-67 208 0
277 -274 0
-1 187 0
129 4 0
209 -198 0
8 237 0
117 116 0
-167 -128 0
-91 180 0
257 -151 0
-118 41 0
286 121 0
-262 -10 0
85 -39 0
-63 -71 0
113 -119 0
193 -14 0
-225 37 0
37 -133 0
238 -285 0
192 -147 0
3 -222 0
-84 -131 0
266 48 0
135 126 0
196 -2 0
-173 -240 0
94 -171 0
-84 284 0
-256 213 0
50 -198 0
-71 15 0
37 -259 0
193 34 0
-216 7 0
-153 97 0
-68 273 0
46 -16 0
-13 -52 0
51 -128 0
170 -160 0
-77 -156 0
82 -219 0
95 -276 0
-201 -10 0
-181 -103 0
239 277 0
-190 -201 0
124 129 0
187 -103 0
46 -69 0
213 32 0
-93 129 0
-189 -184 0
166 -181 0
96 -77 0
46 127 0
224 64 0
-112 -6 0
204 96 0
-157 -171 0
-260 61 0
-71 -265 0
-219 163 0
-235 80 0
-259 57 0
206 238 0
-255 180 0
192 183 0
245 137 0
-161 -134 0
85 192 0
-210 117 0
168 -262 0
264 -216 0
-1 166 0
-216 48 0
-141 149 0
-5 -177 0
47 -131 0
-153 62 0
-128 -78 0
-29 170 0
32 -212 0
257 -274 0
-220 175 0
-228 -109 0
95 3 0
-119 -283 0
-278 7 0
238 88 0
239 15 0
-14 34 0
282 234 0
-267 121 0
-75 -162 0
80 -189 0
-13 -258 0
249 -235 0
-122 -66 0
-258 -226 0
-146 -83 0
-267 -86 0
-216 -150 0
-182 -207 0
28 234 0
275 200 0
-122 -86 0
-240 170 0
-254 111 0
57 -133 0
-68 35 0
-74 251 0
-189 -43 0
12 -164 0
-214 -104 0
249 -189 0
-49 -267 0
22 -169 0
-159 -103 0
97 111 0
152 -258 0
234 -123 0
-222 22 0
253 81 0
-158 -13 0
23 4 0
-6 149 0
48 72 0
-30 -258 0
-52 -258 0
-214 65 0
-235 284 0
110 41 0
-223 120 0
-184 284 0
275 246 0
179 -106 0
99 -231 0
-243 -198 0
81 -159 0
-241 145 0
175 -226 0
-43 80 0
-172 -10 0
-269 -42 0
97 62 0
202 -67 0
-188 208 0
-130 251 0
277 15 0
129 -67 0
-130 -89 0
-259 98 0
232 -134 0
-157 35 0
-123 113 0
186 187 0
208 -178 0
8 -68 0
-14 183 0
102 -160 0
28 -123 0
45 149 0
168 125 0
145 -91 0
-195 108 0
-89 251 0
-92 -172 0
234 113 0
-274 -71 0
-184 227 0
-283 28 0
-174 65 0
268 -40 0
-207 -164 0
194 280 0
196 138 0
-267 -244 0
-223 -270 0
-31 245 0
-49 -122 0
115 275 0
-16 -146 0
-190 -2 0
-260 94 0
-92 -201 0
152 -226 0
-132 41 0
-40 -233 0
249 -43 0
249 105 0
-84 -189 0
232 -93 0
-255 -91 0
-31 144 0
-169 -19 0
252 -278 0
-19 -106 0
95 -230 0
-215 -13 0
-136 -24 0
-174 -159 0
-132 -136 0
72 -216 0
280 -153 0
-285 -256 0
155 -13 0
-156 204 0
232 202 0
-36 117 0
-139 -128 0
108 58 0
34 -39 0
186 -159 0
-9 -162 0
145 -210 0
-165 -91 0
227 -131 0
-151 239 0
138 -109 0
97 144 0
253 -159 0
280 62 0
-169 185 0
232 23 0
108 -167 0
4 -67 0
-19 185 0
-162 34 0
