# Supplementary material for: Multi-step partitioning combined with SOM neural network-based clustering technique effectively improves SAT solver performance
Source: PeerJ Comput Sci. 2025 Aug 14;11:e3076. doi: 10.7717/peerj-cs.3076 (PMC12453816; doi:10.7717/peerj-cs.3076)
Supplement: Supplemental Information 15 [file peerj-cs-11-3076-s015.cnf]

p cnf 2810 11683
-1 3 0
-1 2 0
-1 -4 0
-1 -5 0
-1 -6 0
-1 -7 0
-1 -8 0
-1 -9 0
-1 -10 0
-1 -11 0
-1 -12 0
-1 -13 0
-1 -14 0
-1 -15 0
-1 -16 0
-1 -17 0
-1 -18 0
-1 -19 0
-20 22 0
-20 21 0
-20 -23 0
-20 -24 0
-20 -25 0
-20 -26 0
-20 -27 0
-20 -28 0
-20 -29 0
-20 -30 0
-20 -31 0
-20 -32 0
-20 -33 0
-20 -34 0
-20 -35 0
-20 -36 0
-20 -37 0
-20 -38 0
-39 41 0
-39 40 0
-39 -42 0
-39 -43 0
-39 -44 0
-39 -45 0
-39 -46 0
-39 -47 0
-39 -48 0
-39 -49 0
-39 -50 0
-39 -51 0
-39 -52 0
-39 -53 0
-39 -54 0
-39 -55 0
-39 -56 0
-39 -57 0
-58 60 0
-58 59 0
-58 -61 0
-58 -62 0
-58 -63 0
-58 -64 0
-58 -65 0
-58 -66 0
-58 -67 0
-58 -68 0
-58 -69 0
-58 -70 0
-58 -71 0
-58 -72 0
-58 -73 0
-58 -74 0
-58 -75 0
-58 -76 0
-77 79 0
-77 78 0
-77 -80 0
-77 -81 0
-77 -82 0
-77 -83 0
-77 -84 0
-77 -85 0
-77 -86 0
-77 -87 0
-77 -88 0
-77 -89 0
-77 -90 0
-77 -91 0
-77 -92 0
-77 -93 0
-77 -94 0
-77 -95 0
-96 98 0
-96 97 0
-96 -99 0
-96 -100 0
-96 -101 0
-96 -102 0
-96 -103 0
-96 -104 0
-96 -105 0
-96 -106 0
-96 -107 0
-96 -108 0
-96 -109 0
-96 -110 0
-96 -111 0
-96 -112 0
-96 -113 0
-96 -114 0
115 -96 0
115 -77 0
115 -58 0
115 -39 0
115 -20 0
115 -1 0
96 77 58 39 20 1 -115 0
116 -22 0
116 21 0
116 117 0
22 -21 -117 -116 0
-116 -118 119 0
-119 116 0
-119 118 0
120 -23 0
120 -24 0
120 -25 0
120 -26 0
120 -27 0
120 -28 0
120 -29 0
120 -30 0
120 -31 0
120 -32 0
120 -33 0
120 -34 0
120 -35 0
120 -36 0
120 -37 0
120 -38 0
23 24 25 26 27 28 29 30 31 32 33 34 35 36 37 38 -120 0
-22 21 -120 121 0
-121 22 0
-121 -21 0
-121 120 0
22 -21 122 0
-122 -22 0
-122 21 0
118 -122 0
118 -121 0
122 121 -118 0
123 -22 0
123 21 0
123 -117 0
22 -21 117 -123 0
-123 -118 124 0
-124 123 0
-124 118 0
-38 -125 -126 -127 -128 129 0
-129 38 0
-129 125 0
-129 126 0
-129 127 0
-129 128 0
-26 -126 -125 -130 -131 132 0
-132 26 0
-132 126 0
-132 125 0
-132 130 0
-132 131 0
-23 -126 -125 -133 -134 -135 -136 -130 137 0
-137 23 0
-137 126 0
-137 125 0
-137 133 0
-137 134 0
-137 135 0
-137 136 0
-137 130 0
-138 -139 -125 -130 -140 -141 -140 142 0
-142 138 0
-142 139 0
-142 125 0
-142 130 0
-142 140 0
-142 141 0
-142 140 0
143 -142 0
143 -137 0
143 -132 0
143 -129 0
143 -144 0
142 137 132 129 144 -143 0
-37 -125 -126 -127 -128 145 0
-145 37 0
-145 125 0
-145 126 0
-145 127 0
-145 128 0
-25 -126 -125 -130 -131 146 0
-146 25 0
-146 126 0
-146 125 0
-146 130 0
-146 131 0
-38 -126 -125 -133 -134 -135 -136 -130 147 0
-147 38 0
-147 126 0
-147 125 0
-147 133 0
-147 134 0
-147 135 0
-147 136 0
-147 130 0
-38 -148 -125 -130 -140 -141 -140 149 0
-149 38 0
-149 148 0
-149 125 0
-149 130 0
-149 140 0
-149 141 0
-149 140 0
150 -149 0
150 -147 0
150 -146 0
150 -145 0
149 147 146 145 -150 0
-36 -125 -126 -127 -128 151 0
-151 36 0
-151 125 0
-151 126 0
-151 127 0
-151 128 0
-24 -126 -125 -130 -131 152 0
-152 24 0
-152 126 0
-152 125 0
-152 130 0
-152 131 0
-37 -126 -125 -133 -134 -135 -136 -130 153 0
-153 37 0
-153 126 0
-153 125 0
-153 133 0
-153 134 0
-153 135 0
-153 136 0
-153 130 0
-154 -155 -125 -130 -140 -141 -140 156 0
-156 154 0
-156 155 0
-156 125 0
-156 130 0
-156 140 0
-156 141 0
-156 140 0
157 -156 0
157 -153 0
157 -152 0
157 -151 0
156 153 152 151 -157 0
-35 -125 -126 -127 -128 158 0
-158 35 0
-158 125 0
-158 126 0
-158 127 0
-158 128 0
-23 -126 -125 -130 -131 159 0
-159 23 0
-159 126 0
-159 125 0
-159 130 0
-159 131 0
-36 -126 -125 -133 -134 -135 -136 -130 160 0
-160 36 0
-160 126 0
-160 125 0
-160 133 0
-160 134 0
-160 135 0
-160 136 0
-160 130 0
-161 -162 -125 -130 -140 -141 -140 163 0
-163 161 0
-163 162 0
-163 125 0
-163 130 0
-163 140 0
-163 141 0
-163 140 0
164 -163 0
164 -160 0
164 -159 0
164 -158 0
163 160 159 158 -164 0
-34 -125 -126 -127 -128 165 0
-165 34 0
-165 125 0
-165 126 0
-165 127 0
-165 128 0
-38 -126 -125 -130 -131 166 0
-166 38 0
-166 126 0
-166 125 0
-166 130 0
-166 131 0
-35 -126 -125 -133 -134 -135 -136 -130 167 0
-167 35 0
-167 126 0
-167 125 0
-167 133 0
-167 134 0
-167 135 0
-167 136 0
-167 130 0
-168 -169 -125 -130 -140 -141 -140 170 0
-170 168 0
-170 169 0
-170 125 0
-170 130 0
-170 140 0
-170 141 0
-170 140 0
171 -170 0
171 -167 0
171 -166 0
171 -165 0
170 167 166 165 -171 0
-33 -125 -126 -127 -128 172 0
-172 33 0
-172 125 0
-172 126 0
-172 127 0
-172 128 0
-37 -126 -125 -130 -131 173 0
-173 37 0
-173 126 0
-173 125 0
-173 130 0
-173 131 0
-34 -126 -125 -133 -134 -135 -136 -130 174 0
-174 34 0
-174 126 0
-174 125 0
-174 133 0
-174 134 0
-174 135 0
-174 136 0
-174 130 0
-34 -175 -125 -130 -140 -141 -140 176 0
-176 34 0
-176 175 0
-176 125 0
-176 130 0
-176 140 0
-176 141 0
-176 140 0
177 -176 0
177 -174 0
177 -173 0
177 -172 0
176 174 173 172 -177 0
-32 -125 -126 -127 -128 178 0
-178 32 0
-178 125 0
-178 126 0
-178 127 0
-178 128 0
-36 -126 -125 -130 -131 179 0
-179 36 0
-179 126 0
-179 125 0
-179 130 0
-179 131 0
-33 -126 -125 -133 -134 -135 -136 -130 180 0
-180 33 0
-180 126 0
-180 125 0
-180 133 0
-180 134 0
-180 135 0
-180 136 0
-180 130 0
-181 -182 -125 -130 -140 -141 -140 183 0
-183 181 0
-183 182 0
-183 125 0
-183 130 0
-183 140 0
-183 141 0
-183 140 0
184 -183 0
184 -180 0
184 -179 0
184 -178 0
183 180 179 178 -184 0
-31 -125 -126 -127 -128 185 0
-185 31 0
-185 125 0
-185 126 0
-185 127 0
-185 128 0
-35 -126 -125 -130 -131 186 0
-186 35 0
-186 126 0
-186 125 0
-186 130 0
-186 131 0
-32 -126 -125 -133 -134 -135 -136 -130 187 0
-187 32 0
-187 126 0
-187 125 0
-187 133 0
-187 134 0
-187 135 0
-187 136 0
-187 130 0
-188 -189 -125 -130 -140 -141 -140 190 0
-190 188 0
-190 189 0
-190 125 0
-190 130 0
-190 140 0
-190 141 0
-190 140 0
191 -190 0
191 -187 0
191 -186 0
191 -185 0
190 187 186 185 -191 0
-30 -125 -126 -127 -128 192 0
-192 30 0
-192 125 0
-192 126 0
-192 127 0
-192 128 0
-34 -126 -125 -130 -131 193 0
-193 34 0
-193 126 0
-193 125 0
-193 130 0
-193 131 0
-31 -126 -125 -133 -134 -135 -136 -130 194 0
-194 31 0
-194 126 0
-194 125 0
-194 133 0
-194 134 0
-194 135 0
-194 136 0
-194 130 0
-195 -196 -125 -130 -140 -141 -140 197 0
-197 195 0
-197 196 0
-197 125 0
-197 130 0
-197 140 0
-197 141 0
-197 140 0
198 -197 0
198 -194 0
198 -193 0
198 -192 0
197 194 193 192 -198 0
-29 -125 -126 -127 -128 199 0
-199 29 0
-199 125 0
-199 126 0
-199 127 0
-199 128 0
-33 -126 -125 -130 -131 200 0
-200 33 0
-200 126 0
-200 125 0
-200 130 0
-200 131 0
-30 -126 -125 -133 -134 -135 -136 -130 201 0
-201 30 0
-201 126 0
-201 125 0
-201 133 0
-201 134 0
-201 135 0
-201 136 0
-201 130 0
-30 -202 -125 -130 -140 -141 -140 203 0
-203 30 0
-203 202 0
-203 125 0
-203 130 0
-203 140 0
-203 141 0
-203 140 0
204 -203 0
204 -201 0
204 -200 0
204 -199 0
203 201 200 199 -204 0
-28 -125 -126 -127 -128 205 0
-205 28 0
-205 125 0
-205 126 0
-205 127 0
-205 128 0
-32 -126 -125 -130 -131 206 0
-206 32 0
-206 126 0
-206 125 0
-206 130 0
-206 131 0
-29 -126 -125 -133 -134 -135 -136 -130 207 0
-207 29 0
-207 126 0
-207 125 0
-207 133 0
-207 134 0
-207 135 0
-207 136 0
-207 130 0
-208 -209 -125 -130 -140 -141 -140 210 0
-210 208 0
-210 209 0
-210 125 0
-210 130 0
-210 140 0
-210 141 0
-210 140 0
211 -210 0
211 -207 0
211 -206 0
211 -205 0
210 207 206 205 -211 0
-27 -125 -126 -127 -128 212 0
-212 27 0
-212 125 0
-212 126 0
-212 127 0
-212 128 0
-31 -126 -125 -130 -131 213 0
-213 31 0
-213 126 0
-213 125 0
-213 130 0
-213 131 0
-28 -126 -125 -133 -134 -135 -136 -130 214 0
-214 28 0
-214 126 0
-214 125 0
-214 133 0
-214 134 0
-214 135 0
-214 136 0
-214 130 0
-215 -216 -125 -130 -140 -141 -140 217 0
-217 215 0
-217 216 0
-217 125 0
-217 130 0
-217 140 0
-217 141 0
-217 140 0
218 -217 0
218 -214 0
218 -213 0
218 -212 0
217 214 213 212 -218 0
-26 -125 -126 -127 -128 219 0
-219 26 0
-219 125 0
-219 126 0
-219 127 0
-219 128 0
-30 -126 -125 -130 -131 220 0
-220 30 0
-220 126 0
-220 125 0
-220 130 0
-220 131 0
-27 -126 -125 -133 -134 -135 -136 -130 221 0
-221 27 0
-221 126 0
-221 125 0
-221 133 0
-221 134 0
-221 135 0
-221 136 0
-221 130 0
-222 -223 -125 -130 -140 -141 -140 224 0
-224 222 0
-224 223 0
-224 125 0
-224 130 0
-224 140 0
-224 141 0
-224 140 0
225 -224 0
225 -221 0
225 -220 0
225 -219 0
224 221 220 219 -225 0
-25 -125 -126 -127 -128 226 0
-226 25 0
-226 125 0
-226 126 0
-226 127 0
-226 128 0
-29 -126 -125 -130 -131 227 0
-227 29 0
-227 126 0
-227 125 0
-227 130 0
-227 131 0
-26 -126 -125 -133 -134 -135 -136 -130 228 0
-228 26 0
-228 126 0
-228 125 0
-228 133 0
-228 134 0
-228 135 0
-228 136 0
-228 130 0
-26 -229 -125 -130 -140 -141 -140 230 0
-230 26 0
-230 229 0
-230 125 0
-230 130 0
-230 140 0
-230 141 0
-230 140 0
231 -230 0
231 -228 0
231 -227 0
231 -226 0
230 228 227 226 -231 0
-24 -125 -126 -127 -128 232 0
-232 24 0
-232 125 0
-232 126 0
-232 127 0
-232 128 0
-28 -126 -125 -130 -131 233 0
-233 28 0
-233 126 0
-233 125 0
-233 130 0
-233 131 0
-25 -126 -125 -133 -134 -135 -136 -130 234 0
-234 25 0
-234 126 0
-234 125 0
-234 133 0
-234 134 0
-234 135 0
-234 136 0
-234 130 0
-235 -236 -125 -130 -140 -141 -140 237 0
-237 235 0
-237 236 0
-237 125 0
-237 130 0
-237 140 0
-237 141 0
-237 140 0
238 -237 0
238 -234 0
238 -233 0
238 -232 0
237 234 233 232 -238 0
128 -239 0
128 -144 0
128 -240 0
128 -241 0
128 -242 0
128 -243 0
128 130 0
239 144 240 241 242 243 -130 -128 0
38 37 36 35 34 33 32 31 30 29 28 27 26 25 24 23 144 0
-144 -38 0
-144 -37 0
-144 -36 0
-144 -35 0
-144 -34 0
-144 -33 0
-144 -32 0
-144 -31 0
-144 -30 0
-144 -29 0
-144 -28 0
-144 -27 0
-144 -26 0
-144 -25 0
-144 -24 0
-144 -23 0
127 -239 0
127 -144 0
127 130 0
127 -244 0
239 144 -130 244 -127 0
-23 -125 -126 -127 -128 245 0
-245 23 0
-245 125 0
-245 126 0
-245 127 0
-245 128 0
246 -24 247 0
-247 -246 0
-247 24 0
236 246 -25 248 0
-248 -236 0
-248 -246 0
-248 25 0
229 236 246 -26 249 0
-249 -229 0
-249 -236 0
-249 -246 0
-249 26 0
138 -23 0
138 -249 0
138 -248 0
138 -247 0
23 249 248 247 -138 0
-138 -139 -130 -140 -141 -140 250 0
-250 138 0
-250 139 0
-250 130 0
-250 140 0
-250 141 0
-250 140 0
251 -250 0
251 139 0
250 -139 -251 0
-252 -246 -130 -140 -141 -140 253 0
-253 252 0
-253 246 0
-253 130 0
-253 140 0
-253 141 0
-253 140 0
254 -253 0
254 246 0
253 -246 -254 0
229 -26 255 0
-255 -229 0
-255 26 0
235 -25 0
235 -255 0
25 255 -235 0
-235 -236 -130 -140 -141 -140 256 0
-256 235 0
-256 236 0
-256 130 0
-256 140 0
-256 141 0
-256 140 0
257 -256 0
257 236 0
256 -236 -257 0
-26 -229 -130 -140 -141 -140 258 0
-258 26 0
-258 229 0
-258 130 0
-258 140 0
-258 141 0
-258 140 0
259 -258 0
259 229 0
258 -229 -259 0
-259 -257 -254 -251 -26 243 0
-243 259 0
-243 257 0
-243 254 0
-243 251 0
-243 26 0
216 -28 260 0
-260 -216 0
-260 28 0
209 216 -29 261 0
-261 -209 0
-261 -216 0
-261 29 0
202 209 216 -30 262 0
-262 -202 0
-262 -209 0
-262 -216 0
-262 30 0
222 -27 0
222 -262 0
222 -261 0
222 -260 0
27 262 261 260 -222 0
-222 -223 -130 -140 -141 -140 263 0
-263 222 0
-263 223 0
-263 130 0
-263 140 0
-263 141 0
-263 140 0
264 -263 0
264 223 0
263 -223 -264 0
209 -29 265 0
-265 -209 0
-265 29 0
202 209 -30 266 0
-266 -202 0
-266 -209 0
-266 30 0
215 -28 0
215 -266 0
215 -265 0
28 266 265 -215 0
-215 -216 -130 -140 -141 -140 267 0
-267 215 0
-267 216 0
-267 130 0
-267 140 0
-267 141 0
-267 140 0
268 -267 0
268 216 0
267 -216 -268 0
202 -30 269 0
-269 -202 0
-269 30 0
208 -29 0
208 -269 0
29 269 -208 0
-208 -209 -130 -140 -141 -140 270 0
-270 208 0
-270 209 0
-270 130 0
-270 140 0
-270 141 0
-270 140 0
271 -270 0
271 209 0
270 -209 -271 0
-30 -202 -130 -140 -141 -140 272 0
-272 30 0
-272 202 0
-272 130 0
-272 140 0
-272 141 0
-272 140 0
273 -272 0
273 202 0
272 -202 -273 0
-273 -271 -268 -264 -30 242 0
-242 273 0
-242 271 0
-242 268 0
-242 264 0
-242 30 0
189 -32 274 0
-274 -189 0
-274 32 0
182 189 -33 275 0
-275 -182 0
-275 -189 0
-275 33 0
175 182 189 -34 276 0
-276 -175 0
-276 -182 0
-276 -189 0
-276 34 0
195 -31 0
195 -276 0
195 -275 0
195 -274 0
31 276 275 274 -195 0
-195 -196 -130 -140 -141 -140 277 0
-277 195 0
-277 196 0
-277 130 0
-277 140 0
-277 141 0
-277 140 0
278 -277 0
278 196 0
277 -196 -278 0
182 -33 279 0
-279 -182 0
-279 33 0
175 182 -34 280 0
-280 -175 0
-280 -182 0
-280 34 0
188 -32 0
188 -280 0
188 -279 0
32 280 279 -188 0
-188 -189 -130 -140 -141 -140 281 0
-281 188 0
-281 189 0
-281 130 0
-281 140 0
-281 141 0
-281 140 0
282 -281 0
282 189 0
281 -189 -282 0
175 -34 283 0
-283 -175 0
-283 34 0
181 -33 0
181 -283 0
33 283 -181 0
-181 -182 -130 -140 -141 -140 284 0
-284 181 0
-284 182 0
-284 130 0
-284 140 0
-284 141 0
-284 140 0
285 -284 0
285 182 0
284 -182 -285 0
-34 -175 -130 -140 -141 -140 286 0
-286 34 0
-286 175 0
-286 130 0
-286 140 0
-286 141 0
-286 140 0
287 -286 0
287 175 0
286 -175 -287 0
-287 -285 -282 -278 -34 241 0
-241 287 0
-241 285 0
-241 282 0
-241 278 0
-241 34 0
162 -36 288 0
-288 -162 0
-288 36 0
155 162 -37 289 0
-289 -155 0
-289 -162 0
-289 37 0
148 155 162 -38 290 0
-290 -148 0
-290 -155 0
-290 -162 0
-290 38 0
168 -35 0
168 -290 0
168 -289 0
168 -288 0
35 290 289 288 -168 0
-168 -169 -130 -140 -141 -140 291 0
-291 168 0
-291 169 0
-291 130 0
-291 140 0
-291 141 0
-291 140 0
292 -291 0
292 169 0
291 -169 -292 0
155 -37 293 0
-293 -155 0
-293 37 0
148 155 -38 294 0
-294 -148 0
-294 -155 0
-294 38 0
161 -36 0
161 -294 0
161 -293 0
36 294 293 -161 0
-161 -162 -130 -140 -141 -140 295 0
-295 161 0
-295 162 0
-295 130 0
-295 140 0
-295 141 0
-295 140 0
296 -295 0
296 162 0
295 -162 -296 0
148 -38 297 0
-297 -148 0
-297 38 0
154 -37 0
154 -297 0
37 297 -154 0
-154 -155 -130 -140 -141 -140 298 0
-298 154 0
-298 155 0
-298 130 0
-298 140 0
-298 141 0
-298 140 0
299 -298 0
299 155 0
298 -155 -299 0
-38 -148 -130 -140 -141 -140 300 0
-300 38 0
-300 148 0
-300 130 0
-300 140 0
-300 141 0
-300 140 0
301 -300 0
301 148 0
300 -148 -301 0
-301 -299 -296 -292 -38 240 0
-240 301 0
-240 299 0
-240 296 0
-240 292 0
-240 38 0
131 -240 0
131 -241 0
131 -242 0
131 -243 0
240 241 242 243 -131 0
-27 -126 -125 -130 -131 302 0
-302 27 0
-302 126 0
-302 125 0
-302 130 0
-302 131 0
303 -246 0
303 24 0
246 -24 -303 0
304 -236 0
304 -246 0
304 25 0
236 246 -25 -304 0
305 -229 0
305 -236 0
305 -246 0
305 26 0
229 236 246 -26 -305 0
23 -305 -304 -303 306 0
-306 -23 0
-306 305 0
-306 304 0
-306 303 0
307 -306 0
307 139 0
307 130 0
307 -308 0
307 -309 0
307 -308 0
306 -139 -130 308 309 308 -307 0
-307 -139 310 0
-310 307 0
-310 139 0
311 -236 0
311 25 0
236 -25 -311 0
312 -229 0
312 -236 0
312 26 0
229 236 -26 -312 0
24 -312 -311 313 0
-313 -24 0
-313 312 0
-313 311 0
314 -313 0
314 246 0
314 130 0
314 -308 0
314 -309 0
314 -308 0
313 -246 -130 308 309 308 -314 0
-314 -246 315 0
-315 314 0
-315 246 0
316 -229 0
316 26 0
229 -26 -316 0
25 -316 317 0
-317 -25 0
-317 316 0
318 -317 0
318 236 0
318 130 0
318 -308 0
318 -309 0
318 -308 0
317 -236 -130 308 309 308 -318 0
-318 -236 319 0
-319 318 0
-319 236 0
320 26 0
320 229 0
320 130 0
320 -308 0
320 -309 0
320 -308 0
-26 -229 -130 308 309 308 -320 0
-320 -229 321 0
-321 320 0
-321 229 0
136 -321 0
136 -319 0
136 -315 0
136 -310 0
136 26 0
321 319 315 310 -26 -136 0
322 -216 0
322 28 0
216 -28 -322 0
323 -209 0
323 -216 0
323 29 0
209 216 -29 -323 0
324 -202 0
324 -209 0
324 -216 0
324 30 0
202 209 216 -30 -324 0
27 -324 -323 -322 325 0
-325 -27 0
-325 324 0
-325 323 0
-325 322 0
326 -325 0
326 223 0
326 130 0
326 -308 0
326 -309 0
326 -308 0
325 -223 -130 308 309 308 -326 0
-326 -223 327 0
-327 326 0
-327 223 0
328 -209 0
328 29 0
209 -29 -328 0
329 -202 0
329 -209 0
329 30 0
202 209 -30 -329 0
28 -329 -328 330 0
-330 -28 0
-330 329 0
-330 328 0
331 -330 0
331 216 0
331 130 0
331 -308 0
331 -309 0
331 -308 0
330 -216 -130 308 309 308 -331 0
-331 -216 332 0
-332 331 0
-332 216 0
333 -202 0
333 30 0
202 -30 -333 0
29 -333 334 0
-334 -29 0
-334 333 0
335 -334 0
335 209 0
335 130 0
335 -308 0
335 -309 0
335 -308 0
334 -209 -130 308 309 308 -335 0
-335 -209 336 0
-336 335 0
-336 209 0
337 30 0
337 202 0
337 130 0
337 -308 0
337 -309 0
337 -308 0
-30 -202 -130 308 309 308 -337 0
-337 -202 338 0
-338 337 0
-338 202 0
135 -338 0
135 -336 0
135 -332 0
135 -327 0
135 30 0
338 336 332 327 -30 -135 0
339 -189 0
339 32 0
189 -32 -339 0
340 -182 0
340 -189 0
340 33 0
182 189 -33 -340 0
341 -175 0
341 -182 0
341 -189 0
341 34 0
175 182 189 -34 -341 0
31 -341 -340 -339 342 0
-342 -31 0
-342 341 0
-342 340 0
-342 339 0
343 -342 0
343 196 0
343 130 0
343 -308 0
343 -309 0
343 -308 0
342 -196 -130 308 309 308 -343 0
-343 -196 344 0
-344 343 0
-344 196 0
345 -182 0
345 33 0
182 -33 -345 0
346 -175 0
346 -182 0
346 34 0
175 182 -34 -346 0
32 -346 -345 347 0
-347 -32 0
-347 346 0
-347 345 0
348 -347 0
348 189 0
348 130 0
348 -308 0
348 -309 0
348 -308 0
347 -189 -130 308 309 308 -348 0
-348 -189 349 0
-349 348 0
-349 189 0
350 -175 0
350 34 0
175 -34 -350 0
33 -350 351 0
-351 -33 0
-351 350 0
352 -351 0
352 182 0
352 130 0
352 -308 0
352 -309 0
352 -308 0
351 -182 -130 308 309 308 -352 0
-352 -182 353 0
-353 352 0
-353 182 0
354 34 0
354 175 0
354 130 0
354 -308 0
354 -309 0
354 -308 0
-34 -175 -130 308 309 308 -354 0
-354 -175 355 0
-355 354 0
-355 175 0
134 -355 0
134 -353 0
134 -349 0
134 -344 0
134 34 0
355 353 349 344 -34 -134 0
356 -162 0
356 36 0
162 -36 -356 0
357 -155 0
357 -162 0
357 37 0
155 162 -37 -357 0
358 -148 0
358 -155 0
358 -162 0
358 38 0
148 155 162 -38 -358 0
35 -358 -357 -356 359 0
-359 -35 0
-359 358 0
-359 357 0
-359 356 0
360 -359 0
360 169 0
360 130 0
360 -308 0
360 -309 0
360 -308 0
359 -169 -130 308 309 308 -360 0
-360 -169 361 0
-361 360 0
-361 169 0
362 -155 0
362 37 0
155 -37 -362 0
363 -148 0
363 -155 0
363 38 0
148 155 -38 -363 0
36 -363 -362 364 0
-364 -36 0
-364 363 0
-364 362 0
365 -364 0
365 162 0
365 130 0
365 -308 0
365 -309 0
365 -308 0
364 -162 -130 308 309 308 -365 0
-365 -162 366 0
-366 365 0
-366 162 0
367 -148 0
367 38 0
148 -38 -367 0
37 -367 368 0
-368 -37 0
-368 367 0
369 -368 0
369 155 0
369 130 0
369 -308 0
369 -309 0
369 -308 0
368 -155 -130 308 309 308 -369 0
-369 -155 370 0
-370 369 0
-370 155 0
371 38 0
371 148 0
371 130 0
371 -308 0
371 -309 0
371 -308 0
-38 -148 -130 308 309 308 -371 0
-371 -148 372 0
-372 371 0
-372 148 0
133 -372 0
133 -370 0
133 -366 0
133 -361 0
133 38 0
372 370 366 361 -38 -133 0
-133 -134 -135 -136 244 0
-244 133 0
-244 134 0
-244 135 0
-244 136 0
373 374 0
373 375 0
373 376 0
373 377 0
-374 -375 -376 -377 -373 0
378 -379 380 0
-380 -378 0
-380 379 0
381 -382 383 0
-383 -381 0
-383 382 0
384 -385 386 0
-386 -384 0
-386 385 0
387 -388 389 0
-389 -387 0
-389 388 0
390 -389 0
390 -386 0
390 -383 0
390 -380 0
389 386 383 380 -390 0
-390 -373 309 0
-309 390 0
-309 373 0
229 236 246 139 391 0
-391 -229 0
-391 -236 0
-391 -246 0
-391 -139 0
26 25 24 23 392 0
-392 -26 0
-392 -25 0
-392 -24 0
-392 -23 0
393 -392 0
393 -391 0
392 391 -393 0
202 209 216 223 394 0
-394 -202 0
-394 -209 0
-394 -216 0
-394 -223 0
30 29 28 27 395 0
-395 -30 0
-395 -29 0
-395 -28 0
-395 -27 0
396 -395 0
396 -394 0
395 394 -396 0
175 182 189 196 397 0
-397 -175 0
-397 -182 0
-397 -189 0
-397 -196 0
34 33 32 31 398 0
-398 -34 0
-398 -33 0
-398 -32 0
-398 -31 0
399 -398 0
399 -397 0
398 397 -399 0
148 155 162 169 400 0
-400 -148 0
-400 -155 0
-400 -162 0
-400 -169 0
38 37 36 35 401 0
-401 -38 0
-401 -37 0
-401 -36 0
-401 -35 0
402 -401 0
402 -400 0
401 400 -402 0
-402 -399 -396 -393 308 0
-308 402 0
-308 399 0
-308 396 0
-308 393 0
126 130 0
126 -308 0
126 -309 0
126 -308 0
-130 308 309 308 -126 0
-24 -126 -125 -133 -134 -135 -136 -130 403 0
-403 24 0
-403 126 0
-403 125 0
-403 133 0
-403 134 0
-403 135 0
-403 136 0
-403 130 0
-374 -375 -376 -377 404 0
-404 374 0
-404 375 0
-404 376 0
-404 377 0
405 -378 0
405 379 0
378 -379 -405 0
406 -381 0
406 382 0
381 -382 -406 0
407 -384 0
407 385 0
384 -385 -407 0
408 -387 0
408 388 0
387 -388 -408 0
-408 -407 -406 -405 409 0
-409 408 0
-409 407 0
-409 406 0
-409 405 0
141 -409 0
141 -404 0
409 404 -141 0
410 -229 0
410 -236 0
410 -246 0
410 -139 0
229 236 246 139 -410 0
411 -26 0
411 -25 0
411 -24 0
411 -23 0
26 25 24 23 -411 0
-411 -410 412 0
-412 411 0
-412 410 0
413 -202 0
413 -209 0
413 -216 0
413 -223 0
202 209 216 223 -413 0
414 -30 0
414 -29 0
414 -28 0
414 -27 0
30 29 28 27 -414 0
-414 -413 415 0
-415 414 0
-415 413 0
416 -175 0
416 -182 0
416 -189 0
416 -196 0
175 182 189 196 -416 0
417 -34 0
417 -33 0
417 -32 0
417 -31 0
34 33 32 31 -417 0
-417 -416 418 0
-418 417 0
-418 416 0
419 -148 0
419 -155 0
419 -162 0
419 -169 0
148 155 162 169 -419 0
-420 -419 421 0
-421 420 0
-421 419 0
140 -421 0
140 -418 0
140 -415 0
140 -412 0
421 418 415 412 -140 0
-130 -140 -141 -140 239 0
-239 130 0
-239 140 0
-239 141 0
-239 140 0
420 -38 0
420 -37 0
420 -36 0
420 -35 0
38 37 36 35 -420 0
125 -38 0
125 -37 0
125 -36 0
125 -35 0
125 -34 0
125 -33 0
125 -32 0
125 -31 0
125 -30 0
125 -29 0
125 -28 0
125 -27 0
125 -26 0
125 -25 0
125 -24 0
125 -23 0
38 37 36 35 34 33 32 31 30 29 28 27 26 25 24 23 -125 0
236 -25 422 0
-422 -236 0
-422 25 0
229 236 -26 423 0
-423 -229 0
-423 -236 0
-423 26 0
252 -24 0
252 -423 0
252 -422 0
24 423 422 -252 0
-252 -246 -125 -130 -140 -141 -140 424 0
-424 252 0
-424 246 0
-424 125 0
-424 130 0
-424 140 0
-424 141 0
-424 140 0
425 -424 0
425 -403 0
425 -302 0
425 -245 0
424 403 302 245 -425 0
426 -41 0
426 40 0
426 427 0
41 -40 -427 -426 0
-426 -428 429 0
-429 426 0
-429 428 0
430 -42 0
430 -43 0
430 -44 0
430 -45 0
430 -46 0
430 -47 0
430 -48 0
430 -49 0
430 -50 0
430 -51 0
430 -52 0
430 -53 0
430 -54 0
430 -55 0
430 -56 0
430 -57 0
42 43 44 45 46 47 48 49 50 51 52 53 54 55 56 57 -430 0
-41 40 -430 431 0
-431 41 0
-431 -40 0
-431 430 0
41 -40 432 0
-432 -41 0
-432 40 0
428 -432 0
428 -431 0
432 431 -428 0
433 -41 0
433 40 0
433 -427 0
41 -40 427 -433 0
-433 -428 434 0
-434 433 0
-434 428 0
-435 -436 437 0
-437 435 0
-437 436 0
-438 -435 -439 440 0
-440 438 0
-440 435 0
-440 439 0
-441 -438 -435 -442 443 0
-443 441 0
-443 438 0
-443 435 0
-443 442 0
444 -445 0
444 -443 0
444 -440 0
444 -437 0
445 443 440 437 -444 0
-444 446 -447 -448 -449 450 0
-450 444 0
-450 -446 0
-450 447 0
-450 448 0
-450 449 0
-438 -439 451 0
-451 438 0
-451 439 0
-441 -438 -442 452 0
-452 441 0
-452 438 0
-452 442 0
-453 -441 -438 -445 454 0
-454 453 0
-454 441 0
-454 438 0
-454 445 0
455 -436 0
455 -454 0
455 -452 0
455 -451 0
436 454 452 451 -455 0
-455 456 -457 -448 -449 458 0
-458 455 0
-458 -456 0
-458 457 0
-458 448 0
-458 449 0
-441 -442 459 0
-459 441 0
-459 442 0
-453 -441 -445 460 0
-460 453 0
-460 441 0
-460 445 0
-435 -453 -441 -436 461 0
-461 435 0
-461 453 0
-461 441 0
-461 436 0
462 -439 0
462 -461 0
462 -460 0
462 -459 0
439 461 460 459 -462 0
-462 463 -464 -448 -449 465 0
-465 462 0
-465 -463 0
-465 464 0
-465 448 0
-465 449 0
-453 -445 466 0
-466 453 0
-466 445 0
-435 -453 -436 467 0
-467 435 0
-467 453 0
-467 436 0
-438 -435 -453 -439 468 0
-468 438 0
-468 435 0
-468 453 0
-468 439 0
469 -442 0
469 -468 0
469 -467 0
469 -466 0
442 468 467 466 -469 0
-469 470 -471 -448 -449 472 0
-472 469 0
-472 -470 0
-472 471 0
-472 448 0
-472 449 0
473 -474 475 0
-475 -473 0
-475 474 0
-448 -476 -477 478 0
-478 448 0
-478 476 0
-478 477 0
479 -478 0
479 -475 0
478 475 -479 0
473 -476 480 0
-480 -473 0
-480 476 0
-448 -481 -477 482 0
-482 448 0
-482 481 0
-482 477 0
483 -482 0
483 -480 0
482 480 -483 0
473 -481 484 0
-484 -473 0
-484 481 0
-448 -485 -477 486 0
-486 448 0
-486 485 0
-486 477 0
487 -486 0
487 -484 0
486 484 -487 0
473 -485 488 0
-488 -473 0
-488 485 0
-448 -477 489 0
-489 448 0
-489 477 0
490 -489 0
490 -488 0
489 488 -490 0
491 -446 0
491 447 0
491 -447 0
446 -447 447 -491 0
492 -493 0
492 494 0
493 -494 -492 0
-492 -491 495 0
-495 492 0
-495 491 0
496 -456 0
496 457 0
496 -457 0
456 -457 457 -496 0
497 -498 0
497 499 0
498 -499 -497 0
-497 -496 500 0
-500 497 0
-500 496 0
501 -463 0
501 464 0
501 -464 0
463 -464 464 -501 0
502 -503 0
502 504 0
503 -504 -502 0
-502 -501 505 0
-505 502 0
-505 501 0
506 -470 0
506 471 0
506 -471 0
470 -471 471 -506 0
507 -508 0
507 509 0
508 -509 -507 0
-507 -506 510 0
-510 507 0
-510 506 0
511 -448 0
511 -473 0
448 473 -511 0
512 -513 0
512 -515 0
513 515 -512 0
516 -517 0
516 -519 0
517 519 -516 0
520 -521 0
520 -523 0
521 523 -520 0
524 -525 0
524 -527 0
525 527 -524 0
528 -529 0
528 -531 0
529 531 -528 0
532 -533 0
532 -535 0
533 535 -532 0
536 -537 0
536 -539 0
537 539 -536 0
540 -541 0
540 -543 0
541 543 -540 0
544 -545 0
544 -547 0
545 547 -544 0
548 -549 0
548 -551 0
549 551 -548 0
552 -553 0
552 -555 0
553 555 -552 0
556 -557 0
556 -559 0
557 559 -556 0
560 -561 0
560 -563 0
561 563 -560 0
564 -565 0
564 -567 0
565 567 -564 0
568 -569 0
568 -571 0
569 571 -568 0
572 -573 0
572 -575 0
573 575 -572 0
-57 -576 -577 -578 -579 580 0
-580 57 0
-580 576 0
-580 577 0
-580 578 0
-580 579 0
-45 -577 -576 -581 -582 583 0
-583 45 0
-583 577 0
-583 576 0
-583 581 0
-583 582 0
-42 -577 -576 -584 -585 -586 -587 -581 588 0
-588 42 0
-588 577 0
-588 576 0
-588 584 0
-588 585 0
-588 586 0
-588 587 0
-588 581 0
-589 -590 -576 -581 -477 -591 -477 592 0
-592 589 0
-592 590 0
-592 576 0
-592 581 0
-592 477 0
-592 591 0
-592 477 0
593 -592 0
593 -588 0
593 -583 0
593 -580 0
593 -594 0
592 588 583 580 594 -593 0
-56 -576 -577 -578 -579 595 0
-595 56 0
-595 576 0
-595 577 0
-595 578 0
-595 579 0
-44 -577 -576 -581 -582 596 0
-596 44 0
-596 577 0
-596 576 0
-596 581 0
-596 582 0
-57 -577 -576 -584 -585 -586 -587 -581 597 0
-597 57 0
-597 577 0
-597 576 0
-597 584 0
-597 585 0
-597 586 0
-597 587 0
-597 581 0
-57 -598 -576 -581 -477 -591 -477 599 0
-599 57 0
-599 598 0
-599 576 0
-599 581 0
-599 477 0
-599 591 0
-599 477 0
600 -599 0
600 -597 0
600 -596 0
600 -595 0
599 597 596 595 -600 0
-55 -576 -577 -578 -579 601 0
-601 55 0
-601 576 0
-601 577 0
-601 578 0
-601 579 0
-43 -577 -576 -581 -582 602 0
-602 43 0
-602 577 0
-602 576 0
-602 581 0
-602 582 0
-56 -577 -576 -584 -585 -586 -587 -581 603 0
-603 56 0
-603 577 0
-603 576 0
-603 584 0
-603 585 0
-603 586 0
-603 587 0
-603 581 0
-604 -605 -576 -581 -477 -591 -477 606 0
-606 604 0
-606 605 0
-606 576 0
-606 581 0
-606 477 0
-606 591 0
-606 477 0
607 -606 0
607 -603 0
607 -602 0
607 -601 0
606 603 602 601 -607 0
-54 -576 -577 -578 -579 608 0
-608 54 0
-608 576 0
-608 577 0
-608 578 0
-608 579 0
-42 -577 -576 -581 -582 609 0
-609 42 0
-609 577 0
-609 576 0
-609 581 0
-609 582 0
-55 -577 -576 -584 -585 -586 -587 -581 610 0
-610 55 0
-610 577 0
-610 576 0
-610 584 0
-610 585 0
-610 586 0
-610 587 0
-610 581 0
-611 -612 -576 -581 -477 -591 -477 613 0
-613 611 0
-613 612 0
-613 576 0
-613 581 0
-613 477 0
-613 591 0
-613 477 0
614 -613 0
614 -610 0
614 -609 0
614 -608 0
613 610 609 608 -614 0
-53 -576 -577 -578 -579 615 0
-615 53 0
-615 576 0
-615 577 0
-615 578 0
-615 579 0
-57 -577 -576 -581 -582 616 0
-616 57 0
-616 577 0
-616 576 0
-616 581 0
-616 582 0
-54 -577 -576 -584 -585 -586 -587 -581 617 0
-617 54 0
-617 577 0
-617 576 0
-617 584 0
-617 585 0
-617 586 0
-617 587 0
-617 581 0
-618 -619 -576 -581 -477 -591 -477 620 0
-620 618 0
-620 619 0
-620 576 0
-620 581 0
-620 477 0
-620 591 0
-620 477 0
621 -620 0
621 -617 0
621 -616 0
621 -615 0
620 617 616 615 -621 0
-52 -576 -577 -578 -579 622 0
-622 52 0
-622 576 0
-622 577 0
-622 578 0
-622 579 0
-56 -577 -576 -581 -582 623 0
-623 56 0
-623 577 0
-623 576 0
-623 581 0
-623 582 0
-53 -577 -576 -584 -585 -586 -587 -581 624 0
-624 53 0
-624 577 0
-624 576 0
-624 584 0
-624 585 0
-624 586 0
-624 587 0
-624 581 0
-53 -625 -576 -581 -477 -591 -477 626 0
-626 53 0
-626 625 0
-626 576 0
-626 581 0
-626 477 0
-626 591 0
-626 477 0
627 -626 0
627 -624 0
627 -623 0
627 -622 0
626 624 623 622 -627 0
-51 -576 -577 -578 -579 628 0
-628 51 0
-628 576 0
-628 577 0
-628 578 0
-628 579 0
-55 -577 -576 -581 -582 629 0
-629 55 0
-629 577 0
-629 576 0
-629 581 0
-629 582 0
-52 -577 -576 -584 -585 -586 -587 -581 630 0
-630 52 0
-630 577 0
-630 576 0
-630 584 0
-630 585 0
-630 586 0
-630 587 0
-630 581 0
-631 -632 -576 -581 -477 -591 -477 633 0
-633 631 0
-633 632 0
-633 576 0
-633 581 0
-633 477 0
-633 591 0
-633 477 0
634 -633 0
634 -630 0
634 -629 0
634 -628 0
633 630 629 628 -634 0
-50 -576 -577 -578 -579 635 0
-635 50 0
-635 576 0
-635 577 0
-635 578 0
-635 579 0
-54 -577 -576 -581 -582 636 0
-636 54 0
-636 577 0
-636 576 0
-636 581 0
-636 582 0
-51 -577 -576 -584 -585 -586 -587 -581 637 0
-637 51 0
-637 577 0
-637 576 0
-637 584 0
-637 585 0
-637 586 0
-637 587 0
-637 581 0
-638 -639 -576 -581 -477 -591 -477 640 0
-640 638 0
-640 639 0
-640 576 0
-640 581 0
-640 477 0
-640 591 0
-640 477 0
641 -640 0
641 -637 0
641 -636 0
641 -635 0
640 637 636 635 -641 0
-49 -576 -577 -578 -579 642 0
-642 49 0
-642 576 0
-642 577 0
-642 578 0
-642 579 0
-53 -577 -576 -581 -582 643 0
-643 53 0
-643 577 0
-643 576 0
-643 581 0
-643 582 0
-50 -577 -576 -584 -585 -586 -587 -581 644 0
-644 50 0
-644 577 0
-644 576 0
-644 584 0
-644 585 0
-644 586 0
-644 587 0
-644 581 0
-645 -646 -576 -581 -477 -591 -477 647 0
-647 645 0
-647 646 0
-647 576 0
-647 581 0
-647 477 0
-647 591 0
-647 477 0
648 -647 0
648 -644 0
648 -643 0
648 -642 0
647 644 643 642 -648 0
-48 -576 -577 -578 -579 649 0
-649 48 0
-649 576 0
-649 577 0
-649 578 0
-649 579 0
-52 -577 -576 -581 -582 650 0
-650 52 0
-650 577 0
-650 576 0
-650 581 0
-650 582 0
-49 -577 -576 -584 -585 -586 -587 -581 651 0
-651 49 0
-651 577 0
-651 576 0
-651 584 0
-651 585 0
-651 586 0
-651 587 0
-651 581 0
-49 -652 -576 -581 -477 -591 -477 653 0
-653 49 0
-653 652 0
-653 576 0
-653 581 0
-653 477 0
-653 591 0
-653 477 0
654 -653 0
654 -651 0
654 -650 0
654 -649 0
653 651 650 649 -654 0
-47 -576 -577 -578 -579 655 0
-655 47 0
-655 576 0
-655 577 0
-655 578 0
-655 579 0
-51 -577 -576 -581 -582 656 0
-656 51 0
-656 577 0
-656 576 0
-656 581 0
-656 582 0
-48 -577 -576 -584 -585 -586 -587 -581 657 0
-657 48 0
-657 577 0
-657 576 0
-657 584 0
-657 585 0
-657 586 0
-657 587 0
-657 581 0
-658 -659 -576 -581 -477 -591 -477 660 0
-660 658 0
-660 659 0
-660 576 0
-660 581 0
-660 477 0
-660 591 0
-660 477 0
661 -660 0
661 -657 0
661 -656 0
661 -655 0
660 657 656 655 -661 0
-46 -576 -577 -578 -579 662 0
-662 46 0
-662 576 0
-662 577 0
-662 578 0
-662 579 0
-50 -577 -576 -581 -582 663 0
-663 50 0
-663 577 0
-663 576 0
-663 581 0
-663 582 0
-47 -577 -576 -584 -585 -586 -587 -581 664 0
-664 47 0
-664 577 0
-664 576 0
-664 584 0
-664 585 0
-664 586 0
-664 587 0
-664 581 0
-665 -666 -576 -581 -477 -591 -477 667 0
-667 665 0
-667 666 0
-667 576 0
-667 581 0
-667 477 0
-667 591 0
-667 477 0
668 -667 0
668 -664 0
668 -663 0
668 -662 0
667 664 663 662 -668 0
-45 -576 -577 -578 -579 669 0
-669 45 0
-669 576 0
-669 577 0
-669 578 0
-669 579 0
-49 -577 -576 -581 -582 670 0
-670 49 0
-670 577 0
-670 576 0
-670 581 0
-670 582 0
-46 -577 -576 -584 -585 -586 -587 -581 671 0
-671 46 0
-671 577 0
-671 576 0
-671 584 0
-671 585 0
-671 586 0
-671 587 0
-671 581 0
-672 -673 -576 -581 -477 -591 -477 674 0
-674 672 0
-674 673 0
-674 576 0
-674 581 0
-674 477 0
-674 591 0
-674 477 0
675 -674 0
675 -671 0
675 -670 0
675 -669 0
674 671 670 669 -675 0
-44 -576 -577 -578 -579 676 0
-676 44 0
-676 576 0
-676 577 0
-676 578 0
-676 579 0
-48 -577 -576 -581 -582 677 0
-677 48 0
-677 577 0
-677 576 0
-677 581 0
-677 582 0
-45 -577 -576 -584 -585 -586 -587 -581 678 0
-678 45 0
-678 577 0
-678 576 0
-678 584 0
-678 585 0
-678 586 0
-678 587 0
-678 581 0
-45 -679 -576 -581 -477 -591 -477 680 0
-680 45 0
-680 679 0
-680 576 0
-680 581 0
-680 477 0
-680 591 0
-680 477 0
681 -680 0
681 -678 0
681 -677 0
681 -676 0
680 678 677 676 -681 0
-43 -576 -577 -578 -579 682 0
-682 43 0
-682 576 0
-682 577 0
-682 578 0
-682 579 0
-47 -577 -576 -581 -582 683 0
-683 47 0
-683 577 0
-683 576 0
-683 581 0
-683 582 0
-44 -577 -576 -584 -585 -586 -587 -581 684 0
-684 44 0
-684 577 0
-684 576 0
-684 584 0
-684 585 0
-684 586 0
-684 587 0
-684 581 0
-685 -686 -576 -581 -477 -591 -477 687 0
-687 685 0
-687 686 0
-687 576 0
-687 581 0
-687 477 0
-687 591 0
-687 477 0
688 -687 0
688 -684 0
688 -683 0
688 -682 0
687 684 683 682 -688 0
579 -689 0
579 -594 0
579 -690 0
579 -691 0
579 -692 0
579 -693 0
579 581 0
689 594 690 691 692 693 -581 -579 0
57 56 55 54 53 52 51 50 49 48 47 46 45 44 43 42 594 0
-594 -57 0
-594 -56 0
-594 -55 0
-594 -54 0
-594 -53 0
-594 -52 0
-594 -51 0
-594 -50 0
-594 -49 0
-594 -48 0
-594 -47 0
-594 -46 0
-594 -45 0
-594 -44 0
-594 -43 0
-594 -42 0
578 -689 0
578 -594 0
578 581 0
578 -694 0
689 594 -581 694 -578 0
-42 -576 -577 -578 -579 695 0
-695 42 0
-695 576 0
-695 577 0
-695 578 0
-695 579 0
696 -43 697 0
-697 -696 0
-697 43 0
686 696 -44 698 0
-698 -686 0
-698 -696 0
-698 44 0
679 686 696 -45 699 0
-699 -679 0
-699 -686 0
-699 -696 0
-699 45 0
589 -42 0
589 -699 0
589 -698 0
589 -697 0
42 699 698 697 -589 0
-589 -590 -581 -477 -591 -477 700 0
-700 589 0
-700 590 0
-700 581 0
-700 477 0
-700 591 0
-700 477 0
701 -700 0
701 590 0
700 -590 -701 0
-702 -696 -581 -477 -591 -477 703 0
-703 702 0
-703 696 0
-703 581 0
-703 477 0
-703 591 0
-703 477 0
704 -703 0
704 696 0
703 -696 -704 0
679 -45 705 0
-705 -679 0
-705 45 0
685 -44 0
685 -705 0
44 705 -685 0
-685 -686 -581 -477 -591 -477 706 0
-706 685 0
-706 686 0
-706 581 0
-706 477 0
-706 591 0
-706 477 0
707 -706 0
707 686 0
706 -686 -707 0
-45 -679 -581 -477 -591 -477 708 0
-708 45 0
-708 679 0
-708 581 0
-708 477 0
-708 591 0
-708 477 0
709 -708 0
709 679 0
708 -679 -709 0
-709 -707 -704 -701 -45 693 0
-693 709 0
-693 707 0
-693 704 0
-693 701 0
-693 45 0
666 -47 710 0
-710 -666 0
-710 47 0
659 666 -48 711 0
-711 -659 0
-711 -666 0
-711 48 0
652 659 666 -49 712 0
-712 -652 0
-712 -659 0
-712 -666 0
-712 49 0
672 -46 0
672 -712 0
672 -711 0
672 -710 0
46 712 711 710 -672 0
-672 -673 -581 -477 -591 -477 713 0
-713 672 0
-713 673 0
-713 581 0
-713 477 0
-713 591 0
-713 477 0
714 -713 0
714 673 0
713 -673 -714 0
659 -48 715 0
-715 -659 0
-715 48 0
652 659 -49 716 0
-716 -652 0
-716 -659 0
-716 49 0
665 -47 0
665 -716 0
665 -715 0
47 716 715 -665 0
-665 -666 -581 -477 -591 -477 717 0
-717 665 0
-717 666 0
-717 581 0
-717 477 0
-717 591 0
-717 477 0
718 -717 0
718 666 0
717 -666 -718 0
652 -49 719 0
-719 -652 0
-719 49 0
658 -48 0
658 -719 0
48 719 -658 0
-658 -659 -581 -477 -591 -477 720 0
-720 658 0
-720 659 0
-720 581 0
-720 477 0
-720 591 0
-720 477 0
721 -720 0
721 659 0
720 -659 -721 0
-49 -652 -581 -477 -591 -477 722 0
-722 49 0
-722 652 0
-722 581 0
-722 477 0
-722 591 0
-722 477 0
723 -722 0
723 652 0
722 -652 -723 0
-723 -721 -718 -714 -49 692 0
-692 723 0
-692 721 0
-692 718 0
-692 714 0
-692 49 0
639 -51 724 0
-724 -639 0
-724 51 0
632 639 -52 725 0
-725 -632 0
-725 -639 0
-725 52 0
625 632 639 -53 726 0
-726 -625 0
-726 -632 0
-726 -639 0
-726 53 0
645 -50 0
645 -726 0
645 -725 0
645 -724 0
50 726 725 724 -645 0
-645 -646 -581 -477 -591 -477 727 0
-727 645 0
-727 646 0
-727 581 0
-727 477 0
-727 591 0
-727 477 0
728 -727 0
728 646 0
727 -646 -728 0
632 -52 729 0
-729 -632 0
-729 52 0
625 632 -53 730 0
-730 -625 0
-730 -632 0
-730 53 0
638 -51 0
638 -730 0
638 -729 0
51 730 729 -638 0
-638 -639 -581 -477 -591 -477 731 0
-731 638 0
-731 639 0
-731 581 0
-731 477 0
-731 591 0
-731 477 0
732 -731 0
732 639 0
731 -639 -732 0
625 -53 733 0
-733 -625 0
-733 53 0
631 -52 0
631 -733 0
52 733 -631 0
-631 -632 -581 -477 -591 -477 734 0
-734 631 0
-734 632 0
-734 581 0
-734 477 0
-734 591 0
-734 477 0
735 -734 0
735 632 0
734 -632 -735 0
-53 -625 -581 -477 -591 -477 736 0
-736 53 0
-736 625 0
-736 581 0
-736 477 0
-736 591 0
-736 477 0
737 -736 0
737 625 0
736 -625 -737 0
-737 -735 -732 -728 -53 691 0
-691 737 0
-691 735 0
-691 732 0
-691 728 0
-691 53 0
612 -55 738 0
-738 -612 0
-738 55 0
605 612 -56 739 0
-739 -605 0
-739 -612 0
-739 56 0
598 605 612 -57 740 0
-740 -598 0
-740 -605 0
-740 -612 0
-740 57 0
618 -54 0
618 -740 0
618 -739 0
618 -738 0
54 740 739 738 -618 0
-618 -619 -581 -477 -591 -477 741 0
-741 618 0
-741 619 0
-741 581 0
-741 477 0
-741 591 0
-741 477 0
742 -741 0
742 619 0
741 -619 -742 0
605 -56 743 0
-743 -605 0
-743 56 0
598 605 -57 744 0
-744 -598 0
-744 -605 0
-744 57 0
611 -55 0
611 -744 0
611 -743 0
55 744 743 -611 0
-611 -612 -581 -477 -591 -477 745 0
-745 611 0
-745 612 0
-745 581 0
-745 477 0
-745 591 0
-745 477 0
746 -745 0
746 612 0
745 -612 -746 0
598 -57 747 0
-747 -598 0
-747 57 0
604 -56 0
604 -747 0
56 747 -604 0
-604 -605 -581 -477 -591 -477 748 0
-748 604 0
-748 605 0
-748 581 0
-748 477 0
-748 591 0
-748 477 0
749 -748 0
749 605 0
748 -605 -749 0
-57 -598 -581 -477 -591 -477 750 0
-750 57 0
-750 598 0
-750 581 0
-750 477 0
-750 591 0
-750 477 0
751 -750 0
751 598 0
750 -598 -751 0
-751 -749 -746 -742 -57 690 0
-690 751 0
-690 749 0
-690 746 0
-690 742 0
-690 57 0
582 -690 0
582 -691 0
582 -692 0
582 -693 0
690 691 692 693 -582 0
-46 -577 -576 -581 -582 752 0
-752 46 0
-752 577 0
-752 576 0
-752 581 0
-752 582 0
753 -696 0
753 43 0
696 -43 -753 0
754 -686 0
754 -696 0
754 44 0
686 696 -44 -754 0
755 -679 0
755 -686 0
755 -696 0
755 45 0
679 686 696 -45 -755 0
42 -755 -754 -753 756 0
-756 -42 0
-756 755 0
-756 754 0
-756 753 0
757 -756 0
757 590 0
757 581 0
757 -758 0
757 -759 0
757 -758 0
756 -590 -581 758 759 758 -757 0
-757 -590 515 0
-515 757 0
-515 590 0
760 -686 0
760 44 0
686 -44 -760 0
761 -679 0
761 -686 0
761 45 0
679 686 -45 -761 0
43 -761 -760 762 0
-762 -43 0
-762 761 0
-762 760 0
763 -762 0
763 696 0
763 581 0
763 -758 0
763 -759 0
763 -758 0
762 -696 -581 758 759 758 -763 0
-763 -696 575 0
-575 763 0
-575 696 0
764 -679 0
764 45 0
679 -45 -764 0
44 -764 765 0
-765 -44 0
-765 764 0
766 -765 0
766 686 0
766 581 0
766 -758 0
766 -759 0
766 -758 0
765 -686 -581 758 759 758 -766 0
-766 -686 571 0
-571 766 0
-571 686 0
767 45 0
767 679 0
767 581 0
767 -758 0
767 -759 0
767 -758 0
-45 -679 -581 758 759 758 -767 0
-767 -679 567 0
-567 767 0
-567 679 0
587 -567 0
587 -571 0
587 -575 0
587 -515 0
587 45 0
567 571 575 515 -45 -587 0
768 -666 0
768 47 0
666 -47 -768 0
769 -659 0
769 -666 0
769 48 0
659 666 -48 -769 0
770 -652 0
770 -659 0
770 -666 0
770 49 0
652 659 666 -49 -770 0
46 -770 -769 -768 771 0
-771 -46 0
-771 770 0
-771 769 0
-771 768 0
772 -771 0
772 673 0
772 581 0
772 -758 0
772 -759 0
772 -758 0
771 -673 -581 758 759 758 -772 0
-772 -673 563 0
-563 772 0
-563 673 0
773 -659 0
773 48 0
659 -48 -773 0
774 -652 0
774 -659 0
774 49 0
652 659 -49 -774 0
47 -774 -773 775 0
-775 -47 0
-775 774 0
-775 773 0
776 -775 0
776 666 0
776 581 0
776 -758 0
776 -759 0
776 -758 0
775 -666 -581 758 759 758 -776 0
-776 -666 559 0
-559 776 0
-559 666 0
777 -652 0
777 49 0
652 -49 -777 0
48 -777 778 0
-778 -48 0
-778 777 0
779 -778 0
779 659 0
779 581 0
779 -758 0
779 -759 0
779 -758 0
778 -659 -581 758 759 758 -779 0
-779 -659 555 0
-555 779 0
-555 659 0
780 49 0
780 652 0
780 581 0
780 -758 0
780 -759 0
780 -758 0
-49 -652 -581 758 759 758 -780 0
-780 -652 551 0
-551 780 0
-551 652 0
586 -551 0
586 -555 0
586 -559 0
586 -563 0
586 49 0
551 555 559 563 -49 -586 0
781 -639 0
781 51 0
639 -51 -781 0
782 -632 0
782 -639 0
782 52 0
632 639 -52 -782 0
783 -625 0
783 -632 0
783 -639 0
783 53 0
625 632 639 -53 -783 0
50 -783 -782 -781 784 0
-784 -50 0
-784 783 0
-784 782 0
-784 781 0
785 -784 0
785 646 0
785 581 0
785 -758 0
785 -759 0
785 -758 0
784 -646 -581 758 759 758 -785 0
-785 -646 547 0
-547 785 0
-547 646 0
786 -632 0
786 52 0
632 -52 -786 0
787 -625 0
787 -632 0
787 53 0
625 632 -53 -787 0
51 -787 -786 788 0
-788 -51 0
-788 787 0
-788 786 0
789 -788 0
789 639 0
789 581 0
789 -758 0
789 -759 0
789 -758 0
788 -639 -581 758 759 758 -789 0
-789 -639 543 0
-543 789 0
-543 639 0
790 -625 0
790 53 0
625 -53 -790 0
52 -790 791 0
-791 -52 0
-791 790 0
792 -791 0
792 632 0
792 581 0
792 -758 0
792 -759 0
792 -758 0
791 -632 -581 758 759 758 -792 0
-792 -632 539 0
-539 792 0
-539 632 0
793 53 0
793 625 0
793 581 0
793 -758 0
793 -759 0
793 -758 0
-53 -625 -581 758 759 758 -793 0
-793 -625 535 0
-535 793 0
-535 625 0
585 -535 0
585 -539 0
585 -543 0
585 -547 0
585 53 0
535 539 543 547 -53 -585 0
794 -612 0
794 55 0
612 -55 -794 0
795 -605 0
795 -612 0
795 56 0
605 612 -56 -795 0
796 -598 0
796 -605 0
796 -612 0
796 57 0
598 605 612 -57 -796 0
54 -796 -795 -794 797 0
-797 -54 0
-797 796 0
-797 795 0
-797 794 0
798 -797 0
798 619 0
798 581 0
798 -758 0
798 -759 0
798 -758 0
797 -619 -581 758 759 758 -798 0
-798 -619 531 0
-531 798 0
-531 619 0
799 -605 0
799 56 0
605 -56 -799 0
800 -598 0
800 -605 0
800 57 0
598 605 -57 -800 0
55 -800 -799 801 0
-801 -55 0
-801 800 0
-801 799 0
802 -801 0
802 612 0
802 581 0
802 -758 0
802 -759 0
802 -758 0
801 -612 -581 758 759 758 -802 0
-802 -612 527 0
-527 802 0
-527 612 0
803 -598 0
803 57 0
598 -57 -803 0
56 -803 804 0
-804 -56 0
-804 803 0
805 -804 0
805 605 0
805 581 0
805 -758 0
805 -759 0
805 -758 0
804 -605 -581 758 759 758 -805 0
-805 -605 523 0
-523 805 0
-523 605 0
806 57 0
806 598 0
806 581 0
806 -758 0
806 -759 0
806 -758 0
-57 -598 -581 758 759 758 -806 0
-806 -598 519 0
-519 806 0
-519 598 0
584 -519 0
584 -523 0
584 -527 0
584 -531 0
584 57 0
519 523 527 531 -57 -584 0
-584 -585 -586 -587 694 0
-694 584 0
-694 585 0
-694 586 0
-694 587 0
807 485 0
807 481 0
807 476 0
807 474 0
-485 -481 -476 -474 -807 0
446 -447 493 0
-493 -446 0
-493 447 0
456 -457 498 0
-498 -456 0
-498 457 0
463 -464 503 0
-503 -463 0
-503 464 0
470 -471 508 0
-508 -470 0
-508 471 0
449 -508 0
449 -503 0
449 -498 0
449 -493 0
508 503 498 493 -449 0
-449 -807 759 0
-759 449 0
-759 807 0
679 686 696 590 808 0
-808 -679 0
-808 -686 0
-808 -696 0
-808 -590 0
45 44 43 42 809 0
-809 -45 0
-809 -44 0
-809 -43 0
-809 -42 0
810 -809 0
810 -808 0
809 808 -810 0
652 659 666 673 811 0
-811 -652 0
-811 -659 0
-811 -666 0
-811 -673 0
49 48 47 46 812 0
-812 -49 0
-812 -48 0
-812 -47 0
-812 -46 0
813 -812 0
813 -811 0
812 811 -813 0
625 632 639 646 814 0
-814 -625 0
-814 -632 0
-814 -639 0
-814 -646 0
53 52 51 50 815 0
-815 -53 0
-815 -52 0
-815 -51 0
-815 -50 0
816 -815 0
816 -814 0
815 814 -816 0
598 605 612 619 817 0
-817 -598 0
-817 -605 0
-817 -612 0
-817 -619 0
57 56 55 54 818 0
-818 -57 0
-818 -56 0
-818 -55 0
-818 -54 0
819 -818 0
819 -817 0
818 817 -819 0
-819 -816 -813 -810 758 0
-758 819 0
-758 816 0
-758 813 0
-758 810 0
577 581 0
577 -758 0
577 -759 0
577 -758 0
-581 758 759 758 -577 0
-43 -577 -576 -584 -585 -586 -587 -581 820 0
-820 43 0
-820 577 0
-820 576 0
-820 584 0
-820 585 0
-820 586 0
-820 587 0
-820 581 0
-485 -481 -476 -474 821 0
-821 485 0
-821 481 0
-821 476 0
-821 474 0
453 -446 0
453 447 0
446 -447 -453 0
435 -456 0
435 457 0
456 -457 -435 0
438 -463 0
438 464 0
463 -464 -438 0
441 -470 0
441 471 0
470 -471 -441 0
-441 -438 -435 -453 822 0
-822 441 0
-822 438 0
-822 435 0
-822 453 0
591 -822 0
591 -821 0
822 821 -591 0
823 -679 0
823 -686 0
823 -696 0
823 -590 0
679 686 696 590 -823 0
824 -45 0
824 -44 0
824 -43 0
824 -42 0
45 44 43 42 -824 0
-824 -823 825 0
-825 824 0
-825 823 0
826 -652 0
826 -659 0
826 -666 0
826 -673 0
652 659 666 673 -826 0
827 -49 0
827 -48 0
827 -47 0
827 -46 0
49 48 47 46 -827 0
-827 -826 828 0
-828 827 0
-828 826 0
829 -625 0
829 -632 0
829 -639 0
829 -646 0
625 632 639 646 -829 0
830 -53 0
830 -52 0
830 -51 0
830 -50 0
53 52 51 50 -830 0
-830 -829 831 0
-831 830 0
-831 829 0
832 -598 0
832 -605 0
832 -612 0
832 -619 0
598 605 612 619 -832 0
-833 -832 834 0
-834 833 0
-834 832 0
477 -834 0
477 -831 0
477 -828 0
477 -825 0
834 831 828 825 -477 0
-581 -477 -591 -477 689 0
-689 581 0
-689 477 0
-689 591 0
-689 477 0
833 -57 0
833 -56 0
833 -55 0
833 -54 0
57 56 55 54 -833 0
576 -57 0
576 -56 0
576 -55 0
576 -54 0
576 -53 0
576 -52 0
576 -51 0
576 -50 0
576 -49 0
576 -48 0
576 -47 0
576 -46 0
576 -45 0
576 -44 0
576 -43 0
576 -42 0
57 56 55 54 53 52 51 50 49 48 47 46 45 44 43 42 -576 0
686 -44 835 0
-835 -686 0
-835 44 0
679 686 -45 836 0
-836 -679 0
-836 -686 0
-836 45 0
702 -43 0
702 -836 0
702 -835 0
43 836 835 -702 0
-702 -696 -576 -581 -477 -591 -477 837 0
-837 702 0
-837 696 0
-837 576 0
-837 581 0
-837 477 0
-837 591 0
-837 477 0
838 -837 0
838 -820 0
838 -752 0
838 -695 0
837 820 752 695 -838 0
839 -60 0
839 59 0
839 840 0
60 -59 -840 -839 0
-839 -841 842 0
-842 839 0
-842 841 0
843 -61 0
843 -62 0
843 -63 0
843 -64 0
843 -65 0
843 -66 0
843 -67 0
843 -68 0
843 -69 0
843 -70 0
843 -71 0
843 -72 0
843 -73 0
843 -74 0
843 -75 0
843 -76 0
61 62 63 64 65 66 67 68 69 70 71 72 73 74 75 76 -843 0
-60 59 -843 844 0
-844 60 0
-844 -59 0
-844 843 0
60 -59 845 0
-845 -60 0
-845 59 0
841 -845 0
841 -844 0
845 844 -841 0
846 -60 0
846 59 0
846 -840 0
60 -59 840 -846 0
-846 -841 847 0
-847 846 0
-847 841 0
-848 849 -850 -851 -852 -853 854 0
-854 848 0
-854 -849 0
-854 850 0
-854 851 0
-854 852 0
-854 853 0
-855 -851 -856 857 0
-857 855 0
-857 851 0
-857 856 0
858 -857 0
858 -854 0
857 854 -858 0
-859 860 -861 -851 -852 -853 862 0
-862 859 0
-862 -860 0
-862 861 0
-862 851 0
-862 852 0
-862 853 0
-863 -851 -856 864 0
-864 863 0
-864 851 0
-864 856 0
865 -864 0
865 -862 0
864 862 -865 0
-866 867 -868 -851 -852 -853 869 0
-869 866 0
-869 -867 0
-869 868 0
-869 851 0
-869 852 0
-869 853 0
-870 -851 -856 871 0
-871 870 0
-871 851 0
-871 856 0
872 -871 0
872 -869 0
871 869 -872 0
-873 874 -875 -851 -852 -853 876 0
-876 873 0
-876 -874 0
-876 875 0
-876 851 0
-876 852 0
-876 853 0
856 852 0
856 -877 0
-852 877 -856 0
851 -878 0
851 -870 0
851 -863 0
851 -855 0
878 870 863 855 -851 0
-878 -851 -856 879 0
-879 878 0
-879 851 0
-879 856 0
878 870 863 855 880 0
-880 -878 0
-880 -870 0
-880 -863 0
-880 -855 0
881 -880 0
881 -879 0
881 -876 0
880 879 876 -881 0
-882 -882 -883 -884 885 0
-885 882 0
-885 882 0
-885 883 0
-885 884 0
-886 -882 887 0
-887 886 0
-887 882 0
882 888 852 889 0
-889 -882 0
-889 -888 0
-889 -852 0
890 -889 0
890 -887 0
889 887 -890 0
-892 891 -893 894 0
-894 892 0
-894 -891 0
-894 893 0
895 -896 0
895 -897 0
895 -894 0
895 -891 0
896 897 894 891 -895 0
898 -896 0
898 -897 0
898 892 0
898 -891 0
898 893 0
896 897 -892 891 -893 -898 0
899 -896 0
899 -892 0
899 891 0
896 892 -891 -899 0
900 -892 0
900 -891 0
900 901 0
892 891 -901 -900 0
-900 -899 -898 -895 902 0
-902 900 0
-902 899 0
-902 898 0
-902 895 0
-904 903 -905 906 0
-906 904 0
-906 -903 0
-906 905 0
907 -908 0
907 -909 0
907 -906 0
907 -903 0
908 909 906 903 -907 0
910 -908 0
910 -909 0
910 904 0
910 -903 0
910 905 0
908 909 -904 903 -905 -910 0
911 -908 0
911 -904 0
911 903 0
908 904 -903 -911 0
912 -904 0
912 -903 0
912 913 0
904 903 -913 -912 0
-912 -911 -910 -907 914 0
-914 912 0
-914 911 0
-914 910 0
-914 907 0
-916 915 -917 918 0
-918 916 0
-918 -915 0
-918 917 0
919 -920 0
919 -921 0
919 -918 0
919 -915 0
920 921 918 915 -919 0
922 -920 0
922 -921 0
922 916 0
922 -915 0
922 917 0
920 921 -916 915 -917 -922 0
923 -920 0
923 -916 0
923 915 0
920 916 -915 -923 0
924 -916 0
924 -915 0
924 925 0
916 915 -925 -924 0
-924 -923 -922 -919 926 0
-926 924 0
-926 923 0
-926 922 0
-926 919 0
-928 927 -929 930 0
-930 928 0
-930 -927 0
-930 929 0
931 -932 0
931 -933 0
931 -930 0
931 -927 0
932 933 930 927 -931 0
934 -932 0
934 -933 0
934 928 0
934 -927 0
934 929 0
932 933 -928 927 -929 -934 0
935 -932 0
935 -928 0
935 927 0
932 928 -927 -935 0
936 -928 0
936 -927 0
936 937 0
928 927 -937 -936 0
-936 -935 -934 -931 938 0
-938 936 0
-938 935 0
-938 934 0
-938 931 0
-940 939 -941 942 0
-942 940 0
-942 -939 0
-942 941 0
943 -944 0
943 -945 0
943 -942 0
943 -939 0
944 945 942 939 -943 0
946 -944 0
946 -945 0
946 940 0
946 -939 0
946 941 0
944 945 -940 939 -941 -946 0
947 -944 0
947 -940 0
947 939 0
944 940 -939 -947 0
948 -940 0
948 -939 0
948 949 0
940 939 -949 -948 0
-948 -947 -946 -943 950 0
-950 948 0
-950 947 0
-950 946 0
-950 943 0
-952 951 -953 954 0
-954 952 0
-954 -951 0
-954 953 0
955 -956 0
955 -957 0
955 -954 0
955 -951 0
956 957 954 951 -955 0
958 -956 0
958 -957 0
958 952 0
958 -951 0
958 953 0
956 957 -952 951 -953 -958 0
959 -956 0
959 -952 0
959 951 0
956 952 -951 -959 0
960 -952 0
960 -951 0
960 961 0
952 951 -961 -960 0
-960 -959 -958 -955 962 0
-962 960 0
-962 959 0
-962 958 0
-962 955 0
-964 963 -965 966 0
-966 964 0
-966 -963 0
-966 965 0
967 -968 0
967 -969 0
967 -966 0
967 -963 0
968 969 966 963 -967 0
970 -968 0
970 -969 0
970 964 0
970 -963 0
970 965 0
968 969 -964 963 -965 -970 0
971 -968 0
971 -964 0
971 963 0
968 964 -963 -971 0
972 -964 0
972 -963 0
972 973 0
964 963 -973 -972 0
-972 -971 -970 -967 974 0
-974 972 0
-974 971 0
-974 970 0
-974 967 0
-976 975 -977 978 0
-978 976 0
-978 -975 0
-978 977 0
979 -980 0
979 -981 0
979 -978 0
979 -975 0
980 981 978 975 -979 0
982 -980 0
982 -981 0
982 976 0
982 -975 0
982 977 0
980 981 -976 975 -977 -982 0
983 -980 0
983 -976 0
983 975 0
980 976 -975 -983 0
984 -976 0
984 -975 0
984 985 0
976 975 -985 -984 0
-984 -983 -982 -979 986 0
-986 984 0
-986 983 0
-986 982 0
-986 979 0
-988 987 -989 990 0
-990 988 0
-990 -987 0
-990 989 0
991 -992 0
991 -993 0
991 -990 0
991 -987 0
992 993 990 987 -991 0
994 -992 0
994 -993 0
994 988 0
994 -987 0
994 989 0
992 993 -988 987 -989 -994 0
995 -992 0
995 -988 0
995 987 0
992 988 -987 -995 0
996 -988 0
996 -987 0
996 997 0
988 987 -997 -996 0
-996 -995 -994 -991 998 0
-998 996 0
-998 995 0
-998 994 0
-998 991 0
-1000 999 -1001 1002 0
-1002 1000 0
-1002 -999 0
-1002 1001 0
1003 -1004 0
1003 -1005 0
1003 -1002 0
1003 -999 0
1004 1005 1002 999 -1003 0
1006 -1004 0
1006 -1005 0
1006 1000 0
1006 -999 0
1006 1001 0
1004 1005 -1000 999 -1001 -1006 0
1007 -1004 0
1007 -1000 0
1007 999 0
1004 1000 -999 -1007 0
1008 -1000 0
1008 -999 0
1008 1009 0
1000 999 -1009 -1008 0
-1008 -1007 -1006 -1003 1010 0
-1010 1008 0
-1010 1007 0
-1010 1006 0
-1010 1003 0
-1012 1011 -1013 1014 0
-1014 1012 0
-1014 -1011 0
-1014 1013 0
1015 -1016 0
1015 -1017 0
1015 -1014 0
1015 -1011 0
1016 1017 1014 1011 -1015 0
1018 -1016 0
1018 -1017 0
1018 1012 0
1018 -1011 0
1018 1013 0
1016 1017 -1012 1011 -1013 -1018 0
1019 -1016 0
1019 -1012 0
1019 1011 0
1016 1012 -1011 -1019 0
1020 -1012 0
1020 -1011 0
1020 1021 0
1012 1011 -1021 -1020 0
-1020 -1019 -1018 -1015 1022 0
-1022 1020 0
-1022 1019 0
-1022 1018 0
-1022 1015 0
-1024 1023 -1025 1026 0
-1026 1024 0
-1026 -1023 0
-1026 1025 0
1027 -1028 0
1027 -1029 0
1027 -1026 0
1027 -1023 0
1028 1029 1026 1023 -1027 0
1030 -1028 0
1030 -1029 0
1030 1024 0
1030 -1023 0
1030 1025 0
1028 1029 -1024 1023 -1025 -1030 0
1031 -1028 0
1031 -1024 0
1031 1023 0
1028 1024 -1023 -1031 0
1032 -1024 0
1032 -1023 0
1032 1033 0
1024 1023 -1033 -1032 0
-1032 -1031 -1030 -1027 1034 0
-1034 1032 0
-1034 1031 0
-1034 1030 0
-1034 1027 0
-1036 1035 -1037 1038 0
-1038 1036 0
-1038 -1035 0
-1038 1037 0
1039 -1040 0
1039 -1041 0
1039 -1038 0
1039 -1035 0
1040 1041 1038 1035 -1039 0
1042 -1040 0
1042 -1041 0
1042 1036 0
1042 -1035 0
1042 1037 0
1040 1041 -1036 1035 -1037 -1042 0
1043 -1040 0
1043 -1036 0
1043 1035 0
1040 1036 -1035 -1043 0
1044 -1036 0
1044 -1035 0
1044 1045 0
1036 1035 -1045 -1044 0
-1044 -1043 -1042 -1039 1046 0
-1046 1044 0
-1046 1043 0
-1046 1042 0
-1046 1039 0
-1048 1047 -1049 1050 0
-1050 1048 0
-1050 -1047 0
-1050 1049 0
1051 -1052 0
1051 -1053 0
1051 -1050 0
1051 -1047 0
1052 1053 1050 1047 -1051 0
1054 -1052 0
1054 -1053 0
1054 1048 0
1054 -1047 0
1054 1049 0
1052 1053 -1048 1047 -1049 -1054 0
1055 -1052 0
1055 -1048 0
1055 1047 0
1052 1048 -1047 -1055 0
1056 -1048 0
1056 -1047 0
1056 1057 0
1048 1047 -1057 -1056 0
-1056 -1055 -1054 -1051 1058 0
-1058 1056 0
-1058 1055 0
-1058 1054 0
-1058 1051 0
-1060 1059 -1061 1062 0
-1062 1060 0
-1062 -1059 0
-1062 1061 0
1063 -1064 0
1063 -1065 0
1063 -1062 0
1063 -1059 0
1064 1065 1062 1059 -1063 0
1066 -1064 0
1066 -1065 0
1066 1060 0
1066 -1059 0
1066 1061 0
1064 1065 -1060 1059 -1061 -1066 0
1067 -1064 0
1067 -1060 0
1067 1059 0
1064 1060 -1059 -1067 0
1068 -1060 0
1068 -1059 0
1068 1069 0
1060 1059 -1069 -1068 0
-1068 -1067 -1066 -1063 1070 0
-1070 1068 0
-1070 1067 0
-1070 1066 0
-1070 1063 0
-1071 -863 1072 0
-1072 1071 0
-1072 863 0
-1073 -1071 -870 1074 0
-1074 1073 0
-1074 1071 0
-1074 870 0
-1075 -1073 -1071 -878 1076 0
-1076 1075 0
-1076 1073 0
-1076 1071 0
-1076 878 0
873 -855 0
873 -1076 0
873 -1074 0
873 -1072 0
855 1076 1074 1072 -873 0
-873 874 -875 -852 -853 1077 0
-1077 873 0
-1077 -874 0
-1077 875 0
-1077 852 0
-1077 853 0
-1073 -870 1078 0
-1078 1073 0
-1078 870 0
-1075 -1073 -878 1079 0
-1079 1075 0
-1079 1073 0
-1079 878 0
-1080 -1075 -1073 -855 1081 0
-1081 1080 0
-1081 1075 0
-1081 1073 0
-1081 855 0
848 -863 0
848 -1081 0
848 -1079 0
848 -1078 0
863 1081 1079 1078 -848 0
-848 849 -850 -852 -853 1082 0
-1082 848 0
-1082 -849 0
-1082 850 0
-1082 852 0
-1082 853 0
-1075 -878 1083 0
-1083 1075 0
-1083 878 0
-1080 -1075 -855 1084 0
-1084 1080 0
-1084 1075 0
-1084 855 0
-1071 -1080 -1075 -863 1085 0
-1085 1071 0
-1085 1080 0
-1085 1075 0
-1085 863 0
859 -870 0
859 -1085 0
859 -1084 0
859 -1083 0
870 1085 1084 1083 -859 0
-859 860 -861 -852 -853 1086 0
-1086 859 0
-1086 -860 0
-1086 861 0
-1086 852 0
-1086 853 0
-1080 -855 1087 0
-1087 1080 0
-1087 855 0
-1071 -1080 -863 1088 0
-1088 1071 0
-1088 1080 0
-1088 863 0
-1073 -1071 -1080 -870 1089 0
-1089 1073 0
-1089 1071 0
-1089 1080 0
-1089 870 0
866 -878 0
866 -1089 0
866 -1088 0
866 -1087 0
878 1089 1088 1087 -866 0
-866 867 -868 -852 -853 1090 0
-1090 866 0
-1090 -867 0
-1090 868 0
-1090 852 0
-1090 853 0
-1092 1091 -1093 1094 0
-1094 1092 0
-1094 -1091 0
-1094 1093 0
1095 -1096 0
1095 -1097 0
1095 -1094 0
1095 -1091 0
1096 1097 1094 1091 -1095 0
1098 -1096 0
1098 -1097 0
1098 1092 0
1098 -1091 0
1098 1093 0
1096 1097 -1092 1091 -1093 -1098 0
1099 -1096 0
1099 -1092 0
1099 1091 0
1096 1092 -1091 -1099 0
1100 -1092 0
1100 -1091 0
1100 1101 0
1092 1091 -1101 -1100 0
-1100 -1099 -1098 -1095 1102 0
-1102 1100 0
-1102 1099 0
-1102 1098 0
-1102 1095 0
888 -1103 1104 0
-1104 -888 0
-1104 1103 0
-852 -1105 -883 1106 0
-1106 852 0
-1106 1105 0
-1106 883 0
1107 -1106 0
1107 -1104 0
1106 1104 -1107 0
888 -1105 1108 0
-1108 -888 0
-1108 1105 0
-852 -1109 -883 1110 0
-1110 852 0
-1110 1109 0
-1110 883 0
1111 -1110 0
1111 -1108 0
1110 1108 -1111 0
888 -1109 1112 0
-1112 -888 0
-1112 1109 0
-852 -1113 -883 1114 0
-1114 852 0
-1114 1113 0
-1114 883 0
1115 -1114 0
1115 -1112 0
1114 1112 -1115 0
888 -1113 1116 0
-1116 -888 0
-1116 1113 0
-852 -883 1117 0
-1117 852 0
-1117 883 0
1118 -1117 0
1118 -1116 0
1117 1116 -1118 0
1119 -874 0
1119 875 0
1119 -875 0
874 -875 875 -1119 0
1120 -1121 0
1120 1122 0
1121 -1122 -1120 0
-1120 -1119 1123 0
-1123 1120 0
-1123 1119 0
1124 -849 0
1124 850 0
1124 -850 0
849 -850 850 -1124 0
1125 -1126 0
1125 1127 0
1126 -1127 -1125 0
-1125 -1124 1128 0
-1128 1125 0
-1128 1124 0
1129 -860 0
1129 861 0
1129 -861 0
860 -861 861 -1129 0
1130 -1131 0
1130 1132 0
1131 -1132 -1130 0
-1130 -1129 1133 0
-1133 1130 0
-1133 1129 0
1134 -867 0
1134 868 0
1134 -868 0
867 -868 868 -1134 0
1135 -1136 0
1135 1137 0
1136 -1137 -1135 0
-1135 -1134 1138 0
-1138 1135 0
-1138 1134 0
1139 -852 0
1139 -888 0
852 888 -1139 0
1140 -891 0
1140 -1141 0
891 1141 -1140 0
1142 -903 0
1142 -1143 0
903 1143 -1142 0
1144 -915 0
1144 -1145 0
915 1145 -1144 0
1146 -927 0
1146 -1147 0
927 1147 -1146 0
1148 -939 0
1148 -1149 0
939 1149 -1148 0
1150 -951 0
1150 -1151 0
951 1151 -1150 0
1152 -963 0
1152 -1153 0
963 1153 -1152 0
1154 -975 0
1154 -1155 0
975 1155 -1154 0
1156 -987 0
1156 -1157 0
987 1157 -1156 0
1158 -999 0
1158 -1159 0
999 1159 -1158 0
1160 -1011 0
1160 -1161 0
1011 1161 -1160 0
1162 -1023 0
1162 -1163 0
1023 1163 -1162 0
1164 -1035 0
1164 -1165 0
1035 1165 -1164 0
1166 -1047 0
1166 -1167 0
1047 1167 -1166 0
1168 -1059 0
1168 -1169 0
1059 1169 -1168 0
1170 -1091 0
1170 -1171 0
1091 1171 -1170 0
-76 -1172 -1173 -1174 -1175 1176 0
-1176 76 0
-1176 1172 0
-1176 1173 0
-1176 1174 0
-1176 1175 0
-64 -1173 -1172 -882 -1177 1178 0
-1178 64 0
-1178 1173 0
-1178 1172 0
-1178 882 0
-1178 1177 0
-61 -1173 -1172 -1179 -1180 -1181 -1182 -882 1183 0
-1183 61 0
-1183 1173 0
-1183 1172 0
-1183 1179 0
-1183 1180 0
-1183 1181 0
-1183 1182 0
-1183 882 0
-1184 -1185 -1172 -882 -883 -884 -883 1186 0
-1186 1184 0
-1186 1185 0
-1186 1172 0
-1186 882 0
-1186 883 0
-1186 884 0
-1186 883 0
1187 -1186 0
1187 -1183 0
1187 -1178 0
1187 -1176 0
1187 -1188 0
1186 1183 1178 1176 1188 -1187 0
-75 -1172 -1173 -1174 -1175 1189 0
-1189 75 0
-1189 1172 0
-1189 1173 0
-1189 1174 0
-1189 1175 0
-63 -1173 -1172 -882 -1177 1190 0
-1190 63 0
-1190 1173 0
-1190 1172 0
-1190 882 0
-1190 1177 0
-76 -1173 -1172 -1179 -1180 -1181 -1182 -882 1191 0
-1191 76 0
-1191 1173 0
-1191 1172 0
-1191 1179 0
-1191 1180 0
-1191 1181 0
-1191 1182 0
-1191 882 0
-76 -1192 -1172 -882 -883 -884 -883 1193 0
-1193 76 0
-1193 1192 0
-1193 1172 0
-1193 882 0
-1193 883 0
-1193 884 0
-1193 883 0
1194 -1193 0
1194 -1191 0
1194 -1190 0
1194 -1189 0
1193 1191 1190 1189 -1194 0
-74 -1172 -1173 -1174 -1175 1195 0
-1195 74 0
-1195 1172 0
-1195 1173 0
-1195 1174 0
-1195 1175 0
-62 -1173 -1172 -882 -1177 1196 0
-1196 62 0
-1196 1173 0
-1196 1172 0
-1196 882 0
-1196 1177 0
-75 -1173 -1172 -1179 -1180 -1181 -1182 -882 1197 0
-1197 75 0
-1197 1173 0
-1197 1172 0
-1197 1179 0
-1197 1180 0
-1197 1181 0
-1197 1182 0
-1197 882 0
-1198 -1199 -1172 -882 -883 -884 -883 1200 0
-1200 1198 0
-1200 1199 0
-1200 1172 0
-1200 882 0
-1200 883 0
-1200 884 0
-1200 883 0
1201 -1200 0
1201 -1197 0
1201 -1196 0
1201 -1195 0
1200 1197 1196 1195 -1201 0
-73 -1172 -1173 -1174 -1175 1202 0
-1202 73 0
-1202 1172 0
-1202 1173 0
-1202 1174 0
-1202 1175 0
-61 -1173 -1172 -882 -1177 1203 0
-1203 61 0
-1203 1173 0
-1203 1172 0
-1203 882 0
-1203 1177 0
-74 -1173 -1172 -1179 -1180 -1181 -1182 -882 1204 0
-1204 74 0
-1204 1173 0
-1204 1172 0
-1204 1179 0
-1204 1180 0
-1204 1181 0
-1204 1182 0
-1204 882 0
-1205 -1206 -1172 -882 -883 -884 -883 1207 0
-1207 1205 0
-1207 1206 0
-1207 1172 0
-1207 882 0
-1207 883 0
-1207 884 0
-1207 883 0
1208 -1207 0
1208 -1204 0
1208 -1203 0
1208 -1202 0
1207 1204 1203 1202 -1208 0
-72 -1172 -1173 -1174 -1175 1209 0
-1209 72 0
-1209 1172 0
-1209 1173 0
-1209 1174 0
-1209 1175 0
-76 -1173 -1172 -882 -1177 1210 0
-1210 76 0
-1210 1173 0
-1210 1172 0
-1210 882 0
-1210 1177 0
-73 -1173 -1172 -1179 -1180 -1181 -1182 -882 1211 0
-1211 73 0
-1211 1173 0
-1211 1172 0
-1211 1179 0
-1211 1180 0
-1211 1181 0
-1211 1182 0
-1211 882 0
-1212 -1213 -1172 -882 -883 -884 -883 1214 0
-1214 1212 0
-1214 1213 0
-1214 1172 0
-1214 882 0
-1214 883 0
-1214 884 0
-1214 883 0
1215 -1214 0
1215 -1211 0
1215 -1210 0
1215 -1209 0
1214 1211 1210 1209 -1215 0
-71 -1172 -1173 -1174 -1175 1216 0
-1216 71 0
-1216 1172 0
-1216 1173 0
-1216 1174 0
-1216 1175 0
-75 -1173 -1172 -882 -1177 1217 0
-1217 75 0
-1217 1173 0
-1217 1172 0
-1217 882 0
-1217 1177 0
-72 -1173 -1172 -1179 -1180 -1181 -1182 -882 1218 0
-1218 72 0
-1218 1173 0
-1218 1172 0
-1218 1179 0
-1218 1180 0
-1218 1181 0
-1218 1182 0
-1218 882 0
-72 -1219 -1172 -882 -883 -884 -883 1220 0
-1220 72 0
-1220 1219 0
-1220 1172 0
-1220 882 0
-1220 883 0
-1220 884 0
-1220 883 0
1221 -1220 0
1221 -1218 0
1221 -1217 0
1221 -1216 0
1220 1218 1217 1216 -1221 0
-70 -1172 -1173 -1174 -1175 1222 0
-1222 70 0
-1222 1172 0
-1222 1173 0
-1222 1174 0
-1222 1175 0
-74 -1173 -1172 -882 -1177 1223 0
-1223 74 0
-1223 1173 0
-1223 1172 0
-1223 882 0
-1223 1177 0
-71 -1173 -1172 -1179 -1180 -1181 -1182 -882 1224 0
-1224 71 0
-1224 1173 0
-1224 1172 0
-1224 1179 0
-1224 1180 0
-1224 1181 0
-1224 1182 0
-1224 882 0
-1225 -1226 -1172 -882 -883 -884 -883 1227 0
-1227 1225 0
-1227 1226 0
-1227 1172 0
-1227 882 0
-1227 883 0
-1227 884 0
-1227 883 0
1228 -1227 0
1228 -1224 0
1228 -1223 0
1228 -1222 0
1227 1224 1223 1222 -1228 0
-69 -1172 -1173 -1174 -1175 1229 0
-1229 69 0
-1229 1172 0
-1229 1173 0
-1229 1174 0
-1229 1175 0
-73 -1173 -1172 -882 -1177 1230 0
-1230 73 0
-1230 1173 0
-1230 1172 0
-1230 882 0
-1230 1177 0
-70 -1173 -1172 -1179 -1180 -1181 -1182 -882 1231 0
-1231 70 0
-1231 1173 0
-1231 1172 0
-1231 1179 0
-1231 1180 0
-1231 1181 0
-1231 1182 0
-1231 882 0
-1232 -1233 -1172 -882 -883 -884 -883 1234 0
-1234 1232 0
-1234 1233 0
-1234 1172 0
-1234 882 0
-1234 883 0
-1234 884 0
-1234 883 0
1235 -1234 0
1235 -1231 0
1235 -1230 0
1235 -1229 0
1234 1231 1230 1229 -1235 0
-68 -1172 -1173 -1174 -1175 1236 0
-1236 68 0
-1236 1172 0
-1236 1173 0
-1236 1174 0
-1236 1175 0
-72 -1173 -1172 -882 -1177 1237 0
-1237 72 0
-1237 1173 0
-1237 1172 0
-1237 882 0
-1237 1177 0
-69 -1173 -1172 -1179 -1180 -1181 -1182 -882 1238 0
-1238 69 0
-1238 1173 0
-1238 1172 0
-1238 1179 0
-1238 1180 0
-1238 1181 0
-1238 1182 0
-1238 882 0
-1239 -1240 -1172 -882 -883 -884 -883 1241 0
-1241 1239 0
-1241 1240 0
-1241 1172 0
-1241 882 0
-1241 883 0
-1241 884 0
-1241 883 0
1242 -1241 0
1242 -1238 0
1242 -1237 0
1242 -1236 0
1241 1238 1237 1236 -1242 0
-67 -1172 -1173 -1174 -1175 1243 0
-1243 67 0
-1243 1172 0
-1243 1173 0
-1243 1174 0
-1243 1175 0
-71 -1173 -1172 -882 -1177 1244 0
-1244 71 0
-1244 1173 0
-1244 1172 0
-1244 882 0
-1244 1177 0
-68 -1173 -1172 -1179 -1180 -1181 -1182 -882 1245 0
-1245 68 0
-1245 1173 0
-1245 1172 0
-1245 1179 0
-1245 1180 0
-1245 1181 0
-1245 1182 0
-1245 882 0
-68 -1246 -1172 -882 -883 -884 -883 1247 0
-1247 68 0
-1247 1246 0
-1247 1172 0
-1247 882 0
-1247 883 0
-1247 884 0
-1247 883 0
1248 -1247 0
1248 -1245 0
1248 -1244 0
1248 -1243 0
1247 1245 1244 1243 -1248 0
-66 -1172 -1173 -1174 -1175 1249 0
-1249 66 0
-1249 1172 0
-1249 1173 0
-1249 1174 0
-1249 1175 0
-70 -1173 -1172 -882 -1177 1250 0
-1250 70 0
-1250 1173 0
-1250 1172 0
-1250 882 0
-1250 1177 0
-67 -1173 -1172 -1179 -1180 -1181 -1182 -882 1251 0
-1251 67 0
-1251 1173 0
-1251 1172 0
-1251 1179 0
-1251 1180 0
-1251 1181 0
-1251 1182 0
-1251 882 0
-1252 -1253 -1172 -882 -883 -884 -883 1254 0
-1254 1252 0
-1254 1253 0
-1254 1172 0
-1254 882 0
-1254 883 0
-1254 884 0
-1254 883 0
1255 -1254 0
1255 -1251 0
1255 -1250 0
1255 -1249 0
1254 1251 1250 1249 -1255 0
-65 -1172 -1173 -1174 -1175 1256 0
-1256 65 0
-1256 1172 0
-1256 1173 0
-1256 1174 0
-1256 1175 0
-69 -1173 -1172 -882 -1177 1257 0
-1257 69 0
-1257 1173 0
-1257 1172 0
-1257 882 0
-1257 1177 0
-66 -1173 -1172 -1179 -1180 -1181 -1182 -882 1258 0
-1258 66 0
-1258 1173 0
-1258 1172 0
-1258 1179 0
-1258 1180 0
-1258 1181 0
-1258 1182 0
-1258 882 0
-1259 -1260 -1172 -882 -883 -884 -883 1261 0
-1261 1259 0
-1261 1260 0
-1261 1172 0
-1261 882 0
-1261 883 0
-1261 884 0
-1261 883 0
1262 -1261 0
1262 -1258 0
1262 -1257 0
1262 -1256 0
1261 1258 1257 1256 -1262 0
-64 -1172 -1173 -1174 -1175 1263 0
-1263 64 0
-1263 1172 0
-1263 1173 0
-1263 1174 0
-1263 1175 0
-68 -1173 -1172 -882 -1177 1264 0
-1264 68 0
-1264 1173 0
-1264 1172 0
-1264 882 0
-1264 1177 0
-65 -1173 -1172 -1179 -1180 -1181 -1182 -882 1265 0
-1265 65 0
-1265 1173 0
-1265 1172 0
-1265 1179 0
-1265 1180 0
-1265 1181 0
-1265 1182 0
-1265 882 0
-1266 -1267 -1172 -882 -883 -884 -883 1268 0
-1268 1266 0
-1268 1267 0
-1268 1172 0
-1268 882 0
-1268 883 0
-1268 884 0
-1268 883 0
1269 -1268 0
1269 -1265 0
1269 -1264 0
1269 -1263 0
1268 1265 1264 1263 -1269 0
-63 -1172 -1173 -1174 -1175 1270 0
-1270 63 0
-1270 1172 0
-1270 1173 0
-1270 1174 0
-1270 1175 0
-67 -1173 -1172 -882 -1177 1271 0
-1271 67 0
-1271 1173 0
-1271 1172 0
-1271 882 0
-1271 1177 0
-64 -1173 -1172 -1179 -1180 -1181 -1182 -882 1272 0
-1272 64 0
-1272 1173 0
-1272 1172 0
-1272 1179 0
-1272 1180 0
-1272 1181 0
-1272 1182 0
-1272 882 0
-64 -1273 -1172 -882 -883 -884 -883 1274 0
-1274 64 0
-1274 1273 0
-1274 1172 0
-1274 882 0
-1274 883 0
-1274 884 0
-1274 883 0
1275 -1274 0
1275 -1272 0
1275 -1271 0
1275 -1270 0
1274 1272 1271 1270 -1275 0
-62 -1172 -1173 -1174 -1175 1276 0
-1276 62 0
-1276 1172 0
-1276 1173 0
-1276 1174 0
-1276 1175 0
-66 -1173 -1172 -882 -1177 1277 0
-1277 66 0
-1277 1173 0
-1277 1172 0
-1277 882 0
-1277 1177 0
-63 -1173 -1172 -1179 -1180 -1181 -1182 -882 1278 0
-1278 63 0
-1278 1173 0
-1278 1172 0
-1278 1179 0
-1278 1180 0
-1278 1181 0
-1278 1182 0
-1278 882 0
-1279 -1280 -1172 -882 -883 -884 -883 1281 0
-1281 1279 0
-1281 1280 0
-1281 1172 0
-1281 882 0
-1281 883 0
-1281 884 0
-1281 883 0
1282 -1281 0
1282 -1278 0
1282 -1277 0
1282 -1276 0
1281 1278 1277 1276 -1282 0
1175 -1283 0
1175 -1188 0
1175 -1284 0
1175 -1285 0
1175 -1286 0
1175 -1287 0
1175 882 0
1283 1188 1284 1285 1286 1287 -882 -1175 0
76 75 74 73 72 71 70 69 68 67 66 65 64 63 62 61 1188 0
-1188 -76 0
-1188 -75 0
-1188 -74 0
-1188 -73 0
-1188 -72 0
-1188 -71 0
-1188 -70 0
-1188 -69 0
-1188 -68 0
-1188 -67 0
-1188 -66 0
-1188 -65 0
-1188 -64 0
-1188 -63 0
-1188 -62 0
-1188 -61 0
1174 -1283 0
1174 -1188 0
1174 882 0
1174 -1288 0
1283 1188 -882 1288 -1174 0
-61 -1172 -1173 -1174 -1175 1289 0
-1289 61 0
-1289 1172 0
-1289 1173 0
-1289 1174 0
-1289 1175 0
1290 -62 1291 0
-1291 -1290 0
-1291 62 0
1280 1290 -63 1292 0
-1292 -1280 0
-1292 -1290 0
-1292 63 0
1273 1280 1290 -64 1293 0
-1293 -1273 0
-1293 -1280 0
-1293 -1290 0
-1293 64 0
1184 -61 0
1184 -1293 0
1184 -1292 0
1184 -1291 0
61 1293 1292 1291 -1184 0
-1184 -1185 -882 -883 -884 -883 1294 0
-1294 1184 0
-1294 1185 0
-1294 882 0
-1294 883 0
-1294 884 0
-1294 883 0
1295 -1294 0
1295 1185 0
1294 -1185 -1295 0
-1296 -1290 -882 -883 -884 -883 1297 0
-1297 1296 0
-1297 1290 0
-1297 882 0
-1297 883 0
-1297 884 0
-1297 883 0
1298 -1297 0
1298 1290 0
1297 -1290 -1298 0
1273 -64 1299 0
-1299 -1273 0
-1299 64 0
1279 -63 0
1279 -1299 0
63 1299 -1279 0
-1279 -1280 -882 -883 -884 -883 1300 0
-1300 1279 0
-1300 1280 0
-1300 882 0
-1300 883 0
-1300 884 0
-1300 883 0
1301 -1300 0
1301 1280 0
1300 -1280 -1301 0
-64 -1273 -882 -883 -884 -883 1302 0
-1302 64 0
-1302 1273 0
-1302 882 0
-1302 883 0
-1302 884 0
-1302 883 0
1303 -1302 0
1303 1273 0
1302 -1273 -1303 0
-1303 -1301 -1298 -1295 -64 1287 0
-1287 1303 0
-1287 1301 0
-1287 1298 0
-1287 1295 0
-1287 64 0
1260 -66 1304 0
-1304 -1260 0
-1304 66 0
1253 1260 -67 1305 0
-1305 -1253 0
-1305 -1260 0
-1305 67 0
1246 1253 1260 -68 1306 0
-1306 -1246 0
-1306 -1253 0
-1306 -1260 0
-1306 68 0
1266 -65 0
1266 -1306 0
1266 -1305 0
1266 -1304 0
65 1306 1305 1304 -1266 0
-1266 -1267 -882 -883 -884 -883 1307 0
-1307 1266 0
-1307 1267 0
-1307 882 0
-1307 883 0
-1307 884 0
-1307 883 0
1308 -1307 0
1308 1267 0
1307 -1267 -1308 0
1253 -67 1309 0
-1309 -1253 0
-1309 67 0
1246 1253 -68 1310 0
-1310 -1246 0
-1310 -1253 0
-1310 68 0
1259 -66 0
1259 -1310 0
1259 -1309 0
66 1310 1309 -1259 0
-1259 -1260 -882 -883 -884 -883 1311 0
-1311 1259 0
-1311 1260 0
-1311 882 0
-1311 883 0
-1311 884 0
-1311 883 0
1312 -1311 0
1312 1260 0
1311 -1260 -1312 0
1246 -68 1313 0
-1313 -1246 0
-1313 68 0
1252 -67 0
1252 -1313 0
67 1313 -1252 0
-1252 -1253 -882 -883 -884 -883 1314 0
-1314 1252 0
-1314 1253 0
-1314 882 0
-1314 883 0
-1314 884 0
-1314 883 0
1315 -1314 0
1315 1253 0
1314 -1253 -1315 0
-68 -1246 -882 -883 -884 -883 1316 0
-1316 68 0
-1316 1246 0
-1316 882 0
-1316 883 0
-1316 884 0
-1316 883 0
1317 -1316 0
1317 1246 0
1316 -1246 -1317 0
-1317 -1315 -1312 -1308 -68 1286 0
-1286 1317 0
-1286 1315 0
-1286 1312 0
-1286 1308 0
-1286 68 0
1233 -70 1318 0
-1318 -1233 0
-1318 70 0
1226 1233 -71 1319 0
-1319 -1226 0
-1319 -1233 0
-1319 71 0
1219 1226 1233 -72 1320 0
-1320 -1219 0
-1320 -1226 0
-1320 -1233 0
-1320 72 0
1239 -69 0
1239 -1320 0
1239 -1319 0
1239 -1318 0
69 1320 1319 1318 -1239 0
-1239 -1240 -882 -883 -884 -883 1321 0
-1321 1239 0
-1321 1240 0
-1321 882 0
-1321 883 0
-1321 884 0
-1321 883 0
1322 -1321 0
1322 1240 0
1321 -1240 -1322 0
1226 -71 1323 0
-1323 -1226 0
-1323 71 0
1219 1226 -72 1324 0
-1324 -1219 0
-1324 -1226 0
-1324 72 0
1232 -70 0
1232 -1324 0
1232 -1323 0
70 1324 1323 -1232 0
-1232 -1233 -882 -883 -884 -883 1325 0
-1325 1232 0
-1325 1233 0
-1325 882 0
-1325 883 0
-1325 884 0
-1325 883 0
1326 -1325 0
1326 1233 0
1325 -1233 -1326 0
1219 -72 1327 0
-1327 -1219 0
-1327 72 0
1225 -71 0
1225 -1327 0
71 1327 -1225 0
-1225 -1226 -882 -883 -884 -883 1328 0
-1328 1225 0
-1328 1226 0
-1328 882 0
-1328 883 0
-1328 884 0
-1328 883 0
1329 -1328 0
1329 1226 0
1328 -1226 -1329 0
-72 -1219 -882 -883 -884 -883 1330 0
-1330 72 0
-1330 1219 0
-1330 882 0
-1330 883 0
-1330 884 0
-1330 883 0
1331 -1330 0
1331 1219 0
1330 -1219 -1331 0
-1331 -1329 -1326 -1322 -72 1285 0
-1285 1331 0
-1285 1329 0
-1285 1326 0
-1285 1322 0
-1285 72 0
1206 -74 1332 0
-1332 -1206 0
-1332 74 0
1199 1206 -75 1333 0
-1333 -1199 0
-1333 -1206 0
-1333 75 0
1192 1199 1206 -76 1334 0
-1334 -1192 0
-1334 -1199 0
-1334 -1206 0
-1334 76 0
1212 -73 0
1212 -1334 0
1212 -1333 0
1212 -1332 0
73 1334 1333 1332 -1212 0
-1212 -1213 -882 -883 -884 -883 1335 0
-1335 1212 0
-1335 1213 0
-1335 882 0
-1335 883 0
-1335 884 0
-1335 883 0
1336 -1335 0
1336 1213 0
1335 -1213 -1336 0
1199 -75 1337 0
-1337 -1199 0
-1337 75 0
1192 1199 -76 1338 0
-1338 -1192 0
-1338 -1199 0
-1338 76 0
1205 -74 0
1205 -1338 0
1205 -1337 0
74 1338 1337 -1205 0
-1205 -1206 -882 -883 -884 -883 1339 0
-1339 1205 0
-1339 1206 0
-1339 882 0
-1339 883 0
-1339 884 0
-1339 883 0
1340 -1339 0
1340 1206 0
1339 -1206 -1340 0
1192 -76 1341 0
-1341 -1192 0
-1341 76 0
1198 -75 0
1198 -1341 0
75 1341 -1198 0
-1198 -1199 -882 -883 -884 -883 1342 0
-1342 1198 0
-1342 1199 0
-1342 882 0
-1342 883 0
-1342 884 0
-1342 883 0
1343 -1342 0
1343 1199 0
1342 -1199 -1343 0
-76 -1192 -882 -883 -884 -883 1344 0
-1344 76 0
-1344 1192 0
-1344 882 0
-1344 883 0
-1344 884 0
-1344 883 0
1345 -1344 0
1345 1192 0
1344 -1192 -1345 0
-1345 -1343 -1340 -1336 -76 1284 0
-1284 1345 0
-1284 1343 0
-1284 1340 0
-1284 1336 0
-1284 76 0
1177 -1284 0
1177 -1285 0
1177 -1286 0
1177 -1287 0
1284 1285 1286 1287 -1177 0
-65 -1173 -1172 -882 -1177 1346 0
-1346 65 0
-1346 1173 0
-1346 1172 0
-1346 882 0
-1346 1177 0
1347 -1290 0
1347 62 0
1290 -62 -1347 0
1348 -1280 0
1348 -1290 0
1348 63 0
1280 1290 -63 -1348 0
1349 -1273 0
1349 -1280 0
1349 -1290 0
1349 64 0
1273 1280 1290 -64 -1349 0
61 -1349 -1348 -1347 1350 0
-1350 -61 0
-1350 1349 0
-1350 1348 0
-1350 1347 0
1351 -1350 0
1351 1185 0
1351 882 0
1351 -1352 0
1351 -1353 0
1351 -1352 0
1350 -1185 -882 1352 1353 1352 -1351 0
-1351 -1185 1141 0
-1141 1351 0
-1141 1185 0
1354 -1280 0
1354 63 0
1280 -63 -1354 0
1355 -1273 0
1355 -1280 0
1355 64 0
1273 1280 -64 -1355 0
62 -1355 -1354 1356 0
-1356 -62 0
-1356 1355 0
-1356 1354 0
1357 -1356 0
1357 1290 0
1357 882 0
1357 -1352 0
1357 -1353 0
1357 -1352 0
1356 -1290 -882 1352 1353 1352 -1357 0
-1357 -1290 1171 0
-1171 1357 0
-1171 1290 0
1358 -1273 0
1358 64 0
1273 -64 -1358 0
63 -1358 1359 0
-1359 -63 0
-1359 1358 0
1360 -1359 0
1360 1280 0
1360 882 0
1360 -1352 0
1360 -1353 0
1360 -1352 0
1359 -1280 -882 1352 1353 1352 -1360 0
-1360 -1280 1169 0
-1169 1360 0
-1169 1280 0
1361 64 0
1361 1273 0
1361 882 0
1361 -1352 0
1361 -1353 0
1361 -1352 0
-64 -1273 -882 1352 1353 1352 -1361 0
-1361 -1273 1167 0
-1167 1361 0
-1167 1273 0
1182 -1167 0
1182 -1169 0
1182 -1171 0
1182 -1141 0
1182 64 0
1167 1169 1171 1141 -64 -1182 0
1362 -1260 0
1362 66 0
1260 -66 -1362 0
1363 -1253 0
1363 -1260 0
1363 67 0
1253 1260 -67 -1363 0
1364 -1246 0
1364 -1253 0
1364 -1260 0
1364 68 0
1246 1253 1260 -68 -1364 0
65 -1364 -1363 -1362 1365 0
-1365 -65 0
-1365 1364 0
-1365 1363 0
-1365 1362 0
1366 -1365 0
1366 1267 0
1366 882 0
1366 -1352 0
1366 -1353 0
1366 -1352 0
1365 -1267 -882 1352 1353 1352 -1366 0
-1366 -1267 1165 0
-1165 1366 0
-1165 1267 0
1367 -1253 0
1367 67 0
1253 -67 -1367 0
1368 -1246 0
1368 -1253 0
1368 68 0
1246 1253 -68 -1368 0
66 -1368 -1367 1369 0
-1369 -66 0
-1369 1368 0
-1369 1367 0
1370 -1369 0
1370 1260 0
1370 882 0
1370 -1352 0
1370 -1353 0
1370 -1352 0
1369 -1260 -882 1352 1353 1352 -1370 0
-1370 -1260 1163 0
-1163 1370 0
-1163 1260 0
1371 -1246 0
1371 68 0
1246 -68 -1371 0
67 -1371 1372 0
-1372 -67 0
-1372 1371 0
1373 -1372 0
1373 1253 0
1373 882 0
1373 -1352 0
1373 -1353 0
1373 -1352 0
1372 -1253 -882 1352 1353 1352 -1373 0
-1373 -1253 1161 0
-1161 1373 0
-1161 1253 0
1374 68 0
1374 1246 0
1374 882 0
1374 -1352 0
1374 -1353 0
1374 -1352 0
-68 -1246 -882 1352 1353 1352 -1374 0
-1374 -1246 1159 0
-1159 1374 0
-1159 1246 0
1181 -1159 0
1181 -1161 0
1181 -1163 0
1181 -1165 0
1181 68 0
1159 1161 1163 1165 -68 -1181 0
1375 -1233 0
1375 70 0
1233 -70 -1375 0
1376 -1226 0
1376 -1233 0
1376 71 0
1226 1233 -71 -1376 0
1377 -1219 0
1377 -1226 0
1377 -1233 0
1377 72 0
1219 1226 1233 -72 -1377 0
69 -1377 -1376 -1375 1378 0
-1378 -69 0
-1378 1377 0
-1378 1376 0
-1378 1375 0
1379 -1378 0
1379 1240 0
1379 882 0
1379 -1352 0
1379 -1353 0
1379 -1352 0
1378 -1240 -882 1352 1353 1352 -1379 0
-1379 -1240 1157 0
-1157 1379 0
-1157 1240 0
1380 -1226 0
1380 71 0
1226 -71 -1380 0
1381 -1219 0
1381 -1226 0
1381 72 0
1219 1226 -72 -1381 0
70 -1381 -1380 1382 0
-1382 -70 0
-1382 1381 0
-1382 1380 0
1383 -1382 0
1383 1233 0
1383 882 0
1383 -1352 0
1383 -1353 0
1383 -1352 0
1382 -1233 -882 1352 1353 1352 -1383 0
-1383 -1233 1155 0
-1155 1383 0
-1155 1233 0
1384 -1219 0
1384 72 0
1219 -72 -1384 0
71 -1384 1385 0
-1385 -71 0
-1385 1384 0
1386 -1385 0
1386 1226 0
1386 882 0
1386 -1352 0
1386 -1353 0
1386 -1352 0
1385 -1226 -882 1352 1353 1352 -1386 0
-1386 -1226 1153 0
-1153 1386 0
-1153 1226 0
1387 72 0
1387 1219 0
1387 882 0
1387 -1352 0
1387 -1353 0
1387 -1352 0
-72 -1219 -882 1352 1353 1352 -1387 0
-1387 -1219 1151 0
-1151 1387 0
-1151 1219 0
1180 -1151 0
1180 -1153 0
1180 -1155 0
1180 -1157 0
1180 72 0
1151 1153 1155 1157 -72 -1180 0
1388 -1206 0
1388 74 0
1206 -74 -1388 0
1389 -1199 0
1389 -1206 0
1389 75 0
1199 1206 -75 -1389 0
1390 -1192 0
1390 -1199 0
1390 -1206 0
1390 76 0
1192 1199 1206 -76 -1390 0
73 -1390 -1389 -1388 1391 0
-1391 -73 0
-1391 1390 0
-1391 1389 0
-1391 1388 0
1392 -1391 0
1392 1213 0
1392 882 0
1392 -1352 0
1392 -1353 0
1392 -1352 0
1391 -1213 -882 1352 1353 1352 -1392 0
-1392 -1213 1149 0
-1149 1392 0
-1149 1213 0
1393 -1199 0
1393 75 0
1199 -75 -1393 0
1394 -1192 0
1394 -1199 0
1394 76 0
1192 1199 -76 -1394 0
74 -1394 -1393 1395 0
-1395 -74 0
-1395 1394 0
-1395 1393 0
1396 -1395 0
1396 1206 0
1396 882 0
1396 -1352 0
1396 -1353 0
1396 -1352 0
1395 -1206 -882 1352 1353 1352 -1396 0
-1396 -1206 1147 0
-1147 1396 0
-1147 1206 0
1397 -1192 0
1397 76 0
1192 -76 -1397 0
75 -1397 1398 0
-1398 -75 0
-1398 1397 0
1399 -1398 0
1399 1199 0
1399 882 0
1399 -1352 0
1399 -1353 0
1399 -1352 0
1398 -1199 -882 1352 1353 1352 -1399 0
-1399 -1199 1145 0
-1145 1399 0
-1145 1199 0
1400 76 0
1400 1192 0
1400 882 0
1400 -1352 0
1400 -1353 0
1400 -1352 0
-76 -1192 -882 1352 1353 1352 -1400 0
-1400 -1192 1143 0
-1143 1400 0
-1143 1192 0
1179 -1143 0
1179 -1145 0
1179 -1147 0
1179 -1149 0
1179 76 0
1143 1145 1147 1149 -76 -1179 0
-1179 -1180 -1181 -1182 1288 0
-1288 1179 0
-1288 1180 0
-1288 1181 0
-1288 1182 0
1401 1113 0
1401 1109 0
1401 1105 0
1401 1103 0
-1113 -1109 -1105 -1103 -1401 0
874 -875 1121 0
-1121 -874 0
-1121 875 0
849 -850 1126 0
-1126 -849 0
-1126 850 0
860 -861 1131 0
-1131 -860 0
-1131 861 0
867 -868 1136 0
-1136 -867 0
-1136 868 0
853 -1136 0
853 -1131 0
853 -1126 0
853 -1121 0
1136 1131 1126 1121 -853 0
-853 -1401 1353 0
-1353 853 0
-1353 1401 0
1273 1280 1290 1185 1402 0
-1402 -1273 0
-1402 -1280 0
-1402 -1290 0
-1402 -1185 0
64 63 62 61 1403 0
-1403 -64 0
-1403 -63 0
-1403 -62 0
-1403 -61 0
1404 -1403 0
1404 -1402 0
1403 1402 -1404 0
1246 1253 1260 1267 1405 0
-1405 -1246 0
-1405 -1253 0
-1405 -1260 0
-1405 -1267 0
68 67 66 65 1406 0
-1406 -68 0
-1406 -67 0
-1406 -66 0
-1406 -65 0
1407 -1406 0
1407 -1405 0
1406 1405 -1407 0
1219 1226 1233 1240 1408 0
-1408 -1219 0
-1408 -1226 0
-1408 -1233 0
-1408 -1240 0
72 71 70 69 1409 0
-1409 -72 0
-1409 -71 0
-1409 -70 0
-1409 -69 0
1410 -1409 0
1410 -1408 0
1409 1408 -1410 0
1192 1199 1206 1213 1411 0
-1411 -1192 0
-1411 -1199 0
-1411 -1206 0
-1411 -1213 0
76 75 74 73 1412 0
-1412 -76 0
-1412 -75 0
-1412 -74 0
-1412 -73 0
1413 -1412 0
1413 -1411 0
1412 1411 -1413 0
-1413 -1410 -1407 -1404 1352 0
-1352 1413 0
-1352 1410 0
-1352 1407 0
-1352 1404 0
886 882 0
886 -1352 0
886 -1353 0
-882 1352 1353 -886 0
1173 882 0
1173 -1352 0
1173 -1353 0
1173 -1352 0
-882 1352 1353 1352 -1173 0
-62 -1173 -1172 -1179 -1180 -1181 -1182 -882 1414 0
-1414 62 0
-1414 1173 0
-1414 1172 0
-1414 1179 0
-1414 1180 0
-1414 1181 0
-1414 1182 0
-1414 882 0
-1113 -1109 -1105 -1103 1415 0
-1415 1113 0
-1415 1109 0
-1415 1105 0
-1415 1103 0
1080 -874 0
1080 875 0
874 -875 -1080 0
1071 -849 0
1071 850 0
849 -850 -1071 0
1073 -860 0
1073 861 0
860 -861 -1073 0
1075 -867 0
1075 868 0
867 -868 -1075 0
-1075 -1073 -1071 -1080 877 0
-877 1075 0
-877 1073 0
-877 1071 0
-877 1080 0
884 -877 0
884 -1415 0
877 1415 -884 0
1416 -1273 0
1416 -1280 0
1416 -1290 0
1416 -1185 0
1273 1280 1290 1185 -1416 0
1417 -64 0
1417 -63 0
1417 -62 0
1417 -61 0
64 63 62 61 -1417 0
-1417 -1416 1418 0
-1418 1417 0
-1418 1416 0
1419 -1246 0
1419 -1253 0
1419 -1260 0
1419 -1267 0
1246 1253 1260 1267 -1419 0
1420 -68 0
1420 -67 0
1420 -66 0
1420 -65 0
68 67 66 65 -1420 0
-1420 -1419 1421 0
-1421 1420 0
-1421 1419 0
1422 -1219 0
1422 -1226 0
1422 -1233 0
1422 -1240 0
1219 1226 1233 1240 -1422 0
1423 -72 0
1423 -71 0
1423 -70 0
1423 -69 0
72 71 70 69 -1423 0
-1423 -1422 1424 0
-1424 1423 0
-1424 1422 0
1425 -1192 0
1425 -1199 0
1425 -1206 0
1425 -1213 0
1192 1199 1206 1213 -1425 0
-1426 -1425 1427 0
-1427 1426 0
-1427 1425 0
883 -1427 0
883 -1424 0
883 -1421 0
883 -1418 0
1427 1424 1421 1418 -883 0
-882 -883 -884 -883 1283 0
-1283 882 0
-1283 883 0
-1283 884 0
-1283 883 0
1426 -76 0
1426 -75 0
1426 -74 0
1426 -73 0
76 75 74 73 -1426 0
1172 -76 0
1172 -75 0
1172 -74 0
1172 -73 0
1172 -72 0
1172 -71 0
1172 -70 0
1172 -69 0
1172 -68 0
1172 -67 0
1172 -66 0
1172 -65 0
1172 -64 0
1172 -63 0
1172 -62 0
1172 -61 0
76 75 74 73 72 71 70 69 68 67 66 65 64 63 62 61 -1172 0
1280 -63 1428 0
-1428 -1280 0
-1428 63 0
1273 1280 -64 1429 0
-1429 -1273 0
-1429 -1280 0
-1429 64 0
1296 -62 0
1296 -1429 0
1296 -1428 0
62 1429 1428 -1296 0
-1296 -1290 -1172 -882 -883 -884 -883 1430 0
-1430 1296 0
-1430 1290 0
-1430 1172 0
-1430 882 0
-1430 883 0
-1430 884 0
-1430 883 0
1431 -1430 0
1431 -1414 0
1431 -1346 0
1431 -1289 0
1430 1414 1346 1289 -1431 0
-1432 892 0
-1432 -891 0
892 -891 897 0
-897 -892 0
-897 891 0
892 891 896 0
-896 -892 0
-896 -891 0
1433 -896 0
1433 -897 0
896 897 -1433 0
-1434 904 0
-1434 -903 0
904 -903 909 0
-909 -904 0
-909 903 0
904 903 908 0
-908 -904 0
-908 -903 0
1435 -908 0
1435 -909 0
908 909 -1435 0
-1436 916 0
-1436 -915 0
916 -915 921 0
-921 -916 0
-921 915 0
916 915 920 0
-920 -916 0
-920 -915 0
1437 -920 0
1437 -921 0
920 921 -1437 0
-1438 928 0
-1438 -927 0
928 -927 933 0
-933 -928 0
-933 927 0
928 927 932 0
-932 -928 0
-932 -927 0
1439 -932 0
1439 -933 0
932 933 -1439 0
-1440 940 0
-1440 -939 0
940 -939 945 0
-945 -940 0
-945 939 0
940 939 944 0
-944 -940 0
-944 -939 0
1441 -944 0
1441 -945 0
944 945 -1441 0
-1442 952 0
-1442 -951 0
952 -951 957 0
-957 -952 0
-957 951 0
952 951 956 0
-956 -952 0
-956 -951 0
1443 -956 0
1443 -957 0
956 957 -1443 0
-1444 964 0
-1444 -963 0
964 -963 969 0
-969 -964 0
-969 963 0
964 963 968 0
-968 -964 0
-968 -963 0
1445 -968 0
1445 -969 0
968 969 -1445 0
-1446 976 0
-1446 -975 0
976 -975 981 0
-981 -976 0
-981 975 0
976 975 980 0
-980 -976 0
-980 -975 0
1447 -980 0
1447 -981 0
980 981 -1447 0
-1448 988 0
-1448 -987 0
988 -987 993 0
-993 -988 0
-993 987 0
988 987 992 0
-992 -988 0
-992 -987 0
1449 -992 0
1449 -993 0
992 993 -1449 0
-1450 1000 0
-1450 -999 0
1000 -999 1005 0
-1005 -1000 0
-1005 999 0
1000 999 1004 0
-1004 -1000 0
-1004 -999 0
1451 -1004 0
1451 -1005 0
1004 1005 -1451 0
-1452 1012 0
-1452 -1011 0
1012 -1011 1017 0
-1017 -1012 0
-1017 1011 0
1012 1011 1016 0
-1016 -1012 0
-1016 -1011 0
1453 -1016 0
1453 -1017 0
1016 1017 -1453 0
-1454 1024 0
-1454 -1023 0
1024 -1023 1029 0
-1029 -1024 0
-1029 1023 0
1024 1023 1028 0
-1028 -1024 0
-1028 -1023 0
1455 -1028 0
1455 -1029 0
1028 1029 -1455 0
-1456 1036 0
-1456 -1035 0
1036 -1035 1041 0
-1041 -1036 0
-1041 1035 0
1036 1035 1040 0
-1040 -1036 0
-1040 -1035 0
1457 -1040 0
1457 -1041 0
1040 1041 -1457 0
-1458 1048 0
-1458 -1047 0
1048 -1047 1053 0
-1053 -1048 0
-1053 1047 0
1048 1047 1052 0
-1052 -1048 0
-1052 -1047 0
1459 -1052 0
1459 -1053 0
1052 1053 -1459 0
-1460 1060 0
-1460 -1059 0
1060 -1059 1065 0
-1065 -1060 0
-1065 1059 0
1060 1059 1064 0
-1064 -1060 0
-1064 -1059 0
1461 -1064 0
1461 -1065 0
1064 1065 -1461 0
-1462 1092 0
-1462 -1091 0
1092 -1091 1097 0
-1097 -1092 0
-1097 1091 0
1092 1091 1096 0
-1096 -1092 0
-1096 -1091 0
1463 -1096 0
1463 -1097 0
1096 1097 -1463 0
1464 -79 0
1464 78 0
1464 1465 0
79 -78 -1465 -1464 0
-1464 -1466 1467 0
-1467 1464 0
-1467 1466 0
1468 -80 0
1468 -81 0
1468 -82 0
1468 -83 0
1468 -84 0
1468 -85 0
1468 -86 0
1468 -87 0
1468 -88 0
1468 -89 0
1468 -90 0
1468 -91 0
1468 -92 0
1468 -93 0
1468 -94 0
1468 -95 0
80 81 82 83 84 85 86 87 88 89 90 91 92 93 94 95 -1468 0
-79 78 -1468 1469 0
-1469 79 0
-1469 -78 0
-1469 1468 0
79 -78 1470 0
-1470 -79 0
-1470 78 0
1466 -1470 0
1466 -1469 0
1470 1469 -1466 0
1471 -79 0
1471 78 0
1471 -1465 0
79 -78 1465 -1471 0
-1471 -1466 1472 0
-1472 1471 0
-1472 1466 0
-1473 1474 -1475 -1476 -1477 -1478 1479 0
-1479 1473 0
-1479 -1474 0
-1479 1475 0
-1479 1476 0
-1479 1477 0
-1479 1478 0
-1480 -1476 -1481 1482 0
-1482 1480 0
-1482 1476 0
-1482 1481 0
1483 -1482 0
1483 -1479 0
1482 1479 -1483 0
-1484 1485 -1486 -1476 -1477 -1478 1487 0
-1487 1484 0
-1487 -1485 0
-1487 1486 0
-1487 1476 0
-1487 1477 0
-1487 1478 0
-1488 -1476 -1481 1489 0
-1489 1488 0
-1489 1476 0
-1489 1481 0
1490 -1489 0
1490 -1487 0
1489 1487 -1490 0
-1491 1492 -1493 -1476 -1477 -1478 1494 0
-1494 1491 0
-1494 -1492 0
-1494 1493 0
-1494 1476 0
-1494 1477 0
-1494 1478 0
-1495 -1476 -1481 1496 0
-1496 1495 0
-1496 1476 0
-1496 1481 0
1497 -1496 0
1497 -1494 0
1496 1494 -1497 0
-1498 1499 -1500 -1476 -1477 -1478 1501 0
-1501 1498 0
-1501 -1499 0
-1501 1500 0
-1501 1476 0
-1501 1477 0
-1501 1478 0
1481 1477 0
1481 -1502 0
-1477 1502 -1481 0
1476 -1503 0
1476 -1495 0
1476 -1488 0
1476 -1480 0
1503 1495 1488 1480 -1476 0
-1503 -1476 -1481 1504 0
-1504 1503 0
-1504 1476 0
-1504 1481 0
1503 1495 1488 1480 1505 0
-1505 -1503 0
-1505 -1495 0
-1505 -1488 0
-1505 -1480 0
1506 -1505 0
1506 -1504 0
1506 -1501 0
1505 1504 1501 -1506 0
-1507 -1507 -1508 -1509 1510 0
-1510 1507 0
-1510 1507 0
-1510 1508 0
-1510 1509 0
-1511 -1507 1512 0
-1512 1511 0
-1512 1507 0
1507 1513 1477 1514 0
-1514 -1507 0
-1514 -1513 0
-1514 -1477 0
1515 -1514 0
1515 -1512 0
1514 1512 -1515 0
1516 -1517 0
1516 -1518 0
1516 -1519 0
1516 -1521 0
1517 1518 1519 1521 -1516 0
-1522 -1523 -1516 1524 0
-1524 1522 0
-1524 1523 0
-1524 1516 0
-1521 1520 -1525 1519 0
-1519 1521 0
-1519 -1520 0
-1519 1525 0
1526 -1517 0
1526 -1518 0
1526 -1519 0
1526 -1520 0
1517 1518 1519 1520 -1526 0
1523 -1517 0
1523 -1518 0
1523 1521 0
1523 -1520 0
1523 1525 0
1517 1518 -1521 1520 -1525 -1523 0
1527 -1517 0
1527 -1521 0
1527 1520 0
1517 1521 -1520 -1527 0
1522 -1521 0
1522 -1520 0
1521 1520 -1522 0
1528 -1521 0
1528 -1520 0
1528 1529 0
1521 1520 -1529 -1528 0
-1528 -1527 -1523 -1526 1530 0
-1530 1528 0
-1530 1527 0
-1530 1523 0
-1530 1526 0
1531 -1532 0
1531 -1533 0
1531 -1534 0
1531 -1536 0
1532 1533 1534 1536 -1531 0
-1537 -1538 -1531 1539 0
-1539 1537 0
-1539 1538 0
-1539 1531 0
-1536 1535 -1540 1534 0
-1534 1536 0
-1534 -1535 0
-1534 1540 0
1541 -1532 0
1541 -1533 0
1541 -1534 0
1541 -1535 0
1532 1533 1534 1535 -1541 0
1538 -1532 0
1538 -1533 0
1538 1536 0
1538 -1535 0
1538 1540 0
1532 1533 -1536 1535 -1540 -1538 0
1542 -1532 0
1542 -1536 0
1542 1535 0
1532 1536 -1535 -1542 0
1537 -1536 0
1537 -1535 0
1536 1535 -1537 0
1543 -1536 0
1543 -1535 0
1543 1544 0
1536 1535 -1544 -1543 0
-1543 -1542 -1538 -1541 1545 0
-1545 1543 0
-1545 1542 0
-1545 1538 0
-1545 1541 0
1546 -1547 0
1546 -1548 0
1546 -1549 0
1546 -1551 0
1547 1548 1549 1551 -1546 0
-1552 -1553 -1546 1554 0
-1554 1552 0
-1554 1553 0
-1554 1546 0
-1551 1550 -1555 1549 0
-1549 1551 0
-1549 -1550 0
-1549 1555 0
1556 -1547 0
1556 -1548 0
1556 -1549 0
1556 -1550 0
1547 1548 1549 1550 -1556 0
1553 -1547 0
1553 -1548 0
1553 1551 0
1553 -1550 0
1553 1555 0
1547 1548 -1551 1550 -1555 -1553 0
1557 -1547 0
1557 -1551 0
1557 1550 0
1547 1551 -1550 -1557 0
1552 -1551 0
1552 -1550 0
1551 1550 -1552 0
1558 -1551 0
1558 -1550 0
1558 1559 0
1551 1550 -1559 -1558 0
-1558 -1557 -1553 -1556 1560 0
-1560 1558 0
-1560 1557 0
-1560 1553 0
-1560 1556 0
1561 -1562 0
1561 -1563 0
1561 -1564 0
1561 -1566 0
1562 1563 1564 1566 -1561 0
-1567 -1568 -1561 1569 0
-1569 1567 0
-1569 1568 0
-1569 1561 0
-1566 1565 -1570 1564 0
-1564 1566 0
-1564 -1565 0
-1564 1570 0
1571 -1562 0
1571 -1563 0
1571 -1564 0
1571 -1565 0
1562 1563 1564 1565 -1571 0
1568 -1562 0
1568 -1563 0
1568 1566 0
1568 -1565 0
1568 1570 0
1562 1563 -1566 1565 -1570 -1568 0
1572 -1562 0
1572 -1566 0
1572 1565 0
1562 1566 -1565 -1572 0
1567 -1566 0
1567 -1565 0
1566 1565 -1567 0
1573 -1566 0
1573 -1565 0
1573 1574 0
1566 1565 -1574 -1573 0
-1573 -1572 -1568 -1571 1575 0
-1575 1573 0
-1575 1572 0
-1575 1568 0
-1575 1571 0
1576 -1577 0
1576 -1578 0
1576 -1579 0
1576 -1581 0
1577 1578 1579 1581 -1576 0
-1582 -1583 -1576 1584 0
-1584 1582 0
-1584 1583 0
-1584 1576 0
-1581 1580 -1585 1579 0
-1579 1581 0
-1579 -1580 0
-1579 1585 0
1586 -1577 0
1586 -1578 0
1586 -1579 0
1586 -1580 0
1577 1578 1579 1580 -1586 0
1583 -1577 0
1583 -1578 0
1583 1581 0
1583 -1580 0
1583 1585 0
1577 1578 -1581 1580 -1585 -1583 0
1587 -1577 0
1587 -1581 0
1587 1580 0
1577 1581 -1580 -1587 0
1582 -1581 0
1582 -1580 0
1581 1580 -1582 0
1588 -1581 0
1588 -1580 0
1588 1589 0
1581 1580 -1589 -1588 0
-1588 -1587 -1583 -1586 1590 0
-1590 1588 0
-1590 1587 0
-1590 1583 0
-1590 1586 0
1591 -1592 0
1591 -1593 0
1591 -1594 0
1591 -1596 0
1592 1593 1594 1596 -1591 0
-1597 -1598 -1591 1599 0
-1599 1597 0
-1599 1598 0
-1599 1591 0
-1596 1595 -1600 1594 0
-1594 1596 0
-1594 -1595 0
-1594 1600 0
1601 -1592 0
1601 -1593 0
1601 -1594 0
1601 -1595 0
1592 1593 1594 1595 -1601 0
1598 -1592 0
1598 -1593 0
1598 1596 0
1598 -1595 0
1598 1600 0
1592 1593 -1596 1595 -1600 -1598 0
1602 -1592 0
1602 -1596 0
1602 1595 0
1592 1596 -1595 -1602 0
1597 -1596 0
1597 -1595 0
1596 1595 -1597 0
1603 -1596 0
1603 -1595 0
1603 1604 0
1596 1595 -1604 -1603 0
-1603 -1602 -1598 -1601 1605 0
-1605 1603 0
-1605 1602 0
-1605 1598 0
-1605 1601 0
1606 -1607 0
1606 -1608 0
1606 -1609 0
1606 -1611 0
1607 1608 1609 1611 -1606 0
-1612 -1613 -1606 1614 0
-1614 1612 0
-1614 1613 0
-1614 1606 0
-1611 1610 -1615 1609 0
-1609 1611 0
-1609 -1610 0
-1609 1615 0
1616 -1607 0
1616 -1608 0
1616 -1609 0
1616 -1610 0
1607 1608 1609 1610 -1616 0
1613 -1607 0
1613 -1608 0
1613 1611 0
1613 -1610 0
1613 1615 0
1607 1608 -1611 1610 -1615 -1613 0
1617 -1607 0
1617 -1611 0
1617 1610 0
1607 1611 -1610 -1617 0
1612 -1611 0
1612 -1610 0
1611 1610 -1612 0
1618 -1611 0
1618 -1610 0
1618 1619 0
1611 1610 -1619 -1618 0
-1618 -1617 -1613 -1616 1620 0
-1620 1618 0
-1620 1617 0
-1620 1613 0
-1620 1616 0
1621 -1622 0
1621 -1623 0
1621 -1624 0
1621 -1626 0
1622 1623 1624 1626 -1621 0
-1627 -1628 -1621 1629 0
-1629 1627 0
-1629 1628 0
-1629 1621 0
-1626 1625 -1630 1624 0
-1624 1626 0
-1624 -1625 0
-1624 1630 0
1631 -1622 0
1631 -1623 0
1631 -1624 0
1631 -1625 0
1622 1623 1624 1625 -1631 0
1628 -1622 0
1628 -1623 0
1628 1626 0
1628 -1625 0
1628 1630 0
1622 1623 -1626 1625 -1630 -1628 0
1632 -1622 0
1632 -1626 0
1632 1625 0
1622 1626 -1625 -1632 0
1627 -1626 0
1627 -1625 0
1626 1625 -1627 0
1633 -1626 0
1633 -1625 0
1633 1634 0
1626 1625 -1634 -1633 0
-1633 -1632 -1628 -1631 1635 0
-1635 1633 0
-1635 1632 0
-1635 1628 0
-1635 1631 0
1636 -1637 0
1636 -1638 0
1636 -1639 0
1636 -1641 0
1637 1638 1639 1641 -1636 0
-1642 -1643 -1636 1644 0
-1644 1642 0
-1644 1643 0
-1644 1636 0
-1641 1640 -1645 1639 0
-1639 1641 0
-1639 -1640 0
-1639 1645 0
1646 -1637 0
1646 -1638 0
1646 -1639 0
1646 -1640 0
1637 1638 1639 1640 -1646 0
1643 -1637 0
1643 -1638 0
1643 1641 0
1643 -1640 0
1643 1645 0
1637 1638 -1641 1640 -1645 -1643 0
1647 -1637 0
1647 -1641 0
1647 1640 0
1637 1641 -1640 -1647 0
1642 -1641 0
1642 -1640 0
1641 1640 -1642 0
1648 -1641 0
1648 -1640 0
1648 1649 0
1641 1640 -1649 -1648 0
-1648 -1647 -1643 -1646 1650 0
-1650 1648 0
-1650 1647 0
-1650 1643 0
-1650 1646 0
1651 -1652 0
1651 -1653 0
1651 -1654 0
1651 -1656 0
1652 1653 1654 1656 -1651 0
-1657 -1658 -1651 1659 0
-1659 1657 0
-1659 1658 0
-1659 1651 0
-1656 1655 -1660 1654 0
-1654 1656 0
-1654 -1655 0
-1654 1660 0
1661 -1652 0
1661 -1653 0
1661 -1654 0
1661 -1655 0
1652 1653 1654 1655 -1661 0
1658 -1652 0
1658 -1653 0
1658 1656 0
1658 -1655 0
1658 1660 0
1652 1653 -1656 1655 -1660 -1658 0
1662 -1652 0
1662 -1656 0
1662 1655 0
1652 1656 -1655 -1662 0
1657 -1656 0
1657 -1655 0
1656 1655 -1657 0
1663 -1656 0
1663 -1655 0
1663 1664 0
1656 1655 -1664 -1663 0
-1663 -1662 -1658 -1661 1665 0
-1665 1663 0
-1665 1662 0
-1665 1658 0
-1665 1661 0
1666 -1667 0
1666 -1668 0
1666 -1669 0
1666 -1671 0
1667 1668 1669 1671 -1666 0
-1672 -1673 -1666 1674 0
-1674 1672 0
-1674 1673 0
-1674 1666 0
-1671 1670 -1675 1669 0
-1669 1671 0
-1669 -1670 0
-1669 1675 0
1676 -1667 0
1676 -1668 0
1676 -1669 0
1676 -1670 0
1667 1668 1669 1670 -1676 0
1673 -1667 0
1673 -1668 0
1673 1671 0
1673 -1670 0
1673 1675 0
1667 1668 -1671 1670 -1675 -1673 0
1677 -1667 0
1677 -1671 0
1677 1670 0
1667 1671 -1670 -1677 0
1672 -1671 0
1672 -1670 0
1671 1670 -1672 0
1678 -1671 0
1678 -1670 0
1678 1679 0
1671 1670 -1679 -1678 0
-1678 -1677 -1673 -1676 1680 0
-1680 1678 0
-1680 1677 0
-1680 1673 0
-1680 1676 0
1681 -1682 0
1681 -1683 0
1681 -1684 0
1681 -1686 0
1682 1683 1684 1686 -1681 0
-1687 -1688 -1681 1689 0
-1689 1687 0
-1689 1688 0
-1689 1681 0
-1686 1685 -1690 1684 0
-1684 1686 0
-1684 -1685 0
-1684 1690 0
1691 -1682 0
1691 -1683 0
1691 -1684 0
1691 -1685 0
1682 1683 1684 1685 -1691 0
1688 -1682 0
1688 -1683 0
1688 1686 0
1688 -1685 0
1688 1690 0
1682 1683 -1686 1685 -1690 -1688 0
1692 -1682 0
1692 -1686 0
1692 1685 0
1682 1686 -1685 -1692 0
1687 -1686 0
1687 -1685 0
1686 1685 -1687 0
1693 -1686 0
1693 -1685 0
1693 1694 0
1686 1685 -1694 -1693 0
-1693 -1692 -1688 -1691 1695 0
-1695 1693 0
-1695 1692 0
-1695 1688 0
-1695 1691 0
1696 -1697 0
1696 -1698 0
1696 -1699 0
1696 -1701 0
1697 1698 1699 1701 -1696 0
-1702 -1703 -1696 1704 0
-1704 1702 0
-1704 1703 0
-1704 1696 0
-1701 1700 -1705 1699 0
-1699 1701 0
-1699 -1700 0
-1699 1705 0
1706 -1697 0
1706 -1698 0
1706 -1699 0
1706 -1700 0
1697 1698 1699 1700 -1706 0
1703 -1697 0
1703 -1698 0
1703 1701 0
1703 -1700 0
1703 1705 0
1697 1698 -1701 1700 -1705 -1703 0
1707 -1697 0
1707 -1701 0
1707 1700 0
1697 1701 -1700 -1707 0
1702 -1701 0
1702 -1700 0
1701 1700 -1702 0
1708 -1701 0
1708 -1700 0
1708 1709 0
1701 1700 -1709 -1708 0
-1708 -1707 -1703 -1706 1710 0
-1710 1708 0
-1710 1707 0
-1710 1703 0
-1710 1706 0
1711 -1712 0
1711 -1713 0
1711 -1714 0
1711 -1716 0
1712 1713 1714 1716 -1711 0
-1717 -1718 -1711 1719 0
-1719 1717 0
-1719 1718 0
-1719 1711 0
-1716 1715 -1720 1714 0
-1714 1716 0
-1714 -1715 0
-1714 1720 0
1721 -1712 0
1721 -1713 0
1721 -1714 0
1721 -1715 0
1712 1713 1714 1715 -1721 0
1718 -1712 0
1718 -1713 0
1718 1716 0
1718 -1715 0
1718 1720 0
1712 1713 -1716 1715 -1720 -1718 0
1722 -1712 0
1722 -1716 0
1722 1715 0
1712 1716 -1715 -1722 0
1717 -1716 0
1717 -1715 0
1716 1715 -1717 0
1723 -1716 0
1723 -1715 0
1723 1724 0
1716 1715 -1724 -1723 0
-1723 -1722 -1718 -1721 1725 0
-1725 1723 0
-1725 1722 0
-1725 1718 0
-1725 1721 0
1726 -1727 0
1726 -1728 0
1726 -1729 0
1726 -1731 0
1727 1728 1729 1731 -1726 0
-1732 -1733 -1726 1734 0
-1734 1732 0
-1734 1733 0
-1734 1726 0
-1731 1730 -1735 1729 0
-1729 1731 0
-1729 -1730 0
-1729 1735 0
1736 -1727 0
1736 -1728 0
1736 -1729 0
1736 -1730 0
1727 1728 1729 1730 -1736 0
1733 -1727 0
1733 -1728 0
1733 1731 0
1733 -1730 0
1733 1735 0
1727 1728 -1731 1730 -1735 -1733 0
1737 -1727 0
1737 -1731 0
1737 1730 0
1727 1731 -1730 -1737 0
1732 -1731 0
1732 -1730 0
1731 1730 -1732 0
1738 -1731 0
1738 -1730 0
1738 1739 0
1731 1730 -1739 -1738 0
-1738 -1737 -1733 -1736 1740 0
-1740 1738 0
-1740 1737 0
-1740 1733 0
-1740 1736 0
-1741 -1488 1742 0
-1742 1741 0
-1742 1488 0
-1743 -1741 -1495 1744 0
-1744 1743 0
-1744 1741 0
-1744 1495 0
-1745 -1743 -1741 -1503 1746 0
-1746 1745 0
-1746 1743 0
-1746 1741 0
-1746 1503 0
1498 -1480 0
1498 -1746 0
1498 -1744 0
1498 -1742 0
1480 1746 1744 1742 -1498 0
-1498 1499 -1500 -1477 -1478 1747 0
-1747 1498 0
-1747 -1499 0
-1747 1500 0
-1747 1477 0
-1747 1478 0
-1743 -1495 1748 0
-1748 1743 0
-1748 1495 0
-1745 -1743 -1503 1749 0
-1749 1745 0
-1749 1743 0
-1749 1503 0
-1750 -1745 -1743 -1480 1751 0
-1751 1750 0
-1751 1745 0
-1751 1743 0
-1751 1480 0
1473 -1488 0
1473 -1751 0
1473 -1749 0
1473 -1748 0
1488 1751 1749 1748 -1473 0
-1473 1474 -1475 -1477 -1478 1752 0
-1752 1473 0
-1752 -1474 0
-1752 1475 0
-1752 1477 0
-1752 1478 0
-1745 -1503 1753 0
-1753 1745 0
-1753 1503 0
-1750 -1745 -1480 1754 0
-1754 1750 0
-1754 1745 0
-1754 1480 0
-1741 -1750 -1745 -1488 1755 0
-1755 1741 0
-1755 1750 0
-1755 1745 0
-1755 1488 0
1484 -1495 0
1484 -1755 0
1484 -1754 0
1484 -1753 0
1495 1755 1754 1753 -1484 0
-1484 1485 -1486 -1477 -1478 1756 0
-1756 1484 0
-1756 -1485 0
-1756 1486 0
-1756 1477 0
-1756 1478 0
-1750 -1480 1757 0
-1757 1750 0
-1757 1480 0
-1741 -1750 -1488 1758 0
-1758 1741 0
-1758 1750 0
-1758 1488 0
-1743 -1741 -1750 -1495 1759 0
-1759 1743 0
-1759 1741 0
-1759 1750 0
-1759 1495 0
1491 -1503 0
1491 -1759 0
1491 -1758 0
1491 -1757 0
1503 1759 1758 1757 -1491 0
-1491 1492 -1493 -1477 -1478 1760 0
-1760 1491 0
-1760 -1492 0
-1760 1493 0
-1760 1477 0
-1760 1478 0
1761 -1762 0
1761 -1763 0
1761 -1764 0
1761 -1766 0
1762 1763 1764 1766 -1761 0
-1767 -1768 -1761 1769 0
-1769 1767 0
-1769 1768 0
-1769 1761 0
-1766 1765 -1770 1764 0
-1764 1766 0
-1764 -1765 0
-1764 1770 0
1771 -1762 0
1771 -1763 0
1771 -1764 0
1771 -1765 0
1762 1763 1764 1765 -1771 0
1768 -1762 0
1768 -1763 0
1768 1766 0
1768 -1765 0
1768 1770 0
1762 1763 -1766 1765 -1770 -1768 0
1772 -1762 0
1772 -1766 0
1772 1765 0
1762 1766 -1765 -1772 0
1767 -1766 0
1767 -1765 0
1766 1765 -1767 0
1773 -1766 0
1773 -1765 0
1773 1774 0
1766 1765 -1774 -1773 0
-1773 -1772 -1768 -1771 1775 0
-1775 1773 0
-1775 1772 0
-1775 1768 0
-1775 1771 0
1513 -1776 1777 0
-1777 -1513 0
-1777 1776 0
-1477 -1778 -1508 1779 0
-1779 1477 0
-1779 1778 0
-1779 1508 0
1780 -1779 0
1780 -1777 0
1779 1777 -1780 0
1513 -1778 1781 0
-1781 -1513 0
-1781 1778 0
-1477 -1782 -1508 1783 0
-1783 1477 0
-1783 1782 0
-1783 1508 0
1784 -1783 0
1784 -1781 0
1783 1781 -1784 0
1513 -1782 1785 0
-1785 -1513 0
-1785 1782 0
-1477 -1786 -1508 1787 0
-1787 1477 0
-1787 1786 0
-1787 1508 0
1788 -1787 0
1788 -1785 0
1787 1785 -1788 0
1513 -1786 1789 0
-1789 -1513 0
-1789 1786 0
-1477 -1508 1790 0
-1790 1477 0
-1790 1508 0
1791 -1790 0
1791 -1789 0
1790 1789 -1791 0
1792 -1499 0
1792 1500 0
1792 -1500 0
1499 -1500 1500 -1792 0
1793 -1794 0
1793 1795 0
1794 -1795 -1793 0
-1793 -1792 1796 0
-1796 1793 0
-1796 1792 0
1797 -1474 0
1797 1475 0
1797 -1475 0
1474 -1475 1475 -1797 0
1798 -1799 0
1798 1800 0
1799 -1800 -1798 0
-1798 -1797 1801 0
-1801 1798 0
-1801 1797 0
1802 -1485 0
1802 1486 0
1802 -1486 0
1485 -1486 1486 -1802 0
1803 -1804 0
1803 1805 0
1804 -1805 -1803 0
-1803 -1802 1806 0
-1806 1803 0
-1806 1802 0
1807 -1492 0
1807 1493 0
1807 -1493 0
1492 -1493 1493 -1807 0
1808 -1809 0
1808 1810 0
1809 -1810 -1808 0
-1808 -1807 1811 0
-1811 1808 0
-1811 1807 0
1812 -1477 0
1812 -1513 0
1477 1513 -1812 0
1813 -1520 0
1813 -1814 0
1520 1814 -1813 0
1815 -1535 0
1815 -1816 0
1535 1816 -1815 0
1817 -1550 0
1817 -1818 0
1550 1818 -1817 0
1819 -1565 0
1819 -1820 0
1565 1820 -1819 0
1821 -1580 0
1821 -1822 0
1580 1822 -1821 0
1823 -1595 0
1823 -1824 0
1595 1824 -1823 0
1825 -1610 0
1825 -1826 0
1610 1826 -1825 0
1827 -1625 0
1827 -1828 0
1625 1828 -1827 0
1829 -1640 0
1829 -1830 0
1640 1830 -1829 0
1831 -1655 0
1831 -1832 0
1655 1832 -1831 0
1833 -1670 0
1833 -1834 0
1670 1834 -1833 0
1835 -1685 0
1835 -1836 0
1685 1836 -1835 0
1837 -1700 0
1837 -1838 0
1700 1838 -1837 0
1839 -1715 0
1839 -1840 0
1715 1840 -1839 0
1841 -1730 0
1841 -1842 0
1730 1842 -1841 0
1843 -1765 0
1843 -1844 0
1765 1844 -1843 0
-95 -1845 -1846 -1847 -1848 1849 0
-1849 95 0
-1849 1845 0
-1849 1846 0
-1849 1847 0
-1849 1848 0
-83 -1846 -1845 -1507 -1850 1851 0
-1851 83 0
-1851 1846 0
-1851 1845 0
-1851 1507 0
-1851 1850 0
-80 -1846 -1845 -1852 -1853 -1854 -1855 -1507 1856 0
-1856 80 0
-1856 1846 0
-1856 1845 0
-1856 1852 0
-1856 1853 0
-1856 1854 0
-1856 1855 0
-1856 1507 0
-1857 -1858 -1845 -1507 -1508 -1509 -1508 1859 0
-1859 1857 0
-1859 1858 0
-1859 1845 0
-1859 1507 0
-1859 1508 0
-1859 1509 0
-1859 1508 0
1860 -1859 0
1860 -1856 0
1860 -1851 0
1860 -1849 0
1860 -1861 0
1859 1856 1851 1849 1861 -1860 0
-94 -1845 -1846 -1847 -1848 1862 0
-1862 94 0
-1862 1845 0
-1862 1846 0
-1862 1847 0
-1862 1848 0
-82 -1846 -1845 -1507 -1850 1863 0
-1863 82 0
-1863 1846 0
-1863 1845 0
-1863 1507 0
-1863 1850 0
-95 -1846 -1845 -1852 -1853 -1854 -1855 -1507 1864 0
-1864 95 0
-1864 1846 0
-1864 1845 0
-1864 1852 0
-1864 1853 0
-1864 1854 0
-1864 1855 0
-1864 1507 0
-95 -1865 -1845 -1507 -1508 -1509 -1508 1866 0
-1866 95 0
-1866 1865 0
-1866 1845 0
-1866 1507 0
-1866 1508 0
-1866 1509 0
-1866 1508 0
1867 -1866 0
1867 -1864 0
1867 -1863 0
1867 -1862 0
1866 1864 1863 1862 -1867 0
-93 -1845 -1846 -1847 -1848 1868 0
-1868 93 0
-1868 1845 0
-1868 1846 0
-1868 1847 0
-1868 1848 0
-81 -1846 -1845 -1507 -1850 1869 0
-1869 81 0
-1869 1846 0
-1869 1845 0
-1869 1507 0
-1869 1850 0
-94 -1846 -1845 -1852 -1853 -1854 -1855 -1507 1870 0
-1870 94 0
-1870 1846 0
-1870 1845 0
-1870 1852 0
-1870 1853 0
-1870 1854 0
-1870 1855 0
-1870 1507 0
-1871 -1872 -1845 -1507 -1508 -1509 -1508 1873 0
-1873 1871 0
-1873 1872 0
-1873 1845 0
-1873 1507 0
-1873 1508 0
-1873 1509 0
-1873 1508 0
1874 -1873 0
1874 -1870 0
1874 -1869 0
1874 -1868 0
1873 1870 1869 1868 -1874 0
-92 -1845 -1846 -1847 -1848 1875 0
-1875 92 0
-1875 1845 0
-1875 1846 0
-1875 1847 0
-1875 1848 0
-80 -1846 -1845 -1507 -1850 1876 0
-1876 80 0
-1876 1846 0
-1876 1845 0
-1876 1507 0
-1876 1850 0
-93 -1846 -1845 -1852 -1853 -1854 -1855 -1507 1877 0
-1877 93 0
-1877 1846 0
-1877 1845 0
-1877 1852 0
-1877 1853 0
-1877 1854 0
-1877 1855 0
-1877 1507 0
-1878 -1879 -1845 -1507 -1508 -1509 -1508 1880 0
-1880 1878 0
-1880 1879 0
-1880 1845 0
-1880 1507 0
-1880 1508 0
-1880 1509 0
-1880 1508 0
1881 -1880 0
1881 -1877 0
1881 -1876 0
1881 -1875 0
1880 1877 1876 1875 -1881 0
-91 -1845 -1846 -1847 -1848 1882 0
-1882 91 0
-1882 1845 0
-1882 1846 0
-1882 1847 0
-1882 1848 0
-95 -1846 -1845 -1507 -1850 1883 0
-1883 95 0
-1883 1846 0
-1883 1845 0
-1883 1507 0
-1883 1850 0
-92 -1846 -1845 -1852 -1853 -1854 -1855 -1507 1884 0
-1884 92 0
-1884 1846 0
-1884 1845 0
-1884 1852 0
-1884 1853 0
-1884 1854 0
-1884 1855 0
-1884 1507 0
-1885 -1886 -1845 -1507 -1508 -1509 -1508 1887 0
-1887 1885 0
-1887 1886 0
-1887 1845 0
-1887 1507 0
-1887 1508 0
-1887 1509 0
-1887 1508 0
1888 -1887 0
1888 -1884 0
1888 -1883 0
1888 -1882 0
1887 1884 1883 1882 -1888 0
-90 -1845 -1846 -1847 -1848 1889 0
-1889 90 0
-1889 1845 0
-1889 1846 0
-1889 1847 0
-1889 1848 0
-94 -1846 -1845 -1507 -1850 1890 0
-1890 94 0
-1890 1846 0
-1890 1845 0
-1890 1507 0
-1890 1850 0
-91 -1846 -1845 -1852 -1853 -1854 -1855 -1507 1891 0
-1891 91 0
-1891 1846 0
-1891 1845 0
-1891 1852 0
-1891 1853 0
-1891 1854 0
-1891 1855 0
-1891 1507 0
-91 -1892 -1845 -1507 -1508 -1509 -1508 1893 0
-1893 91 0
-1893 1892 0
-1893 1845 0
-1893 1507 0
-1893 1508 0
-1893 1509 0
-1893 1508 0
1894 -1893 0
1894 -1891 0
1894 -1890 0
1894 -1889 0
1893 1891 1890 1889 -1894 0
-89 -1845 -1846 -1847 -1848 1895 0
-1895 89 0
-1895 1845 0
-1895 1846 0
-1895 1847 0
-1895 1848 0
-93 -1846 -1845 -1507 -1850 1896 0
-1896 93 0
-1896 1846 0
-1896 1845 0
-1896 1507 0
-1896 1850 0
-90 -1846 -1845 -1852 -1853 -1854 -1855 -1507 1897 0
-1897 90 0
-1897 1846 0
-1897 1845 0
-1897 1852 0
-1897 1853 0
-1897 1854 0
-1897 1855 0
-1897 1507 0
-1898 -1899 -1845 -1507 -1508 -1509 -1508 1900 0
-1900 1898 0
-1900 1899 0
-1900 1845 0
-1900 1507 0
-1900 1508 0
-1900 1509 0
-1900 1508 0
1901 -1900 0
1901 -1897 0
1901 -1896 0
1901 -1895 0
1900 1897 1896 1895 -1901 0
-88 -1845 -1846 -1847 -1848 1902 0
-1902 88 0
-1902 1845 0
-1902 1846 0
-1902 1847 0
-1902 1848 0
-92 -1846 -1845 -1507 -1850 1903 0
-1903 92 0
-1903 1846 0
-1903 1845 0
-1903 1507 0
-1903 1850 0
-89 -1846 -1845 -1852 -1853 -1854 -1855 -1507 1904 0
-1904 89 0
-1904 1846 0
-1904 1845 0
-1904 1852 0
-1904 1853 0
-1904 1854 0
-1904 1855 0
-1904 1507 0
-1905 -1906 -1845 -1507 -1508 -1509 -1508 1907 0
-1907 1905 0
-1907 1906 0
-1907 1845 0
-1907 1507 0
-1907 1508 0
-1907 1509 0
-1907 1508 0
1908 -1907 0
1908 -1904 0
1908 -1903 0
1908 -1902 0
1907 1904 1903 1902 -1908 0
-87 -1845 -1846 -1847 -1848 1909 0
-1909 87 0
-1909 1845 0
-1909 1846 0
-1909 1847 0
-1909 1848 0
-91 -1846 -1845 -1507 -1850 1910 0
-1910 91 0
-1910 1846 0
-1910 1845 0
-1910 1507 0
-1910 1850 0
-88 -1846 -1845 -1852 -1853 -1854 -1855 -1507 1911 0
-1911 88 0
-1911 1846 0
-1911 1845 0
-1911 1852 0
-1911 1853 0
-1911 1854 0
-1911 1855 0
-1911 1507 0
-1912 -1913 -1845 -1507 -1508 -1509 -1508 1914 0
-1914 1912 0
-1914 1913 0
-1914 1845 0
-1914 1507 0
-1914 1508 0
-1914 1509 0
-1914 1508 0
1915 -1914 0
1915 -1911 0
1915 -1910 0
1915 -1909 0
1914 1911 1910 1909 -1915 0
-86 -1845 -1846 -1847 -1848 1916 0
-1916 86 0
-1916 1845 0
-1916 1846 0
-1916 1847 0
-1916 1848 0
-90 -1846 -1845 -1507 -1850 1917 0
-1917 90 0
-1917 1846 0
-1917 1845 0
-1917 1507 0
-1917 1850 0
-87 -1846 -1845 -1852 -1853 -1854 -1855 -1507 1918 0
-1918 87 0
-1918 1846 0
-1918 1845 0
-1918 1852 0
-1918 1853 0
-1918 1854 0
-1918 1855 0
-1918 1507 0
-87 -1919 -1845 -1507 -1508 -1509 -1508 1920 0
-1920 87 0
-1920 1919 0
-1920 1845 0
-1920 1507 0
-1920 1508 0
-1920 1509 0
-1920 1508 0
1921 -1920 0
1921 -1918 0
1921 -1917 0
1921 -1916 0
1920 1918 1917 1916 -1921 0
-85 -1845 -1846 -1847 -1848 1922 0
-1922 85 0
-1922 1845 0
-1922 1846 0
-1922 1847 0
-1922 1848 0
-89 -1846 -1845 -1507 -1850 1923 0
-1923 89 0
-1923 1846 0
-1923 1845 0
-1923 1507 0
-1923 1850 0
-86 -1846 -1845 -1852 -1853 -1854 -1855 -1507 1924 0
-1924 86 0
-1924 1846 0
-1924 1845 0
-1924 1852 0
-1924 1853 0
-1924 1854 0
-1924 1855 0
-1924 1507 0
-1925 -1926 -1845 -1507 -1508 -1509 -1508 1927 0
-1927 1925 0
-1927 1926 0
-1927 1845 0
-1927 1507 0
-1927 1508 0
-1927 1509 0
-1927 1508 0
1928 -1927 0
1928 -1924 0
1928 -1923 0
1928 -1922 0
1927 1924 1923 1922 -1928 0
-84 -1845 -1846 -1847 -1848 1929 0
-1929 84 0
-1929 1845 0
-1929 1846 0
-1929 1847 0
-1929 1848 0
-88 -1846 -1845 -1507 -1850 1930 0
-1930 88 0
-1930 1846 0
-1930 1845 0
-1930 1507 0
-1930 1850 0
-85 -1846 -1845 -1852 -1853 -1854 -1855 -1507 1931 0
-1931 85 0
-1931 1846 0
-1931 1845 0
-1931 1852 0
-1931 1853 0
-1931 1854 0
-1931 1855 0
-1931 1507 0
-1932 -1933 -1845 -1507 -1508 -1509 -1508 1934 0
-1934 1932 0
-1934 1933 0
-1934 1845 0
-1934 1507 0
-1934 1508 0
-1934 1509 0
-1934 1508 0
1935 -1934 0
1935 -1931 0
1935 -1930 0
1935 -1929 0
1934 1931 1930 1929 -1935 0
-83 -1845 -1846 -1847 -1848 1936 0
-1936 83 0
-1936 1845 0
-1936 1846 0
-1936 1847 0
-1936 1848 0
-87 -1846 -1845 -1507 -1850 1937 0
-1937 87 0
-1937 1846 0
-1937 1845 0
-1937 1507 0
-1937 1850 0
-84 -1846 -1845 -1852 -1853 -1854 -1855 -1507 1938 0
-1938 84 0
-1938 1846 0
-1938 1845 0
-1938 1852 0
-1938 1853 0
-1938 1854 0
-1938 1855 0
-1938 1507 0
-1939 -1940 -1845 -1507 -1508 -1509 -1508 1941 0
-1941 1939 0
-1941 1940 0
-1941 1845 0
-1941 1507 0
-1941 1508 0
-1941 1509 0
-1941 1508 0
1942 -1941 0
1942 -1938 0
1942 -1937 0
1942 -1936 0
1941 1938 1937 1936 -1942 0
-82 -1845 -1846 -1847 -1848 1943 0
-1943 82 0
-1943 1845 0
-1943 1846 0
-1943 1847 0
-1943 1848 0
-86 -1846 -1845 -1507 -1850 1944 0
-1944 86 0
-1944 1846 0
-1944 1845 0
-1944 1507 0
-1944 1850 0
-83 -1846 -1845 -1852 -1853 -1854 -1855 -1507 1945 0
-1945 83 0
-1945 1846 0
-1945 1845 0
-1945 1852 0
-1945 1853 0
-1945 1854 0
-1945 1855 0
-1945 1507 0
-83 -1946 -1845 -1507 -1508 -1509 -1508 1947 0
-1947 83 0
-1947 1946 0
-1947 1845 0
-1947 1507 0
-1947 1508 0
-1947 1509 0
-1947 1508 0
1948 -1947 0
1948 -1945 0
1948 -1944 0
1948 -1943 0
1947 1945 1944 1943 -1948 0
-81 -1845 -1846 -1847 -1848 1949 0
-1949 81 0
-1949 1845 0
-1949 1846 0
-1949 1847 0
-1949 1848 0
-85 -1846 -1845 -1507 -1850 1950 0
-1950 85 0
-1950 1846 0
-1950 1845 0
-1950 1507 0
-1950 1850 0
-82 -1846 -1845 -1852 -1853 -1854 -1855 -1507 1951 0
-1951 82 0
-1951 1846 0
-1951 1845 0
-1951 1852 0
-1951 1853 0
-1951 1854 0
-1951 1855 0
-1951 1507 0
-1952 -1953 -1845 -1507 -1508 -1509 -1508 1954 0
-1954 1952 0
-1954 1953 0
-1954 1845 0
-1954 1507 0
-1954 1508 0
-1954 1509 0
-1954 1508 0
1955 -1954 0
1955 -1951 0
1955 -1950 0
1955 -1949 0
1954 1951 1950 1949 -1955 0
1848 -1956 0
1848 -1861 0
1848 -1957 0
1848 -1958 0
1848 -1959 0
1848 -1960 0
1848 1507 0
1956 1861 1957 1958 1959 1960 -1507 -1848 0
95 94 93 92 91 90 89 88 87 86 85 84 83 82 81 80 1861 0
-1861 -95 0
-1861 -94 0
-1861 -93 0
-1861 -92 0
-1861 -91 0
-1861 -90 0
-1861 -89 0
-1861 -88 0
-1861 -87 0
-1861 -86 0
-1861 -85 0
-1861 -84 0
-1861 -83 0
-1861 -82 0
-1861 -81 0
-1861 -80 0
1847 -1956 0
1847 -1861 0
1847 1507 0
1847 -1961 0
1956 1861 -1507 1961 -1847 0
-80 -1845 -1846 -1847 -1848 1962 0
-1962 80 0
-1962 1845 0
-1962 1846 0
-1962 1847 0
-1962 1848 0
1963 -81 1964 0
-1964 -1963 0
-1964 81 0
1953 1963 -82 1965 0
-1965 -1953 0
-1965 -1963 0
-1965 82 0
1946 1953 1963 -83 1966 0
-1966 -1946 0
-1966 -1953 0
-1966 -1963 0
-1966 83 0
1857 -80 0
1857 -1966 0
1857 -1965 0
1857 -1964 0
80 1966 1965 1964 -1857 0
-1857 -1858 -1507 -1508 -1509 -1508 1967 0
-1967 1857 0
-1967 1858 0
-1967 1507 0
-1967 1508 0
-1967 1509 0
-1967 1508 0
1968 -1967 0
1968 1858 0
1967 -1858 -1968 0
-1969 -1963 -1507 -1508 -1509 -1508 1970 0
-1970 1969 0
-1970 1963 0
-1970 1507 0
-1970 1508 0
-1970 1509 0
-1970 1508 0
1971 -1970 0
1971 1963 0
1970 -1963 -1971 0
1946 -83 1972 0
-1972 -1946 0
-1972 83 0
1952 -82 0
1952 -1972 0
82 1972 -1952 0
-1952 -1953 -1507 -1508 -1509 -1508 1973 0
-1973 1952 0
-1973 1953 0
-1973 1507 0
-1973 1508 0
-1973 1509 0
-1973 1508 0
1974 -1973 0
1974 1953 0
1973 -1953 -1974 0
-83 -1946 -1507 -1508 -1509 -1508 1975 0
-1975 83 0
-1975 1946 0
-1975 1507 0
-1975 1508 0
-1975 1509 0
-1975 1508 0
1976 -1975 0
1976 1946 0
1975 -1946 -1976 0
-1976 -1974 -1971 -1968 -83 1960 0
-1960 1976 0
-1960 1974 0
-1960 1971 0
-1960 1968 0
-1960 83 0
1933 -85 1977 0
-1977 -1933 0
-1977 85 0
1926 1933 -86 1978 0
-1978 -1926 0
-1978 -1933 0
-1978 86 0
1919 1926 1933 -87 1979 0
-1979 -1919 0
-1979 -1926 0
-1979 -1933 0
-1979 87 0
1939 -84 0
1939 -1979 0
1939 -1978 0
1939 -1977 0
84 1979 1978 1977 -1939 0
-1939 -1940 -1507 -1508 -1509 -1508 1980 0
-1980 1939 0
-1980 1940 0
-1980 1507 0
-1980 1508 0
-1980 1509 0
-1980 1508 0
1981 -1980 0
1981 1940 0
1980 -1940 -1981 0
1926 -86 1982 0
-1982 -1926 0
-1982 86 0
1919 1926 -87 1983 0
-1983 -1919 0
-1983 -1926 0
-1983 87 0
1932 -85 0
1932 -1983 0
1932 -1982 0
85 1983 1982 -1932 0
-1932 -1933 -1507 -1508 -1509 -1508 1984 0
-1984 1932 0
-1984 1933 0
-1984 1507 0
-1984 1508 0
-1984 1509 0
-1984 1508 0
1985 -1984 0
1985 1933 0
1984 -1933 -1985 0
1919 -87 1986 0
-1986 -1919 0
-1986 87 0
1925 -86 0
1925 -1986 0
86 1986 -1925 0
-1925 -1926 -1507 -1508 -1509 -1508 1987 0
-1987 1925 0
-1987 1926 0
-1987 1507 0
-1987 1508 0
-1987 1509 0
-1987 1508 0
1988 -1987 0
1988 1926 0
1987 -1926 -1988 0
-87 -1919 -1507 -1508 -1509 -1508 1989 0
-1989 87 0
-1989 1919 0
-1989 1507 0
-1989 1508 0
-1989 1509 0
-1989 1508 0
1990 -1989 0
1990 1919 0
1989 -1919 -1990 0
-1990 -1988 -1985 -1981 -87 1959 0
-1959 1990 0
-1959 1988 0
-1959 1985 0
-1959 1981 0
-1959 87 0
1906 -89 1991 0
-1991 -1906 0
-1991 89 0
1899 1906 -90 1992 0
-1992 -1899 0
-1992 -1906 0
-1992 90 0
1892 1899 1906 -91 1993 0
-1993 -1892 0
-1993 -1899 0
-1993 -1906 0
-1993 91 0
1912 -88 0
1912 -1993 0
1912 -1992 0
1912 -1991 0
88 1993 1992 1991 -1912 0
-1912 -1913 -1507 -1508 -1509 -1508 1994 0
-1994 1912 0
-1994 1913 0
-1994 1507 0
-1994 1508 0
-1994 1509 0
-1994 1508 0
1995 -1994 0
1995 1913 0
1994 -1913 -1995 0
1899 -90 1996 0
-1996 -1899 0
-1996 90 0
1892 1899 -91 1997 0
-1997 -1892 0
-1997 -1899 0
-1997 91 0
1905 -89 0
1905 -1997 0
1905 -1996 0
89 1997 1996 -1905 0
-1905 -1906 -1507 -1508 -1509 -1508 1998 0
-1998 1905 0
-1998 1906 0
-1998 1507 0
-1998 1508 0
-1998 1509 0
-1998 1508 0
1999 -1998 0
1999 1906 0
1998 -1906 -1999 0
1892 -91 2000 0
-2000 -1892 0
-2000 91 0
1898 -90 0
1898 -2000 0
90 2000 -1898 0
-1898 -1899 -1507 -1508 -1509 -1508 2001 0
-2001 1898 0
-2001 1899 0
-2001 1507 0
-2001 1508 0
-2001 1509 0
-2001 1508 0
2002 -2001 0
2002 1899 0
2001 -1899 -2002 0
-91 -1892 -1507 -1508 -1509 -1508 2003 0
-2003 91 0
-2003 1892 0
-2003 1507 0
-2003 1508 0
-2003 1509 0
-2003 1508 0
2004 -2003 0
2004 1892 0
2003 -1892 -2004 0
-2004 -2002 -1999 -1995 -91 1958 0
-1958 2004 0
-1958 2002 0
-1958 1999 0
-1958 1995 0
-1958 91 0
1879 -93 2005 0
-2005 -1879 0
-2005 93 0
1872 1879 -94 2006 0
-2006 -1872 0
-2006 -1879 0
-2006 94 0
1865 1872 1879 -95 2007 0
-2007 -1865 0
-2007 -1872 0
-2007 -1879 0
-2007 95 0
1885 -92 0
1885 -2007 0
1885 -2006 0
1885 -2005 0
92 2007 2006 2005 -1885 0
-1885 -1886 -1507 -1508 -1509 -1508 2008 0
-2008 1885 0
-2008 1886 0
-2008 1507 0
-2008 1508 0
-2008 1509 0
-2008 1508 0
2009 -2008 0
2009 1886 0
2008 -1886 -2009 0
1872 -94 2010 0
-2010 -1872 0
-2010 94 0
1865 1872 -95 2011 0
-2011 -1865 0
-2011 -1872 0
-2011 95 0
1878 -93 0
1878 -2011 0
1878 -2010 0
93 2011 2010 -1878 0
-1878 -1879 -1507 -1508 -1509 -1508 2012 0
-2012 1878 0
-2012 1879 0
-2012 1507 0
-2012 1508 0
-2012 1509 0
-2012 1508 0
2013 -2012 0
2013 1879 0
2012 -1879 -2013 0
1865 -95 2014 0
-2014 -1865 0
-2014 95 0
1871 -94 0
1871 -2014 0
94 2014 -1871 0
-1871 -1872 -1507 -1508 -1509 -1508 2015 0
-2015 1871 0
-2015 1872 0
-2015 1507 0
-2015 1508 0
-2015 1509 0
-2015 1508 0
2016 -2015 0
2016 1872 0
2015 -1872 -2016 0
-95 -1865 -1507 -1508 -1509 -1508 2017 0
-2017 95 0
-2017 1865 0
-2017 1507 0
-2017 1508 0
-2017 1509 0
-2017 1508 0
2018 -2017 0
2018 1865 0
2017 -1865 -2018 0
-2018 -2016 -2013 -2009 -95 1957 0
-1957 2018 0
-1957 2016 0
-1957 2013 0
-1957 2009 0
-1957 95 0
1850 -1957 0
1850 -1958 0
1850 -1959 0
1850 -1960 0
1957 1958 1959 1960 -1850 0
-84 -1846 -1845 -1507 -1850 2019 0
-2019 84 0
-2019 1846 0
-2019 1845 0
-2019 1507 0
-2019 1850 0
2020 -1963 0
2020 81 0
1963 -81 -2020 0
2021 -1953 0
2021 -1963 0
2021 82 0
1953 1963 -82 -2021 0
2022 -1946 0
2022 -1953 0
2022 -1963 0
2022 83 0
1946 1953 1963 -83 -2022 0
80 -2022 -2021 -2020 2023 0
-2023 -80 0
-2023 2022 0
-2023 2021 0
-2023 2020 0
2024 -2023 0
2024 1858 0
2024 1507 0
2024 -2025 0
2024 -2026 0
2024 -2025 0
2023 -1858 -1507 2025 2026 2025 -2024 0
-2024 -1858 1814 0
-1814 2024 0
-1814 1858 0
2027 -1953 0
2027 82 0
1953 -82 -2027 0
2028 -1946 0
2028 -1953 0
2028 83 0
1946 1953 -83 -2028 0
81 -2028 -2027 2029 0
-2029 -81 0
-2029 2028 0
-2029 2027 0
2030 -2029 0
2030 1963 0
2030 1507 0
2030 -2025 0
2030 -2026 0
2030 -2025 0
2029 -1963 -1507 2025 2026 2025 -2030 0
-2030 -1963 1844 0
-1844 2030 0
-1844 1963 0
2031 -1946 0
2031 83 0
1946 -83 -2031 0
82 -2031 2032 0
-2032 -82 0
-2032 2031 0
2033 -2032 0
2033 1953 0
2033 1507 0
2033 -2025 0
2033 -2026 0
2033 -2025 0
2032 -1953 -1507 2025 2026 2025 -2033 0
-2033 -1953 1842 0
-1842 2033 0
-1842 1953 0
2034 83 0
2034 1946 0
2034 1507 0
2034 -2025 0
2034 -2026 0
2034 -2025 0
-83 -1946 -1507 2025 2026 2025 -2034 0
-2034 -1946 1840 0
-1840 2034 0
-1840 1946 0
1855 -1840 0
1855 -1842 0
1855 -1844 0
1855 -1814 0
1855 83 0
1840 1842 1844 1814 -83 -1855 0
2035 -1933 0
2035 85 0
1933 -85 -2035 0
2036 -1926 0
2036 -1933 0
2036 86 0
1926 1933 -86 -2036 0
2037 -1919 0
2037 -1926 0
2037 -1933 0
2037 87 0
1919 1926 1933 -87 -2037 0
84 -2037 -2036 -2035 2038 0
-2038 -84 0
-2038 2037 0
-2038 2036 0
-2038 2035 0
2039 -2038 0
2039 1940 0
2039 1507 0
2039 -2025 0
2039 -2026 0
2039 -2025 0
2038 -1940 -1507 2025 2026 2025 -2039 0
-2039 -1940 1838 0
-1838 2039 0
-1838 1940 0
2040 -1926 0
2040 86 0
1926 -86 -2040 0
2041 -1919 0
2041 -1926 0
2041 87 0
1919 1926 -87 -2041 0
85 -2041 -2040 2042 0
-2042 -85 0
-2042 2041 0
-2042 2040 0
2043 -2042 0
2043 1933 0
2043 1507 0
2043 -2025 0
2043 -2026 0
2043 -2025 0
2042 -1933 -1507 2025 2026 2025 -2043 0
-2043 -1933 1836 0
-1836 2043 0
-1836 1933 0
2044 -1919 0
2044 87 0
1919 -87 -2044 0
86 -2044 2045 0
-2045 -86 0
-2045 2044 0
2046 -2045 0
2046 1926 0
2046 1507 0
2046 -2025 0
2046 -2026 0
2046 -2025 0
2045 -1926 -1507 2025 2026 2025 -2046 0
-2046 -1926 1834 0
-1834 2046 0
-1834 1926 0
2047 87 0
2047 1919 0
2047 1507 0
2047 -2025 0
2047 -2026 0
2047 -2025 0
-87 -1919 -1507 2025 2026 2025 -2047 0
-2047 -1919 1832 0
-1832 2047 0
-1832 1919 0
1854 -1832 0
1854 -1834 0
1854 -1836 0
1854 -1838 0
1854 87 0
1832 1834 1836 1838 -87 -1854 0
2048 -1906 0
2048 89 0
1906 -89 -2048 0
2049 -1899 0
2049 -1906 0
2049 90 0
1899 1906 -90 -2049 0
2050 -1892 0
2050 -1899 0
2050 -1906 0
2050 91 0
1892 1899 1906 -91 -2050 0
88 -2050 -2049 -2048 2051 0
-2051 -88 0
-2051 2050 0
-2051 2049 0
-2051 2048 0
2052 -2051 0
2052 1913 0
2052 1507 0
2052 -2025 0
2052 -2026 0
2052 -2025 0
2051 -1913 -1507 2025 2026 2025 -2052 0
-2052 -1913 1830 0
-1830 2052 0
-1830 1913 0
2053 -1899 0
2053 90 0
1899 -90 -2053 0
2054 -1892 0
2054 -1899 0
2054 91 0
1892 1899 -91 -2054 0
89 -2054 -2053 2055 0
-2055 -89 0
-2055 2054 0
-2055 2053 0
2056 -2055 0
2056 1906 0
2056 1507 0
2056 -2025 0
2056 -2026 0
2056 -2025 0
2055 -1906 -1507 2025 2026 2025 -2056 0
-2056 -1906 1828 0
-1828 2056 0
-1828 1906 0
2057 -1892 0
2057 91 0
1892 -91 -2057 0
90 -2057 2058 0
-2058 -90 0
-2058 2057 0
2059 -2058 0
2059 1899 0
2059 1507 0
2059 -2025 0
2059 -2026 0
2059 -2025 0
2058 -1899 -1507 2025 2026 2025 -2059 0
-2059 -1899 1826 0
-1826 2059 0
-1826 1899 0
2060 91 0
2060 1892 0
2060 1507 0
2060 -2025 0
2060 -2026 0
2060 -2025 0
-91 -1892 -1507 2025 2026 2025 -2060 0
-2060 -1892 1824 0
-1824 2060 0
-1824 1892 0
1853 -1824 0
1853 -1826 0
1853 -1828 0
1853 -1830 0
1853 91 0
1824 1826 1828 1830 -91 -1853 0
2061 -1879 0
2061 93 0
1879 -93 -2061 0
2062 -1872 0
2062 -1879 0
2062 94 0
1872 1879 -94 -2062 0
2063 -1865 0
2063 -1872 0
2063 -1879 0
2063 95 0
1865 1872 1879 -95 -2063 0
92 -2063 -2062 -2061 2064 0
-2064 -92 0
-2064 2063 0
-2064 2062 0
-2064 2061 0
2065 -2064 0
2065 1886 0
2065 1507 0
2065 -2025 0
2065 -2026 0
2065 -2025 0
2064 -1886 -1507 2025 2026 2025 -2065 0
-2065 -1886 1822 0
-1822 2065 0
-1822 1886 0
2066 -1872 0
2066 94 0
1872 -94 -2066 0
2067 -1865 0
2067 -1872 0
2067 95 0
1865 1872 -95 -2067 0
93 -2067 -2066 2068 0
-2068 -93 0
-2068 2067 0
-2068 2066 0
2069 -2068 0
2069 1879 0
2069 1507 0
2069 -2025 0
2069 -2026 0
2069 -2025 0
2068 -1879 -1507 2025 2026 2025 -2069 0
-2069 -1879 1820 0
-1820 2069 0
-1820 1879 0
2070 -1865 0
2070 95 0
1865 -95 -2070 0
94 -2070 2071 0
-2071 -94 0
-2071 2070 0
2072 -2071 0
2072 1872 0
2072 1507 0
2072 -2025 0
2072 -2026 0
2072 -2025 0
2071 -1872 -1507 2025 2026 2025 -2072 0
-2072 -1872 1818 0
-1818 2072 0
-1818 1872 0
2073 95 0
2073 1865 0
2073 1507 0
2073 -2025 0
2073 -2026 0
2073 -2025 0
-95 -1865 -1507 2025 2026 2025 -2073 0
-2073 -1865 1816 0
-1816 2073 0
-1816 1865 0
1852 -1816 0
1852 -1818 0
1852 -1820 0
1852 -1822 0
1852 95 0
1816 1818 1820 1822 -95 -1852 0
-1852 -1853 -1854 -1855 1961 0
-1961 1852 0
-1961 1853 0
-1961 1854 0
-1961 1855 0
2074 1786 0
2074 1782 0
2074 1778 0
2074 1776 0
-1786 -1782 -1778 -1776 -2074 0
1499 -1500 1794 0
-1794 -1499 0
-1794 1500 0
1474 -1475 1799 0
-1799 -1474 0
-1799 1475 0
1485 -1486 1804 0
-1804 -1485 0
-1804 1486 0
1492 -1493 1809 0
-1809 -1492 0
-1809 1493 0
1478 -1809 0
1478 -1804 0
1478 -1799 0
1478 -1794 0
1809 1804 1799 1794 -1478 0
-1478 -2074 2026 0
-2026 1478 0
-2026 2074 0
1946 1953 1963 1858 2075 0
-2075 -1946 0
-2075 -1953 0
-2075 -1963 0
-2075 -1858 0
83 82 81 80 2076 0
-2076 -83 0
-2076 -82 0
-2076 -81 0
-2076 -80 0
2077 -2076 0
2077 -2075 0
2076 2075 -2077 0
1919 1926 1933 1940 2078 0
-2078 -1919 0
-2078 -1926 0
-2078 -1933 0
-2078 -1940 0
87 86 85 84 2079 0
-2079 -87 0
-2079 -86 0
-2079 -85 0
-2079 -84 0
2080 -2079 0
2080 -2078 0
2079 2078 -2080 0
1892 1899 1906 1913 2081 0
-2081 -1892 0
-2081 -1899 0
-2081 -1906 0
-2081 -1913 0
91 90 89 88 2082 0
-2082 -91 0
-2082 -90 0
-2082 -89 0
-2082 -88 0
2083 -2082 0
2083 -2081 0
2082 2081 -2083 0
1865 1872 1879 1886 2084 0
-2084 -1865 0
-2084 -1872 0
-2084 -1879 0
-2084 -1886 0
95 94 93 92 2085 0
-2085 -95 0
-2085 -94 0
-2085 -93 0
-2085 -92 0
2086 -2085 0
2086 -2084 0
2085 2084 -2086 0
-2086 -2083 -2080 -2077 2025 0
-2025 2086 0
-2025 2083 0
-2025 2080 0
-2025 2077 0
1511 1507 0
1511 -2025 0
1511 -2026 0
-1507 2025 2026 -1511 0
1846 1507 0
1846 -2025 0
1846 -2026 0
1846 -2025 0
-1507 2025 2026 2025 -1846 0
-81 -1846 -1845 -1852 -1853 -1854 -1855 -1507 2087 0
-2087 81 0
-2087 1846 0
-2087 1845 0
-2087 1852 0
-2087 1853 0
-2087 1854 0
-2087 1855 0
-2087 1507 0
-1786 -1782 -1778 -1776 2088 0
-2088 1786 0
-2088 1782 0
-2088 1778 0
-2088 1776 0
1750 -1499 0
1750 1500 0
1499 -1500 -1750 0
1741 -1474 0
1741 1475 0
1474 -1475 -1741 0
1743 -1485 0
1743 1486 0
1485 -1486 -1743 0
1745 -1492 0
1745 1493 0
1492 -1493 -1745 0
-1745 -1743 -1741 -1750 1502 0
-1502 1745 0
-1502 1743 0
-1502 1741 0
-1502 1750 0
1509 -1502 0
1509 -2088 0
1502 2088 -1509 0
2089 -1946 0
2089 -1953 0
2089 -1963 0
2089 -1858 0
1946 1953 1963 1858 -2089 0
2090 -83 0
2090 -82 0
2090 -81 0
2090 -80 0
83 82 81 80 -2090 0
-2090 -2089 2091 0
-2091 2090 0
-2091 2089 0
2092 -1919 0
2092 -1926 0
2092 -1933 0
2092 -1940 0
1919 1926 1933 1940 -2092 0
2093 -87 0
2093 -86 0
2093 -85 0
2093 -84 0
87 86 85 84 -2093 0
-2093 -2092 2094 0
-2094 2093 0
-2094 2092 0
2095 -1892 0
2095 -1899 0
2095 -1906 0
2095 -1913 0
1892 1899 1906 1913 -2095 0
2096 -91 0
2096 -90 0
2096 -89 0
2096 -88 0
91 90 89 88 -2096 0
-2096 -2095 2097 0
-2097 2096 0
-2097 2095 0
2098 -1865 0
2098 -1872 0
2098 -1879 0
2098 -1886 0
1865 1872 1879 1886 -2098 0
-2099 -2098 2100 0
-2100 2099 0
-2100 2098 0
1508 -2100 0
1508 -2097 0
1508 -2094 0
1508 -2091 0
2100 2097 2094 2091 -1508 0
-1507 -1508 -1509 -1508 1956 0
-1956 1507 0
-1956 1508 0
-1956 1509 0
-1956 1508 0
2099 -95 0
2099 -94 0
2099 -93 0
2099 -92 0
95 94 93 92 -2099 0
1845 -95 0
1845 -94 0
1845 -93 0
1845 -92 0
1845 -91 0
1845 -90 0
1845 -89 0
1845 -88 0
1845 -87 0
1845 -86 0
1845 -85 0
1845 -84 0
1845 -83 0
1845 -82 0
1845 -81 0
1845 -80 0
95 94 93 92 91 90 89 88 87 86 85 84 83 82 81 80 -1845 0
1953 -82 2101 0
-2101 -1953 0
-2101 82 0
1946 1953 -83 2102 0
-2102 -1946 0
-2102 -1953 0
-2102 83 0
1969 -81 0
1969 -2102 0
1969 -2101 0
81 2102 2101 -1969 0
-1969 -1963 -1845 -1507 -1508 -1509 -1508 2103 0
-2103 1969 0
-2103 1963 0
-2103 1845 0
-2103 1507 0
-2103 1508 0
-2103 1509 0
-2103 1508 0
2104 -2103 0
2104 -2087 0
2104 -2019 0
2104 -1962 0
2103 2087 2019 1962 -2104 0
-2105 1521 0
-2105 -1520 0
1521 -1520 1518 0
-1518 -1521 0
-1518 1520 0
1521 1520 1517 0
-1517 -1521 0
-1517 -1520 0
2106 -1517 0
2106 -1518 0
1517 1518 -2106 0
-2107 1536 0
-2107 -1535 0
1536 -1535 1533 0
-1533 -1536 0
-1533 1535 0
1536 1535 1532 0
-1532 -1536 0
-1532 -1535 0
2108 -1532 0
2108 -1533 0
1532 1533 -2108 0
-2109 1551 0
-2109 -1550 0
1551 -1550 1548 0
-1548 -1551 0
-1548 1550 0
1551 1550 1547 0
-1547 -1551 0
-1547 -1550 0
2110 -1547 0
2110 -1548 0
1547 1548 -2110 0
-2111 1566 0
-2111 -1565 0
1566 -1565 1563 0
-1563 -1566 0
-1563 1565 0
1566 1565 1562 0
-1562 -1566 0
-1562 -1565 0
2112 -1562 0
2112 -1563 0
1562 1563 -2112 0
-2113 1581 0
-2113 -1580 0
1581 -1580 1578 0
-1578 -1581 0
-1578 1580 0
1581 1580 1577 0
-1577 -1581 0
-1577 -1580 0
2114 -1577 0
2114 -1578 0
1577 1578 -2114 0
-2115 1596 0
-2115 -1595 0
1596 -1595 1593 0
-1593 -1596 0
-1593 1595 0
1596 1595 1592 0
-1592 -1596 0
-1592 -1595 0
2116 -1592 0
2116 -1593 0
1592 1593 -2116 0
-2117 1611 0
-2117 -1610 0
1611 -1610 1608 0
-1608 -1611 0
-1608 1610 0
1611 1610 1607 0
-1607 -1611 0
-1607 -1610 0
2118 -1607 0
2118 -1608 0
1607 1608 -2118 0
-2119 1626 0
-2119 -1625 0
1626 -1625 1623 0
-1623 -1626 0
-1623 1625 0
1626 1625 1622 0
-1622 -1626 0
-1622 -1625 0
2120 -1622 0
2120 -1623 0
1622 1623 -2120 0
-2121 1641 0
-2121 -1640 0
1641 -1640 1638 0
-1638 -1641 0
-1638 1640 0
1641 1640 1637 0
-1637 -1641 0
-1637 -1640 0
2122 -1637 0
2122 -1638 0
1637 1638 -2122 0
-2123 1656 0
-2123 -1655 0
1656 -1655 1653 0
-1653 -1656 0
-1653 1655 0
1656 1655 1652 0
-1652 -1656 0
-1652 -1655 0
2124 -1652 0
2124 -1653 0
1652 1653 -2124 0
-2125 1671 0
-2125 -1670 0
1671 -1670 1668 0
-1668 -1671 0
-1668 1670 0
1671 1670 1667 0
-1667 -1671 0
-1667 -1670 0
2126 -1667 0
2126 -1668 0
1667 1668 -2126 0
-2127 1686 0
-2127 -1685 0
1686 -1685 1683 0
-1683 -1686 0
-1683 1685 0
1686 1685 1682 0
-1682 -1686 0
-1682 -1685 0
2128 -1682 0
2128 -1683 0
1682 1683 -2128 0
-2129 1701 0
-2129 -1700 0
1701 -1700 1698 0
-1698 -1701 0
-1698 1700 0
1701 1700 1697 0
-1697 -1701 0
-1697 -1700 0
2130 -1697 0
2130 -1698 0
1697 1698 -2130 0
-2131 1716 0
-2131 -1715 0
1716 -1715 1713 0
-1713 -1716 0
-1713 1715 0
1716 1715 1712 0
-1712 -1716 0
-1712 -1715 0
2132 -1712 0
2132 -1713 0
1712 1713 -2132 0
-2133 1731 0
-2133 -1730 0
1731 -1730 1728 0
-1728 -1731 0
-1728 1730 0
1731 1730 1727 0
-1727 -1731 0
-1727 -1730 0
2134 -1727 0
2134 -1728 0
1727 1728 -2134 0
-2135 1766 0
-2135 -1765 0
1766 -1765 1763 0
-1763 -1766 0
-1763 1765 0
1766 1765 1762 0
-1762 -1766 0
-1762 -1765 0
2136 -1762 0
2136 -1763 0
1762 1763 -2136 0
2137 -98 0
2137 97 0
2137 2138 0
98 -97 -2138 -2137 0
-2137 -2139 2140 0
-2140 2137 0
-2140 2139 0
2141 -99 0
2141 -100 0
2141 -101 0
2141 -102 0
2141 -103 0
2141 -104 0
2141 -105 0
2141 -106 0
2141 -107 0
2141 -108 0
2141 -109 0
2141 -110 0
2141 -111 0
2141 -112 0
2141 -113 0
2141 -114 0
99 100 101 102 103 104 105 106 107 108 109 110 111 112 113 114 -2141 0
-98 97 -2141 2142 0
-2142 98 0
-2142 -97 0
-2142 2141 0
98 -97 2143 0
-2143 -98 0
-2143 97 0
2139 -2143 0
2139 -2142 0
2143 2142 -2139 0
2144 -98 0
2144 97 0
2144 -2138 0
98 -97 2138 -2144 0
-2144 -2139 2145 0
-2145 2144 0
-2145 2139 0
-2146 2147 -2148 -2149 -2150 -2151 2152 0
-2152 2146 0
-2152 -2147 0
-2152 2148 0
-2152 2149 0
-2152 2150 0
-2152 2151 0
-2153 -2149 -2154 2155 0
-2155 2153 0
-2155 2149 0
-2155 2154 0
2156 -2155 0
2156 -2152 0
2155 2152 -2156 0
-2157 2158 -2159 -2149 -2150 -2151 2160 0
-2160 2157 0
-2160 -2158 0
-2160 2159 0
-2160 2149 0
-2160 2150 0
-2160 2151 0
-2161 -2149 -2154 2162 0
-2162 2161 0
-2162 2149 0
-2162 2154 0
2163 -2162 0
2163 -2160 0
2162 2160 -2163 0
-2164 2165 -2166 -2149 -2150 -2151 2167 0
-2167 2164 0
-2167 -2165 0
-2167 2166 0
-2167 2149 0
-2167 2150 0
-2167 2151 0
-2168 -2149 -2154 2169 0
-2169 2168 0
-2169 2149 0
-2169 2154 0
2170 -2169 0
2170 -2167 0
2169 2167 -2170 0
-2171 2172 -2173 -2149 -2150 -2151 2174 0
-2174 2171 0
-2174 -2172 0
-2174 2173 0
-2174 2149 0
-2174 2150 0
-2174 2151 0
2154 2150 0
2154 -2175 0
-2150 2175 -2154 0
2149 -2176 0
2149 -2168 0
2149 -2161 0
2149 -2153 0
2176 2168 2161 2153 -2149 0
-2176 -2149 -2154 2177 0
-2177 2176 0
-2177 2149 0
-2177 2154 0
2176 2168 2161 2153 2178 0
-2178 -2176 0
-2178 -2168 0
-2178 -2161 0
-2178 -2153 0
2179 -2178 0
2179 -2177 0
2179 -2174 0
2178 2177 2174 -2179 0
-2180 -2180 -2181 -2182 2183 0
-2183 2180 0
-2183 2180 0
-2183 2181 0
-2183 2182 0
-2184 -2180 2185 0
-2185 2184 0
-2185 2180 0
2180 2186 2150 2187 0
-2187 -2180 0
-2187 -2186 0
-2187 -2150 0
2188 -2187 0
2188 -2185 0
2187 2185 -2188 0
2189 -2190 0
2189 -2191 0
2189 -2192 0
2189 -2194 0
2190 2191 2192 2194 -2189 0
-2195 -2196 -2189 2197 0
-2197 2195 0
-2197 2196 0
-2197 2189 0
-2194 2193 -2198 2192 0
-2192 2194 0
-2192 -2193 0
-2192 2198 0
2199 -2190 0
2199 -2191 0
2199 -2192 0
2199 -2193 0
2190 2191 2192 2193 -2199 0
2196 -2190 0
2196 -2191 0
2196 2194 0
2196 -2193 0
2196 2198 0
2190 2191 -2194 2193 -2198 -2196 0
2200 -2190 0
2200 -2194 0
2200 2193 0
2190 2194 -2193 -2200 0
2195 -2194 0
2195 -2193 0
2194 2193 -2195 0
2201 -2194 0
2201 -2193 0
2201 2202 0
2194 2193 -2202 -2201 0
-2201 -2200 -2196 -2199 2203 0
-2203 2201 0
-2203 2200 0
-2203 2196 0
-2203 2199 0
2204 -2205 0
2204 -2206 0
2204 -2207 0
2204 -2209 0
2205 2206 2207 2209 -2204 0
-2210 -2211 -2204 2212 0
-2212 2210 0
-2212 2211 0
-2212 2204 0
-2209 2208 -2213 2207 0
-2207 2209 0
-2207 -2208 0
-2207 2213 0
2214 -2205 0
2214 -2206 0
2214 -2207 0
2214 -2208 0
2205 2206 2207 2208 -2214 0
2211 -2205 0
2211 -2206 0
2211 2209 0
2211 -2208 0
2211 2213 0
2205 2206 -2209 2208 -2213 -2211 0
2215 -2205 0
2215 -2209 0
2215 2208 0
2205 2209 -2208 -2215 0
2210 -2209 0
2210 -2208 0
2209 2208 -2210 0
2216 -2209 0
2216 -2208 0
2216 2217 0
2209 2208 -2217 -2216 0
-2216 -2215 -2211 -2214 2218 0
-2218 2216 0
-2218 2215 0
-2218 2211 0
-2218 2214 0
2219 -2220 0
2219 -2221 0
2219 -2222 0
2219 -2224 0
2220 2221 2222 2224 -2219 0
-2225 -2226 -2219 2227 0
-2227 2225 0
-2227 2226 0
-2227 2219 0
-2224 2223 -2228 2222 0
-2222 2224 0
-2222 -2223 0
-2222 2228 0
2229 -2220 0
2229 -2221 0
2229 -2222 0
2229 -2223 0
2220 2221 2222 2223 -2229 0
2226 -2220 0
2226 -2221 0
2226 2224 0
2226 -2223 0
2226 2228 0
2220 2221 -2224 2223 -2228 -2226 0
2230 -2220 0
2230 -2224 0
2230 2223 0
2220 2224 -2223 -2230 0
2225 -2224 0
2225 -2223 0
2224 2223 -2225 0
2231 -2224 0
2231 -2223 0
2231 2232 0
2224 2223 -2232 -2231 0
-2231 -2230 -2226 -2229 2233 0
-2233 2231 0
-2233 2230 0
-2233 2226 0
-2233 2229 0
2234 -2235 0
2234 -2236 0
2234 -2237 0
2234 -2239 0
2235 2236 2237 2239 -2234 0
-2240 -2241 -2234 2242 0
-2242 2240 0
-2242 2241 0
-2242 2234 0
-2239 2238 -2243 2237 0
-2237 2239 0
-2237 -2238 0
-2237 2243 0
2244 -2235 0
2244 -2236 0
2244 -2237 0
2244 -2238 0
2235 2236 2237 2238 -2244 0
2241 -2235 0
2241 -2236 0
2241 2239 0
2241 -2238 0
2241 2243 0
2235 2236 -2239 2238 -2243 -2241 0
2245 -2235 0
2245 -2239 0
2245 2238 0
2235 2239 -2238 -2245 0
2240 -2239 0
2240 -2238 0
2239 2238 -2240 0
2246 -2239 0
2246 -2238 0
2246 2247 0
2239 2238 -2247 -2246 0
-2246 -2245 -2241 -2244 2248 0
-2248 2246 0
-2248 2245 0
-2248 2241 0
-2248 2244 0
2249 -2250 0
2249 -2251 0
2249 -2252 0
2249 -2254 0
2250 2251 2252 2254 -2249 0
-2255 -2256 -2249 2257 0
-2257 2255 0
-2257 2256 0
-2257 2249 0
-2254 2253 -2258 2252 0
-2252 2254 0
-2252 -2253 0
-2252 2258 0
2259 -2250 0
2259 -2251 0
2259 -2252 0
2259 -2253 0
2250 2251 2252 2253 -2259 0
2256 -2250 0
2256 -2251 0
2256 2254 0
2256 -2253 0
2256 2258 0
2250 2251 -2254 2253 -2258 -2256 0
2260 -2250 0
2260 -2254 0
2260 2253 0
2250 2254 -2253 -2260 0
2255 -2254 0
2255 -2253 0
2254 2253 -2255 0
2261 -2254 0
2261 -2253 0
2261 2262 0
2254 2253 -2262 -2261 0
-2261 -2260 -2256 -2259 2263 0
-2263 2261 0
-2263 2260 0
-2263 2256 0
-2263 2259 0
2264 -2265 0
2264 -2266 0
2264 -2267 0
2264 -2269 0
2265 2266 2267 2269 -2264 0
-2270 -2271 -2264 2272 0
-2272 2270 0
-2272 2271 0
-2272 2264 0
-2269 2268 -2273 2267 0
-2267 2269 0
-2267 -2268 0
-2267 2273 0
2274 -2265 0
2274 -2266 0
2274 -2267 0
2274 -2268 0
2265 2266 2267 2268 -2274 0
2271 -2265 0
2271 -2266 0
2271 2269 0
2271 -2268 0
2271 2273 0
2265 2266 -2269 2268 -2273 -2271 0
2275 -2265 0
2275 -2269 0
2275 2268 0
2265 2269 -2268 -2275 0
2270 -2269 0
2270 -2268 0
2269 2268 -2270 0
2276 -2269 0
2276 -2268 0
2276 2277 0
2269 2268 -2277 -2276 0
-2276 -2275 -2271 -2274 2278 0
-2278 2276 0
-2278 2275 0
-2278 2271 0
-2278 2274 0
2279 -2280 0
2279 -2281 0
2279 -2282 0
2279 -2284 0
2280 2281 2282 2284 -2279 0
-2285 -2286 -2279 2287 0
-2287 2285 0
-2287 2286 0
-2287 2279 0
-2284 2283 -2288 2282 0
-2282 2284 0
-2282 -2283 0
-2282 2288 0
2289 -2280 0
2289 -2281 0
2289 -2282 0
2289 -2283 0
2280 2281 2282 2283 -2289 0
2286 -2280 0
2286 -2281 0
2286 2284 0
2286 -2283 0
2286 2288 0
2280 2281 -2284 2283 -2288 -2286 0
2290 -2280 0
2290 -2284 0
2290 2283 0
2280 2284 -2283 -2290 0
2285 -2284 0
2285 -2283 0
2284 2283 -2285 0
2291 -2284 0
2291 -2283 0
2291 2292 0
2284 2283 -2292 -2291 0
-2291 -2290 -2286 -2289 2293 0
-2293 2291 0
-2293 2290 0
-2293 2286 0
-2293 2289 0
2294 -2295 0
2294 -2296 0
2294 -2297 0
2294 -2299 0
2295 2296 2297 2299 -2294 0
-2300 -2301 -2294 2302 0
-2302 2300 0
-2302 2301 0
-2302 2294 0
-2299 2298 -2303 2297 0
-2297 2299 0
-2297 -2298 0
-2297 2303 0
2304 -2295 0
2304 -2296 0
2304 -2297 0
2304 -2298 0
2295 2296 2297 2298 -2304 0
2301 -2295 0
2301 -2296 0
2301 2299 0
2301 -2298 0
2301 2303 0
2295 2296 -2299 2298 -2303 -2301 0
2305 -2295 0
2305 -2299 0
2305 2298 0
2295 2299 -2298 -2305 0
2300 -2299 0
2300 -2298 0
2299 2298 -2300 0
2306 -2299 0
2306 -2298 0
2306 2307 0
2299 2298 -2307 -2306 0
-2306 -2305 -2301 -2304 2308 0
-2308 2306 0
-2308 2305 0
-2308 2301 0
-2308 2304 0
2309 -2310 0
2309 -2311 0
2309 -2312 0
2309 -2314 0
2310 2311 2312 2314 -2309 0
-2315 -2316 -2309 2317 0
-2317 2315 0
-2317 2316 0
-2317 2309 0
-2314 2313 -2318 2312 0
-2312 2314 0
-2312 -2313 0
-2312 2318 0
2319 -2310 0
2319 -2311 0
2319 -2312 0
2319 -2313 0
2310 2311 2312 2313 -2319 0
2316 -2310 0
2316 -2311 0
2316 2314 0
2316 -2313 0
2316 2318 0
2310 2311 -2314 2313 -2318 -2316 0
2320 -2310 0
2320 -2314 0
2320 2313 0
2310 2314 -2313 -2320 0
2315 -2314 0
2315 -2313 0
2314 2313 -2315 0
2321 -2314 0
2321 -2313 0
2321 2322 0
2314 2313 -2322 -2321 0
-2321 -2320 -2316 -2319 2323 0
-2323 2321 0
-2323 2320 0
-2323 2316 0
-2323 2319 0
2324 -2325 0
2324 -2326 0
2324 -2327 0
2324 -2329 0
2325 2326 2327 2329 -2324 0
-2330 -2331 -2324 2332 0
-2332 2330 0
-2332 2331 0
-2332 2324 0
-2329 2328 -2333 2327 0
-2327 2329 0
-2327 -2328 0
-2327 2333 0
2334 -2325 0
2334 -2326 0
2334 -2327 0
2334 -2328 0
2325 2326 2327 2328 -2334 0
2331 -2325 0
2331 -2326 0
2331 2329 0
2331 -2328 0
2331 2333 0
2325 2326 -2329 2328 -2333 -2331 0
2335 -2325 0
2335 -2329 0
2335 2328 0
2325 2329 -2328 -2335 0
2330 -2329 0
2330 -2328 0
2329 2328 -2330 0
2336 -2329 0
2336 -2328 0
2336 2337 0
2329 2328 -2337 -2336 0
-2336 -2335 -2331 -2334 2338 0
-2338 2336 0
-2338 2335 0
-2338 2331 0
-2338 2334 0
2339 -2340 0
2339 -2341 0
2339 -2342 0
2339 -2344 0
2340 2341 2342 2344 -2339 0
-2345 -2346 -2339 2347 0
-2347 2345 0
-2347 2346 0
-2347 2339 0
-2344 2343 -2348 2342 0
-2342 2344 0
-2342 -2343 0
-2342 2348 0
2349 -2340 0
2349 -2341 0
2349 -2342 0
2349 -2343 0
2340 2341 2342 2343 -2349 0
2346 -2340 0
2346 -2341 0
2346 2344 0
2346 -2343 0
2346 2348 0
2340 2341 -2344 2343 -2348 -2346 0
2350 -2340 0
2350 -2344 0
2350 2343 0
2340 2344 -2343 -2350 0
2345 -2344 0
2345 -2343 0
2344 2343 -2345 0
2351 -2344 0
2351 -2343 0
2351 2352 0
2344 2343 -2352 -2351 0
-2351 -2350 -2346 -2349 2353 0
-2353 2351 0
-2353 2350 0
-2353 2346 0
-2353 2349 0
2354 -2355 0
2354 -2356 0
2354 -2357 0
2354 -2359 0
2355 2356 2357 2359 -2354 0
-2360 -2361 -2354 2362 0
-2362 2360 0
-2362 2361 0
-2362 2354 0
-2359 2358 -2363 2357 0
-2357 2359 0
-2357 -2358 0
-2357 2363 0
2364 -2355 0
2364 -2356 0
2364 -2357 0
2364 -2358 0
2355 2356 2357 2358 -2364 0
2361 -2355 0
2361 -2356 0
2361 2359 0
2361 -2358 0
2361 2363 0
2355 2356 -2359 2358 -2363 -2361 0
2365 -2355 0
2365 -2359 0
2365 2358 0
2355 2359 -2358 -2365 0
2360 -2359 0
2360 -2358 0
2359 2358 -2360 0
2366 -2359 0
2366 -2358 0
2366 2367 0
2359 2358 -2367 -2366 0
-2366 -2365 -2361 -2364 2368 0
-2368 2366 0
-2368 2365 0
-2368 2361 0
-2368 2364 0
2369 -2370 0
2369 -2371 0
2369 -2372 0
2369 -2374 0
2370 2371 2372 2374 -2369 0
-2375 -2376 -2369 2377 0
-2377 2375 0
-2377 2376 0
-2377 2369 0
-2374 2373 -2378 2372 0
-2372 2374 0
-2372 -2373 0
-2372 2378 0
2379 -2370 0
2379 -2371 0
2379 -2372 0
2379 -2373 0
2370 2371 2372 2373 -2379 0
2376 -2370 0
2376 -2371 0
2376 2374 0
2376 -2373 0
2376 2378 0
2370 2371 -2374 2373 -2378 -2376 0
2380 -2370 0
2380 -2374 0
2380 2373 0
2370 2374 -2373 -2380 0
2375 -2374 0
2375 -2373 0
2374 2373 -2375 0
2381 -2374 0
2381 -2373 0
2381 2382 0
2374 2373 -2382 -2381 0
-2381 -2380 -2376 -2379 2383 0
-2383 2381 0
-2383 2380 0
-2383 2376 0
-2383 2379 0
2384 -2385 0
2384 -2386 0
2384 -2387 0
2384 -2389 0
2385 2386 2387 2389 -2384 0
-2390 -2391 -2384 2392 0
-2392 2390 0
-2392 2391 0
-2392 2384 0
-2389 2388 -2393 2387 0
-2387 2389 0
-2387 -2388 0
-2387 2393 0
2394 -2385 0
2394 -2386 0
2394 -2387 0
2394 -2388 0
2385 2386 2387 2388 -2394 0
2391 -2385 0
2391 -2386 0
2391 2389 0
2391 -2388 0
2391 2393 0
2385 2386 -2389 2388 -2393 -2391 0
2395 -2385 0
2395 -2389 0
2395 2388 0
2385 2389 -2388 -2395 0
2390 -2389 0
2390 -2388 0
2389 2388 -2390 0
2396 -2389 0
2396 -2388 0
2396 2397 0
2389 2388 -2397 -2396 0
-2396 -2395 -2391 -2394 2398 0
-2398 2396 0
-2398 2395 0
-2398 2391 0
-2398 2394 0
2399 -2400 0
2399 -2401 0
2399 -2402 0
2399 -2404 0
2400 2401 2402 2404 -2399 0
-2405 -2406 -2399 2407 0
-2407 2405 0
-2407 2406 0
-2407 2399 0
-2404 2403 -2408 2402 0
-2402 2404 0
-2402 -2403 0
-2402 2408 0
2409 -2400 0
2409 -2401 0
2409 -2402 0
2409 -2403 0
2400 2401 2402 2403 -2409 0
2406 -2400 0
2406 -2401 0
2406 2404 0
2406 -2403 0
2406 2408 0
2400 2401 -2404 2403 -2408 -2406 0
2410 -2400 0
2410 -2404 0
2410 2403 0
2400 2404 -2403 -2410 0
2405 -2404 0
2405 -2403 0
2404 2403 -2405 0
2411 -2404 0
2411 -2403 0
2411 2412 0
2404 2403 -2412 -2411 0
-2411 -2410 -2406 -2409 2413 0
-2413 2411 0
-2413 2410 0
-2413 2406 0
-2413 2409 0
-2414 -2161 2415 0
-2415 2414 0
-2415 2161 0
-2416 -2414 -2168 2417 0
-2417 2416 0
-2417 2414 0
-2417 2168 0
-2418 -2416 -2414 -2176 2419 0
-2419 2418 0
-2419 2416 0
-2419 2414 0
-2419 2176 0
2171 -2153 0
2171 -2419 0
2171 -2417 0
2171 -2415 0
2153 2419 2417 2415 -2171 0
-2171 2172 -2173 -2150 -2151 2420 0
-2420 2171 0
-2420 -2172 0
-2420 2173 0
-2420 2150 0
-2420 2151 0
-2416 -2168 2421 0
-2421 2416 0
-2421 2168 0
-2418 -2416 -2176 2422 0
-2422 2418 0
-2422 2416 0
-2422 2176 0
-2423 -2418 -2416 -2153 2424 0
-2424 2423 0
-2424 2418 0
-2424 2416 0
-2424 2153 0
2146 -2161 0
2146 -2424 0
2146 -2422 0
2146 -2421 0
2161 2424 2422 2421 -2146 0
-2146 2147 -2148 -2150 -2151 2425 0
-2425 2146 0
-2425 -2147 0
-2425 2148 0
-2425 2150 0
-2425 2151 0
-2418 -2176 2426 0
-2426 2418 0
-2426 2176 0
-2423 -2418 -2153 2427 0
-2427 2423 0
-2427 2418 0
-2427 2153 0
-2414 -2423 -2418 -2161 2428 0
-2428 2414 0
-2428 2423 0
-2428 2418 0
-2428 2161 0
2157 -2168 0
2157 -2428 0
2157 -2427 0
2157 -2426 0
2168 2428 2427 2426 -2157 0
-2157 2158 -2159 -2150 -2151 2429 0
-2429 2157 0
-2429 -2158 0
-2429 2159 0
-2429 2150 0
-2429 2151 0
-2423 -2153 2430 0
-2430 2423 0
-2430 2153 0
-2414 -2423 -2161 2431 0
-2431 2414 0
-2431 2423 0
-2431 2161 0
-2416 -2414 -2423 -2168 2432 0
-2432 2416 0
-2432 2414 0
-2432 2423 0
-2432 2168 0
2164 -2176 0
2164 -2432 0
2164 -2431 0
2164 -2430 0
2176 2432 2431 2430 -2164 0
-2164 2165 -2166 -2150 -2151 2433 0
-2433 2164 0
-2433 -2165 0
-2433 2166 0
-2433 2150 0
-2433 2151 0
2434 -2435 0
2434 -2436 0
2434 -2437 0
2434 -2439 0
2435 2436 2437 2439 -2434 0
-2440 -2441 -2434 2442 0
-2442 2440 0
-2442 2441 0
-2442 2434 0
-2439 2438 -2443 2437 0
-2437 2439 0
-2437 -2438 0
-2437 2443 0
2444 -2435 0
2444 -2436 0
2444 -2437 0
2444 -2438 0
2435 2436 2437 2438 -2444 0
2441 -2435 0
2441 -2436 0
2441 2439 0
2441 -2438 0
2441 2443 0
2435 2436 -2439 2438 -2443 -2441 0
2445 -2435 0
2445 -2439 0
2445 2438 0
2435 2439 -2438 -2445 0
2440 -2439 0
2440 -2438 0
2439 2438 -2440 0
2446 -2439 0
2446 -2438 0
2446 2447 0
2439 2438 -2447 -2446 0
-2446 -2445 -2441 -2444 2448 0
-2448 2446 0
-2448 2445 0
-2448 2441 0
-2448 2444 0
2186 -2449 2450 0
-2450 -2186 0
-2450 2449 0
-2150 -2451 -2181 2452 0
-2452 2150 0
-2452 2451 0
-2452 2181 0
2453 -2452 0
2453 -2450 0
2452 2450 -2453 0
2186 -2451 2454 0
-2454 -2186 0
-2454 2451 0
-2150 -2455 -2181 2456 0
-2456 2150 0
-2456 2455 0
-2456 2181 0
2457 -2456 0
2457 -2454 0
2456 2454 -2457 0
2186 -2455 2458 0
-2458 -2186 0
-2458 2455 0
-2150 -2459 -2181 2460 0
-2460 2150 0
-2460 2459 0
-2460 2181 0
2461 -2460 0
2461 -2458 0
2460 2458 -2461 0
2186 -2459 2462 0
-2462 -2186 0
-2462 2459 0
-2150 -2181 2463 0
-2463 2150 0
-2463 2181 0
2464 -2463 0
2464 -2462 0
2463 2462 -2464 0
2465 -2172 0
2465 2173 0
2465 -2173 0
2172 -2173 2173 -2465 0
2466 -2467 0
2466 2468 0
2467 -2468 -2466 0
-2466 -2465 2469 0
-2469 2466 0
-2469 2465 0
2470 -2147 0
2470 2148 0
2470 -2148 0
2147 -2148 2148 -2470 0
2471 -2472 0
2471 2473 0
2472 -2473 -2471 0
-2471 -2470 2474 0
-2474 2471 0
-2474 2470 0
2475 -2158 0
2475 2159 0
2475 -2159 0
2158 -2159 2159 -2475 0
2476 -2477 0
2476 2478 0
2477 -2478 -2476 0
-2476 -2475 2479 0
-2479 2476 0
-2479 2475 0
2480 -2165 0
2480 2166 0
2480 -2166 0
2165 -2166 2166 -2480 0
2481 -2482 0
2481 2483 0
2482 -2483 -2481 0
-2481 -2480 2484 0
-2484 2481 0
-2484 2480 0
2485 -2150 0
2485 -2186 0
2150 2186 -2485 0
2486 -2193 0
2486 -2487 0
2193 2487 -2486 0
2488 -2208 0
2488 -2489 0
2208 2489 -2488 0
2490 -2223 0
2490 -2491 0
2223 2491 -2490 0
2492 -2238 0
2492 -2493 0
2238 2493 -2492 0
2494 -2253 0
2494 -2495 0
2253 2495 -2494 0
2496 -2268 0
2496 -2497 0
2268 2497 -2496 0
2498 -2283 0
2498 -2499 0
2283 2499 -2498 0
2500 -2298 0
2500 -2501 0
2298 2501 -2500 0
2502 -2313 0
2502 -2503 0
2313 2503 -2502 0
2504 -2328 0
2504 -2505 0
2328 2505 -2504 0
2506 -2343 0
2506 -2507 0
2343 2507 -2506 0
2508 -2358 0
2508 -2509 0
2358 2509 -2508 0
2510 -2373 0
2510 -2511 0
2373 2511 -2510 0
2512 -2388 0
2512 -2513 0
2388 2513 -2512 0
2514 -2403 0
2514 -2515 0
2403 2515 -2514 0
2516 -2438 0
2516 -2517 0
2438 2517 -2516 0
-114 -2518 -2519 -2520 -2521 2522 0
-2522 114 0
-2522 2518 0
-2522 2519 0
-2522 2520 0
-2522 2521 0
-102 -2519 -2518 -2180 -2523 2524 0
-2524 102 0
-2524 2519 0
-2524 2518 0
-2524 2180 0
-2524 2523 0
-99 -2519 -2518 -2525 -2526 -2527 -2528 -2180 2529 0
-2529 99 0
-2529 2519 0
-2529 2518 0
-2529 2525 0
-2529 2526 0
-2529 2527 0
-2529 2528 0
-2529 2180 0
-2530 -2531 -2518 -2180 -2181 -2182 -2181 2532 0
-2532 2530 0
-2532 2531 0
-2532 2518 0
-2532 2180 0
-2532 2181 0
-2532 2182 0
-2532 2181 0
2533 -2532 0
2533 -2529 0
2533 -2524 0
2533 -2522 0
2533 -2534 0
2532 2529 2524 2522 2534 -2533 0
-113 -2518 -2519 -2520 -2521 2535 0
-2535 113 0
-2535 2518 0
-2535 2519 0
-2535 2520 0
-2535 2521 0
-101 -2519 -2518 -2180 -2523 2536 0
-2536 101 0
-2536 2519 0
-2536 2518 0
-2536 2180 0
-2536 2523 0
-114 -2519 -2518 -2525 -2526 -2527 -2528 -2180 2537 0
-2537 114 0
-2537 2519 0
-2537 2518 0
-2537 2525 0
-2537 2526 0
-2537 2527 0
-2537 2528 0
-2537 2180 0
-114 -2538 -2518 -2180 -2181 -2182 -2181 2539 0
-2539 114 0
-2539 2538 0
-2539 2518 0
-2539 2180 0
-2539 2181 0
-2539 2182 0
-2539 2181 0
2540 -2539 0
2540 -2537 0
2540 -2536 0
2540 -2535 0
2539 2537 2536 2535 -2540 0
-112 -2518 -2519 -2520 -2521 2541 0
-2541 112 0
-2541 2518 0
-2541 2519 0
-2541 2520 0
-2541 2521 0
-100 -2519 -2518 -2180 -2523 2542 0
-2542 100 0
-2542 2519 0
-2542 2518 0
-2542 2180 0
-2542 2523 0
-113 -2519 -2518 -2525 -2526 -2527 -2528 -2180 2543 0
-2543 113 0
-2543 2519 0
-2543 2518 0
-2543 2525 0
-2543 2526 0
-2543 2527 0
-2543 2528 0
-2543 2180 0
-2544 -2545 -2518 -2180 -2181 -2182 -2181 2546 0
-2546 2544 0
-2546 2545 0
-2546 2518 0
-2546 2180 0
-2546 2181 0
-2546 2182 0
-2546 2181 0
2547 -2546 0
2547 -2543 0
2547 -2542 0
2547 -2541 0
2546 2543 2542 2541 -2547 0
-111 -2518 -2519 -2520 -2521 2548 0
-2548 111 0
-2548 2518 0
-2548 2519 0
-2548 2520 0
-2548 2521 0
-99 -2519 -2518 -2180 -2523 2549 0
-2549 99 0
-2549 2519 0
-2549 2518 0
-2549 2180 0
-2549 2523 0
-112 -2519 -2518 -2525 -2526 -2527 -2528 -2180 2550 0
-2550 112 0
-2550 2519 0
-2550 2518 0
-2550 2525 0
-2550 2526 0
-2550 2527 0
-2550 2528 0
-2550 2180 0
-2551 -2552 -2518 -2180 -2181 -2182 -2181 2553 0
-2553 2551 0
-2553 2552 0
-2553 2518 0
-2553 2180 0
-2553 2181 0
-2553 2182 0
-2553 2181 0
2554 -2553 0
2554 -2550 0
2554 -2549 0
2554 -2548 0
2553 2550 2549 2548 -2554 0
-110 -2518 -2519 -2520 -2521 2555 0
-2555 110 0
-2555 2518 0
-2555 2519 0
-2555 2520 0
-2555 2521 0
-114 -2519 -2518 -2180 -2523 2556 0
-2556 114 0
-2556 2519 0
-2556 2518 0
-2556 2180 0
-2556 2523 0
-111 -2519 -2518 -2525 -2526 -2527 -2528 -2180 2557 0
-2557 111 0
-2557 2519 0
-2557 2518 0
-2557 2525 0
-2557 2526 0
-2557 2527 0
-2557 2528 0
-2557 2180 0
-2558 -2559 -2518 -2180 -2181 -2182 -2181 2560 0
-2560 2558 0
-2560 2559 0
-2560 2518 0
-2560 2180 0
-2560 2181 0
-2560 2182 0
-2560 2181 0
2561 -2560 0
2561 -2557 0
2561 -2556 0
2561 -2555 0
2560 2557 2556 2555 -2561 0
-109 -2518 -2519 -2520 -2521 2562 0
-2562 109 0
-2562 2518 0
-2562 2519 0
-2562 2520 0
-2562 2521 0
-113 -2519 -2518 -2180 -2523 2563 0
-2563 113 0
-2563 2519 0
-2563 2518 0
-2563 2180 0
-2563 2523 0
-110 -2519 -2518 -2525 -2526 -2527 -2528 -2180 2564 0
-2564 110 0
-2564 2519 0
-2564 2518 0
-2564 2525 0
-2564 2526 0
-2564 2527 0
-2564 2528 0
-2564 2180 0
-110 -2565 -2518 -2180 -2181 -2182 -2181 2566 0
-2566 110 0
-2566 2565 0
-2566 2518 0
-2566 2180 0
-2566 2181 0
-2566 2182 0
-2566 2181 0
2567 -2566 0
2567 -2564 0
2567 -2563 0
2567 -2562 0
2566 2564 2563 2562 -2567 0
-108 -2518 -2519 -2520 -2521 2568 0
-2568 108 0
-2568 2518 0
-2568 2519 0
-2568 2520 0
-2568 2521 0
-112 -2519 -2518 -2180 -2523 2569 0
-2569 112 0
-2569 2519 0
-2569 2518 0
-2569 2180 0
-2569 2523 0
-109 -2519 -2518 -2525 -2526 -2527 -2528 -2180 2570 0
-2570 109 0
-2570 2519 0
-2570 2518 0
-2570 2525 0
-2570 2526 0
-2570 2527 0
-2570 2528 0
-2570 2180 0
-2571 -2572 -2518 -2180 -2181 -2182 -2181 2573 0
-2573 2571 0
-2573 2572 0
-2573 2518 0
-2573 2180 0
-2573 2181 0
-2573 2182 0
-2573 2181 0
2574 -2573 0
2574 -2570 0
2574 -2569 0
2574 -2568 0
2573 2570 2569 2568 -2574 0
-107 -2518 -2519 -2520 -2521 2575 0
-2575 107 0
-2575 2518 0
-2575 2519 0
-2575 2520 0
-2575 2521 0
-111 -2519 -2518 -2180 -2523 2576 0
-2576 111 0
-2576 2519 0
-2576 2518 0
-2576 2180 0
-2576 2523 0
-108 -2519 -2518 -2525 -2526 -2527 -2528 -2180 2577 0
-2577 108 0
-2577 2519 0
-2577 2518 0
-2577 2525 0
-2577 2526 0
-2577 2527 0
-2577 2528 0
-2577 2180 0
-2578 -2579 -2518 -2180 -2181 -2182 -2181 2580 0
-2580 2578 0
-2580 2579 0
-2580 2518 0
-2580 2180 0
-2580 2181 0
-2580 2182 0
-2580 2181 0
2581 -2580 0
2581 -2577 0
2581 -2576 0
2581 -2575 0
2580 2577 2576 2575 -2581 0
-106 -2518 -2519 -2520 -2521 2582 0
-2582 106 0
-2582 2518 0
-2582 2519 0
-2582 2520 0
-2582 2521 0
-110 -2519 -2518 -2180 -2523 2583 0
-2583 110 0
-2583 2519 0
-2583 2518 0
-2583 2180 0
-2583 2523 0
-107 -2519 -2518 -2525 -2526 -2527 -2528 -2180 2584 0
-2584 107 0
-2584 2519 0
-2584 2518 0
-2584 2525 0
-2584 2526 0
-2584 2527 0
-2584 2528 0
-2584 2180 0
-2585 -2586 -2518 -2180 -2181 -2182 -2181 2587 0
-2587 2585 0
-2587 2586 0
-2587 2518 0
-2587 2180 0
-2587 2181 0
-2587 2182 0
-2587 2181 0
2588 -2587 0
2588 -2584 0
2588 -2583 0
2588 -2582 0
2587 2584 2583 2582 -2588 0
-105 -2518 -2519 -2520 -2521 2589 0
-2589 105 0
-2589 2518 0
-2589 2519 0
-2589 2520 0
-2589 2521 0
-109 -2519 -2518 -2180 -2523 2590 0
-2590 109 0
-2590 2519 0
-2590 2518 0
-2590 2180 0
-2590 2523 0
-106 -2519 -2518 -2525 -2526 -2527 -2528 -2180 2591 0
-2591 106 0
-2591 2519 0
-2591 2518 0
-2591 2525 0
-2591 2526 0
-2591 2527 0
-2591 2528 0
-2591 2180 0
-106 -2592 -2518 -2180 -2181 -2182 -2181 2593 0
-2593 106 0
-2593 2592 0
-2593 2518 0
-2593 2180 0
-2593 2181 0
-2593 2182 0
-2593 2181 0
2594 -2593 0
2594 -2591 0
2594 -2590 0
2594 -2589 0
2593 2591 2590 2589 -2594 0
-104 -2518 -2519 -2520 -2521 2595 0
-2595 104 0
-2595 2518 0
-2595 2519 0
-2595 2520 0
-2595 2521 0
-108 -2519 -2518 -2180 -2523 2596 0
-2596 108 0
-2596 2519 0
-2596 2518 0
-2596 2180 0
-2596 2523 0
-105 -2519 -2518 -2525 -2526 -2527 -2528 -2180 2597 0
-2597 105 0
-2597 2519 0
-2597 2518 0
-2597 2525 0
-2597 2526 0
-2597 2527 0
-2597 2528 0
-2597 2180 0
-2598 -2599 -2518 -2180 -2181 -2182 -2181 2600 0
-2600 2598 0
-2600 2599 0
-2600 2518 0
-2600 2180 0
-2600 2181 0
-2600 2182 0
-2600 2181 0
2601 -2600 0
2601 -2597 0
2601 -2596 0
2601 -2595 0
2600 2597 2596 2595 -2601 0
-103 -2518 -2519 -2520 -2521 2602 0
-2602 103 0
-2602 2518 0
-2602 2519 0
-2602 2520 0
-2602 2521 0
-107 -2519 -2518 -2180 -2523 2603 0
-2603 107 0
-2603 2519 0
-2603 2518 0
-2603 2180 0
-2603 2523 0
-104 -2519 -2518 -2525 -2526 -2527 -2528 -2180 2604 0
-2604 104 0
-2604 2519 0
-2604 2518 0
-2604 2525 0
-2604 2526 0
-2604 2527 0
-2604 2528 0
-2604 2180 0
-2605 -2606 -2518 -2180 -2181 -2182 -2181 2607 0
-2607 2605 0
-2607 2606 0
-2607 2518 0
-2607 2180 0
-2607 2181 0
-2607 2182 0
-2607 2181 0
2608 -2607 0
2608 -2604 0
2608 -2603 0
2608 -2602 0
2607 2604 2603 2602 -2608 0
-102 -2518 -2519 -2520 -2521 2609 0
-2609 102 0
-2609 2518 0
-2609 2519 0
-2609 2520 0
-2609 2521 0
-106 -2519 -2518 -2180 -2523 2610 0
-2610 106 0
-2610 2519 0
-2610 2518 0
-2610 2180 0
-2610 2523 0
-103 -2519 -2518 -2525 -2526 -2527 -2528 -2180 2611 0
-2611 103 0
-2611 2519 0
-2611 2518 0
-2611 2525 0
-2611 2526 0
-2611 2527 0
-2611 2528 0
-2611 2180 0
-2612 -2613 -2518 -2180 -2181 -2182 -2181 2614 0
-2614 2612 0
-2614 2613 0
-2614 2518 0
-2614 2180 0
-2614 2181 0
-2614 2182 0
-2614 2181 0
2615 -2614 0
2615 -2611 0
2615 -2610 0
2615 -2609 0
2614 2611 2610 2609 -2615 0
-101 -2518 -2519 -2520 -2521 2616 0
-2616 101 0
-2616 2518 0
-2616 2519 0
-2616 2520 0
-2616 2521 0
-105 -2519 -2518 -2180 -2523 2617 0
-2617 105 0
-2617 2519 0
-2617 2518 0
-2617 2180 0
-2617 2523 0
-102 -2519 -2518 -2525 -2526 -2527 -2528 -2180 2618 0
-2618 102 0
-2618 2519 0
-2618 2518 0
-2618 2525 0
-2618 2526 0
-2618 2527 0
-2618 2528 0
-2618 2180 0
-102 -2619 -2518 -2180 -2181 -2182 -2181 2620 0
-2620 102 0
-2620 2619 0
-2620 2518 0
-2620 2180 0
-2620 2181 0
-2620 2182 0
-2620 2181 0
2621 -2620 0
2621 -2618 0
2621 -2617 0
2621 -2616 0
2620 2618 2617 2616 -2621 0
-100 -2518 -2519 -2520 -2521 2622 0
-2622 100 0
-2622 2518 0
-2622 2519 0
-2622 2520 0
-2622 2521 0
-104 -2519 -2518 -2180 -2523 2623 0
-2623 104 0
-2623 2519 0
-2623 2518 0
-2623 2180 0
-2623 2523 0
-101 -2519 -2518 -2525 -2526 -2527 -2528 -2180 2624 0
-2624 101 0
-2624 2519 0
-2624 2518 0
-2624 2525 0
-2624 2526 0
-2624 2527 0
-2624 2528 0
-2624 2180 0
-2625 -2626 -2518 -2180 -2181 -2182 -2181 2627 0
-2627 2625 0
-2627 2626 0
-2627 2518 0
-2627 2180 0
-2627 2181 0
-2627 2182 0
-2627 2181 0
2628 -2627 0
2628 -2624 0
2628 -2623 0
2628 -2622 0
2627 2624 2623 2622 -2628 0
2521 -2629 0
2521 -2534 0
2521 -2630 0
2521 -2631 0
2521 -2632 0
2521 -2633 0
2521 2180 0
2629 2534 2630 2631 2632 2633 -2180 -2521 0
114 113 112 111 110 109 108 107 106 105 104 103 102 101 100 99 2534 0
-2534 -114 0
-2534 -113 0
-2534 -112 0
-2534 -111 0
-2534 -110 0
-2534 -109 0
-2534 -108 0
-2534 -107 0
-2534 -106 0
-2534 -105 0
-2534 -104 0
-2534 -103 0
-2534 -102 0
-2534 -101 0
-2534 -100 0
-2534 -99 0
2520 -2629 0
2520 -2534 0
2520 2180 0
2520 -2634 0
2629 2534 -2180 2634 -2520 0
-99 -2518 -2519 -2520 -2521 2635 0
-2635 99 0
-2635 2518 0
-2635 2519 0
-2635 2520 0
-2635 2521 0
2636 -100 2637 0
-2637 -2636 0
-2637 100 0
2626 2636 -101 2638 0
-2638 -2626 0
-2638 -2636 0
-2638 101 0
2619 2626 2636 -102 2639 0
-2639 -2619 0
-2639 -2626 0
-2639 -2636 0
-2639 102 0
2530 -99 0
2530 -2639 0
2530 -2638 0
2530 -2637 0
99 2639 2638 2637 -2530 0
-2530 -2531 -2180 -2181 -2182 -2181 2640 0
-2640 2530 0
-2640 2531 0
-2640 2180 0
-2640 2181 0
-2640 2182 0
-2640 2181 0
2641 -2640 0
2641 2531 0
2640 -2531 -2641 0
-2642 -2636 -2180 -2181 -2182 -2181 2643 0
-2643 2642 0
-2643 2636 0
-2643 2180 0
-2643 2181 0
-2643 2182 0
-2643 2181 0
2644 -2643 0
2644 2636 0
2643 -2636 -2644 0
2619 -102 2645 0
-2645 -2619 0
-2645 102 0
2625 -101 0
2625 -2645 0
101 2645 -2625 0
-2625 -2626 -2180 -2181 -2182 -2181 2646 0
-2646 2625 0
-2646 2626 0
-2646 2180 0
-2646 2181 0
-2646 2182 0
-2646 2181 0
2647 -2646 0
2647 2626 0
2646 -2626 -2647 0
-102 -2619 -2180 -2181 -2182 -2181 2648 0
-2648 102 0
-2648 2619 0
-2648 2180 0
-2648 2181 0
-2648 2182 0
-2648 2181 0
2649 -2648 0
2649 2619 0
2648 -2619 -2649 0
-2649 -2647 -2644 -2641 -102 2633 0
-2633 2649 0
-2633 2647 0
-2633 2644 0
-2633 2641 0
-2633 102 0
2606 -104 2650 0
-2650 -2606 0
-2650 104 0
2599 2606 -105 2651 0
-2651 -2599 0
-2651 -2606 0
-2651 105 0
2592 2599 2606 -106 2652 0
-2652 -2592 0
-2652 -2599 0
-2652 -2606 0
-2652 106 0
2612 -103 0
2612 -2652 0
2612 -2651 0
2612 -2650 0
103 2652 2651 2650 -2612 0
-2612 -2613 -2180 -2181 -2182 -2181 2653 0
-2653 2612 0
-2653 2613 0
-2653 2180 0
-2653 2181 0
-2653 2182 0
-2653 2181 0
2654 -2653 0
2654 2613 0
2653 -2613 -2654 0
2599 -105 2655 0
-2655 -2599 0
-2655 105 0
2592 2599 -106 2656 0
-2656 -2592 0
-2656 -2599 0
-2656 106 0
2605 -104 0
2605 -2656 0
2605 -2655 0
104 2656 2655 -2605 0
-2605 -2606 -2180 -2181 -2182 -2181 2657 0
-2657 2605 0
-2657 2606 0
-2657 2180 0
-2657 2181 0
-2657 2182 0
-2657 2181 0
2658 -2657 0
2658 2606 0
2657 -2606 -2658 0
2592 -106 2659 0
-2659 -2592 0
-2659 106 0
2598 -105 0
2598 -2659 0
105 2659 -2598 0
-2598 -2599 -2180 -2181 -2182 -2181 2660 0
-2660 2598 0
-2660 2599 0
-2660 2180 0
-2660 2181 0
-2660 2182 0
-2660 2181 0
2661 -2660 0
2661 2599 0
2660 -2599 -2661 0
-106 -2592 -2180 -2181 -2182 -2181 2662 0
-2662 106 0
-2662 2592 0
-2662 2180 0
-2662 2181 0
-2662 2182 0
-2662 2181 0
2663 -2662 0
2663 2592 0
2662 -2592 -2663 0
-2663 -2661 -2658 -2654 -106 2632 0
-2632 2663 0
-2632 2661 0
-2632 2658 0
-2632 2654 0
-2632 106 0
2579 -108 2664 0
-2664 -2579 0
-2664 108 0
2572 2579 -109 2665 0
-2665 -2572 0
-2665 -2579 0
-2665 109 0
2565 2572 2579 -110 2666 0
-2666 -2565 0
-2666 -2572 0
-2666 -2579 0
-2666 110 0
2585 -107 0
2585 -2666 0
2585 -2665 0
2585 -2664 0
107 2666 2665 2664 -2585 0
-2585 -2586 -2180 -2181 -2182 -2181 2667 0
-2667 2585 0
-2667 2586 0
-2667 2180 0
-2667 2181 0
-2667 2182 0
-2667 2181 0
2668 -2667 0
2668 2586 0
2667 -2586 -2668 0
2572 -109 2669 0
-2669 -2572 0
-2669 109 0
2565 2572 -110 2670 0
-2670 -2565 0
-2670 -2572 0
-2670 110 0
2578 -108 0
2578 -2670 0
2578 -2669 0
108 2670 2669 -2578 0
-2578 -2579 -2180 -2181 -2182 -2181 2671 0
-2671 2578 0
-2671 2579 0
-2671 2180 0
-2671 2181 0
-2671 2182 0
-2671 2181 0
2672 -2671 0
2672 2579 0
2671 -2579 -2672 0
2565 -110 2673 0
-2673 -2565 0
-2673 110 0
2571 -109 0
2571 -2673 0
109 2673 -2571 0
-2571 -2572 -2180 -2181 -2182 -2181 2674 0
-2674 2571 0
-2674 2572 0
-2674 2180 0
-2674 2181 0
-2674 2182 0
-2674 2181 0
2675 -2674 0
2675 2572 0
2674 -2572 -2675 0
-110 -2565 -2180 -2181 -2182 -2181 2676 0
-2676 110 0
-2676 2565 0
-2676 2180 0
-2676 2181 0
-2676 2182 0
-2676 2181 0
2677 -2676 0
2677 2565 0
2676 -2565 -2677 0
-2677 -2675 -2672 -2668 -110 2631 0
-2631 2677 0
-2631 2675 0
-2631 2672 0
-2631 2668 0
-2631 110 0
2552 -112 2678 0
-2678 -2552 0
-2678 112 0
2545 2552 -113 2679 0
-2679 -2545 0
-2679 -2552 0
-2679 113 0
2538 2545 2552 -114 2680 0
-2680 -2538 0
-2680 -2545 0
-2680 -2552 0
-2680 114 0
2558 -111 0
2558 -2680 0
2558 -2679 0
2558 -2678 0
111 2680 2679 2678 -2558 0
-2558 -2559 -2180 -2181 -2182 -2181 2681 0
-2681 2558 0
-2681 2559 0
-2681 2180 0
-2681 2181 0
-2681 2182 0
-2681 2181 0
2682 -2681 0
2682 2559 0
2681 -2559 -2682 0
2545 -113 2683 0
-2683 -2545 0
-2683 113 0
2538 2545 -114 2684 0
-2684 -2538 0
-2684 -2545 0
-2684 114 0
2551 -112 0
2551 -2684 0
2551 -2683 0
112 2684 2683 -2551 0
-2551 -2552 -2180 -2181 -2182 -2181 2685 0
-2685 2551 0
-2685 2552 0
-2685 2180 0
-2685 2181 0
-2685 2182 0
-2685 2181 0
2686 -2685 0
2686 2552 0
2685 -2552 -2686 0
2538 -114 2687 0
-2687 -2538 0
-2687 114 0
2544 -113 0
2544 -2687 0
113 2687 -2544 0
-2544 -2545 -2180 -2181 -2182 -2181 2688 0
-2688 2544 0
-2688 2545 0
-2688 2180 0
-2688 2181 0
-2688 2182 0
-2688 2181 0
2689 -2688 0
2689 2545 0
2688 -2545 -2689 0
-114 -2538 -2180 -2181 -2182 -2181 2690 0
-2690 114 0
-2690 2538 0
-2690 2180 0
-2690 2181 0
-2690 2182 0
-2690 2181 0
2691 -2690 0
2691 2538 0
2690 -2538 -2691 0
-2691 -2689 -2686 -2682 -114 2630 0
-2630 2691 0
-2630 2689 0
-2630 2686 0
-2630 2682 0
-2630 114 0
2523 -2630 0
2523 -2631 0
2523 -2632 0
2523 -2633 0
2630 2631 2632 2633 -2523 0
-103 -2519 -2518 -2180 -2523 2692 0
-2692 103 0
-2692 2519 0
-2692 2518 0
-2692 2180 0
-2692 2523 0
2693 -2636 0
2693 100 0
2636 -100 -2693 0
2694 -2626 0
2694 -2636 0
2694 101 0
2626 2636 -101 -2694 0
2695 -2619 0
2695 -2626 0
2695 -2636 0
2695 102 0
2619 2626 2636 -102 -2695 0
99 -2695 -2694 -2693 2696 0
-2696 -99 0
-2696 2695 0
-2696 2694 0
-2696 2693 0
2697 -2696 0
2697 2531 0
2697 2180 0
2697 -2698 0
2697 -2699 0
2697 -2698 0
2696 -2531 -2180 2698 2699 2698 -2697 0
-2697 -2531 2487 0
-2487 2697 0
-2487 2531 0
2700 -2626 0
2700 101 0
2626 -101 -2700 0
2701 -2619 0
2701 -2626 0
2701 102 0
2619 2626 -102 -2701 0
100 -2701 -2700 2702 0
-2702 -100 0
-2702 2701 0
-2702 2700 0
2703 -2702 0
2703 2636 0
2703 2180 0
2703 -2698 0
2703 -2699 0
2703 -2698 0
2702 -2636 -2180 2698 2699 2698 -2703 0
-2703 -2636 2517 0
-2517 2703 0
-2517 2636 0
2704 -2619 0
2704 102 0
2619 -102 -2704 0
101 -2704 2705 0
-2705 -101 0
-2705 2704 0
2706 -2705 0
2706 2626 0
2706 2180 0
2706 -2698 0
2706 -2699 0
2706 -2698 0
2705 -2626 -2180 2698 2699 2698 -2706 0
-2706 -2626 2515 0
-2515 2706 0
-2515 2626 0
2707 102 0
2707 2619 0
2707 2180 0
2707 -2698 0
2707 -2699 0
2707 -2698 0
-102 -2619 -2180 2698 2699 2698 -2707 0
-2707 -2619 2513 0
-2513 2707 0
-2513 2619 0
2528 -2513 0
2528 -2515 0
2528 -2517 0
2528 -2487 0
2528 102 0
2513 2515 2517 2487 -102 -2528 0
2708 -2606 0
2708 104 0
2606 -104 -2708 0
2709 -2599 0
2709 -2606 0
2709 105 0
2599 2606 -105 -2709 0
2710 -2592 0
2710 -2599 0
2710 -2606 0
2710 106 0
2592 2599 2606 -106 -2710 0
103 -2710 -2709 -2708 2711 0
-2711 -103 0
-2711 2710 0
-2711 2709 0
-2711 2708 0
2712 -2711 0
2712 2613 0
2712 2180 0
2712 -2698 0
2712 -2699 0
2712 -2698 0
2711 -2613 -2180 2698 2699 2698 -2712 0
-2712 -2613 2511 0
-2511 2712 0
-2511 2613 0
2713 -2599 0
2713 105 0
2599 -105 -2713 0
2714 -2592 0
2714 -2599 0
2714 106 0
2592 2599 -106 -2714 0
104 -2714 -2713 2715 0
-2715 -104 0
-2715 2714 0
-2715 2713 0
2716 -2715 0
2716 2606 0
2716 2180 0
2716 -2698 0
2716 -2699 0
2716 -2698 0
2715 -2606 -2180 2698 2699 2698 -2716 0
-2716 -2606 2509 0
-2509 2716 0
-2509 2606 0
2717 -2592 0
2717 106 0
2592 -106 -2717 0
105 -2717 2718 0
-2718 -105 0
-2718 2717 0
2719 -2718 0
2719 2599 0
2719 2180 0
2719 -2698 0
2719 -2699 0
2719 -2698 0
2718 -2599 -2180 2698 2699 2698 -2719 0
-2719 -2599 2507 0
-2507 2719 0
-2507 2599 0
2720 106 0
2720 2592 0
2720 2180 0
2720 -2698 0
2720 -2699 0
2720 -2698 0
-106 -2592 -2180 2698 2699 2698 -2720 0
-2720 -2592 2505 0
-2505 2720 0
-2505 2592 0
2527 -2505 0
2527 -2507 0
2527 -2509 0
2527 -2511 0
2527 106 0
2505 2507 2509 2511 -106 -2527 0
2721 -2579 0
2721 108 0
2579 -108 -2721 0
2722 -2572 0
2722 -2579 0
2722 109 0
2572 2579 -109 -2722 0
2723 -2565 0
2723 -2572 0
2723 -2579 0
2723 110 0
2565 2572 2579 -110 -2723 0
107 -2723 -2722 -2721 2724 0
-2724 -107 0
-2724 2723 0
-2724 2722 0
-2724 2721 0
2725 -2724 0
2725 2586 0
2725 2180 0
2725 -2698 0
2725 -2699 0
2725 -2698 0
2724 -2586 -2180 2698 2699 2698 -2725 0
-2725 -2586 2503 0
-2503 2725 0
-2503 2586 0
2726 -2572 0
2726 109 0
2572 -109 -2726 0
2727 -2565 0
2727 -2572 0
2727 110 0
2565 2572 -110 -2727 0
108 -2727 -2726 2728 0
-2728 -108 0
-2728 2727 0
-2728 2726 0
2729 -2728 0
2729 2579 0
2729 2180 0
2729 -2698 0
2729 -2699 0
2729 -2698 0
2728 -2579 -2180 2698 2699 2698 -2729 0
-2729 -2579 2501 0
-2501 2729 0
-2501 2579 0
2730 -2565 0
2730 110 0
2565 -110 -2730 0
109 -2730 2731 0
-2731 -109 0
-2731 2730 0
2732 -2731 0
2732 2572 0
2732 2180 0
2732 -2698 0
2732 -2699 0
2732 -2698 0
2731 -2572 -2180 2698 2699 2698 -2732 0
-2732 -2572 2499 0
-2499 2732 0
-2499 2572 0
2733 110 0
2733 2565 0
2733 2180 0
2733 -2698 0
2733 -2699 0
2733 -2698 0
-110 -2565 -2180 2698 2699 2698 -2733 0
-2733 -2565 2497 0
-2497 2733 0
-2497 2565 0
2526 -2497 0
2526 -2499 0
2526 -2501 0
2526 -2503 0
2526 110 0
2497 2499 2501 2503 -110 -2526 0
2734 -2552 0
2734 112 0
2552 -112 -2734 0
2735 -2545 0
2735 -2552 0
2735 113 0
2545 2552 -113 -2735 0
2736 -2538 0
2736 -2545 0
2736 -2552 0
2736 114 0
2538 2545 2552 -114 -2736 0
111 -2736 -2735 -2734 2737 0
-2737 -111 0
-2737 2736 0
-2737 2735 0
-2737 2734 0
2738 -2737 0
2738 2559 0
2738 2180 0
2738 -2698 0
2738 -2699 0
2738 -2698 0
2737 -2559 -2180 2698 2699 2698 -2738 0
-2738 -2559 2495 0
-2495 2738 0
-2495 2559 0
2739 -2545 0
2739 113 0
2545 -113 -2739 0
2740 -2538 0
2740 -2545 0
2740 114 0
2538 2545 -114 -2740 0
112 -2740 -2739 2741 0
-2741 -112 0
-2741 2740 0
-2741 2739 0
2742 -2741 0
2742 2552 0
2742 2180 0
2742 -2698 0
2742 -2699 0
2742 -2698 0
2741 -2552 -2180 2698 2699 2698 -2742 0
-2742 -2552 2493 0
-2493 2742 0
-2493 2552 0
2743 -2538 0
2743 114 0
2538 -114 -2743 0
113 -2743 2744 0
-2744 -113 0
-2744 2743 0
2745 -2744 0
2745 2545 0
2745 2180 0
2745 -2698 0
2745 -2699 0
2745 -2698 0
2744 -2545 -2180 2698 2699 2698 -2745 0
-2745 -2545 2491 0
-2491 2745 0
-2491 2545 0
2746 114 0
2746 2538 0
2746 2180 0
2746 -2698 0
2746 -2699 0
2746 -2698 0
-114 -2538 -2180 2698 2699 2698 -2746 0
-2746 -2538 2489 0
-2489 2746 0
-2489 2538 0
2525 -2489 0
2525 -2491 0
2525 -2493 0
2525 -2495 0
2525 114 0
2489 2491 2493 2495 -114 -2525 0
-2525 -2526 -2527 -2528 2634 0
-2634 2525 0
-2634 2526 0
-2634 2527 0
-2634 2528 0
2747 2459 0
2747 2455 0
2747 2451 0
2747 2449 0
-2459 -2455 -2451 -2449 -2747 0
2172 -2173 2467 0
-2467 -2172 0
-2467 2173 0
2147 -2148 2472 0
-2472 -2147 0
-2472 2148 0
2158 -2159 2477 0
-2477 -2158 0
-2477 2159 0
2165 -2166 2482 0
-2482 -2165 0
-2482 2166 0
2151 -2482 0
2151 -2477 0
2151 -2472 0
2151 -2467 0
2482 2477 2472 2467 -2151 0
-2151 -2747 2699 0
-2699 2151 0
-2699 2747 0
2619 2626 2636 2531 2748 0
-2748 -2619 0
-2748 -2626 0
-2748 -2636 0
-2748 -2531 0
102 101 100 99 2749 0
-2749 -102 0
-2749 -101 0
-2749 -100 0
-2749 -99 0
2750 -2749 0
2750 -2748 0
2749 2748 -2750 0
2592 2599 2606 2613 2751 0
-2751 -2592 0
-2751 -2599 0
-2751 -2606 0
-2751 -2613 0
106 105 104 103 2752 0
-2752 -106 0
-2752 -105 0
-2752 -104 0
-2752 -103 0
2753 -2752 0
2753 -2751 0
2752 2751 -2753 0
2565 2572 2579 2586 2754 0
-2754 -2565 0
-2754 -2572 0
-2754 -2579 0
-2754 -2586 0
110 109 108 107 2755 0
-2755 -110 0
-2755 -109 0
-2755 -108 0
-2755 -107 0
2756 -2755 0
2756 -2754 0
2755 2754 -2756 0
2538 2545 2552 2559 2757 0
-2757 -2538 0
-2757 -2545 0
-2757 -2552 0
-2757 -2559 0
114 113 112 111 2758 0
-2758 -114 0
-2758 -113 0
-2758 -112 0
-2758 -111 0
2759 -2758 0
2759 -2757 0
2758 2757 -2759 0
-2759 -2756 -2753 -2750 2698 0
-2698 2759 0
-2698 2756 0
-2698 2753 0
-2698 2750 0
2184 2180 0
2184 -2698 0
2184 -2699 0
-2180 2698 2699 -2184 0
2519 2180 0
2519 -2698 0
2519 -2699 0
2519 -2698 0
-2180 2698 2699 2698 -2519 0
-100 -2519 -2518 -2525 -2526 -2527 -2528 -2180 2760 0
-2760 100 0
-2760 2519 0
-2760 2518 0
-2760 2525 0
-2760 2526 0
-2760 2527 0
-2760 2528 0
-2760 2180 0
-2459 -2455 -2451 -2449 2761 0
-2761 2459 0
-2761 2455 0
-2761 2451 0
-2761 2449 0
2423 -2172 0
2423 2173 0
2172 -2173 -2423 0
2414 -2147 0
2414 2148 0
2147 -2148 -2414 0
2416 -2158 0
2416 2159 0
2158 -2159 -2416 0
2418 -2165 0
2418 2166 0
2165 -2166 -2418 0
-2418 -2416 -2414 -2423 2175 0
-2175 2418 0
-2175 2416 0
-2175 2414 0
-2175 2423 0
2182 -2175 0
2182 -2761 0
2175 2761 -2182 0
2762 -2619 0
2762 -2626 0
2762 -2636 0
2762 -2531 0
2619 2626 2636 2531 -2762 0
2763 -102 0
2763 -101 0
2763 -100 0
2763 -99 0
102 101 100 99 -2763 0
-2763 -2762 2764 0
-2764 2763 0
-2764 2762 0
2765 -2592 0
2765 -2599 0
2765 -2606 0
2765 -2613 0
2592 2599 2606 2613 -2765 0
2766 -106 0
2766 -105 0
2766 -104 0
2766 -103 0
106 105 104 103 -2766 0
-2766 -2765 2767 0
-2767 2766 0
-2767 2765 0
2768 -2565 0
2768 -2572 0
2768 -2579 0
2768 -2586 0
2565 2572 2579 2586 -2768 0
2769 -110 0
2769 -109 0
2769 -108 0
2769 -107 0
110 109 108 107 -2769 0
-2769 -2768 2770 0
-2770 2769 0
-2770 2768 0
2771 -2538 0
2771 -2545 0
2771 -2552 0
2771 -2559 0
2538 2545 2552 2559 -2771 0
-2772 -2771 2773 0
-2773 2772 0
-2773 2771 0
2181 -2773 0
2181 -2770 0
2181 -2767 0
2181 -2764 0
2773 2770 2767 2764 -2181 0
-2180 -2181 -2182 -2181 2629 0
-2629 2180 0
-2629 2181 0
-2629 2182 0
-2629 2181 0
2772 -114 0
2772 -113 0
2772 -112 0
2772 -111 0
114 113 112 111 -2772 0
2518 -114 0
2518 -113 0
2518 -112 0
2518 -111 0
2518 -110 0
2518 -109 0
2518 -108 0
2518 -107 0
2518 -106 0
2518 -105 0
2518 -104 0
2518 -103 0
2518 -102 0
2518 -101 0
2518 -100 0
2518 -99 0
114 113 112 111 110 109 108 107 106 105 104 103 102 101 100 99 -2518 0
2626 -101 2774 0
-2774 -2626 0
-2774 101 0
2619 2626 -102 2775 0
-2775 -2619 0
-2775 -2626 0
-2775 102 0
2642 -100 0
2642 -2775 0
2642 -2774 0
100 2775 2774 -2642 0
-2642 -2636 -2518 -2180 -2181 -2182 -2181 2776 0
-2776 2642 0
-2776 2636 0
-2776 2518 0
-2776 2180 0
-2776 2181 0
-2776 2182 0
-2776 2181 0
2777 -2776 0
2777 -2760 0
2777 -2692 0
2777 -2635 0
2776 2760 2692 2635 -2777 0
-2778 2194 0
-2778 -2193 0
2194 -2193 2191 0
-2191 -2194 0
-2191 2193 0
2194 2193 2190 0
-2190 -2194 0
-2190 -2193 0
2779 -2190 0
2779 -2191 0
2190 2191 -2779 0
-2780 2209 0
-2780 -2208 0
2209 -2208 2206 0
-2206 -2209 0
-2206 2208 0
2209 2208 2205 0
-2205 -2209 0
-2205 -2208 0
2781 -2205 0
2781 -2206 0
2205 2206 -2781 0
-2782 2224 0
-2782 -2223 0
2224 -2223 2221 0
-2221 -2224 0
-2221 2223 0
2224 2223 2220 0
-2220 -2224 0
-2220 -2223 0
2783 -2220 0
2783 -2221 0
2220 2221 -2783 0
-2784 2239 0
-2784 -2238 0
2239 -2238 2236 0
-2236 -2239 0
-2236 2238 0
2239 2238 2235 0
-2235 -2239 0
-2235 -2238 0
2785 -2235 0
2785 -2236 0
2235 2236 -2785 0
-2786 2254 0
-2786 -2253 0
2254 -2253 2251 0
-2251 -2254 0
-2251 2253 0
2254 2253 2250 0
-2250 -2254 0
-2250 -2253 0
2787 -2250 0
2787 -2251 0
2250 2251 -2787 0
-2788 2269 0
-2788 -2268 0
2269 -2268 2266 0
-2266 -2269 0
-2266 2268 0
2269 2268 2265 0
-2265 -2269 0
-2265 -2268 0
2789 -2265 0
2789 -2266 0
2265 2266 -2789 0
-2790 2284 0
-2790 -2283 0
2284 -2283 2281 0
-2281 -2284 0
-2281 2283 0
2284 2283 2280 0
-2280 -2284 0
-2280 -2283 0
2791 -2280 0
2791 -2281 0
2280 2281 -2791 0
-2792 2299 0
-2792 -2298 0
2299 -2298 2296 0
-2296 -2299 0
-2296 2298 0
2299 2298 2295 0
-2295 -2299 0
-2295 -2298 0
2793 -2295 0
2793 -2296 0
2295 2296 -2793 0
-2794 2314 0
-2794 -2313 0
2314 -2313 2311 0
-2311 -2314 0
-2311 2313 0
2314 2313 2310 0
-2310 -2314 0
-2310 -2313 0
2795 -2310 0
2795 -2311 0
2310 2311 -2795 0
-2796 2329 0
-2796 -2328 0
2329 -2328 2326 0
-2326 -2329 0
-2326 2328 0
2329 2328 2325 0
-2325 -2329 0
-2325 -2328 0
2797 -2325 0
2797 -2326 0
2325 2326 -2797 0
-2798 2344 0
-2798 -2343 0
2344 -2343 2341 0
-2341 -2344 0
-2341 2343 0
2344 2343 2340 0
-2340 -2344 0
-2340 -2343 0
2799 -2340 0
2799 -2341 0
2340 2341 -2799 0
-2800 2359 0
-2800 -2358 0
2359 -2358 2356 0
-2356 -2359 0
-2356 2358 0
2359 2358 2355 0
-2355 -2359 0
-2355 -2358 0
2801 -2355 0
2801 -2356 0
2355 2356 -2801 0
-2802 2374 0
-2802 -2373 0
2374 -2373 2371 0
-2371 -2374 0
-2371 2373 0
2374 2373 2370 0
-2370 -2374 0
-2370 -2373 0
2803 -2370 0
2803 -2371 0
2370 2371 -2803 0
-2804 2389 0
-2804 -2388 0
2389 -2388 2386 0
-2386 -2389 0
-2386 2388 0
2389 2388 2385 0
-2385 -2389 0
-2385 -2388 0
2805 -2385 0
2805 -2386 0
2385 2386 -2805 0
-2806 2404 0
-2806 -2403 0
2404 -2403 2401 0
-2401 -2404 0
-2401 2403 0
2404 2403 2400 0
-2400 -2404 0
-2400 -2403 0
2807 -2400 0
2807 -2401 0
2400 2401 -2807 0
-2808 2439 0
-2808 -2438 0
2439 -2438 2436 0
-2436 -2439 0
-2436 2438 0
2439 2438 2435 0
-2435 -2439 0
-2435 -2438 0
2809 -2435 0
2809 -2436 0
2435 2436 -2809 0
-99 0
-100 0
-101 0
-102 0
-103 0
-104 0
-105 0
-106 0
-107 0
-108 0
-109 0
-110 0
-111 0
-112 0
-113 0
-114 0
-2636 0
-2626 0
-2619 0
-2613 0
-2606 0
-2599 0
-2592 0
-2586 0
-2579 0
-2572 0
-2565 0
-2559 0
-2552 0
-2545 0
-2538 0
-2531 0
-2180 0
-2166 0
-2159 0
-2148 0
-2173 0
-2459 0
-2455 0
-2451 0
-2449 0
-2438 0
-2439 0
-2165 0
-2158 0
-2147 0
-2172 0
-2403 0
-2404 0
-2388 0
-2389 0
-2373 0
-2374 0
-2358 0
-2359 0
-2343 0
-2344 0
-2328 0
-2329 0
-2313 0
-2314 0
-2298 0
-2299 0
-2283 0
-2284 0
-2268 0
-2269 0
-2253 0
-2254 0
-2238 0
-2239 0
-2223 0
-2224 0
-2208 0
-2209 0
-2193 0
-2194 0
-2443 0
-2150 0
-2186 0
-2408 0
-2393 0
-2378 0
-2363 0
-2348 0
-2333 0
-2318 0
-2303 0
-2288 0
-2273 0
-2258 0
-2243 0
-2228 0
-2213 0
-2198 0
-2176 0
-2168 0
-2161 0
-2153 0
-97 2810 0
97 -2810 0
-98 -2810 0
98 2810 0
2809 2808 0
2807 2806 0
2805 2804 0
2803 2802 0
2801 2800 0
2799 2798 0
2797 2796 0
2795 2794 0
2793 2792 0
2791 2790 0
2789 2788 0
2787 2786 0
2785 2784 0
2783 2782 0
2781 2780 0
2779 2778 0
-80 2777 0
80 -2777 0
-81 2628 0
81 -2628 0
-82 2621 0
82 -2621 0
-83 2615 0
83 -2615 0
-84 2608 0
84 -2608 0
-85 2601 0
85 -2601 0
-86 2594 0
86 -2594 0
-87 2588 0
87 -2588 0
-88 2581 0
88 -2581 0
-89 2574 0
89 -2574 0
-90 2567 0
90 -2567 0
-91 2561 0
91 -2561 0
-92 2554 0
92 -2554 0
-93 2547 0
93 -2547 0
-94 2540 0
94 -2540 0
-95 2533 0
95 -2533 0
-1963 2516 0
1963 -2516 0
-1953 2514 0
1953 -2514 0
-1946 2512 0
1946 -2512 0
-1940 2510 0
1940 -2510 0
-1933 2508 0
1933 -2508 0
-1926 2506 0
1926 -2506 0
-1919 2504 0
1919 -2504 0
-1913 2502 0
1913 -2502 0
-1906 2500 0
1906 -2500 0
-1899 2498 0
1899 -2498 0
-1892 2496 0
1892 -2496 0
-1886 2494 0
1886 -2494 0
-1879 2492 0
1879 -2492 0
-1872 2490 0
1872 -2490 0
-1865 2488 0
1865 -2488 0
-1858 2486 0
1858 -2486 0
-1507 2485 0
1507 -2485 0
-1493 2484 0
1493 -2484 0
-1486 2479 0
1486 -2479 0
-1475 2474 0
1475 -2474 0
-1500 2469 0
1500 -2469 0
-1786 2464 0
1786 -2464 0
-1782 2461 0
1782 -2461 0
-1778 2457 0
1778 -2457 0
-1776 2453 0
1776 -2453 0
-1765 2448 0
1765 -2448 0
-1766 2442 0
1766 -2442 0
-1492 2433 0
1492 -2433 0
-1485 2429 0
1485 -2429 0
-1474 2425 0
1474 -2425 0
-1499 2420 0
1499 -2420 0
-1730 2413 0
1730 -2413 0
-1731 2407 0
1731 -2407 0
-1715 2398 0
1715 -2398 0
-1716 2392 0
1716 -2392 0
-1700 2383 0
1700 -2383 0
-1701 2377 0
1701 -2377 0
-1685 2368 0
1685 -2368 0
-1686 2362 0
1686 -2362 0
-1670 2353 0
1670 -2353 0
-1671 2347 0
1671 -2347 0
-1655 2338 0
1655 -2338 0
-1656 2332 0
1656 -2332 0
-1640 2323 0
1640 -2323 0
-1641 2317 0
1641 -2317 0
-1625 2308 0
1625 -2308 0
-1626 2302 0
1626 -2302 0
-1610 2293 0
1610 -2293 0
-1611 2287 0
1611 -2287 0
-1595 2278 0
1595 -2278 0
-1596 2272 0
1596 -2272 0
-1580 2263 0
1580 -2263 0
-1581 2257 0
1581 -2257 0
-1565 2248 0
1565 -2248 0
-1566 2242 0
1566 -2242 0
-1550 2233 0
1550 -2233 0
-1551 2227 0
1551 -2227 0
-1535 2218 0
1535 -2218 0
-1536 2212 0
1536 -2212 0
-1520 2203 0
1520 -2203 0
-1521 2197 0
1521 -2197 0
-1770 2643 0
1770 -2643 0
-1477 2188 0
1477 -2188 0
-1513 2183 0
1513 -2183 0
-1735 2646 0
1735 -2646 0
-1720 2648 0
1720 -2648 0
-1705 2653 0
1705 -2653 0
-1690 2657 0
1690 -2657 0
-1675 2660 0
1675 -2660 0
-1660 2662 0
1660 -2662 0
-1645 2667 0
1645 -2667 0
-1630 2671 0
1630 -2671 0
-1615 2674 0
1615 -2674 0
-1600 2676 0
1600 -2676 0
-1585 2681 0
1585 -2681 0
-1570 2685 0
1570 -2685 0
-1555 2688 0
1555 -2688 0
-1540 2690 0
1540 -2690 0
-1525 2640 0
1525 -2640 0
-1503 2179 0
1503 -2179 0
-1495 2170 0
1495 -2170 0
-1488 2163 0
1488 -2163 0
-1480 2156 0
1480 -2156 0
-78 2145 0
78 -2145 0
-79 2140 0
79 -2140 0
2809 2808 0
2807 2806 0
2805 2804 0
2803 2802 0
2801 2800 0
2799 2798 0
2797 2796 0
2795 2794 0
2793 2792 0
2791 2790 0
2789 2788 0
2787 2786 0
2785 2784 0
2783 2782 0
2781 2780 0
2779 2778 0
2136 2135 0
2134 2133 0
2132 2131 0
2130 2129 0
2128 2127 0
2126 2125 0
2124 2123 0
2122 2121 0
2120 2119 0
2118 2117 0
2116 2115 0
2114 2113 0
2112 2111 0
2110 2109 0
2108 2107 0
2106 2105 0
-61 2104 0
61 -2104 0
-62 1955 0
62 -1955 0
-63 1948 0
63 -1948 0
-64 1942 0
64 -1942 0
-65 1935 0
65 -1935 0
-66 1928 0
66 -1928 0
-67 1921 0
67 -1921 0
-68 1915 0
68 -1915 0
-69 1908 0
69 -1908 0
-70 1901 0
70 -1901 0
-71 1894 0
71 -1894 0
-72 1888 0
72 -1888 0
-73 1881 0
73 -1881 0
-74 1874 0
74 -1874 0
-75 1867 0
75 -1867 0
-76 1860 0
76 -1860 0
-1290 1843 0
1290 -1843 0
-1280 1841 0
1280 -1841 0
-1273 1839 0
1273 -1839 0
-1267 1837 0
1267 -1837 0
-1260 1835 0
1260 -1835 0
-1253 1833 0
1253 -1833 0
-1246 1831 0
1246 -1831 0
-1240 1829 0
1240 -1829 0
-1233 1827 0
1233 -1827 0
-1226 1825 0
1226 -1825 0
-1219 1823 0
1219 -1823 0
-1213 1821 0
1213 -1821 0
-1206 1819 0
1206 -1819 0
-1199 1817 0
1199 -1817 0
-1192 1815 0
1192 -1815 0
-1185 1813 0
1185 -1813 0
-882 1812 0
882 -1812 0
-868 1811 0
868 -1811 0
-861 1806 0
861 -1806 0
-850 1801 0
850 -1801 0
-875 1796 0
875 -1796 0
-1113 1791 0
1113 -1791 0
-1109 1788 0
1109 -1788 0
-1105 1784 0
1105 -1784 0
-1103 1780 0
1103 -1780 0
-1091 1775 0
1091 -1775 0
-1092 1769 0
1092 -1769 0
-867 1760 0
867 -1760 0
-860 1756 0
860 -1756 0
-849 1752 0
849 -1752 0
-874 1747 0
874 -1747 0
-1059 1740 0
1059 -1740 0
-1060 1734 0
1060 -1734 0
-1047 1725 0
1047 -1725 0
-1048 1719 0
1048 -1719 0
-1035 1710 0
1035 -1710 0
-1036 1704 0
1036 -1704 0
-1023 1695 0
1023 -1695 0
-1024 1689 0
1024 -1689 0
-1011 1680 0
1011 -1680 0
-1012 1674 0
1012 -1674 0
-999 1665 0
999 -1665 0
-1000 1659 0
1000 -1659 0
-987 1650 0
987 -1650 0
-988 1644 0
988 -1644 0
-975 1635 0
975 -1635 0
-976 1629 0
976 -1629 0
-963 1620 0
963 -1620 0
-964 1614 0
964 -1614 0
-951 1605 0
951 -1605 0
-952 1599 0
952 -1599 0
-939 1590 0
939 -1590 0
-940 1584 0
940 -1584 0
-927 1575 0
927 -1575 0
-928 1569 0
928 -1569 0
-915 1560 0
915 -1560 0
-916 1554 0
916 -1554 0
-903 1545 0
903 -1545 0
-904 1539 0
904 -1539 0
-891 1530 0
891 -1530 0
-892 1524 0
892 -1524 0
-1093 1970 0
1093 -1970 0
-852 1515 0
852 -1515 0
-888 1510 0
888 -1510 0
-1061 1973 0
1061 -1973 0
-1049 1975 0
1049 -1975 0
-1037 1980 0
1037 -1980 0
-1025 1984 0
1025 -1984 0
-1013 1987 0
1013 -1987 0
-1001 1989 0
1001 -1989 0
-989 1994 0
989 -1994 0
-977 1998 0
977 -1998 0
-965 2001 0
965 -2001 0
-953 2003 0
953 -2003 0
-941 2008 0
941 -2008 0
-929 2012 0
929 -2012 0
-917 2015 0
917 -2015 0
-905 2017 0
905 -2017 0
-893 1967 0
893 -1967 0
-878 1506 0
878 -1506 0
-870 1497 0
870 -1497 0
-863 1490 0
863 -1490 0
-855 1483 0
855 -1483 0
-59 1472 0
59 -1472 0
-60 1467 0
60 -1467 0
2136 2135 0
2134 2133 0
2132 2131 0
2130 2129 0
2128 2127 0
2126 2125 0
2124 2123 0
2122 2121 0
2120 2119 0
2118 2117 0
2116 2115 0
2114 2113 0
2112 2111 0
2110 2109 0
2108 2107 0
2106 2105 0
1463 1462 0
1461 1460 0
1459 1458 0
1457 1456 0
1455 1454 0
1453 1452 0
1451 1450 0
1449 1448 0
1447 1446 0
1445 1444 0
1443 1442 0
1441 1440 0
1439 1438 0
1437 1436 0
1435 1434 0
1433 1432 0
-42 1431 0
42 -1431 0
-43 1282 0
43 -1282 0
-44 1275 0
44 -1275 0
-45 1269 0
45 -1269 0
-46 1262 0
46 -1262 0
-47 1255 0
47 -1255 0
-48 1248 0
48 -1248 0
-49 1242 0
49 -1242 0
-50 1235 0
50 -1235 0
-51 1228 0
51 -1228 0
-52 1221 0
52 -1221 0
-53 1215 0
53 -1215 0
-54 1208 0
54 -1208 0
-55 1201 0
55 -1201 0
-56 1194 0
56 -1194 0
-57 1187 0
57 -1187 0
-696 1170 0
696 -1170 0
-686 1168 0
686 -1168 0
-679 1166 0
679 -1166 0
-673 1164 0
673 -1164 0
-666 1162 0
666 -1162 0
-659 1160 0
659 -1160 0
-652 1158 0
652 -1158 0
-646 1156 0
646 -1156 0
-639 1154 0
639 -1154 0
-632 1152 0
632 -1152 0
-625 1150 0
625 -1150 0
-619 1148 0
619 -1148 0
-612 1146 0
612 -1146 0
-605 1144 0
605 -1144 0
-598 1142 0
598 -1142 0
-590 1140 0
590 -1140 0
-581 1139 0
581 -1139 0
-471 1138 0
471 -1138 0
-464 1133 0
464 -1133 0
-457 1128 0
457 -1128 0
-447 1123 0
447 -1123 0
-485 1118 0
485 -1118 0
-481 1115 0
481 -1115 0
-476 1111 0
476 -1111 0
-474 1107 0
474 -1107 0
-573 1102 0
573 -1102 0
-470 1090 0
470 -1090 0
-463 1086 0
463 -1086 0
-456 1082 0
456 -1082 0
-446 1077 0
446 -1077 0
-569 1070 0
569 -1070 0
-565 1058 0
565 -1058 0
-561 1046 0
561 -1046 0
-557 1034 0
557 -1034 0
-553 1022 0
553 -1022 0
-549 1010 0
549 -1010 0
-545 998 0
545 -998 0
-541 986 0
541 -986 0
-537 974 0
537 -974 0
-533 962 0
533 -962 0
-529 950 0
529 -950 0
-525 938 0
525 -938 0
-521 926 0
521 -926 0
-517 914 0
517 -914 0
-513 902 0
513 -902 0
-448 890 0
448 -890 0
-473 885 0
473 -885 0
-442 881 0
442 -881 0
-439 872 0
439 -872 0
-436 865 0
436 -865 0
-445 858 0
445 -858 0
-40 847 0
40 -847 0
-41 842 0
41 -842 0
1463 1462 0
1461 1460 0
1459 1458 0
1457 1456 0
1455 1454 0
1453 1452 0
1451 1450 0
1449 1448 0
1447 1446 0
1445 1444 0
1443 1442 0
1441 1440 0
1439 1438 0
1437 1436 0
1435 1434 0
1433 1432 0
-23 838 0
23 -838 0
-24 688 0
24 -688 0
-25 681 0
25 -681 0
-26 675 0
26 -675 0
-27 668 0
27 -668 0
-28 661 0
28 -661 0
-29 654 0
29 -654 0
-30 648 0
30 -648 0
-31 641 0
31 -641 0
-32 634 0
32 -634 0
-33 627 0
33 -627 0
-34 621 0
34 -621 0
-35 614 0
35 -614 0
-36 607 0
36 -607 0
-37 600 0
37 -600 0
-38 593 0
38 -593 0
-246 572 0
246 -572 0
-236 568 0
236 -568 0
-229 564 0
229 -564 0
-223 560 0
223 -560 0
-216 556 0
216 -556 0
-209 552 0
209 -552 0
-202 548 0
202 -548 0
-196 544 0
196 -544 0
-189 540 0
189 -540 0
-182 536 0
182 -536 0
-175 532 0
175 -532 0
-169 528 0
169 -528 0
-162 524 0
162 -524 0
-155 520 0
155 -520 0
-148 516 0
148 -516 0
-139 512 0
139 -512 0
-130 511 0
130 -511 0
-388 510 0
388 -510 0
-385 505 0
385 -505 0
-382 500 0
382 -500 0
-379 495 0
379 -495 0
-374 490 0
374 -490 0
-375 487 0
375 -487 0
-376 483 0
376 -483 0
-377 479 0
377 -479 0
-387 472 0
387 -472 0
-384 465 0
384 -465 0
-381 458 0
381 -458 0
-378 450 0
378 -450 0
-21 434 0
21 -434 0
-22 429 0
22 -429 0
-4 425 0
4 -425 0
-5 238 0
5 -238 0
-6 231 0
6 -231 0
-7 225 0
7 -225 0
-8 218 0
8 -218 0
-9 211 0
9 -211 0
-10 204 0
10 -204 0
-11 198 0
11 -198 0
-12 191 0
12 -191 0
-13 184 0
13 -184 0
-14 177 0
14 -177 0
-15 171 0
15 -171 0
-16 164 0
16 -164 0
-17 157 0
17 -157 0
-18 150 0
18 -150 0
-19 143 0
19 -143 0
-2 124 0
2 -124 0
-3 119 0
3 -119 0
115 0
