# Supplementary material for: Multi-step partitioning combined with SOM neural network-based clustering technique effectively improves SAT solver performance
Source: PeerJ Comput Sci. 2025 Aug 14;11:e3076. doi: 10.7717/peerj-cs.3076 (PMC12453816; doi:10.7717/peerj-cs.3076)
Supplement: Supplemental Information 16 [file peerj-cs-11-3076-s016.cnf]

c SAT09-Contest Parameters: unif k=3 r=4.25 v=360 c=1530 seed=144043535
c Uniform UNKNOWN KSAT Instance k=3, nbc=1530, nbv=360, seed=144043535
p cnf 360 1530
83 329 -263 0
166 -38 -125 0
-85 360 -274 0
-31 195 -360 0
55 147 -267 0
294 -84 271 0
124 -327 223 0
42 -235 287 0
157 161 -59 0
270 -110 226 0
19 -5 -61 0
-89 -352 -345 0
-147 161 -68 0
169 45 215 0
-129 216 -180 0
-254 -240 302 0
174 -125 85 0
-19 -136 -252 0
267 66 -30 0
-54 -44 36 0
350 62 188 0
-170 -33 -166 0
-43 -349 5 0
-21 301 -223 0
-6 128 186 0
274 92 -45 0
-339 -280 -149 0
129 -271 9 0
-358 186 115 0
-269 -325 -171 0
199 326 -59 0
209 226 -48 0
214 -204 293 0
-39 -242 -229 0
-273 -118 173 0
28 -12 301 0
-4 108 278 0
242 -331 255 0
-299 -194 -157 0
-176 -199 -306 0
-221 -22 -326 0
303 112 198 0
-205 -160 165 0
79 -347 -283 0
335 -211 -31 0
-185 -129 124 0
169 62 116 0
-309 -339 135 0
162 246 -126 0
291 -267 273 0
-298 189 304 0
160 18 -32 0
-121 -94 -88 0
-242 -83 -37 0
295 -307 -108 0
-138 317 -111 0
-278 11 -131 0
-69 22 -349 0
32 358 357 0
321 2 133 0
127 155 236 0
343 175 89 0
-36 -197 320 0
166 -56 -105 0
-199 -344 -333 0
310 -27 -182 0
-10 -56 -158 0
130 -302 249 0
152 -253 -218 0
259 -64 -256 0
-359 136 -309 0
-288 122 -143 0
128 112 239 0
-331 55 -237 0
221 328 -19 0
-320 68 -43 0
-53 -335 -313 0
-93 -30 -149 0
-204 298 342 0
170 -311 -127 0
360 346 182 0
-85 357 47 0
177 -30 -343 0
-113 -298 84 0
225 -122 -30 0
-144 -335 97 0
157 -29 241 0
103 -215 263 0
-312 24 66 0
169 -359 106 0
179 57 -19 0
-309 -335 328 0
54 273 -204 0
-106 -191 -43 0
236 -187 142 0
262 -182 113 0
112 15 -39 0
-302 54 1 0
-30 -51 -235 0
-117 -305 -344 0
236 -46 203 0
257 219 -40 0
254 -349 197 0
-204 -95 87 0
-348 79 145 0
-18 -306 77 0
221 -103 246 0
-336 124 87 0
313 187 185 0
16 -115 105 0
156 -280 186 0
-251 331 125 0
135 -355 -64 0
-219 -11 64 0
-318 7 -174 0
-332 234 71 0
-248 -104 314 0
73 328 346 0
149 48 -249 0
354 191 -277 0
-112 334 139 0
43 -6 -244 0
-15 46 24 0
-14 235 331 0
-172 -329 325 0
-7 -134 -60 0
-25 298 249 0
-349 -138 -245 0
66 333 319 0
-63 267 -133 0
277 -307 -119 0
-322 -108 173 0
-80 -259 -196 0
-18 -41 201 0
-293 129 -294 0
-71 -41 260 0
-22 303 -120 0
125 -277 57 0
167 -13 64 0
206 -116 196 0
-236 -260 -282 0
76 20 -72 0
134 339 -221 0
163 109 -234 0
-27 -168 -53 0
-192 268 205 0
250 133 298 0
48 -41 -121 0
61 288 -98 0
-341 240 -267 0
151 -220 189 0
-248 -344 -348 0
-224 -352 -61 0
166 36 -290 0
-254 257 -58 0
65 -262 -268 0
349 -169 -175 0
253 191 304 0
-356 -13 202 0
164 -213 229 0
224 120 -219 0
-216 -182 180 0
-180 -35 -316 0
262 -87 343 0
218 24 -206 0
341 187 195 0
126 253 74 0
303 144 264 0
315 -51 -80 0
329 179 -8 0
245 94 -88 0
-117 -339 -161 0
-81 -306 325 0
14 75 -49 0
-32 36 -252 0
-27 353 -274 0
328 118 -303 0
231 64 97 0
-346 43 205 0
105 -319 -275 0
-61 -195 55 0
-162 359 -150 0
-119 190 332 0
210 37 -18 0
344 -118 -262 0
151 332 15 0
-93 -48 95 0
-32 -218 -35 0
-147 146 138 0
66 286 63 0
214 -149 199 0
-212 339 -22 0
97 -287 -274 0
143 -207 -245 0
92 104 -132 0
-205 20 -172 0
-156 150 283 0
-208 -224 -334 0
-96 198 -45 0
286 -32 154 0
196 -150 -351 0
-74 -345 -281 0
34 -287 262 0
-34 -16 300 0
313 -196 254 0
-148 -347 -305 0
-258 123 -241 0
149 -171 334 0
70 76 49 0
-234 13 -233 0
217 97 -196 0
-179 -236 -1 0
-334 -100 243 0
348 63 -322 0
91 355 -323 0
263 86 339 0
-354 240 -217 0
255 52 -334 0
67 -247 -23 0
-240 43 216 0
-101 -184 118 0
108 -321 341 0
228 -7 -229 0
-212 300 -64 0
306 -76 -176 0
-354 51 102 0
341 280 -196 0
-117 136 341 0
-102 298 -291 0
4 -304 -226 0
12 34 -37 0
-230 -345 317 0
50 243 197 0
188 56 340 0
-127 -224 -63 0
188 308 -136 0
-358 -2 -155 0
162 -32 28 0
268 -166 341 0
310 -128 -177 0
-261 -265 -227 0
193 -46 206 0
-152 43 51 0
51 -285 281 0
1 12 -42 0
-319 193 -151 0
263 283 -178 0
147 135 153 0
-259 143 -59 0
88 -292 188 0
288 276 -8 0
180 -50 -217 0
231 196 192 0
190 -191 273 0
35 -310 99 0
300 282 -147 0
282 -200 69 0
-198 60 304 0
22 341 106 0
103 253 -106 0
-189 -18 260 0
-40 130 152 0
296 -137 -23 0
246 214 -258 0
-119 -98 52 0
2 248 -351 0
183 -328 270 0
-150 108 -200 0
-7 -175 311 0
178 -72 80 0
119 -4 -101 0
154 26 235 0
239 140 -310 0
-116 -64 175 0
2 84 -269 0
-197 245 -34 0
195 267 308 0
155 -165 172 0
274 -70 217 0
-352 -237 291 0
-238 173 -327 0
107 -34 -21 0
-154 -168 -110 0
-72 -266 1 0
-25 -340 -67 0
47 37 -67 0
67 165 185 0
-82 1 -297 0
228 134 149 0
256 -126 -76 0
-145 -137 343 0
-184 15 148 0
-174 -179 -118 0
-284 -123 118 0
-191 -85 248 0
149 -283 213 0
128 313 -25 0
-342 -330 -12 0
275 72 353 0
-308 -202 -140 0
193 121 213 0
21 9 122 0
74 -232 263 0
131 -180 214 0
31 356 194 0
321 63 -142 0
-54 -255 134 0
96 -119 251 0
-210 199 223 0
-202 -213 127 0
332 71 -169 0
309 14 -284 0
-219 -355 347 0
359 267 -226 0
249 24 -263 0
-146 -237 -268 0
69 -268 -59 0
229 211 -255 0
108 -33 -91 0
-143 324 -80 0
316 101 81 0
238 225 231 0
-336 -201 -322 0
23 350 -83 0
-313 -59 31 0
144 2 179 0
-253 -232 200 0
41 -201 -2 0
-337 -231 -80 0
-45 -178 310 0
241 195 -337 0
-325 -69 346 0
-298 -84 -267 0
300 -109 208 0
-122 -220 -356 0
-148 -262 118 0
355 -107 278 0
331 117 -354 0
-139 266 102 0
-74 7 -163 0
-102 -238 -293 0
-241 -78 351 0
79 -211 15 0
-218 137 -40 0
-237 102 -47 0
-245 -215 -152 0
118 75 -19 0
-191 27 -292 0
245 195 -273 0
-259 347 -31 0
-265 -182 37 0
-267 6 349 0
-47 -121 -220 0
-115 -202 125 0
-183 263 24 0
202 -208 47 0
-357 -38 -295 0
26 205 -55 0
199 -169 -118 0
155 316 109 0
350 267 334 0
82 -267 332 0
-146 -183 144 0
-55 46 23 0
-156 -103 234 0
91 162 61 0
312 106 -261 0
59 -76 36 0
-118 202 313 0
327 42 -219 0
-282 139 -307 0
-219 -340 -116 0
43 -287 -56 0
-337 -52 42 0
112 -13 358 0
-280 -18 335 0
125 201 195 0
54 -1 -83 0
283 -154 138 0
-203 279 221 0
150 52 -7 0
42 -340 10 0
125 -295 -174 0
102 151 -355 0
-91 -179 -52 0
285 179 -8 0
-2 -315 -292 0
157 -29 -182 0
-109 -298 -178 0
188 130 -277 0
-46 -23 177 0
49 79 161 0
-329 -68 -48 0
199 172 -55 0
-69 -258 249 0
20 15 -158 0
-72 -11 -209 0
-161 -128 -174 0
-117 330 -150 0
277 267 -57 0
349 -90 118 0
196 93 339 0
-17 119 -7 0
-318 305 50 0
-312 313 141 0
-14 85 133 0
351 -31 -173 0
25 -148 -333 0
-75 -277 -218 0
-114 -293 28 0
76 -203 -145 0
3 -303 -218 0
42 -305 -24 0
343 206 118 0
226 -233 -298 0
-233 -302 -173 0
51 -221 208 0
-109 320 -78 0
-329 82 -320 0
-238 71 -344 0
9 -21 292 0
36 9 335 0
335 -106 136 0
-277 244 279 0
198 29 265 0
-276 -228 224 0
-131 -141 -156 0
-356 -199 -64 0
-284 79 -339 0
10 -152 -83 0
-50 330 -295 0
-77 92 -204 0
334 -17 300 0
-147 60 -31 0
-222 -213 78 0
-70 294 -46 0
-232 294 -340 0
-211 337 -126 0
-307 140 -137 0
-45 210 10 0
193 55 -118 0
-356 223 314 0
-66 -155 -32 0
318 -192 346 0
-267 325 287 0
43 54 246 0
-198 -161 -169 0
-261 279 276 0
336 289 330 0
135 303 352 0
-73 -348 131 0
298 -114 27 0
-213 -157 -344 0
81 -306 126 0
-283 151 -358 0
-95 176 197 0
316 -274 -232 0
352 -229 215 0
-221 170 -305 0
81 -195 -93 0
14 -263 -269 0
135 -234 293 0
350 189 -73 0
69 -339 -100 0
-174 150 -52 0
200 70 -253 0
202 76 -180 0
-59 283 52 0
-66 231 313 0
345 -51 346 0
100 353 -33 0
20 -269 9 0
-162 -96 200 0
-76 178 -69 0
-349 -233 -89 0
291 272 -182 0
117 -179 297 0
-113 -256 182 0
-355 360 -203 0
-302 -122 231 0
-32 -39 -84 0
-249 61 -224 0
254 96 184 0
244 175 351 0
311 -208 107 0
283 -240 -83 0
181 162 -37 0
-240 -2 -80 0
-253 4 207 0
-83 -287 230 0
9 -172 113 0
210 -225 176 0
38 193 30 0
224 237 348 0
221 -240 1 0
181 -262 257 0
247 -308 119 0
-14 179 194 0
119 -130 -284 0
78 -188 292 0
67 -198 -105 0
-342 -202 103 0
-54 -115 322 0
-79 5 75 0
-325 74 109 0
-341 117 143 0
273 -213 -55 0
73 -71 -339 0
135 -112 266 0
-69 338 23 0
-147 262 181 0
125 -170 -207 0
-292 331 106 0
34 -7 -21 0
-331 143 -232 0
-35 169 -282 0
341 -83 -24 0
-14 -208 -317 0
294 195 135 0
214 305 53 0
-161 194 -25 0
318 -163 -155 0
330 -141 153 0
-131 -88 28 0
181 -327 -237 0
302 -108 7 0
-251 137 5 0
239 -99 -151 0
118 338 -246 0
-67 246 191 0
-52 -159 267 0
-291 129 -211 0
358 107 109 0
-348 178 70 0
-330 -129 169 0
-338 92 20 0
302 -156 17 0
204 -95 -110 0
-207 68 -62 0
-88 -274 247 0
176 -304 360 0
266 273 11 0
-67 303 164 0
-4 148 -35 0
-210 240 339 0
-206 349 62 0
112 289 -28 0
-314 153 256 0
-308 -327 -331 0
305 124 -303 0
-311 256 -298 0
-288 284 -75 0
-155 -45 285 0
-263 199 -328 0
-230 349 98 0
94 80 347 0
306 68 131 0
-180 170 231 0
-164 -327 -2 0
-170 207 224 0
-89 -352 -306 0
187 253 120 0
-36 -307 163 0
-300 311 -327 0
201 184 295 0
-351 -4 193 0
321 -201 272 0
-235 -259 -152 0
360 27 358 0
263 -131 245 0
-133 -89 218 0
86 299 31 0
-246 157 88 0
-206 -41 38 0
226 -236 27 0
61 -356 296 0
-69 -32 307 0
-218 -329 338 0
324 -143 56 0
42 120 -277 0
37 306 -126 0
246 262 -202 0
-341 -42 73 0
-4 -202 -39 0
-326 -177 357 0
232 71 66 0
59 -31 230 0
169 290 -158 0
228 -38 308 0
-326 157 359 0
-236 187 -49 0
143 -204 67 0
-44 -283 -85 0
-336 -242 22 0
-91 102 129 0
-41 332 -311 0
-120 -126 -265 0
-37 68 -282 0
-39 -105 271 0
-109 -112 249 0
-311 -245 158 0
-303 -287 241 0
-261 -139 236 0
-120 318 195 0
349 -230 153 0
342 48 -27 0
-61 -122 37 0
178 -279 -265 0
18 -68 247 0
203 -205 -337 0
190 -102 183 0
82 97 -230 0
-205 -71 -5 0
277 359 -357 0
-247 -121 270 0
-89 -54 337 0
319 120 -261 0
189 37 228 0
233 64 128 0
116 258 -105 0
333 267 -24 0
263 301 38 0
-11 307 124 0
90 -317 228 0
-213 98 -220 0
-278 -36 -218 0
-68 42 142 0
210 305 200 0
-330 66 82 0
-11 277 44 0
310 -328 146 0
45 -305 223 0
165 -239 -229 0
178 -8 -124 0
177 22 242 0
-229 -26 -176 0
21 26 307 0
52 -320 -221 0
-9 -25 -282 0
104 282 -190 0
-190 -354 254 0
28 30 -240 0
-300 88 -222 0
-88 -347 246 0
-261 5 -116 0
345 -254 161 0
148 -61 -241 0
155 -232 -80 0
190 323 -279 0
-83 198 1 0
-283 -258 -324 0
-323 -247 -290 0
323 307 325 0
-287 193 330 0
-97 -290 -140 0
-248 -275 -238 0
-204 350 -223 0
217 -3 -20 0
-190 122 -195 0
133 143 227 0
-352 -345 260 0
145 -62 194 0
54 -109 214 0
-24 -74 -65 0
236 -200 260 0
-300 -180 158 0
-146 183 -77 0
130 -66 -187 0
7 323 354 0
-350 -226 247 0
256 -15 110 0
155 114 -102 0
-352 321 110 0
-338 -357 -198 0
329 220 17 0
-318 292 -348 0
145 -297 118 0
-89 -269 168 0
-197 136 86 0
184 -160 -247 0
149 89 -177 0
122 -217 -220 0
-97 -84 -358 0
25 -36 -28 0
133 175 -254 0
-109 267 122 0
273 45 303 0
-104 -213 45 0
-79 -45 -229 0
237 283 293 0
114 217 239 0
-103 -222 -281 0
51 203 213 0
-114 -315 47 0
230 -184 -334 0
328 -158 -107 0
-162 -188 -356 0
187 -134 310 0
-275 277 221 0
53 -246 -242 0
352 -307 33 0
-186 262 -218 0
123 304 73 0
-241 -317 -217 0
121 268 145 0
-227 -358 -286 0
225 -126 -23 0
-127 -143 -220 0
-186 182 355 0
312 -309 51 0
233 348 79 0
-270 337 26 0
282 326 -351 0
88 -2 219 0
211 -258 -267 0
-335 -356 297 0
-174 17 -240 0
150 -194 -226 0
-300 360 -222 0
298 29 233 0
-142 -75 169 0
-211 217 133 0
-269 259 36 0
285 77 -277 0
143 12 -48 0
107 -92 326 0
192 243 -43 0
-146 296 53 0
-167 -307 262 0
-183 -77 216 0
78 -313 -144 0
-69 -94 -24 0
325 87 -212 0
-232 116 263 0
-42 62 278 0
-242 -241 164 0
-113 -359 183 0
342 192 -49 0
207 62 99 0
340 -48 258 0
320 322 -334 0
224 -358 293 0
245 329 343 0
-120 -298 152 0
145 177 174 0
-159 214 333 0
245 274 -58 0
63 120 19 0
48 291 -320 0
-21 214 297 0
271 -160 215 0
-312 328 342 0
72 -328 -74 0
-293 -125 106 0
306 -188 -323 0
-187 -219 -358 0
118 173 -175 0
111 -197 77 0
65 -32 233 0
-273 -263 -338 0
224 98 -150 0
-156 -44 352 0
-122 -104 -180 0
230 190 -74 0
-39 241 -86 0
-166 -22 33 0
358 77 157 0
-259 171 238 0
183 235 8 0
75 294 347 0
-173 330 -56 0
4 190 94 0
150 265 355 0
-311 248 -189 0
-133 302 217 0
86 -82 -223 0
-57 190 307 0
-233 275 -56 0
-278 -85 -190 0
-62 -176 29 0
-293 -62 -170 0
151 -150 -113 0
-262 192 122 0
84 -252 206 0
-81 45 -271 0
-289 -188 217 0
-274 225 347 0
159 -323 64 0
236 -125 315 0
-209 238 293 0
326 352 211 0
-151 216 187 0
352 -91 334 0
39 -301 337 0
-133 -292 78 0
-159 -85 197 0
360 59 -3 0
-58 230 -308 0
-302 54 -149 0
138 215 292 0
-293 -336 242 0
-312 160 -97 0
256 -156 -302 0
-330 90 -124 0
53 -160 -330 0
-200 182 279 0
-348 -304 -240 0
-310 -194 -261 0
208 18 254 0
-175 43 -213 0
66 274 228 0
310 62 3 0
294 77 -56 0
-263 208 201 0
-62 -47 -350 0
-116 311 302 0
-222 -33 146 0
224 -346 -208 0
278 -305 -31 0
-226 -161 196 0
-171 205 342 0
298 -39 -126 0
5 -264 289 0
31 222 -331 0
-120 344 -109 0
-71 132 -40 0
-62 -316 -308 0
-285 70 -301 0
300 -204 -307 0
53 -12 347 0
-216 -39 333 0
-100 55 135 0
136 -313 247 0
203 -226 -346 0
221 239 74 0
-352 283 -277 0
-107 -289 71 0
-162 -122 51 0
8 -193 -300 0
45 217 32 0
-150 -220 -53 0
-328 -151 321 0
-319 -68 -237 0
-88 -13 117 0
99 112 -86 0
246 167 307 0
-240 19 -170 0
253 -101 209 0
79 -222 -217 0
43 140 271 0
298 -100 261 0
324 -321 171 0
322 260 23 0
-40 -45 193 0
239 -217 29 0
-244 283 -70 0
30 323 15 0
-121 195 39 0
-129 -319 338 0
74 -25 235 0
-57 -19 101 0
-162 -121 -256 0
112 261 307 0
-227 -202 56 0
61 -205 134 0
53 -240 283 0
165 -136 285 0
-151 -37 214 0
-3 -108 -330 0
-138 104 76 0
63 308 357 0
-303 -275 -222 0
326 -24 -109 0
-265 -293 168 0
181 -77 216 0
80 -108 -221 0
-258 -265 242 0
11 137 208 0
-271 -356 -125 0
-106 110 230 0
-335 244 -336 0
186 -268 46 0
215 355 89 0
-237 -315 203 0
-37 -25 132 0
-111 203 188 0
98 -51 -102 0
154 151 308 0
351 240 -57 0
-25 31 -238 0
303 268 -342 0
-322 108 84 0
-108 -166 -25 0
-138 298 320 0
100 -86 33 0
293 312 120 0
295 12 -94 0
251 333 99 0
-170 -12 -254 0
100 -314 -124 0
-150 -321 255 0
35 162 -231 0
142 96 178 0
-111 71 -93 0
92 318 -19 0
-31 137 270 0
72 -221 -350 0
127 -213 -245 0
-56 -17 116 0
91 -303 -253 0
-130 -275 297 0
-342 -219 -248 0
102 207 -130 0
-341 29 256 0
-304 168 -158 0
119 203 -326 0
20 -297 279 0
223 285 7 0
-332 -200 83 0
-121 292 -222 0
226 17 -15 0
-208 -290 272 0
-328 -228 -204 0
306 -221 177 0
240 330 -226 0
-262 -172 -159 0
-261 220 -150 0
-38 -265 -8 0
-140 285 98 0
304 38 149 0
105 354 -328 0
102 -158 58 0
92 64 -2 0
-106 25 -142 0
-131 99 -359 0
72 -297 -19 0
-218 132 -81 0
-323 -286 -168 0
98 69 -303 0
244 297 -242 0
230 38 -19 0
-70 176 253 0
-32 -68 -241 0
245 -148 100 0
165 -163 -326 0
-37 -359 2 0
-131 254 274 0
-203 -1 -263 0
-145 220 -102 0
23 303 8 0
230 -105 118 0
245 177 -195 0
284 -36 -307 0
-165 -85 24 0
-344 -92 -231 0
195 -143 -328 0
-44 -149 -351 0
312 -21 199 0
285 -58 -28 0
-196 -127 -297 0
-26 -97 69 0
69 -277 -334 0
201 -183 272 0
188 25 206 0
326 63 -328 0
-89 130 162 0
-249 -312 88 0
74 -211 -149 0
278 -318 221 0
-355 -204 -278 0
-57 165 191 0
-25 196 246 0
262 211 216 0
234 336 77 0
-354 22 130 0
8 -306 -13 0
138 -217 14 0
-257 -62 -26 0
-107 51 91 0
-278 -199 -281 0
240 153 -100 0
-322 203 -211 0
280 130 216 0
-259 55 -44 0
76 -229 262 0
-242 -78 327 0
-200 -55 -107 0
257 -14 -8 0
183 191 215 0
-23 197 -205 0
41 239 121 0
-296 -133 -1 0
-257 -266 -285 0
-138 -180 344 0
-203 -325 257 0
-136 -256 55 0
219 -336 340 0
231 -234 -146 0
50 264 -252 0
263 253 -133 0
-38 86 283 0
-309 130 -133 0
-259 -346 -140 0
-290 55 58 0
81 41 -188 0
122 82 158 0
-347 146 -29 0
-226 -282 -60 0
342 250 183 0
343 -268 -237 0
-196 320 -205 0
-282 -222 308 0
-347 -177 24 0
-330 226 -42 0
-167 312 -46 0
-168 -186 159 0
-243 -223 -148 0
-354 343 42 0
47 -11 230 0
-321 -76 -109 0
-100 3 44 0
-316 240 31 0
-349 -161 -194 0
337 -213 153 0
-40 117 -24 0
236 -142 49 0
-39 -111 -183 0
305 -165 142 0
307 239 -106 0
-241 143 260 0
222 -290 14 0
188 -343 330 0
79 -336 -20 0
241 -235 125 0
-149 125 -2 0
98 161 227 0
-5 226 -352 0
153 -110 313 0
245 94 312 0
-100 223 -31 0
-249 -87 -155 0
223 7 148 0
283 69 68 0
160 215 73 0
-112 -266 -36 0
198 65 333 0
-237 -20 283 0
-242 -107 237 0
332 127 291 0
352 -10 17 0
193 -329 138 0
-117 -136 -258 0
-303 -263 -89 0
223 -177 246 0
188 -150 -134 0
243 -21 224 0
152 -174 117 0
345 210 108 0
-28 -359 -319 0
-312 -122 344 0
269 -222 77 0
-88 -66 156 0
332 241 28 0
-119 318 -260 0
-2 -63 314 0
19 271 151 0
-326 215 -140 0
-213 -151 -291 0
81 -234 167 0
315 345 -293 0
-63 160 192 0
-321 189 186 0
-78 134 155 0
-59 -253 161 0
35 226 84 0
278 262 193 0
267 -38 349 0
136 200 -76 0
-124 22 359 0
-225 328 360 0
-18 294 28 0
-142 -148 30 0
-43 203 -75 0
-237 52 215 0
-80 84 -170 0
-97 -2 -107 0
-156 323 67 0
-80 -157 352 0
-201 -69 125 0
304 -4 251 0
-112 360 18 0
142 354 117 0
96 170 -119 0
-124 -29 -213 0
116 358 185 0
292 -236 49 0
-38 66 294 0
91 19 282 0
61 -97 238 0
242 106 112 0
127 226 336 0
255 103 44 0
-143 -66 33 0
299 -33 -182 0
-345 -262 -303 0
-21 -58 72 0
159 45 287 0
-298 -222 230 0
-351 -348 -204 0
-292 -233 -279 0
-208 -244 -185 0
-297 -282 246 0
-69 -277 -186 0
184 315 -198 0
340 -346 -323 0
27 203 75 0
-226 -11 352 0
-355 79 -351 0
58 -80 -345 0
-170 -48 176 0
59 -180 112 0
-289 -265 -124 0
-196 -317 31 0
179 121 101 0
176 -69 -65 0
233 87 -25 0
306 176 -254 0
-106 -58 3 0
-9 -176 79 0
234 186 117 0
-187 14 -41 0
112 -353 -196 0
226 -334 -4 0
-11 -157 -141 0
-102 -129 -316 0
177 233 56 0
-230 -259 -94 0
-107 -36 243 0
-57 52 80 0
-89 -206 -108 0
-102 -304 115 0
-248 167 -206 0
-241 221 -33 0
-316 -356 -303 0
-200 -256 248 0
-206 -288 -323 0
149 -27 -356 0
217 -185 -152 0
179 307 -115 0
250 280 -358 0
-149 -155 353 0
-120 -328 98 0
-19 198 -30 0
61 -97 24 0
-256 165 -59 0
342 -7 284 0
255 -141 190 0
-184 -192 53 0
-12 70 120 0
320 6 191 0
287 -271 310 0
292 238 -65 0
310 -277 270 0
2 82 29 0
164 -218 -112 0
-232 -221 330 0
-336 13 -333 0
281 326 64 0
-166 -157 136 0
89 173 107 0
-354 -322 -120 0
24 -193 -310 0
-115 -88 -68 0
-316 -216 121 0
297 -290 -155 0
33 15 -4 0
-286 -231 -64 0
-283 50 259 0
161 350 -325 0
7 319 10 0
334 -262 -36 0
-124 292 -79 0
-174 10 -340 0
-285 186 79 0
-151 129 -150 0
-202 -92 317 0
-198 -208 244 0
277 245 -130 0
96 -194 304 0
-114 -309 -254 0
-345 150 332 0
-290 -355 86 0
-160 -296 -288 0
-268 -120 304 0
13 157 -299 0
-59 145 -360 0
315 286 -67 0
188 12 270 0
189 -323 278 0
11 -323 251 0
-218 -185 -158 0
119 113 62 0
55 -46 -13 0
-6 -133 149 0
233 -341 328 0
-97 -181 -188 0
106 -91 350 0
-38 -42 110 0
-38 256 -82 0
-221 204 151 0
73 356 169 0
-232 -129 132 0
-116 -161 -251 0
-212 25 -99 0
152 -61 -161 0
-166 -98 -127 0
345 -180 -321 0
230 119 -234 0
300 -299 193 0
-71 -358 339 0
342 31 306 0
-346 -156 -43 0
-117 -193 303 0
246 -151 207 0
222 -327 48 0
16 -89 -110 0
204 -325 -261 0
115 -280 252 0
13 -105 -321 0
-146 227 -41 0
-57 304 -103 0
180 -148 -306 0
-152 -66 -7 0
-293 -94 -183 0
-348 -237 80 0
129 -333 -282 0
-126 -23 -246 0
322 28 -108 0
345 54 -79 0
-133 -204 -281 0
-286 59 122 0
-335 -81 -161 0
-325 3 150 0
27 152 -212 0
316 -296 354 0
82 -266 178 0
121 -275 150 0
167 -197 107 0
281 -120 213 0
302 316 326 0
-93 228 -188 0
-25 -199 -149 0
-14 102 125 0
-197 340 117 0
288 360 294 0
-192 -13 -24 0
-105 148 347 0
291 -251 211 0
-240 -60 4 0
52 233 -174 0
-17 -193 -65 0
-230 264 -112 0
-312 251 -74 0
-217 -148 172 0
91 82 -275 0
-130 260 320 0
178 134 206 0
-332 288 359 0
322 315 131 0
-260 -350 184 0
-236 195 275 0
100 343 -174 0
119 345 7 0
47 -199 78 0
-127 -190 318 0
20 326 330 0
-8 -334 303 0
179 -292 -106 0
146 267 154 0
-312 -321 37 0
154 -112 -271 0
-1 -151 269 0
-121 154 249 0
352 -52 -19 0
242 -125 -112 0
-121 -218 25 0
314 -47 -360 0
-197 -42 173 0
-249 -325 -62 0
145 -313 -71 0
-329 137 -57 0
19 194 -58 0
-139 -20 -29 0
-116 -208 336 0
120 -262 -352 0
-169 -262 313 0
35 62 -350 0
-259 -218 -81 0
186 240 -14 0
-27 144 38 0
261 95 152 0
-120 19 55 0
300 -138 -231 0
-45 54 91 0
141 200 -45 0
-59 -83 -107 0
-200 61 47 0
228 -69 145 0
-223 -356 -114 0
-343 -204 -177 0
59 194 -28 0
-16 -167 -87 0
-191 201 319 0
199 -174 97 0
281 181 -261 0
13 232 100 0
147 -127 191 0
-167 -281 353 0
306 313 93 0
121 357 -270 0
340 214 -41 0
-194 314 -21 0
46 -128 312 0
85 -286 299 0
270 -291 80 0
274 342 -138 0
128 -190 -356 0
202 -37 8 0
89 -245 129 0
33 -242 -303 0
164 20 -344 0
167 129 -193 0
207 -167 3 0
-232 266 107 0
-299 -71 103 0
141 -230 -52 0
318 -325 -215 0
-211 192 305 0
192 -287 292 0
131 -172 -51 0
-215 181 352 0
298 90 36 0
-60 6 264 0
86 -125 192 0
-44 -287 164 0
131 169 -103 0
-183 109 303 0
-218 -31 -253 0
172 -29 -350 0
-353 182 -249 0
-257 3 -330 0
-225 -146 -66 0
-118 -90 145 0
82 321 254 0
-331 343 -166 0
-138 250 -126 0
-246 -12 -324 0
-119 -360 -228 0
190 -101 61 0
100 240 184 0
-313 107 -101 0
61 223 18 0
-150 266 -344 0
-293 83 -324 0
26 174 -145 0
-311 -318 -299 0
-289 -45 72 0
336 -198 10 0
15 -355 -334 0
-241 21 266 0
-51 262 -273 0
66 -200 352 0
-173 133 -209 0
-191 84 -321 0
-143 -58 -255 0
329 -179 313 0
72 293 129 0
184 -252 -312 0
99 -324 -328 0
240 125 274 0
-260 -325 -114 0
170 -296 -97 0
-26 6 -236 0
-18 99 -156 0
265 176 -332 0
-48 -333 311 0
-290 -271 222 0
291 286 -166 0
254 134 -163 0
59 324 -96 0
-324 -167 156 0
21 -238 311 0
298 347 177 0
-23 -335 63 0
86 204 -355 0
345 83 254 0
-269 324 -206 0
245 155 -6 0
-24 42 -185 0
135 225 -320 0
278 -177 -96 0
239 -345 149 0
-116 -333 -265 0
242 7 285 0
27 102 37 0
110 -6 315 0
-356 105 35 0
171 -287 -61 0
-122 120 226 0
320 103 -143 0
-124 -94 179 0
230 -241 155 0
-228 -66 -109 0
-346 69 -359 0
-149 186 -21 0
31 221 -273 0
-173 -213 116 0
328 333 138 0
160 312 -227 0
162 -270 267 0
-316 74 -62 0
-215 -129 -286 0
75 -228 -288 0
-127 316 -29 0
10 104 228 0
213 236 -287 0
147 -158 -299 0
-327 -278 171 0
341 -123 -292 0
54 89 217 0
-217 257 343 0
182 238 202 0
-211 343 62 0
173 -91 -339 0
-87 -322 -189 0
-131 247 -137 0
210 -358 -298 0
264 -7 -277 0
39 111 -24 0
-151 -121 -285 0
291 -355 -83 0
-46 90 -19 0
242 -176 168 0
-317 181 336 0
-156 315 239 0
225 295 -346 0
351 -309 -74 0
-108 250 -204 0
-16 264 227 0
41 5 -297 0
234 -51 -21 0
-184 -67 -91 0
-100 97 -122 0
-46 100 -333 0
188 348 7 0
-75 86 48 0
-162 -116 3 0
-9 -44 -91 0
-45 302 -85 0
111 286 104 0
-22 172 -303 0
212 90 332 0
173 195 -85 0
-21 -61 -274 0
236 -56 -122 0
-94 337 -250 0
124 -24 -69 0
307 335 98 0
-66 -189 80 0
270 -126 117 0
-125 30 -116 0
-22 20 -93 0
-39 329 180 0
-73 -184 -11 0
2 -219 -246 0
-14 -185 -112 0
323 -179 -178 0
70 311 -230 0
-104 15 -202 0
190 -305 331 0
-24 201 29 0
-149 86 -333 0
-240 -119 -80 0
320 289 -109 0
-359 -335 348 0
133 -291 -220 0
285 310 -336 0
273 323 45 0
-19 224 338 0
79 272 279 0
-359 -270 -24 0
-248 138 319 0
-118 -329 263 0
-122 17 -230 0
-318 330 -1 0
-129 299 -288 0
168 -270 11 0
60 -100 208 0
-41 -284 315 0
-52 101 -142 0
-269 -101 309 0
169 -203 -62 0
307 341 -149 0
-48 -158 -248 0
-124 24 320 0
325 76 75 0
93 -140 321 0
-148 323 -313 0
-317 -302 -331 0
-227 128 -318 0
-56 315 347 0
-155 273 -13 0
-137 -141 289 0
211 -92 -360 0
-341 156 117 0
194 35 -303 0
179 -100 -32 0
325 -272 -268 0
197 -86 271 0
-351 -311 358 0
260 239 341 0
-315 279 251 0
-167 -120 320 0
-278 -145 85 0
-88 306 -223 0
-106 135 56 0
-166 274 65 0
-35 19 -309 0
-181 134 -230 0
21 294 356 0
