# Supplementary material for: Multi-step partitioning combined with SOM neural network-based clustering technique effectively improves SAT solver performance
Source: PeerJ Comput Sci. 2025 Aug 14;11:e3076. doi: 10.7717/peerj-cs.3076 (PMC12453816; doi:10.7717/peerj-cs.3076)
Supplement: Supplemental Information 17 [file peerj-cs-11-3076-s017.cnf]

c SAT09-Contest Parameters: unif k=3 r=4.25 v=360 c=1530 seed=1448866403
c Uniform UNKNOWN KSAT Instance k=3, nbc=1530, nbv=360, seed=1448866403
p cnf 360 1530
-120 -39 -182 0
119 286 352 0
-250 -138 -196 0
-101 -224 110 0
28 241 -126 0
-190 -263 -126 0
-348 328 194 0
-215 247 151 0
297 75 114 0
157 -345 -304 0
-182 -356 2 0
170 6 262 0
96 -283 -109 0
65 -325 205 0
-324 219 39 0
59 -295 306 0
-176 -285 253 0
21 -303 332 0
-17 -96 -175 0
60 -301 86 0
80 -201 -198 0
311 -262 -196 0
-62 -143 -160 0
55 150 -157 0
90 102 134 0
10 331 -229 0
358 -183 55 0
54 234 -120 0
311 208 325 0
-63 -221 -85 0
351 208 -305 0
-130 255 202 0
-329 -65 -91 0
-235 -360 -141 0
-87 -18 -7 0
301 -197 318 0
224 84 38 0
-68 -179 -209 0
318 -311 165 0
281 293 198 0
-40 -296 -287 0
18 340 -269 0
-25 24 -110 0
114 -315 -24 0
-154 11 -242 0
26 -346 158 0
215 -63 276 0
212 -308 -145 0
-108 -125 321 0
-182 92 201 0
-39 -255 188 0
297 -228 236 0
331 -84 -322 0
336 -126 132 0
248 202 144 0
313 -269 207 0
259 139 143 0
-269 -101 -32 0
-222 132 -107 0
75 -216 335 0
-318 182 134 0
-323 -173 158 0
115 -69 -60 0
278 107 -269 0
313 -208 -259 0
168 108 82 0
-18 273 -144 0
-145 -138 -113 0
-313 -118 79 0
-271 -9 200 0
301 -123 -356 0
290 248 -203 0
-273 -290 -200 0
247 -72 210 0
31 182 240 0
307 28 -228 0
274 -37 -359 0
-193 -226 -321 0
164 -217 -211 0
-25 -188 281 0
-228 246 -297 0
279 270 -11 0
-194 -179 -325 0
125 346 -2 0
-48 78 233 0
-303 226 355 0
302 12 -228 0
-119 -225 -121 0
-76 316 -227 0
-257 344 150 0
-333 -315 -280 0
360 -222 -72 0
-33 150 -127 0
-86 -156 263 0
359 296 134 0
198 178 304 0
101 -319 314 0
-51 -221 -243 0
-111 190 -9 0
-287 -252 -349 0
309 132 338 0
223 18 -41 0
-211 -318 -291 0
59 -167 307 0
340 182 -96 0
258 356 170 0
104 52 -213 0
94 -183 -135 0
-250 154 -81 0
-232 -333 292 0
-223 -113 218 0
193 315 83 0
336 231 -226 0
271 198 -172 0
164 338 -96 0
-206 98 177 0
-240 277 253 0
-1 175 26 0
-237 -156 -1 0
352 10 -302 0
239 64 104 0
292 249 -178 0
207 -9 49 0
-62 332 -359 0
-185 137 321 0
300 225 -176 0
-243 -312 315 0
272 -307 -182 0
-316 280 -101 0
259 -270 -119 0
-114 -69 -60 0
306 351 73 0
26 106 265 0
327 171 -147 0
164 195 -82 0
303 11 -173 0
254 13 -15 0
190 -70 12 0
223 -195 -224 0
-304 -28 100 0
-92 304 -52 0
173 -235 -191 0
-272 290 315 0
-316 -279 210 0
132 -169 -291 0
-269 -311 -124 0
330 308 -122 0
-93 -158 14 0
324 -289 -119 0
24 -291 51 0
-102 -243 172 0
54 -302 344 0
139 -95 -99 0
-48 76 -304 0
114 86 161 0
265 -95 313 0
152 -47 -8 0
156 -107 -82 0
357 267 106 0
-268 -179 264 0
-129 -241 -315 0
-129 200 206 0
353 -244 158 0
-204 -314 275 0
-169 -213 -72 0
-241 204 -146 0
302 148 192 0
-136 305 -259 0
261 -167 -52 0
75 -175 293 0
269 199 8 0
85 -330 91 0
225 346 247 0
271 -347 -1 0
-159 -259 -2 0
219 5 -22 0
-43 322 -337 0
174 279 -10 0
44 312 358 0
68 -26 -129 0
158 -297 -45 0
-174 63 -99 0
188 -241 72 0
271 -172 -145 0
-173 -325 179 0
226 80 -139 0
119 -211 88 0
-222 221 22 0
-354 46 154 0
-334 -43 165 0
-31 199 192 0
235 -289 133 0
-34 -292 97 0
-185 -244 -256 0
-61 -4 167 0
-326 -198 309 0
141 -339 -268 0
-85 -105 194 0
328 -292 -250 0
-249 56 54 0
-60 -61 -184 0
286 -193 -33 0
-16 41 134 0
323 253 314 0
82 -92 94 0
-360 166 -50 0
-70 -313 -240 0
2 -103 -16 0
-277 338 -232 0
311 133 -91 0
188 -19 -151 0
342 -43 -124 0
279 177 -167 0
-258 -170 252 0
-167 -355 244 0
-165 -176 -65 0
250 188 -340 0
214 -76 -280 0
223 -325 -53 0
-75 -58 158 0
155 13 -144 0
-297 -123 -325 0
75 360 209 0
32 -97 -105 0
213 -8 249 0
-212 -126 14 0
-301 302 75 0
-165 85 -300 0
-83 6 -329 0
-328 -289 -91 0
140 221 166 0
-174 186 170 0
22 -51 -137 0
-40 322 38 0
-155 111 340 0
262 -143 -24 0
-357 -55 313 0
-83 198 -80 0
-124 -193 -165 0
15 236 -43 0
-326 335 67 0
-57 196 246 0
-336 122 -102 0
147 -320 309 0
211 84 -88 0
-302 70 161 0
-275 199 329 0
-258 53 117 0
-219 18 -244 0
303 291 -180 0
-152 71 38 0
-357 -89 62 0
280 -1 338 0
126 -21 15 0
110 -358 344 0
58 -299 356 0
359 290 -188 0
144 -311 -79 0
-262 124 -347 0
-187 -96 136 0
2 214 -322 0
-277 203 48 0
197 137 -336 0
-75 -58 -160 0
336 140 170 0
-151 109 -111 0
214 -31 234 0
-86 -269 -217 0
77 121 129 0
177 -266 175 0
232 -246 330 0
51 -25 240 0
158 -328 187 0
-311 -115 36 0
-351 347 170 0
-332 -127 -21 0
-214 279 -152 0
-136 123 16 0
288 211 -37 0
285 -100 -284 0
-73 310 -112 0
294 42 203 0
10 -143 -82 0
-81 -124 -51 0
178 -188 247 0
187 6 -158 0
-108 -82 -305 0
342 263 -86 0
-282 -353 98 0
-206 19 -193 0
145 -225 156 0
266 114 52 0
-271 13 -157 0
-157 -265 124 0
-193 277 3 0
-117 -129 -296 0
3 188 187 0
175 272 -271 0
-285 147 -217 0
-191 239 -261 0
-217 27 358 0
271 163 117 0
336 -87 -119 0
316 65 233 0
-12 331 -171 0
-130 248 -14 0
-119 -245 22 0
-270 294 -245 0
353 96 -302 0
-338 31 -203 0
-179 230 129 0
-311 -167 198 0
-185 -73 183 0
-269 -122 246 0
-163 48 -119 0
-338 293 -231 0
-353 -78 -224 0
236 47 -117 0
-13 148 -236 0
234 -311 44 0
148 57 -127 0
323 -324 279 0
-316 235 102 0
-231 17 -248 0
-51 290 -44 0
-70 354 271 0
53 -240 274 0
-203 -312 231 0
-69 168 119 0
-337 177 170 0
240 -51 -6 0
-354 -195 -73 0
-31 337 -353 0
36 -307 147 0
-258 -235 29 0
-295 -284 142 0
-307 -347 -8 0
249 -335 -20 0
-72 -28 258 0
84 297 -230 0
3 -234 150 0
-215 -150 -238 0
261 -194 351 0
201 -269 -80 0
42 -323 121 0
-303 357 -50 0
-191 -243 105 0
-136 247 240 0
184 -300 309 0
-260 183 -328 0
54 -67 88 0
198 20 258 0
-201 -130 -4 0
-324 89 -280 0
-282 27 40 0
-47 265 145 0
-229 270 -62 0
12 202 348 0
-149 -32 214 0
274 129 240 0
294 262 39 0
191 27 155 0
268 350 306 0
314 -289 332 0
295 278 -185 0
-232 83 -318 0
179 29 -248 0
294 -349 -264 0
260 29 202 0
-329 -246 -200 0
43 189 -204 0
-246 294 228 0
97 337 -84 0
20 -98 170 0
49 76 -25 0
-5 347 193 0
-339 -213 -353 0
94 242 175 0
312 308 243 0
-349 -256 226 0
340 -348 -63 0
157 -258 314 0
-91 -340 -118 0
-298 -349 118 0
-2 -163 170 0
178 -259 116 0
345 -3 282 0
-132 -3 344 0
-266 -189 -166 0
-125 -52 64 0
-317 -10 -45 0
-177 -38 -271 0
-135 331 -154 0
-257 -235 -313 0
31 -207 -5 0
303 -150 -177 0
78 225 171 0
-74 -178 -82 0
358 -30 -64 0
272 60 -176 0
-27 26 71 0
-12 -194 263 0
11 310 20 0
160 10 249 0
-171 -168 278 0
-295 102 -122 0
-161 -321 -9 0
358 200 -207 0
-339 -237 195 0
-62 286 236 0
214 -147 129 0
-128 -41 283 0
-313 68 228 0
-12 281 194 0
-14 -121 -126 0
142 167 295 0
196 -225 -152 0
-286 -68 -256 0
-268 141 155 0
304 231 107 0
-61 -335 176 0
-163 -332 248 0
-174 -227 -166 0
-177 29 -261 0
-291 -352 -268 0
-158 346 196 0
42 172 25 0
-137 232 -80 0
-125 -110 -213 0
-336 215 305 0
65 92 234 0
211 -284 289 0
-82 -147 69 0
-351 -123 -345 0
112 118 -288 0
89 164 -43 0
107 313 -276 0
-339 307 -311 0
352 207 -42 0
89 -153 120 0
-269 -72 29 0
-111 -7 -166 0
304 281 270 0
-265 -173 -16 0
304 9 311 0
175 337 292 0
1 140 -105 0
-291 -89 299 0
82 -260 -316 0
109 19 355 0
-245 188 56 0
226 162 -64 0
-311 -315 -205 0
-38 -98 181 0
212 -312 47 0
198 -115 -153 0
-144 -227 -24 0
-211 286 14 0
59 57 -348 0
209 -167 68 0
106 -145 -291 0
31 315 19 0
-189 -312 35 0
244 16 249 0
177 -202 256 0
-196 175 222 0
-277 -179 -150 0
-209 68 -91 0
125 -195 -274 0
144 -180 72 0
254 77 247 0
-174 -190 34 0
-191 -317 43 0
-360 22 309 0
-278 -24 -76 0
174 -3 39 0
-188 53 -205 0
357 329 -293 0
360 180 -128 0
-316 -219 -143 0
75 265 206 0
327 -155 -51 0
-105 35 -360 0
-86 -259 -21 0
-32 -71 316 0
-184 169 107 0
32 48 -92 0
-186 146 -271 0
187 -145 -260 0
111 -142 -181 0
36 127 -93 0
-219 307 -309 0
5 -235 354 0
-296 140 -266 0
-246 330 -198 0
125 -154 -78 0
125 9 -203 0
110 -92 -357 0
129 266 -13 0
307 -187 286 0
-66 -258 301 0
104 -271 -137 0
-70 -320 230 0
-247 -249 -266 0
-324 159 -129 0
175 -134 53 0
47 141 -269 0
70 164 140 0
345 -31 179 0
-134 -150 293 0
-17 112 179 0
226 320 -182 0
-283 207 -279 0
-119 -12 136 0
87 334 201 0
-153 -12 8 0
-67 -55 239 0
255 127 247 0
-87 309 155 0
-289 -353 117 0
167 51 -173 0
9 292 266 0
299 -332 -261 0
-110 -224 -85 0
-142 -260 276 0
-328 -284 262 0
77 336 332 0
-179 -41 336 0
8 -289 143 0
250 27 -59 0
-165 26 45 0
185 -196 130 0
-41 78 98 0
-22 138 -337 0
323 206 16 0
293 290 -269 0
244 96 253 0
247 174 13 0
-17 345 -75 0
220 298 -185 0
55 187 89 0
-56 149 50 0
-241 -359 -134 0
-288 170 -143 0
-221 -165 237 0
-27 103 -254 0
-284 16 257 0
107 287 30 0
121 -209 231 0
175 -353 248 0
-329 -159 128 0
-263 1 -123 0
-342 -34 -335 0
-328 21 26 0
167 -341 -181 0
-28 144 220 0
239 -323 39 0
-137 -315 -288 0
-233 25 71 0
-143 252 -37 0
-353 -220 -252 0
-47 -201 -10 0
-94 -259 -315 0
-338 82 -80 0
-53 29 347 0
16 -130 114 0
-314 151 169 0
-33 306 310 0
-118 87 289 0
351 29 285 0
85 354 -175 0
235 268 282 0
186 -338 -246 0
-30 214 203 0
-283 -124 213 0
-327 -349 151 0
67 292 -52 0
51 -168 -7 0
-316 -57 153 0
312 -92 27 0
-123 241 -313 0
-275 -57 -354 0
-59 -345 72 0
-279 -27 -197 0
-234 256 223 0
-269 -276 97 0
-180 -248 -216 0
-345 -286 -140 0
-320 -25 34 0
-166 -9 -234 0
-343 -216 291 0
-126 -323 348 0
-255 92 -302 0
177 -291 248 0
61 233 115 0
300 248 355 0
-107 289 -134 0
248 -208 211 0
-90 -224 -106 0
-31 354 -83 0
-242 -87 -148 0
357 264 -352 0
158 -130 -69 0
28 121 -136 0
176 -204 310 0
102 -255 67 0
22 118 -193 0
-76 349 356 0
-185 -216 -275 0
-172 -156 -260 0
300 297 189 0
-237 67 -135 0
-103 -250 55 0
148 268 185 0
-353 273 -10 0
-255 172 145 0
-194 -210 -14 0
-160 194 -208 0
-294 -127 358 0
-24 -307 140 0
-107 266 -224 0
-278 -71 318 0
-111 -201 -167 0
193 43 -302 0
-270 31 260 0
172 -203 284 0
-128 -125 -328 0
-282 -200 23 0
171 107 -173 0
-254 -13 298 0
94 279 187 0
4 -43 152 0
-211 -89 -196 0
58 -325 219 0
-212 -220 -36 0
136 -267 -66 0
256 48 198 0
309 272 -100 0
148 -113 -321 0
-249 -83 36 0
265 247 -225 0
265 22 -59 0
150 268 45 0
169 164 -304 0
-252 -295 300 0
-92 -141 16 0
291 125 231 0
-171 -191 -83 0
-85 67 -172 0
-11 -202 -37 0
276 -347 106 0
61 282 -349 0
9 174 237 0
75 -147 209 0
152 21 166 0
135 -185 137 0
123 326 23 0
-197 113 -230 0
-266 -311 -86 0
10 -20 -230 0
87 266 126 0
-201 240 293 0
-121 -294 -140 0
224 -108 98 0
334 -69 -137 0
-178 303 -134 0
-126 316 -141 0
-268 -18 -135 0
-5 -204 -173 0
305 48 -140 0
-312 48 -41 0
323 -156 -173 0
167 199 -282 0
-343 332 38 0
127 -290 -356 0
-359 27 201 0
-228 -235 81 0
-321 -127 -72 0
132 -334 -240 0
-247 -353 -180 0
-246 -295 -224 0
-341 299 -116 0
-262 267 235 0
75 33 -110 0
-59 277 -173 0
-39 -274 -331 0
109 -230 -165 0
-66 62 94 0
-311 -303 216 0
255 -49 -326 0
-268 279 -337 0
319 200 -132 0
-174 -71 170 0
171 -332 103 0
166 102 168 0
-76 -71 -256 0
243 -132 -44 0
-86 -100 91 0
-320 30 15 0
-119 129 -35 0
287 -12 -104 0
43 123 68 0
77 -22 310 0
-86 -14 -200 0
248 208 -178 0
-313 353 101 0
-232 -82 318 0
159 304 211 0
292 163 52 0
333 -321 -315 0
64 -243 232 0
-151 126 -96 0
-23 -117 -74 0
-220 -264 311 0
-25 254 -104 0
-124 116 -222 0
-349 90 246 0
197 80 236 0
281 -159 -118 0
-139 -33 128 0
-241 303 258 0
345 178 -360 0
-260 -333 149 0
-132 -303 253 0
-40 -202 -64 0
208 -221 301 0
316 -4 359 0
-197 -199 237 0
16 -57 -299 0
-18 339 50 0
189 347 -48 0
-168 213 -137 0
175 -109 -142 0
1 -353 116 0
-6 268 353 0
-27 -215 231 0
-300 -267 -210 0
-3 -16 38 0
-95 -315 -17 0
204 -84 243 0
17 -122 -360 0
285 -213 -309 0
-158 326 121 0
233 147 145 0
-67 89 -184 0
260 69 86 0
-84 335 -144 0
151 -247 136 0
176 82 336 0
127 214 192 0
-186 -237 114 0
322 -332 133 0
-219 -57 -40 0
-111 -201 -178 0
-59 -218 159 0
310 -142 237 0
-148 -92 -135 0
-234 -148 -97 0
122 -42 40 0
-138 -164 11 0
-45 -305 -146 0
81 21 -52 0
37 -147 -216 0
11 -90 300 0
-273 228 73 0
-37 199 303 0
164 279 196 0
338 -256 -56 0
7 -89 -120 0
-226 107 108 0
-333 297 126 0
-156 -263 -112 0
44 -331 -213 0
51 -93 316 0
169 -244 -276 0
-94 135 59 0
269 -189 288 0
-270 -29 271 0
266 -102 101 0
-211 239 -184 0
86 42 306 0
-121 314 26 0
249 -212 175 0
159 83 79 0
-317 92 24 0
-350 -192 -331 0
131 352 40 0
325 -311 -205 0
-298 205 -264 0
-204 212 57 0
-210 346 77 0
178 -47 291 0
186 -14 -71 0
-261 222 -28 0
-28 347 166 0
-115 -89 57 0
-56 12 44 0
187 197 -5 0
-58 275 -10 0
-46 174 277 0
-75 356 131 0
-329 287 288 0
283 200 -314 0
-27 110 -292 0
-245 157 -9 0
38 -104 248 0
86 61 197 0
343 103 -239 0
26 -68 207 0
-254 -337 -150 0
-123 -70 221 0
-102 -173 -318 0
151 128 121 0
-310 271 281 0
-17 -208 224 0
339 -184 -214 0
-4 350 -118 0
185 247 161 0
-317 -154 128 0
-344 -248 -137 0
189 98 -162 0
57 -266 -342 0
-353 -291 -118 0
-247 -202 301 0
114 -113 116 0
-113 -4 -317 0
-162 -331 -59 0
-90 -119 -291 0
111 310 -217 0
-281 175 331 0
281 -235 -294 0
-89 205 162 0
13 -315 271 0
-7 -62 333 0
206 -248 286 0
-312 -301 -131 0
18 329 -280 0
124 21 -63 0
323 -312 -25 0
-302 -178 251 0
46 311 -28 0
-221 302 266 0
-320 153 -108 0
-272 284 -94 0
148 -178 -223 0
69 270 256 0
101 341 306 0
263 276 -247 0
271 94 -21 0
142 221 133 0
28 352 -221 0
-233 -3 100 0
214 321 -39 0
258 -66 -319 0
86 167 263 0
-61 131 142 0
-242 217 93 0
150 -333 -47 0
-342 -144 -223 0
-255 281 167 0
-256 -79 -148 0
29 -5 273 0
202 44 173 0
186 -35 201 0
70 -205 -157 0
175 238 77 0
-114 -54 -352 0
-216 -29 -8 0
-351 356 -161 0
281 292 -222 0
-136 -139 -289 0
-39 322 161 0
-59 -146 -277 0
-289 -345 -292 0
121 -16 337 0
-141 272 -126 0
135 -244 256 0
-49 62 -42 0
346 -245 -255 0
115 27 -68 0
7 116 -128 0
-119 45 -359 0
-47 -254 -240 0
85 265 -195 0
-145 -174 80 0
175 -89 -4 0
171 -119 -125 0
-155 -163 279 0
-343 -267 -333 0
-46 -51 -289 0
101 -217 34 0
46 -343 59 0
280 278 262 0
-124 -199 132 0
-131 288 -37 0
-312 319 326 0
-28 196 174 0
117 108 -175 0
231 -254 327 0
240 203 279 0
-24 15 -38 0
334 -351 -75 0
64 -257 226 0
-181 9 165 0
100 73 -212 0
-181 -221 217 0
175 322 360 0
329 -227 235 0
-297 188 130 0
-280 37 -172 0
-343 124 187 0
100 -171 -166 0
98 -233 1 0
57 -162 242 0
237 161 -153 0
162 -323 338 0
-266 -150 -139 0
247 -91 200 0
-227 28 -140 0
320 71 289 0
-92 359 -15 0
204 -53 -357 0
310 -67 3 0
-131 -162 -258 0
68 317 338 0
3 -335 124 0
338 -270 -321 0
-222 -150 -310 0
-194 22 -238 0
-296 137 85 0
138 184 89 0
102 -275 96 0
277 145 245 0
219 173 74 0
-160 -357 -262 0
51 -169 -152 0
182 -322 -265 0
331 -15 248 0
208 338 347 0
72 -60 83 0
150 2 8 0
214 47 -284 0
-234 132 9 0
-148 126 238 0
177 -258 -18 0
198 113 125 0
-352 -309 154 0
-348 127 -275 0
-139 351 -188 0
-15 -177 -240 0
252 2 -276 0
125 -104 305 0
305 285 -53 0
206 -262 95 0
-65 93 22 0
76 -50 277 0
-203 -233 114 0
-204 -110 -129 0
328 353 170 0
-319 197 -115 0
25 130 267 0
39 88 -55 0
-89 259 -26 0
1 -2 223 0
-81 -45 234 0
-134 -350 -331 0
-310 -6 281 0
-239 -318 208 0
166 338 -201 0
338 22 197 0
182 153 -234 0
-68 133 -221 0
133 -62 -238 0
75 117 -210 0
252 238 -209 0
-168 -45 -201 0
83 -102 342 0
268 62 206 0
-238 -342 331 0
312 18 -135 0
264 255 -262 0
-227 -4 -199 0
-291 101 75 0
-292 225 306 0
-105 58 87 0
347 -135 -299 0
337 -21 -134 0
-326 -325 -57 0
-12 -352 -262 0
-72 195 -127 0
-322 271 -355 0
133 15 -312 0
-12 214 -344 0
17 259 -231 0
306 -166 -73 0
-61 -46 -130 0
-180 12 -55 0
-344 -240 -44 0
-107 217 68 0
166 -31 153 0
-264 -137 -184 0
350 -168 198 0
-323 -289 -19 0
64 32 -131 0
-9 111 266 0
-142 -116 -119 0
-184 302 108 0
-214 321 272 0
-114 -104 -256 0
-244 -170 -304 0
-258 245 3 0
-312 110 178 0
32 288 172 0
-330 175 -70 0
307 335 -308 0
192 -4 -218 0
-79 -193 61 0
46 -40 84 0
174 -137 -126 0
59 -160 190 0
-312 -313 97 0
-321 339 4 0
-162 131 23 0
54 -267 -184 0
-37 -106 -275 0
-304 -316 181 0
66 228 293 0
-83 -280 296 0
68 138 -179 0
8 203 -53 0
-48 -345 253 0
56 -305 3 0
-153 -333 -299 0
-14 -257 342 0
-113 292 101 0
-74 -340 -152 0
223 -191 129 0
46 -278 354 0
285 -224 -160 0
-258 193 -228 0
-173 -83 -360 0
25 81 30 0
48 131 92 0
182 132 199 0
-249 -203 -285 0
15 -12 250 0
-331 -233 130 0
260 -337 141 0
154 85 -7 0
-216 -19 -337 0
-128 41 -89 0
150 206 110 0
284 -151 39 0
-328 -254 -118 0
-335 155 -31 0
-296 123 297 0
-268 269 -109 0
-87 27 293 0
168 -259 312 0
321 350 279 0
-246 -179 -192 0
219 -202 211 0
-146 -343 175 0
238 -175 -43 0
-151 -53 118 0
-160 -186 12 0
94 115 358 0
245 264 -314 0
-142 60 326 0
-83 106 257 0
107 228 35 0
-309 109 -63 0
29 248 -175 0
-10 33 -273 0
173 -115 -131 0
141 -69 169 0
-247 -232 180 0
-101 242 141 0
-190 12 -221 0
220 280 -310 0
-347 287 -99 0
159 -212 341 0
-325 239 -69 0
-262 170 -121 0
197 -62 -315 0
-166 102 -357 0
-187 186 68 0
247 357 -326 0
-214 170 165 0
314 -123 238 0
-210 20 180 0
-3 244 171 0
340 -258 -12 0
234 -359 -198 0
-50 -30 60 0
100 -247 117 0
324 -71 308 0
-158 298 -264 0
279 173 -181 0
-79 163 42 0
-15 132 260 0
328 7 71 0
-279 -242 284 0
165 -283 118 0
348 -334 -305 0
-12 -157 222 0
-31 -280 227 0
351 219 -2 0
-19 -344 144 0
45 299 282 0
-34 -204 76 0
-246 253 -143 0
-155 -265 6 0
155 72 -325 0
240 347 27 0
-62 201 250 0
-330 -23 -300 0
-342 299 106 0
152 329 -38 0
-79 -302 -95 0
333 -29 61 0
90 -53 -252 0
-278 -85 -118 0
161 -91 133 0
-62 -45 275 0
332 295 60 0
-277 -25 -261 0
321 -148 34 0
236 175 322 0
-94 -157 26 0
278 319 357 0
207 167 -243 0
147 245 -248 0
200 112 -90 0
321 -96 -322 0
190 -118 91 0
-166 -27 -169 0
-39 111 -249 0
-202 123 -103 0
-25 35 181 0
-241 235 -159 0
-112 -262 -296 0
-46 25 259 0
-156 2 -52 0
-130 167 -197 0
-160 357 76 0
360 -119 325 0
332 30 -168 0
-269 28 241 0
14 -156 175 0
166 -71 -9 0
318 334 -269 0
-131 309 -236 0
89 -80 -55 0
-195 330 -247 0
343 -118 -216 0
-200 134 -249 0
111 283 -180 0
-176 -303 25 0
215 -65 210 0
-328 -5 246 0
-213 32 -257 0
29 -300 -67 0
-110 -28 137 0
50 -271 -176 0
-66 312 -229 0
289 -281 -68 0
-241 -186 -48 0
300 135 210 0
-19 -263 -13 0
-49 -221 148 0
-197 171 -38 0
-296 335 98 0
-14 -179 4 0
-60 -287 -313 0
-40 18 2 0
350 242 316 0
-39 197 -13 0
35 -331 174 0
242 358 196 0
-107 311 -136 0
-290 -151 -286 0
-91 358 -337 0
-221 -36 225 0
167 -82 -275 0
114 151 -146 0
17 52 -247 0
-274 -302 -264 0
281 -290 317 0
165 -261 -286 0
-162 197 -104 0
-239 -57 288 0
-268 281 -112 0
-128 -309 349 0
212 28 -39 0
288 353 152 0
106 216 321 0
105 344 78 0
-209 128 -263 0
63 270 -228 0
-43 148 -279 0
131 -330 -185 0
129 -160 315 0
-208 83 321 0
-92 -101 113 0
309 -123 190 0
36 64 307 0
-296 179 -188 0
-332 296 -11 0
41 280 -104 0
-109 -188 149 0
-272 -338 189 0
224 -360 -218 0
-175 -222 -245 0
-7 -334 -65 0
-320 -130 -45 0
-165 102 -291 0
-67 54 197 0
-252 101 122 0
345 270 56 0
36 148 -161 0
-84 148 108 0
116 -232 -239 0
-81 80 244 0
-167 -330 -187 0
-51 39 -29 0
-30 -165 298 0
254 86 -223 0
-194 -95 125 0
114 -207 -8 0
-108 256 -255 0
-346 36 -101 0
62 -27 120 0
111 -193 -227 0
183 248 65 0
62 -313 -318 0
241 132 94 0
-250 227 -303 0
-166 300 -258 0
-314 148 -108 0
-98 24 -126 0
-257 -286 -283 0
261 175 -90 0
-113 170 252 0
220 -147 48 0
220 -63 195 0
-226 195 -120 0
170 291 148 0
-100 -275 313 0
-336 12 181 0
16 204 -284 0
-267 -130 -300 0
-219 270 -92 0
170 -317 -101 0
250 -83 197 0
-320 -303 -290 0
-202 -16 -297 0
-221 -64 306 0
-187 347 198 0
-52 162 -348 0
-37 -211 -111 0
-206 -336 284 0
176 -68 274 0
-34 -127 -243 0
107 52 68 0
-267 -346 84 0
257 49 -149 0
144 117 203 0
224 131 256 0
-315 307 -270 0
44 119 294 0
-126 -131 63 0
148 -243 57 0
295 320 -271 0
77 217 230 0
39 -304 360 0
68 -244 -49 0
-336 -296 -16 0
-313 295 -191 0
88 35 -174 0
-231 354 243 0
-359 -190 158 0
-338 197 -323 0
329 -12 -269 0
-206 56 -17 0
136 100 117 0
-189 109 -163 0
184 360 -134 0
170 220 261 0
280 72 -125 0
262 335 -29 0
-344 -207 237 0
-359 -150 80 0
-322 -25 70 0
-310 31 -324 0
-109 56 -227 0
174 302 -30 0
-238 -298 -101 0
205 81 50 0
-263 51 -235 0
-93 242 -15 0
-168 76 -135 0
49 284 328 0
246 -150 -87 0
-355 278 217 0
204 -83 -268 0
141 -53 -184 0
322 198 218 0
-269 -339 -69 0
-257 56 109 0
-328 -221 38 0
-146 -203 35 0
25 -258 -241 0
28 -219 -208 0
-72 -351 280 0
-39 53 296 0
-28 -269 -279 0
-257 300 -165 0
-270 -331 -199 0
-56 -284 38 0
147 -89 336 0
289 -105 -234 0
-141 -327 -285 0
261 324 323 0
-51 -72 65 0
176 -185 49 0
288 165 174 0
56 169 -35 0
153 -287 168 0
-277 268 -191 0
97 183 270 0
82 -209 -229 0
285 -337 -306 0
186 -307 213 0
1 331 -118 0
-240 -167 -136 0
293 273 103 0
-164 -65 120 0
-151 108 56 0
-211 -89 325 0
-342 -60 -266 0
-224 52 -340 0
-277 181 -283 0
-352 -245 -171 0
59 -357 203 0
-353 165 -333 0
-247 268 332 0
-92 30 229 0
214 -26 -319 0
-38 -218 -164 0
-356 245 -209 0
229 -53 33 0
-23 272 -38 0
4 1 -349 0
226 336 -60 0
143 296 215 0
-244 240 220 0
-321 -38 -295 0
-14 326 328 0
334 -340 276 0
89 -95 -85 0
170 33 -266 0
-321 136 -99 0
-74 10 126 0
354 170 49 0
13 -144 -163 0
57 197 -20 0
-342 328 -340 0
-187 -178 -92 0
-174 43 -58 0
69 -229 177 0
-80 -2 -322 0
19 -3 -60 0
51 -34 83 0
-171 211 239 0
304 338 159 0
-203 -28 -154 0
226 292 158 0
-210 238 76 0
-9 -216 100 0
-127 -41 -215 0
259 -77 261 0
-275 42 -355 0
-198 48 88 0
36 -10 316 0
346 152 -186 0
-225 64 -10 0
-171 91 131 0
-52 -290 -45 0
222 -114 -332 0
-340 -151 -343 0
138 61 -148 0
-165 -354 -171 0
340 -93 321 0
-286 -217 -54 0
108 146 -164 0
-235 336 -142 0
4 82 201 0
122 116 89 0
-351 259 54 0
-35 -345 -61 0
-309 -90 230 0
-48 -177 -231 0
22 -198 -206 0
-213 -301 43 0
-63 -157 -258 0
195 152 -130 0
156 -254 -307 0
-350 -116 -106 0
113 -158 69 0
48 -278 178 0
-62 22 298 0
233 329 -65 0
-251 243 -240 0
328 306 46 0
-325 146 -298 0
58 337 212 0
231 7 211 0
114 -125 -107 0
344 356 199 0
-304 -135 46 0
-53 -72 -184 0
303 -7 -253 0
-20 -318 2 0
147 -138 -274 0
-185 141 306 0
31 -290 28 0
25 -167 -279 0
248 65 81 0
269 51 -11 0
23 -180 154 0
-349 -124 287 0
32 120 -342 0
258 337 73 0
29 -285 27 0
43 -131 212 0
-348 -110 119 0
261 347 349 0
-60 197 209 0
93 251 316 0
313 -327 221 0
7 -19 320 0
152 -288 241 0
108 -162 -335 0
214 -247 84 0
21 -201 -119 0
-166 -270 242 0
-323 -89 -173 0
166 270 -224 0
-337 312 -181 0
-65 72 -189 0
-327 316 -179 0
-105 232 31 0
-163 324 -316 0
264 -2 -302 0
286 332 203 0
-109 175 357 0
-69 113 272 0
296 -347 -62 0
238 -210 49 0
-306 -165 -88 0
-216 -166 124 0
309 -30 -291 0
336 177 324 0
265 -204 81 0
-265 -226 -304 0
-76 150 -190 0
-44 105 200 0
-15 -261 -137 0
-69 66 -156 0
-164 -172 -129 0
344 276 -87 0
47 -244 204 0
-187 -258 50 0
312 76 -30 0
162 -291 224 0
89 -264 341 0
109 120 -179 0
74 -182 -92 0
-6 -349 -59 0
312 213 193 0
-301 284 -285 0
195 -291 25 0
278 -114 -70 0
331 -248 157 0
338 -166 -350 0
-267 280 135 0
94 238 284 0
134 2 -301 0
-92 -147 -231 0
285 51 -38 0
89 -330 134 0
-213 -74 252 0
-353 -199 -272 0
67 -51 343 0
156 -129 -357 0
246 111 93 0
320 112 -35 0
30 -27 23 0
-7 -302 338 0
192 -304 -273 0
-273 -45 267 0
310 -37 -20 0
12 -293 346 0
123 357 -212 0
162 -81 231 0
-295 -15 147 0
-343 300 -81 0
85 -7 -127 0
-317 -279 314 0
-288 -174 -222 0
360 186 135 0
-297 69 -136 0
-195 -242 238 0
-193 -258 147 0
-242 -328 -82 0
99 344 97 0
257 -236 269 0
116 231 305 0
5 -302 249 0
-114 163 -185 0
-269 327 207 0
-11 -96 -70 0
-257 109 -182 0
236 191 88 0
-266 -209 281 0
-313 -317 -81 0
342 267 -337 0
82 -161 -360 0
244 -168 -52 0
