# Supplementary material for: Multi-step partitioning combined with SOM neural network-based clustering technique effectively improves SAT solver performance
Source: PeerJ Comput Sci. 2025 Aug 14;11:e3076. doi: 10.7717/peerj-cs.3076 (PMC12453816; doi:10.7717/peerj-cs.3076)
Supplement: Supplemental Information 18 [file peerj-cs-11-3076-s018.cnf]

c SAT09-Contest Parameters: unif k=5 r=21.3 v=90 c=1917 seed=1159550149
c Uniform UNKNOWN KSAT Instance k=5, nbc=1917, nbv=90, seed=1159550149
p cnf 90 1917
-68 -83 -76 6 -52 0
-39 -14 18 58 36 0
-71 -60 82 33 -52 0
-37 -24 -52 21 -54 0
-23 21 3 1 37 0
86 -74 -43 26 19 0
90 16 84 -34 -88 0
89 3 56 -62 -40 0
19 24 -87 48 -35 0
-71 -28 -79 -10 -5 0
-10 34 -61 39 -5 0
-51 -21 16 55 61 0
50 16 -36 67 74 0
-9 -58 89 -59 68 0
4 28 54 16 -24 0
35 46 82 -20 -9 0
82 7 72 84 85 0
-48 -17 15 -81 -18 0
-30 -52 -33 -8 -19 0
79 -83 2 61 -24 0
82 78 83 41 -44 0
86 22 58 1 15 0
82 -31 -89 49 -27 0
-25 55 -27 -14 -30 0
37 40 -73 -21 -3 0
38 49 -64 -6 80 0
18 42 1 -22 55 0
26 -69 -20 -82 -54 0
-65 82 -27 10 -26 0
-89 17 57 -79 10 0
-58 -62 40 9 81 0
51 90 36 24 -70 0
-8 -77 89 -62 -64 0
3 -60 19 26 75 0
-89 -73 77 23 65 0
-61 72 -6 90 58 0
-49 -5 34 27 -50 0
77 46 45 -78 43 0
71 -34 61 33 17 0
-34 -61 -83 -62 -64 0
30 68 -20 18 -1 0
59 74 -33 42 -14 0
-65 -34 86 40 -45 0
-77 -64 60 1 -49 0
58 -62 77 -66 72 0
48 -75 -40 10 37 0
-69 -51 -4 27 -25 0
-63 -18 83 -47 -5 0
8 -43 -5 16 76 0
-10 63 3 -7 69 0
-15 -24 -75 36 -74 0
59 3 -73 -21 -51 0
43 90 -89 -75 -38 0
18 -31 76 33 17 0
-50 12 -26 -31 2 0
76 -14 -90 82 79 0
-73 89 8 -80 44 0
-41 -26 36 -66 -8 0
-58 21 69 83 -4 0
-89 -77 71 35 86 0
-27 -37 72 -39 -79 0
73 77 28 21 50 0
17 16 30 4 20 0
49 20 19 -8 -82 0
64 4 -25 30 62 0
65 -25 4 -76 -28 0
-7 -52 72 29 -38 0
74 84 62 19 65 0
-80 69 29 -67 81 0
-20 81 24 51 50 0
73 10 21 -85 30 0
-7 -75 82 -50 -56 0
69 -50 -18 -56 9 0
12 14 -90 -72 -66 0
44 -21 18 81 84 0
47 -3 -65 16 88 0
-68 -42 41 -88 24 0
-33 46 6 65 -41 0
-42 -30 -2 -64 34 0
41 -69 -1 -35 40 0
61 -35 36 -79 -67 0
26 30 10 44 -64 0
54 -77 60 -52 -78 0
83 -39 63 -38 -57 0
-84 -21 18 28 74 0
-56 42 -1 -62 -21 0
-75 73 -41 51 53 0
2 -8 71 -52 87 0
8 72 -4 -61 34 0
-26 -5 -41 53 -32 0
18 61 -55 -52 -48 0
51 -10 14 -13 -79 0
-66 -65 22 -24 -17 0
89 88 -60 -10 -69 0
69 22 -61 2 20 0
-30 -5 64 -19 -10 0
52 -70 68 -12 -60 0
44 20 26 -11 -64 0
-18 24 8 49 84 0
62 67 5 79 31 0
-7 86 49 -17 89 0
83 -89 20 -26 16 0
58 -38 35 -79 74 0
49 -22 -90 -67 -28 0
25 -87 -21 71 30 0
-44 78 -60 16 -88 0
-45 -68 53 -15 26 0
4 63 74 -17 39 0
51 -43 73 -60 -61 0
88 -13 -81 -43 -4 0
47 28 -8 11 -67 0
-71 42 64 -35 23 0
-90 -20 85 76 15 0
-14 87 -80 -54 29 0
-50 56 32 -26 -62 0
72 68 -12 -8 -47 0
87 -63 48 76 -55 0
86 -38 -49 4 22 0
81 77 60 30 -25 0
88 30 8 86 -64 0
29 -71 -87 -40 -50 0
-76 -59 -13 -61 -5 0
28 16 63 45 -20 0
78 22 -30 74 -32 0
-30 31 28 -84 -86 0
36 -79 35 67 -51 0
-6 -87 -22 16 63 0
28 -88 -4 89 -13 0
-11 42 -34 5 -15 0
32 -36 -38 -58 -61 0
9 34 55 -89 -36 0
87 12 -1 57 39 0
16 -83 33 -85 84 0
31 54 9 11 -70 0
18 -3 -15 -74 -9 0
53 2 -76 -75 -35 0
-35 70 39 16 -86 0
-6 -62 43 11 57 0
-48 45 64 -84 -11 0
-26 -4 44 85 -1 0
-54 -4 14 -10 -72 0
-44 -85 -79 -28 -16 0
11 -84 48 -57 -5 0
32 63 -82 80 11 0
-67 -1 -52 29 61 0
-28 87 -58 -86 20 0
31 62 -69 -24 23 0
-43 -61 12 84 -45 0
-54 -43 86 13 74 0
18 -24 36 -42 -81 0
59 87 38 -29 -80 0
53 25 -3 17 11 0
47 13 -18 -73 16 0
-33 -7 13 38 75 0
25 -70 -43 -69 87 0
58 -18 -23 -28 -5 0
69 28 67 83 41 0
49 -66 3 -59 34 0
42 7 87 -69 78 0
-38 -31 56 -29 71 0
-65 -90 30 86 1 0
25 81 16 -65 -78 0
41 -68 40 -81 -48 0
49 6 -50 -76 31 0
3 41 -8 -12 67 0
-22 34 78 40 4 0
34 -46 -40 -41 -56 0
-36 3 -76 -2 -6 0
-51 23 -88 67 78 0
36 -32 61 -87 8 0
-83 20 30 5 -4 0
-9 -37 48 40 72 0
5 49 -8 -18 -30 0
-56 68 17 -82 37 0
32 -49 76 12 -30 0
-52 -11 -70 29 -23 0
-23 81 -64 7 29 0
-50 89 38 -14 -9 0
-42 -77 -70 71 -54 0
-67 -81 76 -66 -20 0
-36 -64 78 18 60 0
-45 -86 -64 87 75 0
-47 36 -19 -2 -13 0
-88 -1 83 -72 -80 0
-37 53 65 8 -70 0
-22 -43 63 -79 -56 0
-85 -50 24 73 -53 0
-47 -6 31 -36 -41 0
-30 42 -44 -79 19 0
-62 68 21 -90 -23 0
-72 -56 -8 -50 -17 0
21 -62 73 69 -25 0
-44 -66 -80 -71 36 0
31 65 -3 -87 -14 0
79 68 -1 32 -43 0
20 -6 15 90 80 0
47 -37 -59 -46 -60 0
72 45 19 -4 -70 0
-35 64 -10 -27 -74 0
44 36 -52 31 59 0
66 -48 -89 65 -26 0
-48 -45 10 -63 -52 0
-24 -7 2 82 -37 0
-10 -77 60 7 -55 0
-79 -14 12 -83 2 0
61 -2 -44 33 51 0
-74 -52 89 38 29 0
55 68 -16 52 24 0
64 85 -18 7 71 0
16 -32 3 19 72 0
-48 53 -37 72 -73 0
20 31 -62 -42 27 0
-58 55 56 69 88 0
-58 -9 19 37 -43 0
-7 -64 77 -86 14 0
-51 64 71 -72 14 0
10 -25 -2 -63 -44 0
56 78 -87 -66 3 0
14 -62 -69 18 -2 0
29 -13 -28 7 -51 0
-16 11 47 67 90 0
12 32 -1 25 -60 0
-49 -36 52 -74 65 0
19 -51 82 37 29 0
-38 49 22 79 -68 0
72 -47 87 -81 68 0
15 -45 26 73 5 0
8 -51 21 -17 -29 0
-58 -20 28 23 -86 0
-73 86 -75 64 -84 0
69 -20 58 12 -49 0
68 -51 -30 -13 -6 0
-52 -18 16 -68 60 0
57 63 -67 27 15 0
29 2 -79 -67 83 0
9 61 1 29 -66 0
40 36 -20 42 1 0
-31 48 18 63 37 0
-67 -10 -71 24 79 0
7 32 40 54 -47 0
-83 -70 39 -5 -7 0
-31 18 -27 20 -41 0
43 68 -34 -73 -85 0
78 -32 88 9 -56 0
-73 -32 -7 42 72 0
-53 -65 16 62 -49 0
-26 44 -3 -38 43 0
-26 -89 -25 33 59 0
-31 25 -42 44 52 0
36 47 48 76 25 0
41 -81 27 -71 -18 0
-29 -56 38 70 78 0
5 -52 -7 -51 83 0
-67 -36 -8 80 -57 0
-89 -49 65 -64 -86 0
-59 75 -51 -31 -73 0
-87 -57 -16 5 53 0
12 -57 15 56 76 0
-39 51 66 -14 -23 0
-30 -45 53 61 -65 0
28 -74 -46 -25 -76 0
-63 -55 -47 -34 37 0
-55 77 63 70 6 0
56 30 26 37 -88 0
-62 -46 -82 -57 61 0
-83 69 -35 -19 -75 0
58 -57 79 74 44 0
-47 -40 41 4 58 0
-10 90 -30 -49 -73 0
-54 15 -32 67 69 0
89 -26 -50 45 3 0
68 -43 -37 56 85 0
13 -77 -1 -25 -3 0
-1 21 39 54 88 0
-48 58 73 -72 1 0
-77 -25 40 82 2 0
68 84 -27 -69 26 0
-46 -42 74 -19 -63 0
31 -32 23 79 -45 0
-7 -82 -21 32 8 0
-66 41 -67 -42 -79 0
-14 64 74 -26 9 0
52 3 15 61 22 0
-14 -32 78 3 70 0
85 -61 39 -40 66 0
-62 -45 1 32 -83 0
-19 9 -32 88 64 0
-51 21 36 17 16 0
-77 61 62 46 83 0
-49 -62 -43 -54 39 0
-18 85 -20 -8 16 0
-30 10 33 61 -75 0
-25 -63 90 -56 -81 0
-37 -22 16 -4 -52 0
-32 -33 42 -52 55 0
-59 73 43 -21 82 0
87 25 43 42 -61 0
-66 -48 -5 44 85 0
-86 70 -51 46 12 0
-39 50 19 -1 -7 0
-43 -64 89 -9 37 0
54 71 33 13 64 0
51 24 -26 39 86 0
-14 82 37 -55 3 0
-16 51 15 23 37 0
-79 -19 67 -36 -77 0
7 90 -12 88 20 0
84 -75 -32 -37 -27 0
51 71 -27 -24 -63 0
-4 10 68 39 88 0
-66 -4 -36 -49 -90 0
-56 1 30 84 89 0
64 -36 -5 78 -12 0
-85 -13 51 47 -11 0
16 -73 -5 66 -51 0
-24 31 58 65 -82 0
-48 -68 -73 -52 -29 0
7 16 -11 83 76 0
-27 -29 59 47 -79 0
-44 -42 10 22 -37 0
71 11 -50 -53 -20 0
-52 74 51 -47 -68 0
-77 23 45 -30 -71 0
5 28 -43 18 22 0
84 -86 -5 -8 53 0
5 10 17 -26 15 0
-48 -44 -29 5 9 0
-35 65 -50 1 58 0
28 38 22 -76 -51 0
-76 43 8 -1 -31 0
10 -13 14 57 19 0
66 86 -83 67 -64 0
69 36 -79 -2 56 0
88 8 -50 74 35 0
40 48 24 52 19 0
28 -74 19 -17 -51 0
53 47 -60 -81 23 0
-45 36 -7 42 -59 0
84 -57 59 -40 -5 0
56 -49 -27 -19 62 0
42 -13 -18 45 78 0
29 -9 -49 71 51 0
88 43 -29 -65 -86 0
88 -52 -24 29 38 0
82 -88 -62 67 -43 0
-29 -44 86 51 30 0
-6 85 38 -35 87 0
-83 -49 78 37 -64 0
-82 -29 74 19 84 0
-81 -76 56 3 90 0
73 78 -51 -31 8 0
-26 58 -60 -43 33 0
-53 -19 41 18 -21 0
33 -30 74 -34 15 0
-36 -77 49 -78 9 0
-35 -39 79 -74 30 0
5 -13 -77 -26 11 0
61 -80 49 3 39 0
-58 -73 -35 87 -66 0
23 88 16 -33 4 0
81 -89 21 -17 -85 0
35 -38 -59 77 -2 0
-80 34 60 62 -90 0
-45 39 59 -2 -82 0
-41 -48 -42 61 -70 0
-81 -86 -48 74 -57 0
83 -63 -55 -90 -18 0
-53 -16 -46 26 86 0
-77 -66 11 37 -41 0
68 -15 64 -72 -37 0
-54 57 8 -37 -27 0
-39 19 -86 36 -24 0
36 20 -41 31 57 0
21 65 89 -16 -67 0
39 -68 -24 67 1 0
48 63 13 -20 70 0
89 -27 28 33 50 0
8 5 33 90 -75 0
-21 20 30 -87 -11 0
89 -22 -8 50 3 0
50 8 -87 -82 -86 0
9 -64 -47 86 38 0
-68 19 18 -25 78 0
32 -38 -36 25 6 0
65 35 -52 10 49 0
-42 16 10 40 -54 0
19 22 24 -86 52 0
-68 15 66 -3 24 0
31 77 37 -80 -12 0
39 15 -1 -20 11 0
-79 10 2 -39 63 0
1 26 -46 -22 58 0
-35 67 69 -58 30 0
87 3 -73 -18 30 0
90 -40 -67 39 -71 0
-32 13 -64 76 81 0
10 -34 82 17 -37 0
89 76 60 -33 50 0
-15 29 89 -20 35 0
1 86 -57 50 -30 0
31 33 66 9 -79 0
-16 -52 -20 -90 81 0
8 -34 64 48 79 0
-54 2 -20 -61 -3 0
-53 67 32 -84 50 0
-31 -60 -33 -57 3 0
68 -64 52 47 23 0
71 66 88 -43 -39 0
65 61 43 68 84 0
54 -36 40 -21 -19 0
45 -28 -47 29 16 0
2 47 -26 66 9 0
73 -31 -90 -14 67 0
-64 32 -42 -25 77 0
48 -31 -52 -4 59 0
-87 -75 -58 7 5 0
15 -4 68 34 -25 0
-43 -10 -76 -39 -88 0
-2 -48 -21 60 -88 0
9 -42 58 57 -22 0
-23 63 47 -3 -38 0
3 85 26 67 -41 0
60 -77 61 -30 -46 0
18 25 9 -38 67 0
12 26 31 20 47 0
-71 19 -27 -11 -17 0
17 33 -24 -23 -53 0
47 -68 69 33 -15 0
-59 6 -52 67 88 0
28 -27 -57 12 22 0
-77 -39 51 63 16 0
73 72 -62 20 -5 0
-32 33 -3 -18 -77 0
79 18 -28 45 -62 0
78 44 33 -2 -54 0
70 -39 -53 11 -56 0
-20 61 -72 16 89 0
86 33 -45 55 28 0
53 13 -19 -43 -45 0
26 53 12 -85 -59 0
-15 70 -4 23 71 0
76 -56 35 62 -14 0
86 81 36 -30 -24 0
-13 -2 -28 -74 73 0
-40 -57 23 -62 -45 0
76 -14 38 52 -54 0
-21 -79 -82 -46 -23 0
-34 67 47 28 36 0
76 -17 -43 4 -31 0
-79 -32 73 -83 -88 0
56 79 31 33 54 0
39 -90 38 20 46 0
-7 10 12 -62 -20 0
-20 1 -19 -44 89 0
29 46 -4 70 34 0
72 59 -79 -74 75 0
21 -80 13 53 58 0
-63 -89 25 -12 -29 0
86 -88 68 -36 -76 0
58 -78 -72 37 -2 0
-36 -28 -2 -64 85 0
32 90 -65 -12 31 0
-66 -62 -68 -4 -82 0
-24 -5 87 1 -32 0
62 -75 4 40 59 0
12 -68 -88 -26 -60 0
-5 -44 45 15 -10 0
40 -20 -43 73 -37 0
-62 77 -31 86 75 0
-73 -49 -89 67 -47 0
-59 57 -20 -11 1 0
-45 -6 12 -15 -3 0
62 -79 -12 23 90 0
63 -65 -47 -38 87 0
16 -10 -72 -58 -28 0
85 46 -20 -60 -21 0
-27 48 -80 -41 -32 0
-27 77 -63 4 -15 0
1 -71 29 62 -9 0
-2 78 -19 44 52 0
25 -27 -86 57 -90 0
-87 42 -20 17 54 0
-73 60 14 37 -47 0
42 77 84 67 -71 0
31 -66 45 -52 76 0
87 -70 30 -44 -51 0
65 73 -70 33 25 0
-23 81 -37 -84 -8 0
14 39 -60 78 44 0
15 39 -68 62 66 0
24 -52 88 -50 -87 0
61 -4 77 44 28 0
47 -55 -86 34 23 0
59 -72 -47 88 -78 0
-26 -88 72 -42 9 0
-76 -23 90 -41 -6 0
65 -35 -55 -39 -90 0
34 77 38 -24 26 0
-20 -80 -14 41 40 0
-41 -34 -36 -19 -48 0
-16 -89 62 -10 31 0
-46 -49 51 -6 -14 0
33 77 69 -11 24 0
47 31 82 -86 -6 0
-43 41 -59 -77 14 0
-52 1 36 -24 -21 0
-53 -37 -23 -81 77 0
-55 -8 -27 60 -67 0
78 30 -59 -90 33 0
62 -71 -40 -41 16 0
-27 56 -76 11 7 0
29 16 71 32 66 0
-90 60 46 73 -40 0
24 69 11 72 -10 0
9 71 -6 -32 -12 0
21 12 81 64 -82 0
6 -75 24 -38 -44 0
71 -77 24 63 50 0
-17 -61 -54 37 -31 0
-16 -59 72 -73 54 0
-50 -40 24 -53 -8 0
-81 73 -30 85 -82 0
-20 40 -48 85 -46 0
84 -83 -40 5 13 0
-15 -35 -54 34 -42 0
-73 -34 -49 -43 -21 0
2 -3 47 10 46 0
-63 -25 -59 73 -35 0
-28 -85 39 52 88 0
80 -86 -83 35 3 0
25 -52 -73 -36 22 0
79 87 -20 -27 52 0
23 8 -89 -18 34 0
-66 90 -15 13 85 0
75 48 84 -36 90 0
3 74 50 1 43 0
-77 24 -78 37 38 0
-15 -45 34 83 39 0
-51 -85 -24 -2 -63 0
-19 80 -33 8 -58 0
2 -84 49 16 82 0
36 76 52 -27 75 0
-42 -84 -9 -58 -6 0
39 -37 -44 70 36 0
24 14 12 -18 28 0
-36 5 -10 56 30 0
-1 70 10 32 84 0
-51 50 -26 -39 9 0
45 -44 74 63 -30 0
12 71 68 -15 -69 0
77 -25 -4 7 -3 0
17 59 -7 -24 83 0
72 83 -85 -41 69 0
-18 50 1 -5 -22 0
50 83 -33 35 69 0
30 -68 31 -34 39 0
64 3 -51 71 6 0
77 82 -21 -85 -50 0
-72 34 -13 -68 8 0
14 19 -12 30 1 0
72 86 18 -58 53 0
-56 -88 -59 -26 -81 0
86 42 -69 14 71 0
25 -7 55 -10 -1 0
62 -58 -36 -35 67 0
-4 30 76 9 17 0
14 -43 -62 -30 10 0
60 36 -16 -29 74 0
64 67 59 -63 34 0
1 23 77 87 53 0
-39 -51 -26 -87 85 0
22 -39 -41 81 -78 0
-28 -30 32 -12 -45 0
34 86 -69 -61 -75 0
-44 23 4 -89 75 0
19 64 -62 65 -33 0
-46 14 -61 -62 -57 0
-86 52 2 -80 -51 0
76 77 -28 -55 -31 0
-22 -64 -28 -27 -65 0
-44 -3 77 62 -4 0
42 1 -39 76 -30 0
90 -3 85 -6 28 0
-14 -40 -78 20 3 0
71 13 -72 8 53 0
-74 88 -25 -16 -13 0
11 -26 -41 -76 -63 0
83 33 -23 56 72 0
67 -71 42 -57 -36 0
-12 -5 51 16 -70 0
65 -14 26 -28 88 0
63 69 -73 72 -14 0
64 -31 -59 14 -88 0
50 -77 80 83 19 0
-55 -70 -32 56 45 0
64 6 67 26 13 0
70 -34 47 9 6 0
-85 11 37 72 -4 0
-67 82 75 -33 41 0
58 -68 -6 55 44 0
78 45 -65 -64 -72 0
-2 -78 1 -11 -58 0
-46 -34 -40 -70 -55 0
-63 62 -41 8 83 0
-82 -38 78 41 -72 0
-49 33 50 76 -53 0
-39 -65 61 4 62 0
-48 65 -33 23 57 0
-75 38 46 14 71 0
-32 -42 -28 55 -41 0
9 -47 -31 87 72 0
19 -70 -73 79 34 0
48 -15 -68 44 42 0
44 10 17 -81 -3 0
66 28 -77 71 6 0
-33 80 -53 89 -1 0
-1 44 -50 -30 6 0
73 -51 -43 34 -47 0
-12 -24 -4 -70 62 0
45 80 -32 2 -25 0
-71 -44 18 -72 54 0
-11 56 9 -17 16 0
-43 -60 -45 -51 -39 0
-32 -62 42 -63 -54 0
-15 13 78 16 -90 0
-65 36 -74 35 38 0
-20 -2 -54 -71 67 0
-53 7 62 -85 89 0
-19 -37 7 45 -54 0
25 -61 65 -71 52 0
78 -38 -80 87 67 0
50 70 33 -8 17 0
-71 59 -12 -89 -85 0
77 -72 -42 -46 -48 0
54 36 64 57 65 0
13 -61 -90 19 -46 0
-75 -45 -6 -27 -35 0
74 81 -30 -87 34 0
-70 16 27 23 -13 0
58 9 -54 -65 64 0
40 67 17 66 34 0
-7 -86 65 78 85 0
75 -58 -17 -28 -19 0
-39 -55 -38 -78 -33 0
-59 71 72 -32 15 0
-70 -55 48 77 84 0
-34 40 29 -84 -49 0
-10 -16 74 52 -64 0
-32 48 -39 79 71 0
50 30 85 27 40 0
-15 -31 -53 -14 58 0
-69 41 -20 42 -12 0
15 -1 -9 87 -13 0
78 2 25 -10 81 0
-83 -82 -76 -64 -11 0
28 -25 -34 -55 73 0
67 -5 -78 -32 -64 0
81 4 -67 -3 -51 0
-13 -59 20 -77 -1 0
61 -30 34 46 83 0
71 75 -50 -38 83 0
86 7 -75 17 -45 0
80 -37 -46 -35 -11 0
-22 -88 -46 33 58 0
44 -77 69 43 46 0
74 -72 59 -12 -66 0
17 -18 69 -62 -57 0
-37 -83 60 -84 -58 0
-9 -74 61 17 45 0
-5 -80 -76 85 -69 0
-77 -62 -39 -41 44 0
71 -49 -43 -7 -2 0
52 -23 -28 9 56 0
-74 3 -21 77 -73 0
70 -83 -17 -48 -4 0
75 56 6 15 -16 0
-3 22 -45 46 14 0
62 -81 20 -88 -31 0
-27 -56 21 -75 -76 0
-15 -1 83 77 76 0
-66 -82 11 -64 79 0
8 -18 7 -35 73 0
-83 -8 32 -37 -39 0
-19 -71 -23 -88 -47 0
27 69 12 25 33 0
-81 10 -41 -42 69 0
4 71 -40 29 14 0
-43 50 -73 -34 56 0
-24 16 70 79 46 0
80 -17 34 63 3 0
47 -25 -66 -68 14 0
-75 -80 70 -57 79 0
27 -61 -39 9 -66 0
-87 56 -28 -40 38 0
79 -25 86 28 -3 0
54 -7 -67 14 26 0
64 -31 -22 7 -10 0
86 72 -57 11 52 0
-47 -76 -18 68 -5 0
41 85 -69 39 -78 0
-30 -46 -3 78 6 0
-26 55 16 -64 14 0
-87 -46 -36 -7 -10 0
-32 68 -50 90 -84 0
77 57 31 -24 -66 0
-73 -2 -53 21 -55 0
11 -40 -13 8 44 0
26 -36 -83 61 7 0
-31 -71 -46 -53 -5 0
-29 50 76 18 69 0
78 -71 60 82 -31 0
73 -7 -54 85 -28 0
34 -15 -35 -56 83 0
23 38 3 66 -37 0
-83 68 -72 51 -49 0
65 45 76 -79 -42 0
-75 52 -67 29 47 0
-49 84 38 59 41 0
-77 -10 5 -21 -37 0
-65 -35 -44 -79 -53 0
47 -75 39 16 -21 0
25 72 -38 30 70 0
30 -88 70 -76 24 0
4 51 21 11 -7 0
-2 -37 66 60 -44 0
71 -83 -48 21 30 0
72 24 21 -31 80 0
-61 -68 -64 -83 48 0
-72 -19 -7 -35 -9 0
-71 7 -21 -48 -58 0
-88 -28 -36 19 35 0
63 4 80 57 -38 0
-89 55 -21 32 -36 0
15 -27 -9 44 89 0
-3 -5 52 17 -18 0
84 72 22 -32 71 0
-52 -11 38 -49 -47 0
-70 18 -55 68 -88 0
36 12 38 20 -85 0
47 -86 34 77 25 0
-39 81 78 36 28 0
-50 -25 81 -4 42 0
10 -45 -56 -38 -69 0
-75 66 74 21 17 0
52 22 37 49 -21 0
-39 90 -35 70 7 0
-44 66 56 71 -68 0
35 64 -16 68 -50 0
-65 -28 81 29 45 0
19 26 -16 44 69 0
-84 51 69 67 -41 0
-44 -25 -80 -75 54 0
-85 -88 -71 -8 63 0
62 58 -90 -86 -60 0
-57 -20 -8 66 -61 0
86 -19 66 -35 -49 0
74 -31 60 72 5 0
38 85 -87 -89 -23 0
-26 16 -72 68 -84 0
-6 -39 -19 -33 57 0
48 -25 21 -12 -5 0
36 33 1 25 69 0
76 -71 64 43 -23 0
77 62 25 -74 -11 0
70 -19 7 -26 87 0
48 -79 7 29 -59 0
-59 -32 -57 -23 2 0
29 79 -83 -66 -26 0
23 45 -13 63 10 0
3 -76 -9 -90 82 0
64 72 -67 -47 -83 0
14 -55 25 19 -18 0
-28 6 54 -55 -46 0
-55 66 -71 11 84 0
9 -18 66 -40 -41 0
22 -77 81 -42 -4 0
-1 -16 4 -19 -22 0
-18 -20 -3 79 10 0
-6 38 -41 -76 -8 0
18 -87 -26 48 78 0
62 -4 5 60 -11 0
7 87 -88 89 73 0
17 -52 -87 -85 75 0
6 -49 -7 -23 -64 0
74 -81 -27 -51 -84 0
-41 -13 -52 -11 -55 0
28 -42 -69 -39 -24 0
-35 82 -76 -14 44 0
-70 17 -86 -2 -24 0
-1 26 -37 90 -6 0
-88 -29 66 7 51 0
86 -44 23 -80 46 0
80 64 -89 -19 87 0
20 -65 73 63 -29 0
39 -53 -37 -33 -8 0
39 35 -13 -24 31 0
56 -13 -9 -71 74 0
4 -34 16 -40 6 0
-37 -45 57 -14 88 0
9 5 84 -16 -85 0
73 -22 -53 87 -85 0
50 46 -12 -62 -1 0
71 -23 -31 89 80 0
-46 81 80 16 77 0
-41 10 44 -79 54 0
-44 79 -41 35 -65 0
69 16 90 -31 34 0
-4 -22 -31 -50 35 0
-79 45 2 -26 15 0
-73 -80 19 -90 30 0
89 -20 25 -82 46 0
78 -50 -63 22 4 0
89 31 -74 68 -7 0
17 40 25 88 -49 0
-42 -76 -69 53 -47 0
-37 42 -34 25 -10 0
18 36 -62 31 -76 0
-12 -25 -29 46 -3 0
47 -48 16 -24 -2 0
72 59 -76 -78 90 0
-5 -1 -7 -32 21 0
-55 -74 -65 3 -39 0
31 -22 38 30 23 0
88 39 57 -29 -8 0
-33 -27 -74 -14 -90 0
79 73 29 17 45 0
87 67 -42 81 -31 0
29 60 -78 56 28 0
54 -85 -27 -57 -82 0
-83 -54 24 1 75 0
-11 3 69 23 -82 0
89 67 -82 18 -46 0
-60 88 6 29 34 0
-37 26 25 30 -38 0
7 66 30 -76 17 0
-56 -69 10 74 -82 0
-51 62 -68 80 43 0
29 64 33 -62 50 0
-49 -65 69 13 -22 0
-69 32 58 36 18 0
-75 -37 50 -51 -87 0
-10 27 -74 -58 -57 0
90 60 76 41 -74 0
9 -14 16 -24 84 0
-78 -66 76 19 -45 0
32 20 76 -29 27 0
85 71 80 -70 63 0
35 -66 64 -60 5 0
-66 -59 -37 1 -70 0
77 -62 72 -53 -65 0
-24 76 19 -51 40 0
-2 -90 11 -14 -12 0
-39 -58 56 62 -90 0
-44 -45 -23 -77 -52 0
-37 41 24 74 -62 0
-31 -83 21 -38 -66 0
-28 61 -48 47 65 0
-60 -62 -49 -61 32 0
-27 44 -62 67 56 0
-46 62 -66 -9 -54 0
30 -86 -34 85 75 0
-37 -90 30 -54 70 0
49 12 -41 40 -9 0
33 27 38 -71 64 0
60 67 1 -29 -13 0
73 33 -83 -71 -36 0
26 -3 32 -6 40 0
-17 -34 -23 71 -70 0
-8 47 86 32 16 0
4 39 15 80 -75 0
-85 -46 -18 90 14 0
-53 83 -20 -37 -17 0
28 4 -27 -45 38 0
-46 -31 61 69 48 0
-41 -13 -19 22 84 0
-17 59 -86 38 12 0
-71 19 59 61 -50 0
-30 28 34 75 -12 0
-4 -88 49 -58 -34 0
-72 -38 26 80 -44 0
-14 -40 -25 88 -39 0
76 37 15 67 -82 0
53 24 63 6 45 0
-1 -31 -8 25 64 0
-14 16 33 -47 19 0
11 66 2 -35 -30 0
-13 -77 -26 74 49 0
1 -31 85 20 62 0
-78 66 19 58 52 0
54 -1 -27 37 41 0
-74 21 -60 73 -35 0
4 -82 -16 53 -2 0
82 -2 -3 42 56 0
-16 33 -17 76 34 0
59 31 -60 9 36 0
36 -66 -19 -65 -17 0
-52 -69 68 87 -85 0
-73 -68 14 -58 60 0
32 31 43 -74 19 0
-47 32 -65 22 63 0
-2 70 -58 -17 15 0
-30 -81 -53 -19 -50 0
37 17 32 -78 -52 0
-69 -6 -33 -42 89 0
-35 -13 -88 58 12 0
-53 24 26 60 -18 0
-64 75 46 42 -66 0
54 -69 -35 -42 83 0
-19 -11 25 -7 -50 0
16 -21 1 18 63 0
83 4 -2 38 -40 0
-6 -75 10 -52 3 0
41 33 -20 -36 76 0
30 -34 40 71 79 0
-18 -78 -9 12 -14 0
-70 34 -24 46 89 0
68 -10 62 48 38 0
-62 30 -58 -47 8 0
-84 23 1 80 -17 0
-78 18 -6 47 -31 0
-89 -49 -52 -67 86 0
-68 -62 18 47 86 0
-57 3 2 -26 -44 0
36 53 19 5 13 0
4 72 -46 28 -90 0
-69 36 29 31 70 0
79 -76 12 -71 -19 0
-87 -67 43 -5 -4 0
-60 -48 -76 -52 -62 0
70 -82 -52 6 -55 0
-2 70 55 25 -79 0
28 67 47 62 18 0
49 81 78 -13 -22 0
-86 -9 -67 50 25 0
31 88 -37 -60 -53 0
-42 74 52 -54 -28 0
24 -25 7 22 -12 0
44 -63 -56 -90 37 0
-39 -44 63 28 -56 0
66 -61 -63 50 14 0
-14 -18 70 -12 -81 0
53 -46 14 34 60 0
-9 83 27 28 -62 0
-27 -30 -21 -85 -49 0
79 -59 1 73 -10 0
-62 74 -76 -60 -51 0
60 -73 24 -18 76 0
-59 -77 -68 29 -33 0
-2 57 -60 86 -56 0
-61 -33 -23 -47 75 0
-17 7 -70 80 34 0
-46 -28 -20 54 -25 0
62 -43 -39 60 -16 0
-27 -88 35 17 75 0
46 84 41 69 -29 0
23 89 4 -41 -31 0
18 88 90 82 55 0
-65 -6 83 72 -50 0
65 -10 47 -11 77 0
53 -8 19 81 -23 0
77 56 38 20 48 0
-70 -59 23 -20 -60 0
-35 89 -71 -54 66 0
-84 57 11 -8 71 0
16 -44 24 1 64 0
-84 -2 47 -10 -75 0
-35 -17 55 -90 -86 0
-88 17 -87 80 -52 0
-32 46 -19 10 -59 0
-46 -90 -10 84 53 0
52 -13 88 -19 -74 0
-13 39 -86 36 3 0
-39 -1 36 57 86 0
-21 90 -7 35 -46 0
-76 -48 -90 72 7 0
-25 77 -4 71 53 0
-81 25 -16 -77 56 0
-68 -90 64 69 -34 0
31 85 -41 -4 -76 0
74 -6 51 2 11 0
-55 -1 31 -18 -4 0
78 -82 -63 -31 80 0
-79 -18 33 55 7 0
-36 50 4 72 51 0
-71 -73 67 58 59 0
-24 -21 -41 -19 -88 0
70 87 71 20 22 0
37 -19 -64 -65 3 0
-79 -80 68 -63 34 0
-22 4 -43 18 -36 0
42 -2 55 -47 9 0
-83 -44 28 -56 -77 0
75 -5 64 -89 -62 0
82 10 28 60 31 0
19 67 -84 -79 66 0
36 56 78 -63 -39 0
27 -47 -24 10 -58 0
62 -63 49 43 15 0
13 -68 2 7 41 0
-8 75 13 38 1 0
62 81 -11 90 -77 0
71 -66 13 41 27 0
30 12 -20 65 -55 0
-83 -71 -85 56 69 0
-84 37 -27 -59 -35 0
65 -41 -6 14 -51 0
-15 9 12 -80 10 0
-66 14 9 -89 -3 0
65 79 -60 31 54 0
-79 22 77 62 39 0
35 74 27 87 59 0
-58 67 48 -41 -20 0
69 71 6 34 48 0
-87 25 -23 48 -22 0
-24 -63 -34 59 -16 0
62 -38 54 44 -65 0
32 -73 -21 45 46 0
40 50 30 -37 55 0
-42 75 -74 3 28 0
86 -67 -24 -9 -39 0
47 -72 62 -24 58 0
16 -81 15 -29 11 0
-84 -26 75 -58 -27 0
-48 -85 -80 -41 64 0
1 -18 -81 56 -49 0
-75 -73 -13 59 51 0
76 69 -37 36 70 0
86 -89 63 -45 -7 0
-5 -46 1 -45 -38 0
-54 -13 -3 -89 -37 0
47 50 46 34 4 0
31 41 17 -90 -89 0
78 84 60 -29 62 0
39 -31 42 85 -14 0
55 48 -76 90 29 0
-38 -9 7 24 -75 0
-20 -16 18 24 -59 0
-11 83 -28 32 54 0
25 -77 32 -12 28 0
-51 -19 -8 34 -49 0
-69 25 27 -40 -80 0
29 -4 -48 8 2 0
56 -82 29 -20 -30 0
-64 -38 70 51 -32 0
-23 -55 -76 -62 73 0
27 -26 -21 -17 -19 0
-55 -88 -30 -54 -89 0
32 -13 67 10 47 0
86 54 36 57 -26 0
-61 42 24 -16 43 0
-65 68 -2 -61 -47 0
90 14 -81 -7 56 0
-6 36 -79 17 66 0
16 68 -88 -28 -55 0
86 85 90 -79 75 0
52 35 -72 -70 -42 0
1 12 57 87 24 0
-76 -2 83 -35 -7 0
-87 -36 -3 26 -10 0
63 25 61 51 -15 0
-12 -23 7 -15 82 0
-37 -63 57 -87 19 0
19 -29 -21 -65 -83 0
-19 5 -17 56 51 0
52 -36 70 -90 -84 0
-73 -10 -55 12 -17 0
-6 -71 31 -53 -84 0
-80 -40 31 35 56 0
35 -29 5 -27 41 0
-46 64 69 63 87 0
47 85 -44 34 -48 0
7 65 82 -73 86 0
62 -71 -67 40 82 0
-5 -22 34 24 54 0
-67 63 5 -21 72 0
11 57 79 -41 -73 0
65 70 -77 61 -81 0
-80 84 -9 17 76 0
-45 42 78 59 60 0
15 29 52 -10 -23 0
9 -52 15 47 67 0
-85 -13 -49 10 86 0
51 -18 -11 78 -21 0
20 -27 47 49 40 0
5 -43 17 -75 -19 0
6 -80 -59 -2 -20 0
57 -52 20 -34 12 0
-4 19 -33 48 63 0
-87 -47 1 -76 -61 0
25 44 20 86 -42 0
38 -22 -2 -72 27 0
-41 -54 87 -43 44 0
85 55 -61 68 56 0
-59 -71 42 -20 45 0
-1 29 -37 3 83 0
57 -44 1 71 -28 0
-82 24 -56 -44 -88 0
-32 -84 -52 -86 20 0
-10 65 -7 -68 -43 0
-24 1 -7 23 42 0
49 19 43 -73 35 0
26 78 -8 -65 72 0
80 -52 53 -46 -19 0
6 -70 20 60 3 0
-84 86 -74 -76 79 0
61 -55 -9 -7 -4 0
-39 9 24 84 64 0
17 -79 -31 56 39 0
59 51 -13 4 74 0
6 -29 67 -82 -79 0
47 -25 6 9 74 0
88 51 -19 17 83 0
-28 22 -12 -20 -57 0
58 -14 -49 48 -80 0
-15 73 -35 -39 23 0
51 29 -17 -70 -43 0
45 -50 -3 77 -67 0
82 54 57 -66 -50 0
-36 48 -83 14 -11 0
8 -66 23 -29 -75 0
-33 84 37 -3 57 0
7 -12 -79 60 80 0
-54 -34 -35 -85 -50 0
-84 -19 81 -46 -52 0
-31 -27 -57 -67 14 0
-3 -22 54 -45 -30 0
-28 -87 10 11 71 0
-68 30 -53 -18 21 0
85 -8 -60 -74 -19 0
-19 -36 -3 -10 75 0
84 81 9 75 -39 0
-53 -87 -18 -37 83 0
-83 -71 -72 -8 -56 0
68 -6 -5 66 44 0
59 -61 29 -35 -24 0
31 54 12 -84 -27 0
12 9 63 -33 -3 0
-53 83 27 11 87 0
89 -51 -38 83 -81 0
-30 22 -13 -40 77 0
25 54 -75 70 78 0
36 -3 57 -59 89 0
-47 -90 -75 -74 42 0
57 73 -11 70 -40 0
21 82 -19 6 -75 0
-38 21 -24 -47 -64 0
41 34 12 42 -71 0
37 86 21 43 32 0
79 -12 -2 13 10 0
-63 32 -12 19 5 0
-27 -61 7 36 17 0
-77 -46 -14 -34 7 0
-12 -4 74 -86 -69 0
-1 41 27 51 -7 0
-39 73 81 43 22 0
-68 -27 -77 -86 12 0
73 -69 72 -70 -68 0
11 69 78 -84 -12 0
43 -41 47 11 10 0
70 16 84 -72 -77 0
87 -19 51 -83 -73 0
10 -65 60 -24 -68 0
58 -55 -79 -21 -53 0
-20 6 33 -51 28 0
-62 57 -3 -20 5 0
-30 81 -22 -43 40 0
51 55 8 22 23 0
-2 86 30 -84 26 0
47 60 50 17 -34 0
7 -25 -50 58 1 0
31 -75 61 26 -63 0
-52 -16 57 -12 -67 0
40 -45 -8 71 3 0
-11 -38 -1 -35 -24 0
83 17 14 -34 74 0
63 48 22 29 14 0
19 -54 25 83 -85 0
87 -35 40 -90 -50 0
46 79 62 70 -49 0
-17 44 -87 69 26 0
63 74 32 75 -47 0
3 42 -70 10 -47 0
42 36 44 64 -20 0
84 21 90 -1 18 0
49 -79 73 -77 56 0
-3 -24 -34 -67 87 0
-46 38 -70 -30 84 0
60 17 -70 45 -27 0
85 13 -75 -16 9 0
22 -29 -10 6 -71 0
86 -41 88 -10 -77 0
54 -66 90 -22 -11 0
28 -85 1 -65 -44 0
-6 -86 -51 -67 -36 0
-8 -35 -64 34 -50 0
26 77 45 -25 -83 0
-65 -18 45 -53 -39 0
-75 -87 30 54 56 0
-17 -1 -12 -80 -64 0
-15 71 8 10 47 0
-59 6 50 25 -8 0
27 -71 -28 73 29 0
-90 85 74 -5 64 0
43 -82 87 83 55 0
12 25 -19 74 -69 0
48 55 -44 -33 -13 0
49 -32 45 -67 -25 0
-1 -69 11 -20 66 0
-58 -19 69 -67 -80 0
85 -82 -83 -51 46 0
46 34 -65 -78 -61 0
-83 -16 -52 -71 -70 0
-79 -3 -7 41 38 0
8 21 -26 -66 62 0
61 25 26 -67 27 0
-72 17 -86 37 76 0
-32 -57 -65 62 52 0
75 -88 -7 86 -30 0
-29 -36 84 -69 -67 0
-15 -47 61 -63 -66 0
-45 -55 87 -35 72 0
36 -19 -49 -60 52 0
-33 -56 30 -36 52 0
-45 -75 58 60 -6 0
-65 58 -72 -81 41 0
-26 51 78 18 -80 0
34 75 -44 89 54 0
46 12 -38 -68 45 0
62 83 85 72 -80 0
-18 -34 -17 75 -36 0
78 59 19 -2 -84 0
89 -52 15 2 -31 0
11 -56 -20 76 -42 0
-41 -13 29 16 27 0
77 -66 -17 -84 -76 0
-11 -72 40 48 -5 0
47 -28 -55 1 -87 0
-81 54 -22 -46 -90 0
39 -27 75 -22 -3 0
31 71 19 -25 -17 0
48 -6 64 82 42 0
-50 90 11 -54 17 0
58 15 16 75 54 0
-62 -9 -23 -4 2 0
-4 36 -38 -78 -58 0
-52 84 16 17 70 0
-81 56 -60 -27 14 0
-23 -33 5 -62 -25 0
38 11 52 10 7 0
57 67 -10 -81 9 0
66 53 1 -29 -49 0
2 39 -28 -69 -27 0
42 -58 41 -88 -52 0
-79 72 71 53 -63 0
25 -66 12 89 60 0
26 -29 -63 -41 -27 0
-33 17 -5 24 -26 0
-21 7 12 11 -8 0
-36 -81 27 42 23 0
70 -83 69 -55 -89 0
-68 -71 23 -90 -60 0
-64 8 -14 -67 27 0
-1 43 -18 72 54 0
-57 75 -21 -27 38 0
-54 -48 12 20 -6 0
-36 67 76 23 66 0
-37 18 -69 -28 -57 0
3 77 81 -20 -58 0
32 -10 27 74 19 0
-35 41 -73 18 -44 0
59 -70 -28 -61 24 0
-37 -61 -72 -78 90 0
75 42 47 3 64 0
-85 -76 -82 62 -28 0
80 -50 20 48 85 0
13 81 -5 79 12 0
53 -84 70 51 38 0
-36 53 -77 -26 -79 0
81 -90 56 19 -11 0
-6 36 -11 75 57 0
-50 49 88 85 69 0
43 -74 40 47 83 0
-88 -30 -87 49 12 0
-3 17 -74 86 -37 0
50 -32 73 39 45 0
64 -70 25 -41 43 0
7 4 73 57 -62 0
9 -51 -74 -29 -58 0
59 -42 -65 28 35 0
-77 24 -37 79 -8 0
-12 -38 -2 18 -51 0
83 -23 11 -27 15 0
-72 10 -60 -86 55 0
46 -60 61 71 -63 0
-39 8 82 89 -6 0
6 76 -61 24 -73 0
-1 -62 -14 -49 51 0
57 16 50 -8 -14 0
28 85 84 24 -86 0
18 86 -88 -25 -65 0
-49 -56 -88 -77 -30 0
7 -14 42 65 62 0
-4 24 -10 49 40 0
-64 -15 -69 -72 -70 0
36 70 -30 -24 -38 0
-58 -28 19 51 83 0
-64 87 78 7 -80 0
-32 70 -12 56 -11 0
-62 -63 -45 -74 50 0
-30 -74 -65 4 -23 0
58 -18 -65 47 -64 0
33 -35 34 -87 84 0
84 69 49 -39 24 0
-45 25 -29 -1 -28 0
43 10 -65 67 -60 0
18 -83 -31 -38 -3 0
40 53 -19 -62 68 0
84 60 -9 46 6 0
-45 68 -19 -79 -78 0
28 -38 -90 -73 76 0
62 -71 72 66 64 0
-42 4 56 -29 78 0
36 42 6 -40 13 0
38 -5 -15 -8 -14 0
-61 -89 -75 -87 9 0
-28 -1 -27 22 84 0
-2 -18 -51 -83 -23 0
39 61 58 2 59 0
40 -54 66 46 -56 0
31 71 -64 81 -89 0
-62 6 74 -78 -28 0
-84 -42 17 37 -15 0
11 60 5 -22 -89 0
8 57 2 78 -24 0
-34 83 64 -4 70 0
12 -64 71 -15 63 0
-22 -72 85 28 62 0
-88 -67 -81 -89 -50 0
13 -59 -43 55 42 0
-70 8 -52 -35 74 0
39 -11 60 56 87 0
36 -77 -86 43 -87 0
77 58 28 -86 7 0
67 -49 -61 79 -77 0
42 -84 -27 58 -39 0
64 -31 19 -49 30 0
83 -10 84 -60 -6 0
58 -68 -75 41 74 0
7 -15 -78 6 -47 0
1 -42 -81 80 19 0
-6 42 39 -78 -69 0
69 18 -24 26 -40 0
65 -22 -51 53 -62 0
36 -59 -50 -14 86 0
-7 69 -58 29 32 0
-66 19 -23 -9 -57 0
-46 42 32 49 2 0
-73 -29 51 79 66 0
-23 -76 -74 -11 -59 0
-65 62 67 -32 51 0
2 54 -50 79 49 0
23 43 39 46 -20 0
18 25 -4 90 -19 0
-59 -53 -25 -43 -52 0
18 -71 57 -63 -47 0
68 -74 -38 -47 71 0
38 -47 -57 -41 -55 0
-74 -6 -38 -81 49 0
-1 18 -9 -76 2 0
-30 6 38 58 -70 0
-80 4 -18 -58 -51 0
-46 -44 -35 -28 17 0
-77 68 32 54 -4 0
22 -88 79 65 -24 0
64 76 42 -68 -40 0
-9 -40 -19 -2 -71 0
17 90 27 -29 -35 0
-26 -30 25 -31 51 0
87 -7 46 17 9 0
-54 90 38 -41 27 0
27 -83 62 39 19 0
72 59 -50 -14 62 0
65 47 -78 -90 60 0
-12 78 -54 21 52 0
-1 -53 -22 74 -80 0
58 -71 28 -8 -85 0
-53 -64 11 90 -29 0
-69 -84 89 -45 51 0
28 88 -32 65 -54 0
-16 -66 57 17 -74 0
-28 24 -54 -16 2 0
-89 -40 -71 32 -19 0
75 84 -41 -45 -6 0
65 10 -16 73 -54 0
-45 16 -25 -88 83 0
65 -2 -69 -7 -52 0
18 -70 35 64 36 0
50 14 -48 -41 -28 0
19 74 70 -21 -36 0
-58 -43 86 89 75 0
77 86 19 -11 -84 0
75 66 10 -20 32 0
-12 -18 -37 -40 72 0
70 59 58 18 -47 0
-16 -24 89 -37 63 0
-73 69 -37 14 52 0
-12 53 -6 -57 -89 0
-35 44 -6 -1 60 0
22 46 43 -16 -70 0
51 8 61 34 -38 0
40 -47 35 6 -14 0
47 -28 52 55 -20 0
23 29 -42 -20 -4 0
61 -51 13 52 90 0
-45 -34 25 -27 72 0
-42 25 -12 30 -79 0
83 76 20 18 -32 0
47 85 -26 -33 -73 0
-30 -46 -36 -24 66 0
26 -60 38 -21 39 0
-54 48 -69 81 -86 0
57 62 28 -27 11 0
55 -8 58 71 -5 0
1 84 -36 81 22 0
-46 -28 -81 -12 58 0
69 -2 25 -14 -65 0
40 -70 -45 4 41 0
22 -14 20 -47 -4 0
74 19 -35 -15 -59 0
18 10 -49 -47 -29 0
63 -85 24 82 -1 0
56 63 12 -75 -71 0
85 23 -41 38 57 0
4 54 60 -23 -20 0
19 -16 6 80 53 0
-7 -27 -37 56 -45 0
-67 54 -52 50 56 0
20 74 45 17 -4 0
83 -69 23 -70 -3 0
-25 76 -81 -62 15 0
30 26 77 79 -27 0
-20 11 -39 37 -8 0
31 58 -45 84 70 0
-88 90 59 66 -38 0
61 80 -12 30 -86 0
45 -70 25 58 14 0
7 45 -67 84 15 0
-72 -61 -2 -36 -88 0
38 -29 26 84 -53 0
21 -73 -65 -63 68 0
-84 38 39 63 -13 0
-3 86 -77 -88 55 0
5 29 -89 59 -46 0
-14 -48 65 88 -73 0
-39 47 -72 83 40 0
49 32 -23 -78 6 0
43 -25 -71 -38 78 0
10 -20 -68 -61 59 0
-62 6 -30 -75 25 0
-55 29 -50 -14 -6 0
-72 -36 -7 13 -30 0
-87 71 85 -45 8 0
69 -45 17 25 -59 0
-37 -9 17 22 3 0
-48 20 83 22 34 0
-47 65 -41 -59 14 0
73 -31 4 12 -5 0
-43 -87 5 76 27 0
-55 31 74 22 -47 0
-69 85 20 58 -23 0
-46 -24 37 -31 54 0
42 -40 48 54 -65 0
-14 -39 -54 -7 90 0
-82 -4 87 43 64 0
-85 24 -88 58 -51 0
62 77 -73 -69 60 0
-19 -24 67 -64 48 0
-25 53 77 30 11 0
-78 -55 83 13 27 0
40 -34 -68 82 29 0
78 -82 11 -90 -23 0
-30 83 74 31 -46 0
69 13 -58 22 -32 0
-89 -13 60 59 63 0
-69 -1 85 -47 70 0
84 -88 -60 15 41 0
-48 -3 77 76 -52 0
51 26 36 71 -75 0
-63 71 38 23 7 0
65 -27 71 -38 -63 0
21 -52 -68 29 -12 0
-23 -86 -16 72 -84 0
12 42 -35 52 79 0
-72 46 -55 -31 71 0
6 -26 7 34 -79 0
66 -86 -38 -39 -13 0
23 36 28 -2 -83 0
10 77 89 -71 61 0
66 63 87 13 -39 0
4 15 74 89 -64 0
-44 68 5 -4 31 0
-83 -78 36 -41 -10 0
70 71 -58 -78 54 0
-3 -61 -79 72 -46 0
59 38 44 -73 22 0
-50 -74 70 9 72 0
88 4 81 -34 -75 0
74 -28 1 4 66 0
-64 26 -55 89 62 0
-36 -55 -28 32 17 0
50 -60 -21 59 -43 0
-48 -59 -65 78 -88 0
-43 18 -73 52 -16 0
30 69 -54 -60 -22 0
-56 29 52 48 -66 0
88 -78 -25 -61 -74 0
-56 53 -13 32 -38 0
85 34 -27 25 30 0
-19 48 -77 30 6 0
74 -29 -68 -25 -23 0
-85 53 34 20 28 0
80 -81 4 38 -16 0
-67 -17 15 70 -57 0
7 -53 -71 -55 59 0
38 -68 -26 -49 -81 0
84 18 17 4 -71 0
90 21 -46 -48 1 0
-2 65 66 51 -64 0
-88 9 67 47 22 0
41 -15 72 63 69 0
-45 -12 50 -21 11 0
52 -51 23 85 7 0
7 -37 19 82 -47 0
-55 41 21 -53 11 0
-35 70 33 -21 -71 0
-43 -76 10 6 86 0
-61 54 -27 -11 -25 0
-52 84 54 34 -53 0
-13 2 83 -11 -51 0
-47 -82 88 -62 -24 0
82 54 44 29 -11 0
-11 -39 -23 2 -37 0
15 -67 -9 87 61 0
50 -33 21 -9 -13 0
43 23 1 10 77 0
31 30 28 -45 -71 0
-13 39 33 -16 90 0
61 -79 -19 18 26 0
52 -58 63 -30 20 0
-32 -40 -76 -39 -24 0
-30 81 -77 -8 -37 0
8 -89 79 -61 -29 0
22 90 50 -10 -77 0
68 57 -76 -59 8 0
-20 42 -68 -27 2 0
76 33 -32 24 66 0
80 -77 8 -21 84 0
42 34 -22 5 -67 0
13 -30 -37 -70 -56 0
-49 28 40 -8 -35 0
74 -54 14 -84 -83 0
71 85 -90 -30 -9 0
35 -59 -38 84 -88 0
-88 -85 59 -82 -34 0
-75 13 -31 -76 80 0
56 53 -86 31 47 0
18 -10 5 21 31 0
70 68 85 4 69 0
-65 17 58 29 -3 0
28 29 33 17 30 0
-17 -62 1 -3 -36 0
87 -17 -38 -27 73 0
-51 50 -49 22 -45 0
-21 60 56 -47 -64 0
41 -3 -75 -16 -34 0
-55 -83 -56 -37 9 0
67 33 -16 -12 40 0
-58 -8 -13 50 48 0
-38 -90 77 -79 44 0
-60 79 62 -75 -21 0
-69 14 -62 34 73 0
35 31 -23 71 -14 0
66 -45 -75 -58 89 0
84 66 -53 35 -58 0
78 37 36 70 42 0
-32 -9 -12 -76 -54 0
77 -67 36 37 41 0
42 1 36 -66 -38 0
83 50 59 -47 -43 0
-85 -53 -55 52 73 0
75 79 -45 -27 90 0
5 -24 61 -68 37 0
49 -40 -61 -11 -6 0
-24 17 -65 -36 82 0
-66 -28 50 81 -15 0
-47 -58 -74 90 -50 0
-77 86 65 -62 67 0
-52 -36 -3 38 -53 0
-80 -49 58 86 82 0
49 -51 19 79 60 0
90 -52 31 -19 83 0
14 -72 -63 70 -85 0
-48 49 -66 31 63 0
5 -65 -56 29 -2 0
31 -13 -23 -61 54 0
60 27 80 89 -58 0
-24 -60 -8 -81 73 0
-78 65 17 83 14 0
6 59 -18 -1 -9 0
-19 -31 30 -14 74 0
-12 10 62 -74 14 0
-10 70 52 26 13 0
-20 -67 -88 -26 -29 0
43 24 65 68 -4 0
8 -56 -71 21 -26 0
-25 90 -9 77 69 0
-72 55 37 -12 -18 0
-2 89 83 -49 63 0
-53 -77 41 -49 -30 0
-44 50 17 -37 10 0
44 78 -69 -22 -84 0
12 -81 8 85 -59 0
85 36 -20 -40 81 0
-20 60 -77 -79 -66 0
-3 -29 -77 25 4 0
-5 -6 42 2 -81 0
-40 -26 -18 48 21 0
-79 -11 -17 54 68 0
-35 55 -22 -66 -87 0
14 67 46 51 90 0
27 -5 34 -62 26 0
83 -47 87 -37 -79 0
29 -89 -48 78 30 0
-36 51 55 10 6 0
33 26 -13 12 14 0
9 54 -27 56 -60 0
28 29 -46 74 20 0
1 -78 -42 -47 -50 0
54 13 66 -29 -27 0
4 -70 -49 15 -42 0
-31 -41 -30 -36 58 0
-48 -16 19 55 -44 0
63 47 -7 5 -74 0
38 75 -86 3 -30 0
-22 -73 -1 23 28 0
-2 -37 80 30 -86 0
-77 55 -84 -14 -81 0
47 -89 53 -67 44 0
-69 78 -53 56 -40 0
60 -32 -8 64 22 0
64 -66 9 62 13 0
79 60 -7 44 -15 0
-24 20 -9 80 48 0
-36 -81 85 40 73 0
71 43 -39 63 -22 0
-76 62 11 -32 -52 0
-12 -8 1 62 -9 0
45 -83 -11 -75 -43 0
78 65 -85 -89 -86 0
-43 -13 -8 -86 -27 0
68 34 -75 21 -78 0
43 -6 -59 84 -15 0
-62 -87 39 -58 -20 0
76 -14 -75 -37 -26 0
-14 -76 -15 -24 8 0
-44 64 -53 -45 48 0
-15 62 51 -25 -52 0
-21 -28 -84 -50 -51 0
55 -36 -45 -42 -19 0
-63 -32 61 -80 79 0
-46 -17 -16 26 28 0
33 -81 22 -67 62 0
29 -39 85 84 70 0
-83 -22 -6 -74 34 0
-26 84 58 19 56 0
6 -83 -73 -61 24 0
-49 62 3 88 61 0
-60 -70 26 28 -79 0
76 -78 -59 53 22 0
83 -32 -35 10 -70 0
-55 -36 67 32 -52 0
-38 1 15 -85 89 0
54 87 -45 29 -63 0
-35 -48 -60 40 -30 0
22 -39 -2 82 -31 0
13 71 79 -40 -26 0
-39 -2 -8 -10 -44 0
14 53 46 -12 34 0
-70 34 39 75 86 0
-50 83 -42 3 -37 0
-82 38 66 -89 -69 0
11 46 16 27 -21 0
-9 -56 -32 -1 59 0
-80 -87 -5 -21 49 0
35 -47 -13 -75 -62 0
62 76 -72 34 51 0
-19 -53 -68 -78 -60 0
-87 6 85 15 -58 0
-75 -56 76 18 -2 0
-76 53 -21 -52 84 0
-1 -9 58 90 6 0
11 -2 -61 32 -57 0
-26 72 59 35 -80 0
-35 17 -5 21 25 0
60 -86 32 81 -28 0
82 65 8 -5 -78 0
-71 -75 66 -85 21 0
-41 26 73 46 -63 0
-63 10 -71 -23 -80 0
90 -75 51 33 89 0
-8 75 -82 -2 84 0
-35 26 -32 -59 -30 0
76 38 -83 -19 -48 0
-84 -89 20 24 44 0
-32 -82 -44 3 -71 0
-47 -66 -40 -65 -12 0
-53 -35 89 3 -77 0
-31 -2 1 87 38 0
74 85 -33 44 31 0
64 65 68 -16 -11 0
-32 30 17 -78 -4 0
47 -21 -32 -86 30 0
56 69 -68 -8 -11 0
40 -30 75 6 -10 0
33 7 -45 28 12 0
11 62 -8 -35 -33 0
-34 -88 -52 -19 44 0
67 84 -41 22 -80 0
-36 -10 79 -46 -33 0
-69 -61 40 48 -79 0
-86 -79 38 29 -7 0
2 18 50 29 -30 0
84 -39 74 75 46 0
-32 -28 31 -49 -34 0
-76 -8 -47 9 62 0
-48 -46 18 73 60 0
-66 -69 22 -68 -67 0
-36 46 -56 -9 -77 0
-13 35 29 -88 55 0
-39 -59 32 -26 60 0
20 55 48 68 86 0
-36 88 67 32 -38 0
-31 -25 -3 -79 -67 0
-29 54 62 -14 67 0
3 -17 -82 -26 -57 0
-19 49 86 -11 78 0
32 -73 10 -6 83 0
-33 84 85 43 8 0
-83 -6 -70 -1 74 0
-67 5 10 4 -39 0
87 81 -31 -65 5 0
82 9 -39 87 -69 0
28 86 -5 48 21 0
-4 -68 -8 70 -81 0
-55 -72 69 52 59 0
46 -76 -29 -47 88 0
72 -85 57 -74 -49 0
-29 12 -51 71 -5 0
16 -67 70 -30 -90 0
68 -60 85 37 72 0
17 -26 -16 3 5 0
-23 -87 64 -22 43 0
14 -82 9 -77 24 0
-90 32 35 -13 -41 0
-59 35 13 77 75 0
-31 -9 4 -30 -89 0
-76 -45 64 -60 3 0
52 60 3 29 79 0
-79 -31 -83 -20 -90 0
21 -25 -12 -10 22 0
52 35 -85 -43 -76 0
-38 29 57 -39 12 0
80 82 -28 -9 -18 0
8 22 32 15 62 0
-16 65 -79 20 -21 0
60 84 -56 43 -7 0
-72 58 78 -41 63 0
3 2 -85 -34 -68 0
45 -81 -62 6 44 0
72 80 21 73 43 0
77 -34 23 10 43 0
60 -49 -11 7 35 0
-28 -74 57 85 -66 0
84 83 -40 55 71 0
-36 4 1 14 -31 0
56 66 -77 -44 70 0
-19 71 90 26 -69 0
-61 -47 9 -79 -54 0
-71 79 59 77 -47 0
-31 -29 77 82 20 0
-24 27 -54 -35 8 0
80 -89 -79 33 21 0
-31 -90 21 71 43 0
17 -35 84 27 -32 0
-53 10 88 6 -18 0
2 -35 -19 83 5 0
-3 14 60 -35 37 0
-31 -88 -49 39 27 0
-82 14 -30 81 -31 0
-56 -16 70 77 72 0
-82 -21 -53 -76 -35 0
-56 40 -52 12 -90 0
36 -76 -37 -70 -45 0
31 51 -46 -84 47 0
16 -29 65 -19 -82 0
-30 16 32 -87 71 0
-73 -18 4 69 53 0
-45 -21 -46 23 59 0
-29 -80 -64 -6 33 0
-12 -87 49 -1 -86 0
52 -32 -24 68 60 0
36 -34 -71 69 26 0
29 -18 -22 13 73 0
58 48 -2 37 -62 0
-43 55 -16 -27 -48 0
74 -75 63 21 24 0
-50 -17 73 -33 71 0
-26 12 11 22 -89 0
-60 -8 80 -17 -31 0
4 -74 66 -5 21 0
71 -21 -60 28 -30 0
-87 -10 -31 -32 -11 0
-24 20 90 23 43 0
-36 -76 13 12 35 0
66 -40 -35 -74 27 0
39 9 57 55 13 0
33 -30 14 63 82 0
-67 -39 -43 86 50 0
-20 -72 58 36 28 0
29 -7 78 -10 46 0
-57 -60 39 79 -38 0
-57 36 85 77 25 0
-78 -75 -21 14 -22 0
31 -82 -84 12 65 0
20 16 70 -58 -39 0
70 -45 -20 26 4 0
-3 -37 35 25 13 0
5 -29 87 -64 -47 0
-3 -8 66 -57 81 0
-15 54 -58 5 76 0
-12 -28 -23 64 -33 0
-41 21 58 81 66 0
-83 -9 -39 33 -47 0
-52 -34 -68 45 -54 0
-61 21 -51 -78 12 0
23 44 -49 8 35 0
-11 -24 -75 42 16 0
67 -3 -25 -69 -44 0
39 33 -79 5 20 0
-44 28 34 81 -85 0
-33 74 -54 -13 -25 0
-90 -85 -38 78 -27 0
62 -85 34 54 28 0
18 -68 71 -29 34 0
38 67 -21 31 71 0
-39 22 48 56 -79 0
60 -53 -8 68 -27 0
-1 -44 7 80 72 0
-4 13 -54 -80 -72 0
12 -74 79 -9 -29 0
68 10 6 85 -53 0
-56 -88 -82 39 69 0
-49 62 55 -25 -16 0
-9 -82 -14 34 76 0
53 26 33 25 -84 0
-2 -17 -15 30 -4 0
22 -56 -83 -44 85 0
-32 11 1 -31 -54 0
10 -79 -23 67 -33 0
1 -66 90 54 42 0
72 -5 39 35 31 0
-4 -55 66 -86 -39 0
-22 -82 -5 54 -34 0
-17 78 -7 26 6 0
-40 7 1 -81 24 0
-24 -69 -42 -6 11 0
54 79 24 12 72 0
38 55 -60 -35 -74 0
-37 72 35 84 27 0
44 1 -51 48 -53 0
23 -17 -39 -32 -68 0
40 67 -2 -9 -88 0
-88 -26 74 -23 -49 0
-60 -76 58 61 6 0
-14 52 66 1 48 0
21 -39 45 -33 -53 0
53 -62 -7 61 -28 0
-15 -21 30 71 29 0
-34 -47 -89 55 70 0
-74 55 -70 -58 1 0
47 -49 -17 -18 66 0
-89 23 86 35 73 0
67 56 -46 42 85 0
-77 -75 -32 2 -48 0
16 47 -2 62 -6 0
-40 -70 -5 8 -2 0
44 -46 82 -31 85 0
84 -58 21 31 -43 0
-32 -7 -77 46 -58 0
-87 35 40 -30 -20 0
-59 34 52 85 -48 0
29 89 -46 9 2 0
25 47 -63 45 -11 0
-4 39 -9 48 -70 0
44 -21 24 -87 -80 0
37 35 -79 70 -88 0
-47 34 58 28 8 0
-1 17 4 -89 -71 0
-88 -3 11 39 26 0
70 -39 -67 -55 -21 0
13 24 -43 -68 27 0
-30 67 57 24 -42 0
31 -59 86 11 -87 0
37 -52 46 32 -79 0
-7 -3 42 -68 -75 0
-64 -10 21 56 -22 0
-55 71 49 -47 -9 0
